# Supplementary material for: Loss of H3K27me3 imprinting in the Sfmbt2 miRNA cluster causes enlargement of cloned mouse placentas
Source: Nat Commun. 2020 May 1;11:2150. doi: 10.1038/s41467-020-16044-8 (PMC7195362; doi:10.1038/s41467-020-16044-8)
Supplement: Supplementary file 5 — Supplementary Data 1 [file 41467_2020_16044_MOESM5_ESM.xlsx]

## Sheet: Supplementary Data 1
Supplementary Data 1. List of differentially expressed miRNAs between IVF and cumulus- or Sertoli-cloned placentas at E11.5.
	Fold Change (Cumulus clone/IVF)		Fold Change (Sertoli clone/IVF)		Gene Information					Normalized value (log2)														Normalized value_mean
systematic_name	Fold Change	Corrected P-value	Fold Change	Corrected P-value	active_sequence	chr	control_type	mirbase accession No	start	IVF_E11.5_miRNA_rep1	IVF_E11.5_miRNA_rep2	IVF_E11.5_miRNA_rep3	IVF_E11.5_miRNA_rep4	CC_WT_E11.5_miRNA_rep1	CC_WT_E11.5_miRNA_rep2	CC_WT_E11.5_miRNA_rep3	SC_WT_E11.5_miRNA_rep1	SC_WT_E11.5_miRNA_rep2	SC_WT_E11.5_miRNA_rep3	CC_KO_E11.5_miRNA_rep1	CC_KO_E11.5_miRNA_rep2	SC_KO_E11.5_miRNA_rep1	SC_KO_E11.5_miRNA_rep2	IVF_E11.5_miRNA_mean	CC_WT_E11.5_miRNA_mean	SC_WT_E11.5_miRNA_mean	CC_KO_E11.5_miRNA_mean	SC_KO_E11.5_miRNA_mean	CC_total_E11.5_miRNA_mean	SC_total_E11.5_miRNA_mean
mmu-let-7b	1.8424	0.00225042	#N/A	#N/A	AACCACACAACCTACTACC	chr15	0	MIMAT0000522	85537759	-0.532389	-0.287299	-0.220631	-0.217189	0.492636	1.08938	-0.00178385	-0.677531	-0.802931	-0.101055	0.782423	0.473376	1.2094	-0.219514	-0.314377	0.526745	-0.527173	0.6279	0.494944	0.567207	-0.118326
mmu-let-7c	1.68886	0.00511641	#N/A	#N/A	AACCATACAACCTACTACC	chr15	0	MIMAT0000523	85537049	-0.194703	-0.133007	-0.0384955	0.0219002	0.654587	1.18778	0.110051	-0.603944	-0.560333	-0.0551882	0.914937	0.482522	1.20224	-0.190236	-0.0860763	0.650806	-0.406488	0.698729	0.506003	0.669975	-0.0414919
mmu-miR-103	-1.3196	0.0159173	#N/A	#N/A	TCATAGCCCTGTACAATG	chr2	0	MIMAT0000546	131113844	1.67535	1.51867	1.99912	2.04723	1.56939	1.51373	1.31499	1.31315	1.6467	1.95593	1.4771	1.17476	0.91837	1.10251	1.81009	1.46604	1.6386	1.32593	1.01044	1.40999	1.38733
mmu-miR-1187	2.0579	0.0281438	#N/A	#N/A	TTACACACATACACACACA	chr5	0	MIMAT0005837	83228070	-0.750769	-0.108538	-2.16312	-0.975624	0.443741	0.306855	-0.063333	0.411905	-0.470425	0.667804	-0.468716	-0.0102344	0.254666	-0.0230498	-0.999513	0.229088	0.203095	-0.239475	0.115808	0.0416626	0.16818
mmu-miR-1224	1.30764	0.0023361	#N/A	#N/A	CTCCACCTCCC	chr16	0	MIMAT0005460	20604536	3.59587	3.94967	3.72153	3.6716	4.19483	4.27746	4.12372	4.32449	3.91009	3.76814	3.95737	4.05479	4.92942	4.70266	3.73467	4.19867	4.00091	4.00608	4.81604	4.12164	4.32696
mmu-miR-126-3p	-1.42746	0.0123047	-2.54249	0.0229008	CGCATTATTACTCACGGTA	chr2	0	MIMAT0000138	26446926	2.24437	2.07793	2.28182	2.30562	1.94606	1.51718	1.48333	0.286298	1.35995	1.49666	2.16736	1.45599	0.810135	0.452923	2.22743	1.64885	1.04763	1.81167	0.631529	1.71398	0.881192
mmu-miR-127	-1.39136	0.000217129	-1.92198	0.00506843	AGCCAAGCTCAGACGGAT	chr12	0	MIMAT0000139	110831103	1.43082	1.52898	1.59904	1.50223	1.0941	0.929439	1.07614	0.283579	0.697786	0.773923	1.21921	0.874978	0.284297	0.823801	1.51527	1.03323	0.585096	1.04709	0.554049	1.03877	0.572677
mmu-miR-130a	-1.38678	0.01784	-2.46453	0.00315477	ATGCCCTTTTAACATTGCA	chr2	0	MIMAT0000141	84581334	1.44489	1.33009	1.46491	1.18509	1.02637	0.744366	0.634776	-0.329877	0.34555	0.383958	1.37008	0.646925	0.115689	-0.240666	1.35624	0.801838	0.13321	1.0085	-0.0624888	0.884503	0.0549306
mmu-miR-130b	-1.60539	0.0378165	-2.15384	0.00641684	ATGCCCTTTCATCATTGC	chr16	0	MIMAT0000387	17124225	-1.04151	-1.65966	-1.60682	-1.14953	-2.18586	-2.28805	-2.36064	-2.62099	-2.10928	-2.37406	-1.13755	-2.26444	-2.6401	-2.61203	-1.36438	-2.27818	-2.36811	-1.701	-2.62607	-2.04731	-2.47129
mmu-miR-134	1.77334	0.000986236	#N/A	#N/A	CCCCTCTGGTCAA	chr12	0	MIMAT0000146	110972365	-3.30822	-3.4216	-3.15133	-3.21051	-2.46647	-2.78285	-2.64273	-3.80918	-3.63839	-3.36461	-2.43294	-1.90722	-2.90727	-3.43258	-3.27292	-2.63068	-3.60406	-2.17008	-3.16993	-2.44644	-3.43041
mmu-miR-135a-1*	9.56262	0.00417819	#N/A	#N/A	CGCCACGGCTCCA	chr9	0	MIMAT0004531	106056519	-8.0944	-8.08056	-7.99247	-4.00314	-3.67498	-3.80384	-3.96147	-3.25223	-8.10743	-7.9263	-3.83371	-3.65217	-2.06722	-1.76181	-7.04264	-3.81343	-6.42866	-3.74294	-1.91451	-3.78524	-4.623
mmu-miR-141	-1.8972	0.0088066	#N/A	#N/A	CCATCTTTACCAGACAG	chr6	0	MIMAT0000153	124668000	0.858625	0.456894	1.40229	1.65444	0.51251	0.309598	0.145875	0.419371	1.12517	1.34687	0.242421	-0.364449	-0.439602	-0.0521736	1.09306	0.322661	0.963804	-0.0610142	-0.245888	0.169191	0.479927
mmu-miR-149*	2.01654	0.00362311	#N/A	#N/A	GCACCGCCCCC	chr1	0	MIMAT0016990	94747010	-2.26103	-2.10472	-2.582	-2.91329	-1.2701	-1.58395	-1.48867	-1.15251	-2.00246	-7.9263	-2.04896	-0.875212	-1.28756	-0.702219	-2.46526	-1.44757	-3.69376	-1.46208	-0.994887	-1.45338	-2.61421
mmu-miR-181b	22.5419	0.00867656	#N/A	#N/A	ACCCACCGACAGCA	chr1	0	MIMAT0000673	139863236	-8.0944	-8.08056	-7.99247	-8.27712	-1.89548	-8.47315	-3.01504	-2.90096	-8.10743	-7.9263	-2.92902	-1.7703	-2.85469	-1.60278	-8.11114	-4.46123	-6.31157	-2.34966	-2.22874	-3.6166	-4.67843
mmu-miR-1839-3p	-1.49865	0.000875657	#N/A	#N/A	GCTGTTGGTAGATAAGTAG	chr7	0	MIMAT0009457	88674849	-2.10252	-2.2943	-2.03256	-2.02778	-2.5744	-2.64001	-2.71455	-2.71764	-2.28657	-2.10974	-2.50898	-3.05181	-2.98997	-2.92751	-2.11429	-2.64299	-2.37132	-2.78039	-2.95874	-2.69795	-2.60629
mmu-miR-1897-5p	1.49932	0.0241499	1.83072	0.0116792	CCCCCTCTTTCTCCA	chr3	0	MIMAT0007864	34537404	0.17453	0.0472603	-0.241242	-0.426236	0.620276	0.0946164	0.589737	0.959261	0.602506	0.895174	0.0940657	0.965735	0.524647	0.823343	-0.111422	0.434877	0.818981	0.5299	0.673995	0.472886	0.760986
mmu-miR-18a	-1.38674	0.000396862	#N/A	#N/A	CTATCTGCACTAGATGCAC	chr14	0	MIMAT0000528	115443094	1.04107	0.962581	1.30273	1.27098	0.599356	0.731137	0.658536	0.939794	1.04615	1.00541	0.778805	0.595372	0.0194573	0.628688	1.14434	0.66301	0.997119	0.687088	0.324073	0.672641	0.7279
mmu-miR-1949	-1.38414	0.0123797	#N/A	#N/A	AACTATGCTGACATCCTG	chr18	0	MIMAT0009416	35714273	0.210155	0.13822	0.301068	0.213497	-0.549924	-0.451559	-0.40455	-0.0799847	0.397371	0.191862	0.0987911	0.0409493	0.399904	-0.159716	0.215735	-0.468677	0.169749	0.0698702	0.120094	-0.253258	0.149887
mmu-miR-195	19.3621	0.00808964	#N/A	#N/A	GCCAATATTTCTGTGCTGC	chr11	0	MIMAT0000225	70048567	-8.0944	-8.08056	-7.99247	-8.27712	-2.80717	-2.43207	-8.48	-7.94774	-8.10743	-7.9263	-2.54919	-2.91141	-2.55165	-8.03854	-8.11114	-4.57308	-7.99383	-2.7303	-5.2951	-3.83597	-6.91433
mmu-miR-1982*	1.45573	0.0283164	#N/A	#N/A	CCTCCCCAGGACC	chr10	0	MIMAT0009459	80291561	-0.396762	-0.425178	-0.735836	-0.827898	0.0948992	-0.390876	0.160387	0.119056	-0.334788	-0.950776	-0.518388	0.380621	-0.184816	0.292581	-0.596418	-0.0451968	-0.388836	-0.0688834	0.0538826	-0.0546715	-0.211748
mmu-miR-199a-3p	-1.53851	0.0137213	-3.43322	0.00134184	TAACCAATGTGCAGACTACT	chr1	0	MIMAT0000230	164148016	0.809625	0.554699	0.666975	0.518576	0.256227	-0.315382	0.183502	-0.864048	-1.86697	-0.984307	0.449969	-0.494658	-1.05135	-0.943781	0.637469	0.0414492	-1.23844	-0.0223446	-0.997567	0.0159317	-1.14209
mmu-miR-199a-5p	-1.73458	0.00530413	-51.9708	0.0255352	GAACAGGTAGTCTGAACAC	chr1	0	MIMAT0000229	164147979	-1.19903	-1.35793	-1.18733	-1.59264	-1.8886	-2.41947	-1.84202	-2.75337	-8.10743	-7.9263	-1.78273	-2.71126	-8.34367	-8.03854	-1.33423	-2.05003	-6.26237	-2.24699	-8.19111	-2.12882	-7.03386
mmu-miR-199b*	-1.55689	0.0284234	#N/A	#N/A	GAACAGGTAGTCTAAACACTGG	chr2	0	MIMAT0000672	32174007	0.0726762	-0.151206	0.0257597	-0.372524	-0.542138	-1.07798	-0.578588	-2.29148	-8.10743	-2.72254	-0.164414	-1.36182	-2.30154	-2.22531	-0.106323	-0.732903	-4.37381	-0.763118	-2.26343	-0.744989	-3.52966
mmu-miR-19a	-1.30833	0.000417694	#N/A	#N/A	TCAGTTTTGCATAGATTTGCA	chr14	0	MIMAT0000651	115443273	1.18123	1.19371	1.38252	1.39052	0.834463	1.04447	0.860776	1.13798	1.36516	1.25031	0.926818	0.829777	0.355292	0.886557	1.28699	0.913236	1.25115	0.878297	0.620925	0.899261	0.999062
mmu-miR-200c	-1.77661	0.00796126	#N/A	#N/A	TCCATCATTACCCGGC	chr6	0	MIMAT0000657	124668406	1.21403	0.846861	1.67301	2.01165	0.749255	0.60208	0.714324	0.793201	1.44021	1.7735	0.765202	0.205456	-0.0256152	0.406241	1.43639	0.688553	1.33564	0.485329	0.190313	0.607263	0.877509
mmu-miR-21	1.60301	0.00844694	#N/A	#N/A	TCAACATCAGTCTGATAAGC	chr11	0	MIMAT0000530	86397607	3.0891	3.115	3.30466	3.36954	3.89872	4.32165	3.27476	2.75917	2.77612	3.16753	4.1437	3.863	4.46909	3.06254	3.21958	3.83171	2.90094	4.00335	3.76581	3.90037	3.24689
mmu-miR-211*	1.89758	0.0293636	#N/A	#N/A	GCCCCCCTTTGCT	chr7	0	MIMAT0017059	71350763	3.76334	3.68281	2.96664	2.48576	4.35643	3.6359	4.31785	4.36609	3.54223	2.60778	3.61438	4.81942	4.1795	4.68948	3.22464	4.10339	3.50537	4.2169	4.43449	4.1488	3.87702
mmu-miR-2137	1.61099	0.0023723	#N/A	#N/A	CTCCCTGGGGCTC	chrX	0	MIMAT0011213	70237461	0.386205	0.900016	0.470779	0.435109	0.89965	1.00812	1.47148	1.2793	0.81129	0.621315	1.41477	1.38585	1.95702	1.46064	0.548027	1.12642	0.903967	1.40031	1.70883	1.23597	1.22591
mmu-miR-214	#N/A	#N/A	-58.5122	1.78316e-09	ACTGCCTGTCTGT	chr1	0	MIMAT0000661	164153579	-2.07014	-2.20187	-2.03769	-2.49859	-2.58559	-8.47315	-2.68209	-7.94774	-8.10743	-7.9263	-2.2676	-8.51107	-8.34367	-8.03854	-2.20207	-4.58028	-7.99383	-5.38933	-8.19111	-4.9039	-8.07274
mmu-miR-27b	-1.34665	0.0345686	#N/A	#N/A	GCAGAACTTAGCCACTG	chr13	0	MIMAT0000126	63402073	-1.98017	-2.10297	-2.04064	-1.82004	-2.10554	-2.23889	-2.67176	-7.94774	-2.17816	-2.27727	-2.18574	-2.87472	-3.08969	-8.03854	-1.98595	-2.33873	-4.13439	-2.53023	-5.56411	-2.41533	-4.70628
mmu-miR-2861	1.31074	0.00172322	#N/A	#N/A	CCGCCCGCCG	chr2	0	MIMAT0013803	32568396	0.32301	0.51493	0.561203	0.277834	0.7886	0.681847	0.823665	1.45254	0.802476	0.591872	0.745101	1.00894	1.6257	1.84708	0.419244	0.764704	0.948964	0.87702	1.73639	0.80963	1.26393
mmu-miR-296-5p	-1.31298	0.00101621	#N/A	#N/A	ACAGGATTGAGGGGGGGC	chr2	0	MIMAT0000374	174092580	-0.718278	-0.419914	-0.541681	-0.559233	-0.83701	-0.913302	-0.908225	-0.59767	-0.555279	-0.417204	-0.955281	-1.14932	-1.29456	-0.518798	-0.559777	-0.886179	-0.523384	-1.0523	-0.906678	-0.952627	-0.676702
mmu-miR-297c	1.44476	0.0312106	#N/A	#N/A	ACATGTACATGCACACATACA	chr2	0	MIMAT0004865	10430655	0.88346	0.684701	1.36013	1.20108	0.993303	1.87615	1.72706	2.15836	2.16629	1.1783	1.60481	1.61453	1.5314	2.04404	1.03234	1.53217	1.83431	1.60967	1.78772	1.56317	1.81568
mmu-miR-298	-1.42466	0.0113018	#N/A	#N/A	GGGAAGAACAGCCCTC	chr2	0	MIMAT0000376	174093037	-3.68733	-3.28021	-3.08858	-3.30377	-3.66456	-3.58142	-3.91554	-3.60459	-3.28629	-3.08428	-3.88306	-4.20838	-8.34367	-8.03854	-3.33997	-3.72051	-3.32505	-4.04572	-8.19111	-3.85059	-5.27147
mmu-miR-299*	-1.54465	0.0145027	-2.4223	0.000954787	ATGTATGTGGGACGGTAAAC	chr12	0	MIMAT0000377	110948857	-0.465964	-0.391258	-0.366422	-0.544525	-0.749083	-1.50603	-1.27214	-1.9679	-1.6841	-1.61425	-0.508997	-1.31037	-1.97023	-1.35561	-0.442042	-1.17575	-1.75542	-0.909682	-1.66292	-1.06932	-1.71842
mmu-miR-29a	1.41571	0.00038847	#N/A	#N/A	TAACCGATTTCAGATGGTGC	chr6	0	MIMAT0000535	31012734	0.967986	1.06681	0.742471	0.926239	1.44684	1.58173	1.23329	0.68726	0.498395	0.597551	1.37054	1.50461	2.43147	1.56039	0.925878	1.42062	0.594402	1.43758	1.99593	1.4274	1.15501
mmu-miR-29b	1.36827	0.00119518	#N/A	#N/A	AACACTGATTTCAAATGGTGC	chr1	0	MIMAT0000127	196863287	0.301465	0.351015	0.284311	0.36784	0.844671	1.04063	0.604442	0.134874	0.185782	0.0822229	0.588742	0.814074	1.38965	0.704641	0.326158	0.829913	0.134293	0.701408	1.04715	0.778511	0.499434
mmu-miR-300	-1.41478	0.00150903	-1.78433	0.0122323	GAAGAGAGCTTGCCCTTG	chr12	0	MIMAT0000378	110962578	0.990429	1.05545	1.11692	0.944986	0.584617	0.345624	0.429793	-0.078877	0.257483	0.305385	0.869709	0.402112	-0.101505	0.575318	1.02695	0.453345	0.16133	0.63591	0.236906	0.526371	0.191561
mmu-miR-301a	-1.41794	0.000669082	#N/A	#N/A	GCTTTGACAATACTATTGCAC	chr11	0	MIMAT0000379	86926559	-0.456669	-0.537813	-0.264756	-0.232527	-0.709233	-0.75763	-1.00017	-0.626835	-0.502168	-0.47317	-0.870801	-1.04587	-1.38166	-0.817559	-0.372941	-0.822345	-0.534057	-0.958335	-1.09961	-0.876741	-0.760278
mmu-miR-3072*	1.36926	0.00928427	#N/A	#N/A	CCTGCCCTCCCTC	chr12	0	MIMAT0014852	110986113	-0.985552	-0.773265	-1.23127	-1.23909	-0.644576	-0.663833	-0.723748	-0.137941	-0.54248	-0.659605	-0.735062	-0.252297	-0.0815206	0.154385	-1.0573	-0.677385	-0.446676	-0.49368	0.036432	-0.603903	-0.253433
mmu-miR-3077*	9.96693	0.0344961	#N/A	#N/A	GGCCTGCCCGC	chr14	0	MIMAT0014862	58417276	-2.83957	-2.46043	-7.99247	-8.27712	-2.03417	-2.26665	-2.03735	-1.78528	-2.44383	-7.9263	-2.42151	-1.61655	-1.48471	-1.21013	-5.3924	-2.11273	-4.0518	-2.01903	-1.34742	-2.07525	-2.97005
mmu-miR-3081*	44.1594	3.0511e-06	#N/A	#N/A	GCTCACCGCTCCA	chr16	0	MIMAT0014870	44558196	-8.0944	-8.08056	-7.99247	-8.27712	-3.08398	-3.04042	-3.05486	-2.6119	-8.10743	-7.9263	-2.05675	-1.99643	-1.41636	-1.35617	-8.11114	-3.05975	-6.21521	-2.02659	-1.38627	-2.64649	-4.28363
mmu-miR-3082-5p	2.28689	0.0175604	#N/A	#N/A	ACACAGACACACACAC	chr17	0	MIMAT0014872	25968332	-0.413028	0.319232	-1.80281	-0.686676	0.972721	0.7883	0.493216	0.883263	-0.136523	1.07926	-0.0196638	0.503248	0.567069	0.387459	-0.645821	0.751412	0.608667	0.241792	0.477264	0.547564	0.556106
mmu-miR-3096b-3p	-1.31977	0.00306803	#N/A	#N/A	TGGCCTCAGGTAAATCC	chr5	0	MIMAT0019343	23358082	2.60389	2.39488	2.85684	2.85713	2.25449	2.23331	2.30042	2.7158	2.90328	2.97605	2.33001	2.27125	2.32781	2.51884	2.67819	2.26274	2.86504	2.30063	2.42332	2.2779	2.68836
mmu-miR-30a	-1.359	0.00968688	#N/A	#N/A	CTTCCAGTCGAGGATGT	chr1	0	MIMAT0000128	23279119	0.543928	0.321357	0.847831	0.824586	0.256114	0.281264	0.0713897	0.0533829	0.520211	0.730812	0.380986	-0.0303597	-0.527591	-0.137501	0.634425	0.202923	0.434802	0.175313	-0.332546	0.191879	0.127863
mmu-miR-30c	-1.30145	0.00180529	#N/A	#N/A	GCTGAGAGTGTAGGATGT	chr1	0	MIMAT0000514	23298558	-2.01238	-2.13439	-1.89057	-1.83552	-2.27022	-2.25234	-2.40011	-2.63908	-1.92461	-1.94686	-2.27579	-2.54323	-3.01526	-8.03854	-1.96821	-2.30756	-2.17018	-2.40951	-5.5269	-2.34834	-3.51287
mmu-miR-3102*	1.30186	0.00225415	#N/A	#N/A	CAGCCCCACCCTG	chr7	0	MIMAT0014933	108030841	-0.518151	-0.392073	-0.216383	-0.293867	0.229956	-0.0417142	-0.130068	0.518023	-0.0369463	-0.0655241	-0.0025959	0.0716877	0.929188	1.01285	-0.355119	0.0193911	0.138518	0.0345459	0.971019	0.025453	0.471518
mmu-miR-324-5p	-1.3591	0.0156319	#N/A	#N/A	ACACCAATGCCCTAGGG	chr11	0	MIMAT0000555	69825569	-1.0418	-1.23757	-0.749125	-0.641545	-1.17322	-1.29378	-1.42328	-1.19141	-1.02055	-0.883873	-1.25105	-1.65948	-2.57451	-2.02435	-0.91751	-1.29676	-1.03194	-1.45527	-2.29943	-1.36016	-1.53894
mmu-miR-328*	15.7427	0.0152131	#N/A	#N/A	CCCTGAGCCCCTC	chr8	0	MIMAT0017030	107832305	-2.54929	-2.88564	-7.99247	-8.27712	-1.35177	-1.82365	-1.07124	-0.99017	-2.53752	-7.9263	-2.02752	-0.973422	-0.783435	-0.81992	-5.42613	-1.41555	-3.818	-1.50047	-0.801677	-1.44952	-2.61147
mmu-miR-329	-1.47395	0.00128222	-2.69783	0.00116359	AAAAAGGTTAGCTGGGTGTG	chr12	0	MIMAT0000567	110951754	0.000108719	-0.0201311	-0.00643778	-0.00674438	-0.378565	-0.633747	-0.599252	-1.66182	-1.25017	-1.10961	-0.306589	-0.921782	-1.89383	-1.28507	-0.00830114	-0.537188	-1.34053	-0.614186	-1.58945	-0.567987	-1.4401
mmu-miR-335-5p	-1.60473	0.00928427	#N/A	#N/A	ACATTTTTCGTTATTGCTC	chr6	0	MIMAT0000766	30691319	-0.519628	-0.712139	-0.591671	-0.625519	-0.953519	-1.50177	-1.46717	-2.79627	-1.51586	-1.33249	-0.77086	-1.77953	-8.34367	-8.03854	-0.612239	-1.30749	-1.88154	-1.2752	-8.19111	-1.29457	-4.40536
mmu-miR-337-3p	-1.45443	0.00108233	#N/A	#N/A	AGGCATCATATAGGAGCTGA	chr12	0	MIMAT0000578	110824061	-1.32475	-1.39703	-1.3811	-1.28136	-1.64775	-2.07493	-1.82763	-3.05348	-2.01656	-1.84222	-1.72228	-2.16	-3.02544	-2.68523	-1.34606	-1.8501	-2.30409	-1.94114	-2.85533	-1.88652	-2.52459
mmu-miR-337-5p	-1.47052	0.00246079	#N/A	#N/A	AACTCCTGCATGACGCC	chr12	0	MIMAT0004644	110824030	-1.45372	-1.41753	-1.36102	-1.43055	-1.80995	-2.20462	-2.02778	-2.91126	-2.06995	-1.82241	-1.59807	-2.21973	-2.83456	-2.43568	-1.41571	-2.01411	-2.26787	-1.9089	-2.63512	-1.97203	-2.41477
mmu-miR-342-3p	-1.40729	0.0019301	#N/A	#N/A	ACGGGTGCGATTTCTGT	chr12	0	MIMAT0000590	109896897	-0.179917	-0.498592	-0.372865	-0.351138	-0.668797	-0.936833	-0.873639	-1.20091	-0.855496	-0.798321	-0.6315	-1.10699	-2.68557	-2.12323	-0.350628	-0.826423	-0.951575	-0.869245	-2.4044	-0.843552	-1.53271
mmu-miR-3472	2.68917	0.024835	#N/A	#N/A	GGTTCCTTCCAGCTT	chrX	0	MIMAT0015643	141473944	-0.899408	-0.493976	-2.26449	-2.89072	-0.153401	-0.559498	-0.12538	-0.136084	-0.629261	-7.9263	-0.759918	0.548252	0.761005	0.973869	-1.63715	-0.279426	-2.89722	-0.105833	0.867437	-0.209989	-1.39135
mmu-miR-351*	-1.35802	0.00515966	#N/A	#N/A	GTTCCCAGGCGCC	chrX	0	MIMAT0017042	50406509	-0.505804	-0.535772	-0.145182	-0.00547361	-0.805337	-0.708343	-0.708129	-0.102743	-0.173327	0.168309	-0.832083	-0.643928	-0.378795	0.0723319	-0.298058	-0.740603	-0.0359205	-0.738005	-0.153231	-0.739564	-0.0828448
mmu-miR-369-5p	-12.4035	0.0400958	-45.6694	1.12433e-09	GCGAATATAACACGGTCGAT	chr12	0	MIMAT0003185	110981644	-2.58506	-2.35973	-2.59654	-2.69699	-2.92625	-8.47315	-8.48	-7.94774	-8.10743	-7.9263	-2.5708	-8.51107	-8.34367	-8.03854	-2.55958	-6.62647	-7.99383	-5.54094	-8.19111	-6.19225	-8.07274
mmu-miR-376a	#N/A	#N/A	-1.68268	0.0259053	ACGTGGATTTTCCTCTA	chr12	0	MIMAT0000740	110962039	0.431447	0.468245	0.654468	0.379902	0.150917	0.12203	0.104655	-0.579435	-0.367754	-0.313208	0.351679	0.0785084	-0.267642	0.1918	0.483515	0.125867	-0.420133	0.215094	-0.0379207	0.161558	-0.267248
mmu-miR-376c	-1.57222	0.0352825	#N/A	#N/A	ACGTGAAATTTCCTCTATGTT	chr12	0	MIMAT0003183	110960981	-1.8649	-1.77292	-2.04099	-2.03807	-2.35327	-3.50254	-2.44429	-3.74749	-3.41843	1.91662	-2.12893	-2.48109	-3.54288	-2.98593	-1.92922	-2.7667	-1.74977	-2.30501	-3.2644	-2.58202	-2.35562
mmu-miR-377	-1.32916	0.000964807	-1.56084	0.0273559	ACAAAAGTTGCCTTTGTGTG	chr12	0	MIMAT0000741	110978766	-0.717645	-0.537016	-0.651894	-0.531724	-0.86656	-1.13817	-1.08719	-1.33815	-1.24473	-1.26276	-0.85983	-1.14865	-1.54275	-0.871079	-0.60957	-1.03064	-1.28188	-1.00424	-1.20691	-1.02008	-1.25189
mmu-miR-379	#N/A	#N/A	-2.12747	0.00622097	CCTACGTTCCATAGTC	chr12	0	MIMAT0000743	110947281	0.324776	0.411663	0.547448	0.434638	0.16298	-0.0874963	0.0987415	-0.907607	-0.755998	-0.604805	0.397229	-0.057096	-0.923603	-0.105539	0.429631	0.0580751	-0.756137	0.170066	-0.514571	0.102872	-0.65951
mmu-miR-380-3p	-2.09157	0.0132189	#N/A	#N/A	AAGATGTGGACCATACTACATA	chr12	0	MIMAT0000745	110950053	-0.914616	-0.974314	-1.0805	-1.12286	-1.69392	-2.74582	-1.77337	-7.94774	-2.67693	-2.57512	-1.30003	-2.92514	-8.34367	-8.03854	-1.02307	-2.07104	-4.39993	-2.11259	-8.19111	-2.08766	-5.9164
mmu-miR-382	-1.34623	0.0034767	-1.76243	0.00622097	CGAATCCACCACGAACA	chr12	0	MIMAT0000747	110971997	0.103608	0.115675	0.239812	0.169865	-0.169931	-0.525537	-0.254623	-0.869308	-0.594282	-0.476828	0.0116439	-0.419987	-0.952472	-0.408737	0.15724	-0.316697	-0.646806	-0.204172	-0.680604	-0.271687	-0.660325
mmu-miR-3960	1.47194	0.000217129	#N/A	#N/A	CCCCCGCCTCCG	chr2	0	MIMAT0019336	32568485	2.51311	2.65665	2.60101	2.43348	3.06194	3.00328	3.08754	3.47008	2.86224	2.71578	3.02148	3.36966	4.08145	3.88208	2.55106	3.05092	3.01603	3.19557	3.98177	3.10878	3.40233
mmu-miR-409-3p	-1.43483	0.00737949	-1.97631	0.00622097	AGGGGTTCACCGAGCA	chr12	0	MIMAT0001090	110981421	-2.71797e-05	-0.000145912	0.0824151	-0.104006	-0.446517	-0.766972	-0.654642	-1.33804	-0.921897	-0.681827	-0.0380774	-0.725417	-1.26744	-0.732056	-0.00544095	-0.62271	-0.980587	-0.381747	-0.99975	-0.526325	-0.988252
mmu-miR-410	#N/A	#N/A	-1.68482	0.0229008	ACAGGCCATCTGTGTTATA	chr12	0	MIMAT0001091	110981977	1.13651	1.19508	1.29903	1.2256	0.986366	0.715147	0.848677	0.187663	0.446868	0.565404	1.16171	0.782254	0.217733	0.889637	1.21406	0.850063	0.399979	0.971982	0.553685	0.898831	0.461461
mmu-miR-411	#N/A	#N/A	-1.73397	0.00448569	CGTACGCTATACGGTCTA	chr12	0	MIMAT0004747	110948404	-1.68466	-1.70049	-1.62888	-1.86552	-1.97688	-2.29236	-2.21021	-2.59036	-2.55429	-2.47337	-1.38269	-2.39637	-2.74559	-2.20622	-1.71988	-2.15982	-2.53934	-1.88953	-2.47591	-2.0517	-2.51397
mmu-miR-411*	#N/A	#N/A	-48.3804	1.12433e-09	GGTTAGTGGACCGTGTT	chr12	0	MIMAT0001093	110948441	-2.55792	-2.26699	-2.57332	-2.50732	-3.10518	-8.47315	-3.01288	-7.94774	-8.10743	-7.9263	-2.57364	-8.51107	-8.34367	-8.03854	-2.47639	-4.86374	-7.99383	-5.54235	-8.19111	-5.13518	-8.07274
mmu-miR-433	-1.41566	0.00311611	#N/A	#N/A	ACACCGAGGAGCCC	chr12	0	MIMAT0001420	110830000	-2.06211	-1.6652	-1.85567	-1.81817	-2.2398	-2.45301	-2.48611	-7.94774	-2.79787	-2.5887	-2.04055	-2.53936	-8.34367	-2.51523	-1.85029	-2.39297	-4.44477	-2.28996	-5.42945	-2.35177	-4.83864
mmu-miR-434-3p	-1.51988	0.00256726	-2.84612	0.00388584	AGGAGTCGAGTGATGGTT	chr12	0	MIMAT0001422	110832780	0.232431	0.280329	0.318805	0.218352	-0.287322	-0.562534	-0.37498	-1.66156	-1.18369	-0.57368	0.12549	-0.608063	-1.58578	-1.22789	0.262479	-0.408279	-1.13964	-0.241287	-1.40684	-0.341482	-1.24652
mmu-miR-466b-3p	1.33252	0.0499023	#N/A	#N/A	TCTTATGTGTGCGTGTA	chr2	0	MIMAT0004876	10395901	3.21895	3.04708	3.42416	3.50343	3.15713	3.98297	3.91089	4.39348	4.41181	3.56069	3.83594	3.67589	3.53963	4.15817	3.2984	3.68366	4.12199	3.75592	3.8489	3.71256	4.01276
mmu-miR-466c-5p	1.35843	0.0297141	#N/A	#N/A	ATATGTACATGCACACACA	chr2	0	MIMAT0004877	10403176	-0.292756	-0.356308	-0.0182672	-0.073029	-0.257402	0.613323	0.370847	0.916232	0.948604	0.0850053	0.33035	0.227122	0.204921	0.652204	-0.18509	0.242256	0.649947	0.278736	0.428562	0.256848	0.561393
mmu-miR-466d-3p	1.55063	0.0153836	2.10727	0.0494698	CTATGTGTGCGTGTAT	chr2	0	MIMAT0004931	10433650	-2.98126	-3.12188	-2.92589	-2.87178	-2.97755	-1.9262	-1.986	-1.68731	-1.24673	-2.52221	-2.33659	-2.4854	-2.22344	-1.81945	-2.9752	-2.29658	-1.81875	-2.41099	-2.02145	-2.34235	-1.89983
mmu-miR-466f-5p	19.5055	1.8241e-08	#N/A	#N/A	CATGCACATGCACACAC	chr2	0	MIMAT0004881	10388586	-8.0944	-8.08056	-7.99247	-8.27712	-4.02766	-3.53532	-3.82287	-3.39461	-3.60355	-7.9263	-3.95308	-3.78771	-3.4819	-3.35545	-8.11114	-3.79528	-4.97482	-3.87039	-3.41867	-3.82533	-4.35236
mmu-miR-466g	1.31099	0.0475492	#N/A	#N/A	TGTGTGTGCATGTGTC	chr2	0	MIMAT0004883	10436275	-2.91258	-3.09338	-3.02027	-3.02847	-3.07485	-2.3654	-2.31997	-1.7448	-1.74983	-0.980366	-2.45054	-2.90435	-2.9532	-2.21039	-3.01368	-2.58674	-1.49167	-2.67745	-2.58179	-2.62302	-1.92772
mmu-miR-466h-5p	1.60643	0.00267084	2.18771	0.000104496	TACACACAAGCACATGCAC	chr2	0	MIMAT0004884	10436531	-3.19652	-3.10232	-2.879	-2.87125	-2.85317	-2.07518	-2.14645	-1.88519	-1.85727	-1.87789	-2.29709	-2.27017	-1.99948	-1.79442	-3.01227	-2.35827	-1.87345	-2.28363	-1.89695	-2.32841	-1.88285
mmu-miR-466i-5p	1.8652	0.0109045	#N/A	#N/A	CACACACACACACACA	chr13	0	MIMAT0017325	17839361	2.04433	2.56793	1.28462	1.79589	3.26607	3.00545	2.69853	3.2154	2.15978	2.72676	2.33372	2.80884	2.89453	2.81316	1.92319	2.99002	2.70065	2.57128	2.85385	2.82252	2.76193
mmu-miR-466m-5p	1.6533	0.00164102	2.30839	0.00114308	ATACACACATGCACATGC	chr2	0	MIMAT0014882	10388309	-2.56836	-2.53583	-2.57824	-2.44491	-2.3185	-1.43386	-1.65089	-1.1984	-1.35736	-0.968536	-1.83278	-1.7964	-1.65279	-1.44765	-2.53183	-1.80108	-1.17477	-1.81459	-1.55022	-1.80648	-1.32495
mmu-miR-467a	1.39536	0.0380099	#N/A	#N/A	CGCATATACATGCAGGCA	chr2	0	MIMAT0003409	10397986	2.27494	2.09612	2.5855	2.61988	2.32354	3.19658	3.10116	3.38311	3.4647	2.59722	2.95727	2.79519	2.72639	3.24517	2.39411	2.87376	3.14834	2.87623	2.98578	2.87475	3.08332
mmu-miR-467a*	1.43552	0.0103572	#N/A	#N/A	TGTAGGTGTGTGTATGTATA	chr2	0	MIMAT0002108	10398019	4.53611	4.41105	4.75741	4.79338	4.66708	5.36558	5.3492	5.87824	5.72305	4.8953	5.25383	5.09465	5.03265	5.72321	4.62449	5.12728	5.49886	5.17424	5.37793	5.14607	5.45049
mmu-miR-467b	1.38771	0.0261121	#N/A	#N/A	CATATACATGCAGGCACT	chr2	0	MIMAT0005448	10402887	2.57347	2.42455	2.89674	2.89839	2.68272	3.46221	3.34407	3.76474	3.82553	2.93226	3.24205	3.12391	3.05892	3.60935	2.69829	3.163	3.50751	3.18298	3.33414	3.17099	3.43816
mmu-miR-467c	1.49042	0.0122843	#N/A	#N/A	CACATATACATGCACGCAC	chr2	0	MIMAT0004885	10395572	1.31904	1.25119	1.64968	1.67451	1.49402	2.27436	2.2603	2.73812	2.65663	1.72023	2.18846	2.02951	2.07682	2.61149	1.47361	2.00956	2.37166	2.10898	2.34415	2.04933	2.36066
mmu-miR-467c*	1.67573	0.0149737	#N/A	#N/A	GTATAGGTGTGTGTATGTATA	chr2	0	MIMAT0017275	10395606	-2.60196	-2.60142	-3.4146	-2.32871	-2.50405	-1.77352	-1.76714	-0.912879	-1.21446	-1.99594	-1.86464	-2.05008	-2.03728	-1.33443	-2.73667	-2.0149	-1.37443	-1.95736	-1.68586	-1.99188	-1.499
mmu-miR-467d*	1.45676	0.0216983	#N/A	#N/A	GTGTAGGTGTGTGTATG	chr2	0	MIMAT0004887	10398023	2.05901	1.82929	2.33122	2.18246	2.03874	2.8541	2.87764	3.33516	3.26128	2.59929	2.85091	2.59488	2.41628	3.19889	2.10049	2.59016	3.06524	2.7229	2.80759	2.64326	2.96218
mmu-miR-467e	1.48211	0.0117491	#N/A	#N/A	ACATATACATGCTCACACT	chr2	0	MIMAT0005293	10427362	1.93471	1.79807	2.20336	2.28369	2.12856	2.93436	2.79983	3.18055	3.19652	2.33529	2.70999	2.54034	2.55902	3.06927	2.05496	2.62092	2.90412	2.62516	2.81415	2.62262	2.86813
mmu-miR-467f	#N/A	#N/A	1.62753	0.00338163	TGTAGGTGTGTGTGTGT	chr11	0	MIMAT0005846	69449002	-0.354555	-0.373012	-0.478672	-0.510575	-0.666839	-0.231468	-0.128387	0.368954	0.30206	0.360664	-0.229019	-0.382344	-0.00208521	0.3378	-0.429204	-0.342231	0.343893	-0.305681	0.167857	-0.327611	0.273479
mmu-miR-468	15.8055	0.0096679	#N/A	#N/A	CAGACACACGCACATCA	chr6	0	MIMAT0002109	81846667	-8.0944	-8.08056	-7.99247	-8.27712	-2.7786	-3.00587	-3.9244	-2.11709	-8.10743	-1.09277	-8.51103	-2.42399	-1.75492	-8.03854	-8.11114	-3.23629	-3.77243	-5.46751	-4.89673	-4.12878	-4.22215
mmu-miR-483	1.94097	0.00552607	#N/A	#N/A	CTCCCTTCTCTTC	chr7	0	MIMAT0004782	149840857	-3.04954	-3.11972	-2.86523	-1.80149	-1.73376	-1.77287	-1.89329	-1.70346	-2.3074	-2.23008	-1.73515	-1.626	-0.921265	-1.44766	-2.70899	-1.79997	-2.08031	-1.68058	-1.18446	-1.75222	-1.72197
mmu-miR-487b	-1.70244	0.00455092	-2.57805	0.00388584	AAGTGGATGACCCTGTAC	chr12	0	MIMAT0003184	110965597	-0.611009	-0.705393	-0.623228	-0.748947	-1.01499	-1.76921	-1.5265	-2.17394	-1.81317	-1.55786	-1.00419	-1.88387	-2.56826	-2.07889	-0.672144	-1.4369	-1.84832	-1.44403	-2.32358	-1.43975	-2.03843
mmu-miR-5105	1.33801	0.0472719	#N/A	#N/A	GGCCCCCCACG	chr5	0	MIMAT0020612	147072599	2.66559	2.60845	2.40929	2.09986	2.92177	2.63103	2.89242	3.31641	2.7353	2.44009	2.55608	3.32811	3.26482	3.46647	2.4458	2.81507	2.8306	2.9421	3.36565	2.86588	3.04462
mmu-miR-5115	58.5388	3.0511e-06	#N/A	#N/A	GGGCCCAGCTCG	chr2	0	MIMAT0020623	72850945	-8.0944	-8.08056	-7.99247	-8.27712	-2.59988	-2.53883	-2.20716	-7.94774	-8.10743	-7.9263	-2.63442	-1.21878	-0.412296	-1.55106	-8.11114	-2.44862	-7.99383	-1.9266	-0.981677	-2.23981	-5.18897
mmu-miR-5126	1.52481	0.00504671	#N/A	#N/A	CCCCGCCCCCG	chr1	0	MIMAT0020637	84692477	4.263	4.48805	4.18589	3.89486	4.89569	4.54975	4.88636	5.3433	4.48322	3.98064	4.57505	5.17602	5.56889	5.82719	4.20795	4.77726	4.60238	4.87554	5.69804	4.81657	5.04065
mmu-miR-541	-1.59956	0.003084	#N/A	#N/A	AGTGTGACCAACATCAGA	chr12	0	MIMAT0003170	110980640	-1.85158	-1.75685	-1.80978	-2.11093	-2.46036	-2.7066	-2.49146	-7.94774	-2.77159	-2.5217	-2.14613	-2.99523	-8.34367	-8.03854	-1.88228	-2.55281	-4.41368	-2.57068	-8.19111	-2.55996	-5.92465
mmu-miR-574-5p	1.85023	0.009618	#N/A	#N/A	ACACACTCACACACACAC	chr5	0	MIMAT0004893	65361573	0.378775	0.95189	-0.275962	0.234159	1.6439	1.42543	1.08749	1.52989	0.665258	1.51351	0.738027	1.15477	1.18621	1.08364	0.322215	1.38561	1.23622	0.946398	1.13493	1.20992	1.1957
mmu-miR-652	-1.33538	0.00201477	#N/A	#N/A	CACAACCCTAGTGGCG	chrX	0	MIMAT0003711	139173609	0.299752	0.173566	0.402639	0.533757	-0.0121322	0.0694985	-0.0480461	-0.0783486	0.286954	0.61502	-0.0361009	-0.29735	-1.11405	-0.57968	0.352428	0.00310675	0.274542	-0.166725	-0.846863	-0.0648261	-0.17402
mmu-miR-669a-5p	1.41595	0.0394667	#N/A	#N/A	AGACATGAACATGCACAC	chr2	0	MIMAT0003477	10396093	-1.13947	-1.42846	-0.880338	-1.13905	-1.17206	-0.122864	-0.518324	-0.0151682	0.219936	-0.86487	-0.624817	-0.787236	-0.727455	-0.212415	-1.14683	-0.604417	-0.220034	-0.706027	-0.469935	-0.645061	-0.319994
mmu-miR-669b	1.53482	0.015073	#N/A	#N/A	ACATGCACATGCACACA	chr2	0	MIMAT0003476	10389446	0.608179	0.439935	1.01629	0.88236	0.746122	1.68097	1.51457	1.80347	1.94547	1.11197	1.44989	1.38225	1.40331	1.76481	0.736691	1.31389	1.6203	1.41607	1.58406	1.35476	1.6058
mmu-miR-669e	36.5213	3.03092e-10	#N/A	#N/A	ATGAACATGCACACACA	chr2	0	MIMAT0005853	10389170	-8.0944	-8.08056	-7.99247	-8.27712	-3.05059	-2.79637	-2.86489	-2.48525	-8.10743	-2.38126	-2.98024	-2.91027	-2.72603	-2.50518	-8.11114	-2.90395	-4.32465	-2.94525	-2.6156	-2.92047	-3.64103
mmu-miR-669f-5p	49.3183	9.39236e-08	59.9413	1.12433e-09	ACACATGCACATGCAC	chr2	0	MIMAT0017327	10388884	-8.0944	-8.08056	-7.99247	-8.27712	-3.03479	-2.12231	-2.30077	-2.25433	-1.92122	-2.43421	-2.36812	-2.60942	-2.30675	-2.11177	-8.11114	-2.48596	-2.20325	-2.48877	-2.20926	-2.48708	-2.20566
mmu-miR-669h-3p	#N/A	#N/A	2.01694	0.00622097	TGTGCATGTGTGTATATGC	chr2	0	MIMAT0005842	10439850	-2.16323	-2.54412	-2.52652	-2.42471	-3.04343	-2.08218	-1.94528	-1.26856	-1.09717	-1.85114	-1.8735	-2.10581	-1.38361	-1.41192	-2.41465	-2.35697	-1.40562	-1.98966	-1.39777	-2.21004	-1.40248
mmu-miR-669h-5p	#N/A	#N/A	47.3898	7.94239e-10	GCACTCAACTATACACCC	chr2	0	MIMAT0005841	10439808	-8.0944	-8.08056	-7.99247	-8.27712	-8.40863	-8.47315	-8.48	-2.47426	-2.40416	-2.73675	-2.91559	-3.00247	-2.55679	-2.55119	-8.11114	-8.45393	-2.53839	-2.95903	-2.55399	-6.25597	-2.54463
mmu-miR-669i	#N/A	#N/A	1.86894	0.0433966	GTATGCATGTGTGTATATGC	chr2	0	MIMAT0005840	10439300	-1.96987	-2.00096	-1.94551	-1.84399	-2.20793	-1.27753	-1.33246	-0.956108	-0.743727	-1.73674	-1.41411	-1.44509	-0.94759	-0.805119	-1.94008	-1.60597	-1.14553	-1.4296	-0.876355	-1.53542	-1.03786
mmu-miR-669l	1.39656	0.0327877	#N/A	#N/A	ACATATACATGCACACAC	chr2	0	MIMAT0009418	10390015	0.0384026	0.00836754	0.365773	0.389584	0.168566	1.12281	0.827194	1.18677	1.35629	0.619954	0.712202	0.58129	0.591295	0.981092	0.200532	0.706188	1.05434	0.646746	0.786193	0.682412	0.94708
mmu-miR-669n	1.56976	0.00156703	1.99387	0.00622097	ACACACATCCACACACAA	chr2	0	MIMAT0009427	10430950	1.19571	1.16989	1.35016	1.5689	1.57691	2.2407	2.09264	2.56224	2.47501	1.93709	1.97007	1.97823	2.14779	2.46157	1.32117	1.97008	2.32478	1.97415	2.30468	1.97171	2.31674
mmu-miR-669p*	#N/A	#N/A	1.48721	0.0122967	ATACGTGTGTGTGTGTATG	chr2	0	MIMAT0014890	10410799	-0.566431	-0.599272	-0.597011	-0.626873	-1.06859	-0.355602	-0.349592	-0.0069356	0.103804	0.169518	-0.507472	-0.707076	-0.305618	-0.0847287	-0.597397	-0.591261	0.0887952	-0.607274	-0.195173	-0.597666	-0.0247922
mmu-miR-671-5p	1.39729	0.00861576	#N/A	#N/A	CTCCAGCCCCTCC	chr5	0	MIMAT0003731	24097961	-1.98572	-2.00876	-2.37662	-2.06915	-1.73336	-1.88681	-1.68864	-1.12694	-2.07642	-2.37695	-1.60123	-1.22714	-0.987528	-0.803195	-2.11006	-1.7696	-1.8601	-1.41418	-0.895361	-1.62744	-1.47421
mmu-miR-680	24.3752	0.00202536	#N/A	#N/A	CCCCCATGTCAGC	chr6	0	MIMAT0003457	129641567	-8.0944	-8.08056	-3.589	-8.27712	-1.80377	-4.09999	-2.32075	-1.57221	-8.10743	-7.9263	-2.03791	-1.75222	-0.934767	-1.01617	-7.01027	-2.7415	-5.86865	-1.89507	-0.975471	-2.40293	-3.91138
mmu-miR-705	14.3358	0.00757327	#N/A	#N/A	TGCCCACCCCACC	chr6	0	MIMAT0003495	85286318	-3.74432	-3.8173	-7.99247	-8.27712	-1.48142	-2.93199	-1.85947	-1.3462	-3.56858	-3.74603	-2.93893	-1.36943	-1.67506	-1.05538	-5.9578	-2.09096	-2.88694	-2.15418	-1.36522	-2.11625	-2.27825
mmu-miR-98	-1.44264	0.0335549	#N/A	#N/A	AACAATACAACTTACTACCTCA	chrX	0	MIMAT0000545	148347773	-1.43743	-1.48941	-1.44792	-1.11088	-1.73102	-1.63877	-1.68405	-1.50306	-1.25554	-1.23344	-1.83052	-2.61625	-2.72616	-8.03854	-1.37141	-1.68461	-1.33068	-2.22338	-5.38235	-1.90012	-2.95135
