# Supplementary material for: Loss of H3K27me3 imprinting in the Sfmbt2 miRNA cluster causes enlargement of cloned mouse placentas
Source: Nat Commun. 2020 May 1;11:2150. doi: 10.1038/s41467-020-16044-8 (PMC7195362; doi:10.1038/s41467-020-16044-8)
Supplement: Supplementary file 6 — Supplementary Data 2 [file 41467_2020_16044_MOESM6_ESM.xlsx]

## Sheet: Supplementary Data 2
Supplementary Data 2. List of upregulated genes in wild-type, miRNA KO, and miRNA/Gab1 KO SCNT placentas at E11.5.
	Fold Change			Regulation	Gene Information										Normalized value (log2)										Normalized value_mean
Gene ID	Fold Change (wild-type Cumulus clone/IVF)	Fold Change (miRNA KO Cumulus clone/IVF)	Fold Change (miRNA/Gab1 KO Cumulus clone/IVF)	Regulation ([E11.5_CCWT] vs [E11.5_IVF])	Gene Symbol	Aliases	Entrez ID	Ensembl ID	GO Accession	Chromosome	End	Start	Strand	Description	IVF_E11.5_rep1	IVF_E11.5_rep2	IVF_E11.5_rep3	WT_SCNT_E11.5_rep1	WT_SCNT_E11.5_rep2	miRNAKO_SCNT_E11.5_rep1	miRNAKO_SCNT_E11.5_rep2	miRNAKO_SCNT_E11.5_rep3	miRNA/Gab1KO_SCNT_E11.5_rep1	miRNA/Gab1KO_SCNT_E11.5_rep2	IVF_E11.5_mean	WT_SCNT_mean	miRNAKO_SCNT_E11.5_mean	miRNA/Gab1KO_SCNT_E11.5_mean
211480	13.0481	4.96631	4.19275	up	Kcnj14	A930026G01Rik|IRK4|Kir2.4	211480	ENSMUSG00000058743	GO:0005216|GO:0005242|GO:0005244|GO:0006810|GO:0006811|GO:0006813|GO:0016020|GO:0016021|GO:0030425|GO:0034220|GO:0034765|GO:0043025	chr7	45824747	45816467	-	potassium inwardly-rectifying channel, subfamily J, member 14	0.957024	-1.3839	-0.426192	3.32247	3.52034	1.63751	1.9475	2.49845	1.78974	1.77734	-0.284357	3.42141	2.02782	1.78354
56843	10.4662	3.91153	2.59753	up	Trpm5	9430099A16Rik|LTrpC-5|Ltrpc5|Mtr1	56843	ENSMUSG00000009246	GO:0005216|GO:0005227|GO:0005244|GO:0005267|GO:0005272|GO:0005886|GO:0006810|GO:0006811|GO:0006812|GO:0016020|GO:0016021|GO:0034220|GO:0034765|GO:0035725|GO:0071805	chr7	143094642	143071529	-	transient receptor potential cation channel, subfamily M, member 5	0.440768	-1.04109	0.482945	3.18219	3.51488	2.95255	0.724215	2.10905	1.83879	0.837232	-0.0391272	3.34854	1.9286	1.33801
78725	7.77074	3.62178	1.92891	up	D730001G18Rik		78725			chr15	74778859	74770908	-	RIKEN cDNA D730001G18 gene	-1.01983	-1.01983	-0.119834	1.04269	3.43375	2.55843	-0.0103579	0.862525	1.47574	-1.01983	-0.719832	2.23822	1.13687	0.227953
15464	7.72813	4.37346	3.7052	up	Hrc		15464	ENSMUSG00000038239	GO:0008016|GO:0033017|GO:0055074	chr7	45338972	45335269	+	histidine rich calcium binding protein	-3.33515	-1.86408	0.473564	1.02161	1.72818	1.5294	-0.59916	0.730419	0.625774	0.0028832	-1.57522	1.3749	0.553552	0.314329
56092	7.2333	28.2068	19.7029	up	Cts7	AA408230|AA408952|CTS1|Epcs24|Epcs71	56092	ENSMUSG00000021440	GO:0005575|GO:0005576|GO:0005634|GO:0005737|GO:0005764|GO:0005768|GO:0005794|GO:0006508|GO:0007049|GO:0007067|GO:0008152|GO:0008233|GO:0008234|GO:0016787|GO:0051301	chr13	61358170	61352461	-	cathepsin 7	1.05918	0.329396	-1.28728	3.23665	2.5402	6.6117	3.12884	4.81467	3.90263	4.76557	0.0337658	2.88842	4.85174	4.3341
229214	6.97218	9.66907	9.52953	up	Qrfpr	AQ27|Gpr103|SP9155	229214	ENSMUSG00000058400	GO:0004871|GO:0004930|GO:0004983|GO:0005886|GO:0007165|GO:0007186|GO:0016020|GO:0016021	chr3	36222275	36179426	-	pyroglutamylated RFamide peptide receptor	0	0	0	2.64748	2.95574	4.60637	3.3314	1.88236	3.34356	3.16125	0	2.80161	3.27338	3.25241
665180	6.65131	5.55311	3.13053	up	Clec2l	AI414054|AW122724|Gm1064	665180	ENSMUSG00000079598	GO:0005575|GO:0008150|GO:0016020|GO:0016021|GO:0030246	chr6	38680865	38663069	+	C-type lectin domain family, member L	-0.413793	-0.0103619	1.3544	2.61291	3.47453	3.45469	2.28406	2.61138	2.21199	1.70098	0.310082	3.04372	2.78338	1.95649
270190	6.63815	5.61233	3.39526	up	Ephb1	9330129L11|AW488255|C130099E04Rik|Cek6|ENSMUSG00000074119|Elk|Elkh|Hek6|Net	270190	ENSMUSG00000032537	GO:0000166|GO:0001525|GO:0004672|GO:0004713|GO:0004714|GO:0005003|GO:0005005|GO:0005515|GO:0005524|GO:0005737|GO:0005768|GO:0005886|GO:0005887|GO:0006468|GO:0007155|GO:0007165|GO:0007169|GO:0007399|GO:0007411|GO:0008046|GO:0016020|GO:0016021|GO:0016301|GO:0016310|GO:0016740|GO:0016772|GO:0021545|GO:0021631|GO:0021952|GO:0022008|GO:0030010|GO:0030424|GO:0031290|GO:0031589|GO:0031901|GO:0042995|GO:…	chr9	102354693	101922128	-	Eph receptor B1	0.429724	0.832385	1.52475	3.13845	4.18102	4.16539	2.74606	3.34122	3.28636	2.09859	0.928954	3.65974	3.41755	2.69248
11941	6.50374	4.36067	1.81519	up	Atp2b2	D6Abb2e|PMCA2|Tmy|dfw|jog|wms|wri	11941	ENSMUSG00000030302	GO:0000166|GO:0000902|GO:0003824|GO:0005388|GO:0005509|GO:0005516|GO:0005524|GO:0005737|GO:0005783|GO:0005886|GO:0005929|GO:0006200|GO:0006754|GO:0006810|GO:0006811|GO:0006812|GO:0006816|GO:0006874|GO:0006996|GO:0007595|GO:0007605|GO:0007626|GO:0008022|GO:0008152|GO:0008361|GO:0015662|GO:0016020|GO:0016021|GO:0016324|GO:0016787|GO:0016820|GO:0021549|GO:0021692|GO:0021702|GO:0021707|GO:0030165|GO:…	chr6	113891376	113745668	-	ATPase, Ca++ transporting, plasma membrane 2	0.0939417	-0.0939417	1.42183	2.67845	3.67197	3.24757	2.14136	2.40655	1.99802	0.670108	0.473943	3.17521	2.59849	1.33406
18413	6.24474	2.11944	2.70527	up	Osm	OncoM	18413	ENSMUSG00000058755	GO:0005125|GO:0005147|GO:0005576|GO:0005615|GO:0005900|GO:0006915|GO:0006955|GO:0007422|GO:0008083|GO:0008284|GO:0009408|GO:0033138|GO:0040008|GO:0042503|GO:0042506|GO:0042508|GO:0043410|GO:0045835|GO:0045944|GO:0046888|GO:0048266|GO:0050731	chr11	4241026	4236785	+	oncostatin M	-1.47992	-0.892032	0.825677	1.82374	2.4307	1.1385	1.18573	-0.619461	0.774104	1.06659	-0.515424	2.12722	0.568257	0.920349
241794	6.02228	2.85944	6.04098	up	Kcng1	AW536275|OTTMUSG00000016048	241794	ENSMUSG00000074575	GO:0005216|GO:0005244|GO:0005249|GO:0005267|GO:0006810|GO:0006811|GO:0006813|GO:0008076|GO:0016020|GO:0016021|GO:0034765|GO:0043231|GO:0051260|GO:0055085|GO:0071805	chr2	168269331	168261698	-	potassium voltage-gated channel, subfamily G, member 1	-2.74939	-0.232718	0.150604	1.66276	1.63019	0.515289	0.26008	0.940318	1.6337	1.66819	-0.943836	1.64647	0.571895	1.65095
15218	6.00889	5.73235	3.44336	up	Foxn1	D11Bhm185e|Hfh11|Whn|nu|nude	15218	ENSMUSG00000002057	GO:0000122|GO:0002260|GO:0003677|GO:0003690|GO:0003700|GO:0003705|GO:0005634|GO:0005667|GO:0006351|GO:0006355|GO:0007275|GO:0007389|GO:0008134|GO:0008283|GO:0008301|GO:0008544|GO:0009790|GO:0030216|GO:0033081|GO:0043565|GO:0048538|GO:0050673|GO:0051090	chr11	78386608	78357577	-	forkhead box N1	-0.71657	1.38653	-1.23015	2.74742	2.05332	1.3063	3.13132	2.55957	1.45853	1.73565	-0.186729	2.40037	2.3324	1.59709
269959	5.49844	4.74116	#N/A	up	Adamtsl3	9230119C12Rik|C130057K09|mKIAA1233	269959	ENSMUSG00000070469	GO:0003674|GO:0005575|GO:0008150	chr7	82614448	82335694	+	ADAMTS-like 3	1.33175	-2.75425	1.73071	1.63019	3.49332	2.48692	2.64754	1.90946	-0.533546	0.237067	0.102732	2.56175	2.34797	-0.148239
100124626	5.15865	#N/A	#N/A	up	Mir467a-5	Mirn467a-5|mmu-mir-467a-5	100124626		GO:0030307	chr2	10488681	10488599	+	microRNA 467a-5	0.756449	0.827408	3.83165	4.47277	3.87155	0.450001	0	3.10311	3.02286	0	1.80517	4.17216	1.18437	1.51143
19771	4.98714	6.85825	5.07517	up	Rlbp1	3110056M11Rik|CRALBP	19771	ENSMUSG00000039194	GO:0005215|GO:0005502|GO:0005622|GO:0005737|GO:0006810|GO:0007601|GO:0019841|GO:0044297|GO:0050896	chr7	79387027	79374870	-	retinaldehyde binding protein 1	-2.92282	0.468327	1.46182	2.04659	1.92805	2.47894	2.28765	2.57425	1.75311	2.27202	-0.330891	1.98732	2.44695	2.01256
269642	4.91133	4.15305	3.10166	up	Nat8l	1110038O08Rik|Shati	269642	ENSMUSG00000048142	GO:0005737|GO:0005739|GO:0005783|GO:0005789|GO:0008080|GO:0008152|GO:0016020|GO:0016021|GO:0016740|GO:0016746|GO:0017188|GO:0031966|GO:0043231|GO:0051586	chr5	34005916	33995984	+	N-acetyltransferase 8-like	-1.21883	-0.799185	-0.720185	1.17438	1.59238	1.5343	0.739907	1.1501	1.08143	0.359186	-0.912734	1.38338	1.14144	0.720306
210673	4.75457	3.89846	#N/A	up	Prrt3	6330505P20|B230206N24Rik	210673	ENSMUSG00000045009	GO:0003674|GO:0005575|GO:0008150|GO:0016020|GO:0016021	chr6	113501818	113494095	-	proline-rich transmembrane protein 3	-1.8322	-0.652648	0.427529	1.08773	2.03935	1.03642	1.53629	1.25868	0.906857	-1.83942	-0.685774	1.56354	1.27713	-0.466279
213236	4.70941	#N/A	2.00106	up	Dnd1	BC034897|RBMS4|Ter	213236	ENSMUSG00000044595	GO:0000166|GO:0003676|GO:0003723|GO:0005515|GO:0005634|GO:0005737|GO:0007275|GO:0007281|GO:0017091|GO:0060965	chr18	36766214	36763671	-	dead end homolog 1 (zebrafish)	2.13657	-1.54027	1.38888	2.67325	3.1213	1.72715	0.134339	1.24118	2.55199	0.772983	0.661727	2.89727	1.03423	1.66249
243376	4.47164	3.1302	#N/A	up	Doxl2		243376	ENSMUSG00000068536	GO:0003674|GO:0005575|GO:0008150	chr6	48978745	48975143	+	diamine oxidase-like protein 2	-5.65584	-6.06542	-4.72033	-3.0324	-3.60706	-3.9988	-3.55892	-3.9451	-5.23711	-5.98568	-5.48053	-3.31973	-3.83428	-5.6114
215028	4.47147	1.94978	2.00251	up	Prl3d2	PL-Ib|Plib	215028	ENSMUSG00000062737	GO:0003674|GO:0005179|GO:0005575|GO:0005576|GO:0008150	chr13	27127482	27121704	+	prolactin family 3, subfamily d, member 1	3.14024	2.40311	5.13918	5.44154	6.00163	5.44144	4.07924	4.05177	5.21467	3.91063	3.56084	5.72159	4.52415	4.56265
18775	4.41001	3.02928	2.03409	up	Prl3d1	AI325057|Csh1|PL-I|PL-I-alpha|PL-Ia|Pl-1|Pl1|mPL-I	18775	ENSMUSG00000057170	GO:0005179|GO:0005576|GO:0005615	chr13	27100260	27094189	+	prolactin family 3, subfamily d, member 1	2.41888	1.9111	4.11545	4.47503	5.43682	5.09996	4.22554	3.91686	4.3877	3.29136	2.81514	4.95593	4.41412	3.83953
11932	4.3913	#N/A	#N/A	up	Atp1b2	Amog|Atpb-2	11932	ENSMUSG00000041329	GO:0005391|GO:0005737|GO:0006810|GO:0006811|GO:0006813|GO:0006814|GO:0007155|GO:0016020|GO:0016021|GO:0016324|GO:0046034	chr11	69605960	69599750	-	ATPase, Na+/K+ transporting, beta 2 polypeptide	-0.260885	-0.822474	0.815662	1.69227	2.39856	0.331355	0.46828	-0.161337	-0.580546	0.392413	-0.0892324	2.04541	0.212766	-0.0940665
15493	4.24911	#N/A	#N/A	up	Hsd3b2		15493	ENSMUSG00000063730	GO:0000166|GO:0003824|GO:0003854|GO:0004769|GO:0005739|GO:0005783|GO:0006694|GO:0008152|GO:0016020|GO:0016021|GO:0016491|GO:0016616|GO:0016853|GO:0055114	chr3	98724543	98711107	-	hydroxy-delta-5-steroid dehydrogenase, 3 beta- and steroid delta-isomerase 2	0.239761	-0.678618	1.76487	2.17564	2.88269	0.822433	0.768377	1.77453	1.34758	-0.109597	0.442004	2.52916	1.12178	0.618992
56012	4.08761	2.54977	2.35914	up	Pgam2		56012	ENSMUSG00000020475	GO:0003824|GO:0004082|GO:0004083|GO:0004619|GO:0005634|GO:0005829|GO:0006094|GO:0006096|GO:0006941|GO:0008152|GO:0010035|GO:0016787|GO:0016853|GO:0016868|GO:0046538|GO:0046689|GO:0048037	chr11	5803796	5801637	-	phosphoglycerate mutase 2	-0.633788	-4.22585	-1.05385	-0.294225	0.414415	-0.651742	-0.372679	-0.837966	-0.339366	-1.12643	-1.97116	0.060095	-0.620796	-0.732898
66811	3.99953	2.08497	2.14079	up	Duoxa2	9030623N16Rik	66811	ENSMUSG00000027225	GO:0003674|GO:0005575|GO:0005783|GO:0005789|GO:0006810|GO:0008150|GO:0015031|GO:0016020|GO:0016021	chr2	122302885	122298900	+	dual oxidase maturation factor 2	-0.413981	-0.47712	-0.508836	2.02162	1.04475	0.774276	0.185603	0.820263	-0.235193	1.49819	-0.466646	1.53318	0.593381	0.631496
20681	3.93393	2.37423	2.47114	up	Sox8		20681	ENSMUSG00000024176	GO:0000979|GO:0001649|GO:0001701|GO:0001755|GO:0003677|GO:0003700|GO:0005515|GO:0005634|GO:0005737|GO:0006351|GO:0006355|GO:0007165|GO:0007283|GO:0007422|GO:0008134|GO:0008584|GO:0010628|GO:0010817|GO:0014015|GO:0033690|GO:0043066|GO:0043565|GO:0045165|GO:0045444|GO:0045662|GO:0045892|GO:0045893|GO:0045944|GO:0046533|GO:0048469|GO:0048484|GO:0048709|GO:0060009|GO:0060018|GO:0060041|GO:0060221|GO:…	chr17	25570686	25565893	-	SRY-box containing gene 8	2.325	1.81525	2.63068	3.94749	4.5184	3.70267	3.21075	3.5999	4.14892	2.97539	2.25698	4.23295	3.50444	3.56215
100036537	3.85399	2.92678	4.68153	up	Gm11149	ENSMUSG00000060603|ENSMUSG00000079564	100036537			chr9	49568025	49518288	+	predicted gene 11149	-4.03889	-1.22924	0.452818	0.673599	0.00889683	-0.282224	0.123744	-0.00889635	0.524068	0.719686	-1.6051	0.341248	-0.055792	0.621877
11535	3.82878	1.98054	#N/A	up	Adm	AM	11535	ENSMUSG00000030790	GO:0001570|GO:0001843|GO:0002026|GO:0002031|GO:0005179|GO:0005576|GO:0005615|GO:0005737|GO:0006171|GO:0006950|GO:0007204|GO:0007507|GO:0008209|GO:0008284|GO:0008285|GO:0009611|GO:0010460|GO:0030819|GO:0031102|GO:0031623|GO:0031700|GO:0032496|GO:0043116|GO:0045766|GO:0045906|GO:0045909|GO:0046879|GO:0048589|GO:0055074|GO:0060670|GO:0060712|GO:0097084|GO:2001214	chr7	110629819	110627669	+	adrenomedullin	-1.21963	-1.962	-0.886591	1.20978	-0.0481567	-0.893456	-0.151478	-0.0656071	-1.54098	-1.57668	-1.35607	0.580811	-0.37018	-1.55883
18770	3.817	#N/A	#N/A	up	Pklr	Pk-1|Pk1|R-PK	18770	ENSMUSG00000041237	GO:0004743|GO:0005829|GO:0005975|GO:0006096|GO:0006754|GO:0009408|GO:0010226|GO:0016301|GO:0016310|GO:0016740|GO:0032869|GO:0033198|GO:0042866|GO:0051591|GO:0051707	chr3	89146594	89136142	+	pyruvate kinase liver and red blood cell	1.17616	-0.0908361	1.44487	2.45338	3.09829	0.627433	1.69341	1.20338	-1.28643	0.438145	0.843396	2.77584	1.17474	-0.424141
15497	3.79153	2.20027	#N/A	up	Hsd3b6	D19210	15497	ENSMUSG00000027869	GO:0000166|GO:0003824|GO:0003854|GO:0004769|GO:0005739|GO:0005743|GO:0005758|GO:0005783|GO:0006694|GO:0006700|GO:0006702|GO:0008152|GO:0016020|GO:0016021|GO:0016491|GO:0016616|GO:0016853|GO:0034757|GO:0055114	chr3	98814443	98805504	-	hydroxy-delta-5-steroid dehydrogenase, 3 beta- and steroid delta-isomerase 6	2.46479	2.47938	3.74417	4.48234	5.15544	3.96086	4.11476	4.02576	4.26176	3.08779	2.89611	4.81889	4.03379	3.67478
213742	3.76418	3.27788	2.83417	up	Xist	A430022B11|AI314753	213742		GO:0005694|GO:0009048	chrX	103483233	103460373	-	inactive X specific transcripts	-5.98776	0.463593	0.535521	0.36541	0.133498	0.165025	0.086894	-0.102272	0.00691795	-0.326828	-1.66288	0.249454	0.0498823	-0.159955
77433	3.7545	#N/A	#N/A	up	9430076G02Rik		77433		GO:0003674|GO:0005575|GO:0008150	chr18	54453294	54422295	+	RIKEN cDNA 9430076G02 gene	2.16269	1.98719	3.09328	4.06912	4.5769	1.91071	3.60453	2.57703	-2.00577	3.17746	2.41439	4.32301	2.69742	0.585845
71685	3.69943	3.23955	4.79091	up	Galnt14	0610033M06Rik	71685	ENSMUSG00000024064	GO:0003674|GO:0004653|GO:0005575|GO:0005794|GO:0005975|GO:0008150|GO:0016020|GO:0016021|GO:0016740|GO:0016757	chr17	73710451	73493751	-	UDP-N-acetyl-alpha-D-galactosamine:polypeptide N-acetylgalactosaminyltransferase 14	-0.66583	-0.625739	-4.25934	0.262127	-0.188129	-0.0579929	-0.547978	0.142439	0.386126	0.43387	-1.8503	0.0369992	-0.154511	0.409998
434128	3.66994	2.25152	#N/A	up	Pnmal2	EG434128	434128	ENSMUSG00000070802	GO:0003674|GO:0005575|GO:0008150	chr7	16948828	16944682	+	PNMA-like 2	-2.00977	-3.32452	-3.35624	-0.87179	-1.17038	-1.37684	-1.74903	-2.05195	-2.62316	-3.26491	-2.89684	-1.02109	-1.72594	-2.94404
215029	3.62441	#N/A	#N/A	up	Prl3d3	PL-Ig|Plig	215029	ENSMUSG00000062201	GO:0003674|GO:0005179|GO:0005575|GO:0005576|GO:0008150	chr13	27162520	27156799	+	prolactin family 3, subfamily d, member 3	2.20987	1.11967	3.62788	3.77592	4.57785	3.93034	2.62364	2.04935	3.55308	2.68545	2.31914	4.17688	2.86778	3.11926
735272	3.61077	#N/A	#N/A	up	Mir669a-3	Mirn669a-3|mir-669a-3	735272		GO:0010468|GO:2001015	chr2	10474541	10474433	+	microRNA 669a-3	0.257429	0.377925	0.272603	3.42038	0.889538	1.19452	0.464511	0.801016	0.738573	-1.06459	0.302652	2.15496	0.820015	-0.16301
69994	3.56933	#N/A	#N/A	up	Rsc1a1	1700027M01Rik|OTTMUSG00000010365|Rs1	69994	ENSMUSG00000040715	GO:0005515|GO:0005634|GO:0005794|GO:0005886|GO:0005903|GO:0006351|GO:0006355|GO:0016020|GO:0030054|GO:0043231|GO:0050892|GO:0051051	chr4	141685716	141683563	-	regulatory solute carrier protein, family 1, member 1	4.49957	4.502	-0.705174	4.61308	4.58916	-0.055161	0.586648	-0.0034008	4.72078	0.381972	2.76547	4.60112	0.176029	2.55137
16371	3.53541	2.14443	2.604	up	Irx1		16371	ENSMUSG00000060969	GO:0003677|GO:0003700|GO:0005634|GO:0006355|GO:0043565	chr13	71963723	71958232	-	Iroquois related homeobox 1 (Drosophila)	-0.925718	0.551779	-0.90878	1.41128	1.37733	0.212634	-0.177815	1.98424	0.834349	1.07197	-0.427573	1.3943	0.673019	0.953157
75426	3.52836	2.23022	#N/A	up	Igfbpl1	2810011G06Rik|2810453O06Rik|IGFBPL	75426	ENSMUSG00000035551	GO:0001558|GO:0005520|GO:0005576	chr4	45826827	45809507	-	insulin-like growth factor binding protein-like 1	3.02014	0.026031	2.72988	3.25661	4.23209	3.04394	3.49143	2.71224	2.78969	1.99533	1.92535	3.74435	3.08254	2.39251
56093	3.51672	3.08224	7.76366	up	Pfpl	Epcs5|Epcs50	56093	ENSMUSG00000040065	GO:0003674|GO:0005575|GO:0008150	chr19	12432110	12427905	+	pore forming protein-like	1.56085	0.757057	0.725341	2.82582	2.83147	4.25718	2.9503	0.7077	4.80371	3.13859	1.01441	2.82865	2.63839	3.97115
23969	3.43734	1.86925	#N/A	up	Pacsin1	A830061D09Rik|H74|mKIAA1379|syndapin	23969	ENSMUSG00000040276	GO:0005515|GO:0005737|GO:0005802|GO:0005886|GO:0006897|GO:0007010|GO:0007165|GO:0008092|GO:0016301|GO:0016310|GO:0030137|GO:0045202|GO:0045806|GO:0048471|GO:0090002|GO:1900006	chr17	27711106	27655682	+	protein kinase C and casein kinase substrate in neurons 1	-0.910832	-3.78501	0.887144	-0.0735021	1.09696	0.684205	-0.941716	-0.843814	-0.579609	-1.7254	-1.26957	0.511727	-0.367108	-1.15251
209837	3.4067	#N/A	#N/A	up	Slc38a5	C81234|E330031E14|JM24|SN2	209837	ENSMUSG00000031170	GO:0003333|GO:0005886|GO:0015171|GO:0015175|GO:0015187|GO:0015804|GO:0015816|GO:0016020|GO:0016021	chrX	8280176	8271392	+	solute carrier family 38, member 5	1.283	1.57875	2.23509	3.06637	3.86827	0.498519	2.18702	0.681392	-2.52289	1.92786	1.69894	3.46732	1.12231	-0.297515
28078	3.40447	2.76267	3.38692	up	Prl5a1	1600013P04Rik|D13Wsu14e|PLP-L|Prlpl|RP23-231P12.2	28078	ENSMUSG00000017064	GO:0003674|GO:0005179|GO:0005575|GO:0005576|GO:0008150	chr13	28151595	28142484	+	prolactin family 5, subfamily a, member 1	-4.15577	-2.86849	-3.46076	-1.37618	-2.07897	-0.750786	-2.60479	-2.73125	-2.1351	-1.33497	-3.495	-1.72757	-2.02894	-1.73503
382571	3.39621	3.34569	2.84976	up	Kcnf1	Gm1182|Kv5.1	382571	ENSMUSG00000051726	GO:0005216|GO:0005244|GO:0005249|GO:0005267|GO:0006810|GO:0006811|GO:0006813|GO:0008076|GO:0016020|GO:0016021|GO:0034765|GO:0051260|GO:0055085|GO:0071805	chr12	17176888	17172100	-	potassium voltage-gated channel, subfamily F, member 1	-0.191159	-0.521017	1.2128	1.37532	2.48628	1.77032	2.23482	1.72241	1.30587	2.04955	0.166875	1.9308	1.90918	1.67771
20378	3.36266	#N/A	1.83864	up	Frzb	Frp|Sfrp3|frezzled|fritz|frzb-1	20378	ENSMUSG00000027004	GO:0001944|GO:0005515|GO:0005576|GO:0005615|GO:0005737|GO:0006357|GO:0007275|GO:0007420|GO:0008285|GO:0008406|GO:0010721|GO:0016055|GO:0017147|GO:0030154|GO:0030165|GO:0030178|GO:0030308|GO:0042472|GO:0042813|GO:0043065|GO:0045600|GO:0060029|GO:0060056|GO:0061037|GO:0070367|GO:0090090|GO:0090103	chr2	80447396	80411970	-	frizzled-related protein	0.244923	-2.04429	0.982884	1.50155	1.45333	0.460443	0.355395	0.643315	1.19763	0.0153153	-0.272162	1.47744	0.486384	0.606475
14582	3.344	#N/A	#N/A	up	Gfi1b	Gfi-1B	14582	ENSMUSG00000026815	GO:0001085|GO:0003676|GO:0003677|GO:0005622|GO:0005634|GO:0005667|GO:0006351|GO:0006355|GO:0007275|GO:0008270|GO:0016363|GO:0030854|GO:0045646|GO:0046872|GO:0051572|GO:0051574	chr2	28621982	28609450	-	growth factor independent 1B	3.5835	3.25364	2.48496	4.26639	5.43149	2.61127	4.7903	3.32401	0	3.6923	3.10737	4.84894	3.57519	1.84615
15132	3.32007	#N/A	#N/A	up	Hbb-bh1	betaH1	15132	ENSMUSG00000052217	GO:0000122|GO:0005344|GO:0005506|GO:0005833|GO:0006810|GO:0015671|GO:0019825|GO:0020037|GO:0031721|GO:0046872|GO:0051291	chr7	103843162	103841638	-	hemoglobin Z, beta-like embryonic chain	10.8527	10.7655	11.597	12.6018	13.0041	10.7809	11.7144	11.4326	7.00603	11.0677	11.0717	12.8029	11.3093	9.03686
19215	3.32006	2.76635	#N/A	up	Ptgds	21kDa|L-PGDS|PGD2|PGDS|PGDS2|Ptgs3	19215	ENSMUSG00000015090	GO:0001516|GO:0004667|GO:0005215|GO:0005501|GO:0005504|GO:0005576|GO:0005615|GO:0005634|GO:0005737|GO:0005783|GO:0005791|GO:0005794|GO:0006629|GO:0006633|GO:0006810|GO:0008610|GO:0016020|GO:0016853|GO:0036094|GO:0045187	chr2	25469749	25466712	-	prostaglandin D2 synthase (brain)	0.899169	-1.09937	-0.149037	3.1973	0.0322885	1.92204	3.23203	-1.09937	-1.09937	0.891954	-0.116412	1.6148	1.35157	-0.103707
639025	3.29044	1.92821	#N/A	up	Gm7257	EG639025|Pate-q	639025	ENSMUSG00000023093	GO:0003674|GO:0005575|GO:0008150	chr9	36434938	36431884	+	predicted gene 7257	4.27819	3.53731	5.11717	6.93984	5.1185	5.1873	5.06202	5.52514	3.08954	4.43055	4.31089	6.02917	5.25816	3.76005
230991	3.21043	3.32175	2.06165	up	B930041F14Rik	MNCb-3966	230991	ENSMUSG00000074738	GO:0003674|GO:0005575|GO:0008150|GO:0016020|GO:0016021	chr4	155696483	155694342	+	RIKEN cDNA B930041F14 gene	-0.583196	-2.53618	-1.99266	-0.25618	0.213688	0.287676	-0.780977	0.57709	-0.408092	-0.912339	-1.70401	-0.0212461	0.0279297	-0.660215
102626	3.1676	2.32979	1.84947	up	Mapkapk3	3PK|AI874665|MAPKAP-K3|MAPKAP3|MK-3|MK3|MapkKapk3	102626	ENSMUSG00000032577	GO:0000166|GO:0002224|GO:0004672|GO:0004674|GO:0005524|GO:0005634|GO:0005737|GO:0006468|GO:0006950|GO:0016301|GO:0016310|GO:0016740|GO:0016772|GO:0018105|GO:0032496|GO:0044351	chr9	107289877	107254927	-	mitogen-activated protein kinase-activated protein kinase 3	-1.49902	-0.00423431	-0.953238	1.19348	0.495644	0.405215	0.00423479	0.794655	-0.679595	0.816158	-0.818829	0.844563	0.401368	0.0682813
93710	3.1669	3.82416	4.37177	up	Pcdhga2	mKIAA0588	93710		GO:0003674|GO:0005886|GO:0007155|GO:0016020|GO:0016021	chr18	37841870	37669105	+	protocadherin gamma subfamily A, 2	-4.54627	-1.01023	0.163581	-0.462327	0.193191	-0.0666299	0.321457	0.157685	0.27944	0.381713	-1.79764	-0.134568	0.137504	0.330576
12323	3.09401	2.87352	2.26798	up	Camk2b	Camk2d	12323	ENSMUSG00000057897	GO:0000082|GO:0000166|GO:0002030|GO:0004672|GO:0004674|GO:0004683|GO:0005515|GO:0005516|GO:0005524|GO:0005737|GO:0005829|GO:0005856|GO:0005954|GO:0006468|GO:0006816|GO:0007399|GO:0010976|GO:0016020|GO:0016301|GO:0016310|GO:0016529|GO:0016740|GO:0016772|GO:0018105|GO:0030154|GO:0032222|GO:0046686|GO:0046777|GO:0048169|GO:0050885|GO:0051233|GO:0060291|GO:0060466|GO:0061003|GO:0090129|GO:2001235	chr11	6065748	5969666	-	calcium/calmodulin-dependent protein kinase II, beta	0.0707865	-0.592888	-0.795353	0.55968	1.82098	1.2731	0.724038	1.25387	0.767144	0.717371	-0.439152	1.19033	1.08367	0.742258
93966	3.09053	#N/A	#N/A	up	Hemgn	4921524M03Rik|AI317176|EDAG|Hgn|mNDR	93966	ENSMUSG00000028332	GO:0003674|GO:0005634|GO:0005654|GO:0007275|GO:0030154|GO:0045667	chr4	46404183	46393989	-	hemogen	5.10248	4.87651	6.03625	6.6995	7.23304	4.76398	6.35171	5.89916	1.93244	5.21936	5.33841	6.96627	5.67162	3.5759
74405	3.07499	#N/A	3.91452	up	Efhc2	4933407D04Rik|mRib72-2	74405	ENSMUSG00000025038	GO:0003674|GO:0005509|GO:0005575|GO:0008150	chrX	17319368	17132049	-	EF-hand domain (C-terminal) containing 2	-0.272352	1.58486	-0.737236	1.01467	2.61	2.21435	-0.0383744	0.319935	4.11468	0.206508	0.191757	1.81234	0.831969	2.16059
77675	3.05927	3.05702	#N/A	up	5033406O09Rik	9130204G15Rik	77675			chr12	111944482	111941991	-	RIKEN cDNA 5033406O09 gene	-2.63249	-1.38053	0.574436	0.351066	0.582921	0.952065	-0.131663	0.577391	-0.654215	-0.0574417	-1.14619	0.466994	0.465931	-0.355829
20259	3.03721	2.10187	#N/A	up	Scin	AW545522|adseverin	20259	ENSMUSG00000002565	GO:0003779|GO:0005737|GO:0005856|GO:0008285|GO:0043065|GO:0043234|GO:0045654|GO:0051014|GO:0051693	chr12	40134228	40059771	-	scinderin	0.727561	0.705104	2.28116	2.48947	3.19191	2.54065	2.58904	1.79916	2.5748	1.50521	1.23794	2.84069	2.30962	2.04
106763	2.96901	1.98376	1.95048	up	Ttbk1	AU017937|AW048023|C330008L01Rik	106763	ENSMUSG00000015599	GO:0000166|GO:0004672|GO:0004674|GO:0005524|GO:0005634|GO:0005737|GO:0006468|GO:0008150|GO:0016301|GO:0016310|GO:0016740|GO:0016772|GO:0030054	chr17	46487675	46442448	-	tau tubulin kinase 1	0.153762	0.0776243	0.763254	1.77321	2.02986	1.13737	1.24368	1.57831	1.4434	1.14736	0.331547	1.90153	1.31979	1.29538
13070	2.96068	1.9687	#N/A	up	Cyp11a1	Cyp11a|Cypxia1|D9Ertd411e|P450scc|Scc|cscc	13070	ENSMUSG00000032323	GO:0004497|GO:0005506|GO:0005739|GO:0005743|GO:0006629|GO:0006694|GO:0006700|GO:0007617|GO:0008202|GO:0008203|GO:0008386|GO:0009055|GO:0015485|GO:0016020|GO:0016491|GO:0016705|GO:0020037|GO:0030061|GO:0042542|GO:0043204|GO:0046872|GO:0055114	chr9	58027023	58015017	+	cytochrome P450, family 11, subfamily a, polypeptide 1	0.296331	-0.0888987	1.8734	1.87473	2.64435	2.17061	1.48352	1.35844	1.67914	0.662272	0.69361	2.25954	1.67085	1.1707
69480	2.95138	1.97388	#N/A	up	Ttc9	1700029M07Rik|AI429215|AI853559	69480	ENSMUSG00000042734	GO:0003674|GO:0005575|GO:0008150	chr12	81664941	81631369	+	tetratricopeptide repeat domain 9	1.94019	0.557794	2.95384	3.20776	3.54958	3.43169	2.39459	2.56866	2.97829	1.92995	1.81728	3.37867	2.79831	2.45412
381633	2.91344	2.2287	#N/A	up	Gm1673		381633	ENSMUSG00000070858	GO:0003674|GO:0005575|GO:0005576|GO:0008150	chr5	33985006	33983474	+	predicted gene 1673	-2.06559	-0.610838	-0.279984	0.16017	0.95434	-0.762052	0.943129	0.331121	-0.632365	-0.773621	-0.985469	0.557255	0.170733	-0.702993
22297	2.89077	#N/A	#N/A	up	Vmn1r45	V1RA9|V1r2|V1ra11|V1ra2|mV1R2	22297	ENSMUSG00000044248	GO:0004871|GO:0004930|GO:0005886|GO:0007165|GO:0007186|GO:0016020|GO:0016021|GO:0016503|GO:0019236	chr6	89940507	89931650	-	vomeronasal 1 receptor 45	1.04522	-0.191526	-1.48628	1.46284	1.17834	0.496567	-0.113765	1.21855	0.37233	0.453046	-0.21086	1.32059	0.533784	0.412688
239650	2.85383	1.86012	1.8012	up	AI836003	5630400A08	239650	ENSMUSG00000029875	GO:0003674|GO:0005737|GO:0008150	chr15	98170134	98167806	+	expressed sequence AI836003	0.842546	0.615257	0.284769	2.13973	2.04779	1.85271	1.18149	1.39455	1.76972	1.0899	0.580857	2.09376	1.47625	1.42981
56461	2.817	#N/A	3.45872	up	Kcnip3	4933407H12Rik|AI413860|Csen|DREAM|KChIP3|R74849	56461	ENSMUSG00000079056	GO:0000122|GO:0003677|GO:0005216|GO:0005244|GO:0005267|GO:0005509|GO:0005634|GO:0005737|GO:0005783|GO:0005794|GO:0005829|GO:0005886|GO:0006351|GO:0006355|GO:0006810|GO:0006811|GO:0006813|GO:0006886|GO:0006915|GO:0007610|GO:0008022|GO:0015459|GO:0016020|GO:0019233|GO:0034765|GO:0043523|GO:0045892|GO:0048265|GO:0048306|GO:0071805	chr2	127521370	127456498	-	Kv channel interacting protein 3, calsenilin	-0.196285	-0.168821	-2.52247	-0.169482	1.23276	-1.07912	-1.24306	-0.540106	0.838641	0.816787	-0.962524	0.531637	-0.954098	0.827714
232941	2.81546	3.38808	4.65789	up	Ppm1n	A930002H20|C79127	232941	ENSMUSG00000030402	GO:0000287|GO:0003674|GO:0003824|GO:0004721|GO:0005575|GO:0008150|GO:0016787|GO:0030145|GO:0046872	chr7	19280049	19276807	-	protein phosphatase, Mg2+/Mn2+ dependent, 1N (putative)	-2.3375	-0.199544	-0.556327	0.891838	0.0326538	0.586469	0.218594	1.38296	1.82989	0.547211	-1.03113	0.462246	0.729342	1.18855
69187	2.80718	#N/A	#N/A	up	Erp27	1810033M07Rik|1810047B09Rik	69187	ENSMUSG00000030219	GO:0003674|GO:0005575|GO:0005783|GO:0008150	chr6	136922180	136907387	-	endoplasmic reticulum protein 27	-0.898931	1.34026	3.08322	1.74855	3.57939	1.97946	0.963438	1.93096	0.119431	-0.477925	1.17485	2.66397	1.62462	-0.179247
66570	2.78931	2.2217	2.18033	up	Cenpm	2610019I03Rik|AI853711|Pane1	66570	ENSMUSG00000068101	GO:0000775|GO:0000776|GO:0003674|GO:0005575|GO:0005634|GO:0005694|GO:0005737|GO:0008150	chr15	82244747	82233776	-	centromere protein M	1.07882	-1.23593	0.980279	1.87215	1.63644	1.17569	1.36539	1.73708	1.51476	1.28311	0.274388	1.75429	1.42605	1.39893
239554	2.78256	#N/A	2.41493	up	Foxred2	A430097D04Rik|D15Bwg0759e|Gm304	239554	ENSMUSG00000016552	GO:0005783|GO:0005788|GO:0016491|GO:0030433|GO:0050660|GO:0055114	chr15	77956722	77940522	-	FAD-dependent oxidoreductase domain containing 2	1.35444	0.691352	-0.268023	2.10489	2.03312	0.459776	1.14332	0.616904	2.04654	1.6826	0.59259	2.06901	0.740001	1.86457
20778	2.76698	#N/A	#N/A	up	Scarb1	AI120173|CD36|Cd36l1|Cla-1|Cla1|D5Ertd460e|Hdlq1|Hlb398|SR-B1|SR-BI|SRBI|Srb1|mSR-BI	20778	ENSMUSG00000037936	GO:0001530|GO:0001786|GO:0001875|GO:0001935|GO:0005737|GO:0005886|GO:0005887|GO:0005901|GO:0006702|GO:0006707|GO:0006869|GO:0006910|GO:0007155|GO:0008035|GO:0009986|GO:0010867|GO:0010886|GO:0010899|GO:0015914|GO:0015920|GO:0016020|GO:0016021|GO:0030169|GO:0030301|GO:0031528|GO:0031663|GO:0032497|GO:0033344|GO:0034185|GO:0034186|GO:0034375|GO:0034383|GO:0034384|GO:0042632|GO:0042803|GO:0043534|GO:…	chr5	125341094	125277087	-	scavenger receptor class B, member 1	1.92384	1.17659	3.22917	3.36382	3.79254	2.82441	2.73797	2.65958	2.99329	2.04237	2.10987	3.57818	2.74065	2.51783
226359	2.76349	2.48881	#N/A	up	C1ql2	BC040774|CTRP10	226359	ENSMUSG00000036907	GO:0005515|GO:0005576|GO:0005581|GO:0042802|GO:0051259	chr1	120343174	120340582	+	complement component 1, q subcomponent-like 2	3.66164	4.26433	4.33308	5.20509	5.9006	5.04339	5.23011	5.93193	4.67158	5.08562	4.08635	5.55284	5.40181	4.8786
239530	2.75283	1.83048	3.70288	up	Gpr20	A430106B11Rik	239530	ENSMUSG00000045281	GO:0004871|GO:0004930|GO:0005886|GO:0005887|GO:0007165|GO:0007186|GO:0016020|GO:0016021	chr15	73707505	73694607	-	G protein-coupled receptor 20	-0.0726531	-0.724439	-0.434227	1.73633	0.36462	-0.117728	1.23247	0.270598	1.64677	1.30964	-0.41044	1.05047	0.461779	1.47821
71740	2.72801	2.56384	#N/A	up	Pvrl4	1200017F15Rik|Prr4	71740	ENSMUSG00000006411	GO:0003674|GO:0005886|GO:0005912|GO:0007155|GO:0016020|GO:0016021|GO:0016337|GO:0030054	chr1	171388287	171370173	+	poliovirus receptor-related 4	-0.818962	0.284139	0.417679	1.51648	1.30112	1.82564	0.723608	1.40852	0.0633783	0.908533	-0.0390477	1.4088	1.31926	0.485956
20845	2.71798	2.1196	#N/A	up	Star	AV363654|D8Ertd419e	20845	ENSMUSG00000031574	GO:0005739|GO:0005758|GO:0005829|GO:0006694|GO:0006699|GO:0006703|GO:0006810|GO:0006869|GO:0008211|GO:0008289|GO:0010628|GO:0015485|GO:0017127|GO:0030061|GO:0035457|GO:0043005|GO:0043025|GO:0044255|GO:0048168|GO:0050769|GO:0050810	chr8	25815982	25808513	+	steroidogenic acute regulatory protein	0.755309	0.39789	1.92648	2.15406	2.78413	2.2976	1.92457	2.10888	2.18389	1.15375	1.02656	2.4691	2.11035	1.66882
99887	2.71654	#N/A	#N/A	up	Tmem56	4930577M16Rik|AU018104|AW109744|C730036B01Rik	99887	ENSMUSG00000028132	GO:0003674|GO:0005575|GO:0008150|GO:0016020|GO:0016021	chr3	121263316	121202010	-	transmembrane protein 56	-1.84338	-0.723153	-0.0727682	-0.0325027	1.15651	-0.650767	-0.469623	-0.643822	-1.82827	-1.53254	-0.879766	0.562002	-0.588071	-1.68041
75732	2.71629	3.35239	1.87712	up	Iqcd	4933433C09Rik|AI662646	75732	ENSMUSG00000029601	GO:0003674|GO:0005575|GO:0008150	chr5	120607113	120589023	+	IQ motif containing D	0.122097	-2.13629	-0.711724	0.366354	0.699641	1.02654	0.338727	1.14439	-0.249121	0.248878	-0.908639	0.532997	0.836552	-0.000121595
18188	2.69801	3.78419	5.40161	up	Nrtn	NTN	18188	ENSMUSG00000039481	GO:0001755|GO:0005576|GO:0007169|GO:0008083|GO:0021675|GO:0030424|GO:0031175	chr17	56757530	56751325	-	neurturin	0.0524263	-1.76819	-0.79991	-0.0524263	1.2391	0.583311	1.91705	0.743912	1.33678	1.85288	-0.838559	0.593339	1.08142	1.59483
16404	2.68689	#N/A	#N/A	up	Itga7	[a]7|alpha7	16404	ENSMUSG00000025348	GO:0005178|GO:0005737|GO:0007155|GO:0007229|GO:0008305|GO:0009986|GO:0016020|GO:0016021|GO:0016477|GO:0043236|GO:0046982|GO:0048514|GO:0050839	chr10	128958284	128933813	+	integrin alpha 7	0.592902	0.0380769	1.0772	2.05287	1.9378	1.4726	0.883403	1.85899	1.5135	0.663314	0.569393	1.99533	1.405	1.08841
54635	2.66655	2.08339	1.89802	up	Pdgfc	1110064L01Rik|AI647969|PDGF-C	54635	ENSMUSG00000028019	GO:0005161|GO:0005576|GO:0005615|GO:0005634|GO:0005737|GO:0007171|GO:0007275|GO:0008083|GO:0008284|GO:0009887|GO:0016020|GO:0042803|GO:0043498|GO:0045740|GO:0048008|GO:0048146|GO:0050730|GO:0051781|GO:0071230	chr3	81214031	81036416	+	platelet-derived growth factor, C polypeptide	-2.77785	-2.32007	-1.43414	-0.796952	-0.727814	-1.64541	-0.799845	-0.91	-1.49318	-1.01254	-2.17736	-0.762383	-1.11842	-1.25286
54561	2.65913	#N/A	1.99828	up	Nap1l3	MB20	54561	ENSMUSG00000055733	GO:0003674|GO:0005575|GO:0005634|GO:0005737|GO:0006334|GO:0008150	chrX	122397385	122394561	-	nucleosome assembly protein 1-like 3	-0.146866	-0.728263	-0.397408	1.0613	0.912253	0.460971	0.349498	-1.58497	0.165742	0.983423	-0.424179	0.986774	-0.258168	0.574582
227733	2.65824	#N/A	2.88415	up	Pip5kl1	BC028795	227733	ENSMUSG00000046854	GO:0000166|GO:0005515|GO:0005524|GO:0005737|GO:0016020|GO:0016301|GO:0016307|GO:0016308|GO:0016310|GO:0016740|GO:0042995|GO:0046488|GO:0046854	chr2	32583779	32575819	+	phosphatidylinositol-4-phosphate 5-kinase-like 1	4.24437	2.51667	3.22192	5.41503	4.06122	3.43875	4.2029	4.19468	5.5633	4.14829	3.32765	4.73813	3.94544	4.8558
71780	2.64692	1.85116	2.81513	up	Isyna1	1300017C10Rik|AU018670	71780	ENSMUSG00000019139	GO:0000166|GO:0003674|GO:0004512|GO:0005575|GO:0005737|GO:0006021|GO:0008150|GO:0008654|GO:0016853	chr8	70597290	70594481	+	myo-inositol 1-phosphate synthase A1	-0.051918	-0.110958	-0.728331	1.33335	0.88114	0.588526	0.737359	0.448194	1.34142	1.05084	-0.297069	1.10724	0.59136	1.19613
330406	2.64227	1.88795	#N/A	up	B4galnt3	AB114826|B4GalNAcT3|C330047A21	330406	ENSMUSG00000041372	GO:0005794|GO:0008152|GO:0008376|GO:0016020|GO:0016021|GO:0016740|GO:0016758|GO:0032580|GO:0033842	chr6	120294559	120203810	-	beta-1,4-N-acetyl-galactosaminyl transferase 3	-0.602081	0.00924921	-0.510554	1.1222	0.945759	0.628601	0.17439	0.844075	0.810686	0.0465231	-0.367795	1.03398	0.549022	0.428605
735258	2.64024	2.05887	#N/A	up	Mir669a-2	Mirn669a-2	735258		GO:0010468|GO:2001015	chr2	10510260	10510164	+	microRNA 669a-2	0.670784	2.17138	2.44104	2.41368	3.9098	2.52594	2.95415	2.92866	-0.166023	0.0709001	1.76107	3.16174	2.80292	-0.0475614
76399	2.63769	2.78871	2.76929	up	Il31	1700013B14Rik	76399	ENSMUSG00000029437	GO:0005125|GO:0005576|GO:0005615	chr5	123482101	123480153	-	interleukin 31	0.111964	2.05614	2.87141	2.08284	4.07539	3.59427	2.93026	2.95377	2.609	3.68971	1.67984	3.07911	3.15943	3.14935
100316802	2.63252	#N/A	#N/A	up	Mir669g	Mirn669g|mmu-mir-669g	100316802			chr2	10477272	10477150	+	microRNA 669g	0.845472	0.796529	0.823218	2.32205	2.11431	0.578208	1.14306	0.837098	1.24975	0.719436	0.82174	2.21818	0.852788	0.984593
71887	2.62176	#N/A	#N/A	up	Ppm1j	2310008J22Rik|PP2Czeta|Ppp2cz	71887	ENSMUSG00000002228	GO:0003824|GO:0004721|GO:0004722|GO:0005515|GO:0006470|GO:0016787	chr3	104786017	104781056	+	protein phosphatase 1J	-1.19649	-1.84827	0.888465	0.718351	0.625193	-0.364692	-0.185551	0.137391	-0.367746	0.177826	-0.718766	0.671772	-0.137617	-0.0949602
107585	2.59067	2.05441	2.03328	up	Dio3		107585	ENSMUSG00000075707	GO:0004800|GO:0005768|GO:0005886|GO:0016020|GO:0016021|GO:0016491|GO:0033798|GO:0040018|GO:0042404|GO:0042446|GO:0055114	chr12	110281097	110279230	+	deiodinase, iodothyronine type III	3.27041	3.28942	3.76542	4.51838	5.11177	4.3164	4.50944	4.61558	4.13771	4.79341	3.44175	4.81508	4.48047	4.46556
227325	2.5837	1.92638	2.19631	up	Dner	A930026D19Rik|BET|Bret	227325	ENSMUSG00000036766	GO:0005112|GO:0005509|GO:0005769|GO:0005886|GO:0007219|GO:0007220|GO:0007275|GO:0010001|GO:0016020|GO:0016021|GO:0030154|GO:0030425|GO:0043025|GO:0048741	chr1	84696221	84369839	-	delta/notch-like EGF-related receptor	-0.751363	-1.25336	-0.910403	0.440766	0.354698	0.200124	-0.128452	-0.149112	0.0226169	0.30413	-0.971708	0.397732	-0.0258136	0.163373
19280	2.57504	2.54909	2.488	up	Ptprs	AL022616|PTP|PTP-NU3|PTPNU-3|PTPsigma|Ptpt9|R-PTP-S|RPTPsigma	19280	ENSMUSG00000013236	GO:0004721|GO:0004725|GO:0006470|GO:0007155|GO:0016020|GO:0016021|GO:0016311|GO:0016787|GO:0016791|GO:0021510|GO:0021549|GO:0021766|GO:0021987|GO:0022038	chr17	56476480	56412426	-	protein tyrosine phosphatase, receptor type, S	0.404859	0.098218	0.992765	1.72914	1.99728	1.96186	1.75467	1.82926	1.92009	1.70712	0.498614	1.86321	1.8486	1.8136
231821	2.56145	1.92532	2.63222	up	Adap1	4930431P11Rik|Centa1|GC1L|p42IP4	231821	ENSMUSG00000056413	GO:0005547|GO:0005634|GO:0005737|GO:0005886|GO:0008060|GO:0043087	chr5	139325464	139271876	-	ArfGAP with dual PH domains 1	-0.355322	-0.653995	-0.645564	0.897447	0.713218	0.606174	0.0170341	0.557208	1.18524	0.50406	-0.551627	0.805332	0.393472	0.844652
671003	2.55783	2.11886	#N/A	up	Gm9513	Pate-P	671003	ENSMUSG00000090710	GO:0003674|GO:0005575|GO:0008150	chr9	36477180	36475638	+	predicted gene 9513	3.44035	0.793318	3.66087	4.75154	3.22133	3.4131	4.46318	3.26812	2.39947	2.31396	2.63151	3.98643	3.7148	2.35671
16985	2.55279	#N/A	#N/A	up	Lsp1	Lsp-1|WP34|p50|pp52	16985	ENSMUSG00000018819	GO:0003779|GO:0004871|GO:0005794|GO:0005886|GO:0006915|GO:0006935|GO:0006952|GO:0007010|GO:0007165|GO:0016020	chr7	142494868	142460812	+	lymphocyte specific 1	-0.483108	-0.619287	1.22939	0.778017	2.0108	0.919359	0.774598	0.701428	0.445362	-0.173553	0.0423319	1.39441	0.798462	0.135904
72834	2.53889	2.22067	2.99453	up	2810468N07Rik		72834		GO:0003674|GO:0005575|GO:0008150	chr17	25575043	25570811	+	RIKEN cDNA 2810468N07 gene	1.45071	0.139836	0.915475	2.29527	2.06381	2.07118	1.73346	2.15437	2.26441	2.57093	0.835339	2.17954	1.98633	2.41767
11423	2.53712	#N/A	#N/A	up	Ache	mE1a|mE1b|mE1c|mE1c-long|mE1d|mE1d'|mE1e	11423	ENSMUSG00000023328	GO:0001919|GO:0003990|GO:0004091|GO:0004104|GO:0005518|GO:0005576|GO:0005605|GO:0005615|GO:0005635|GO:0005737|GO:0005788|GO:0005791|GO:0005794|GO:0005886|GO:0006581|GO:0007155|GO:0007271|GO:0007416|GO:0008291|GO:0009986|GO:0016020|GO:0016787|GO:0017171|GO:0019695|GO:0030054|GO:0030424|GO:0030425|GO:0031225|GO:0031594|GO:0031623|GO:0033265|GO:0042135|GO:0042166|GO:0042734|GO:0042803|GO:0043005|GO:…	chr5	137294463	137288277	+	acetylcholinesterase	-0.995163	-0.282596	0.00815153	0.746891	1.09309	-0.16236	-0.0528979	-0.596433	-2.74967	-0.576114	-0.423203	0.919991	-0.270563	-1.66289
329984	2.53406	2.53166	#N/A	up	Gm13109	OTTMUSG00000010441	329984	ENSMUSG00000078511	GO:0003674|GO:0005575|GO:0008150	chr4	143951016	143948580	-	predicted gene 13109	-0.255422	0.262717	1.46366	1.61591	2.04762	2.35242	1.34048	1.79832	0.504644	1.32233	0.490319	1.83177	1.83041	0.913485
19110	2.52036	2.84473	2.32747	up	Prl4a1	AA409771|PLP-A|Prlpa	19110	ENSMUSG00000005891	GO:0001666|GO:0005148|GO:0005179|GO:0005576	chr13	28023546	28016223	+	prolactin family 4, subfamily a, member 1	2.23989	2.64538	1.74605	3.65221	3.43593	4.67374	3.0375	3.44495	3.11555	3.74285	2.21044	3.54407	3.71873	3.4292
54485	2.51723	#N/A	#N/A	up	Dll4	Delta4	54485	ENSMUSG00000027314	GO:0000122|GO:0001525|GO:0001569|GO:0001974|GO:0003208|GO:0003209|GO:0003222|GO:0003344|GO:0005112|GO:0005509|GO:0005515|GO:0005887|GO:0007154|GO:0007219|GO:0007275|GO:0016020|GO:0016021|GO:0030154|GO:0035912|GO:0043537|GO:0050767|GO:0061314|GO:0072554	chr2	119335666	119325784	+	delta-like 4 (Drosophila)	-0.937554	-0.196768	-0.302468	0.763739	0.942075	0.0141969	0.263384	0.184911	0.177019	-0.474018	-0.47893	0.852907	0.154164	-0.148499
78267	2.50342	2.04168	2.77107	up	Klhdc8b	4931406O17Rik	78267		GO:0003674|GO:0005737|GO:0008150	chr9	108461581	108447639	-	kelch domain containing 8B	-0.370036	-2.84628	-0.0661271	0.393374	0.0661273	-0.901956	0.48608	0.222712	-0.0889792	0.841567	-1.09415	0.229751	-0.064388	0.376294
20230	2.49105	#N/A	2.36025	up	Satb1	2610306G12Rik|AW413156	20230	ENSMUSG00000023927	GO:0000122|GO:0000785|GO:0003677|GO:0003682|GO:0003700|GO:0005634|GO:0005720|GO:0006325|GO:0006338|GO:0006351|GO:0006355|GO:0008544|GO:0016363|GO:0016568|GO:0016571|GO:0016605|GO:0042110|GO:0043367|GO:0043374|GO:0043565|GO:0050798|GO:0060004	chr17	51833290	51736187	-	special AT-rich sequence binding protein 1	2.05976	1.62572	1.82027	3.31327	2.99075	2.40849	2.61292	2.93939	3.16262	2.98577	1.83525	3.15201	2.6536	3.07419
12994	2.48876	5.25583	2.1027	up	Csn3	AW208918|CSN10|Csnk	12994	ENSMUSG00000001622	GO:0003674|GO:0005575|GO:0007595	chr5	87932264	87925633	+	casein kappa	0.737899	0.0977197	-0.623675	1.90113	0.871018	3.36536	1.16387	2.86447	1.61945	0.666336	0.0706476	1.38607	2.46457	1.14289
70458	2.48551	#N/A	1.84577	up	2610318N02Rik	AL033325	70458	ENSMUSG00000049916	GO:0003674|GO:0005575|GO:0008150	chr16	17125106	17113398	-	RIKEN cDNA 2610318N02 gene	2.77688	2.94011	2.63801	4.20405	3.99304	2.67311	3.20216	3.73568	3.85529	3.48316	2.785	4.09854	3.20365	3.66922
71083	2.48156	2.96449	2.64879	up	Dmrtc1c1	4933424F23Rik|Dmrt8.3|Dmrtc1c|RP23-76A20.5	71083	ENSMUSG00000067562	GO:0003674|GO:0005575|GO:0008150	chrX	102809942	102802963	+	DMRT-like family C1c1	-0.149688	-0.359295	-1.73873	0.00893688	1.11508	0.564798	0.723749	1.16709	0.564886	0.747306	-0.749239	0.562008	0.818547	0.656096
22113	2.47649	2.55673	#N/A	up	Phlda2	Ipl|Tssc3	22113	ENSMUSG00000010760	GO:0005543|GO:0005737|GO:0009887|GO:0016020	chr7	143502524	143501548	-	pleckstrin homology-like domain, family A, member 2	2.02214	2.35175	0.96289	3.08432	3.09013	2.62518	3.002	3.7725	2.11906	3.06235	1.77893	3.08723	3.13323	2.59071
329252	2.47051	3.64584	2.10607	up	Lgr6	A530037C04Rik|D830026M09	329252	ENSMUSG00000042793	GO:0003674|GO:0004871|GO:0004930|GO:0005886|GO:0007165|GO:0007186|GO:0016020|GO:0016021|GO:0016500	chr1	135105276	134986353	-	leucine-rich repeat-containing G protein-coupled receptor 6	0.592044	1.94026	0.318972	1.87842	2.63205	2.61185	3.02428	2.81389	1.68252	2.36744	0.950424	2.25524	2.81668	2.02498
12294	2.46953	#N/A	#N/A	up	Cacna2d3	Cacnad3	12294	ENSMUSG00000021991	GO:0005216|GO:0005244|GO:0005245|GO:0005262|GO:0006810|GO:0006811|GO:0006816|GO:0016020|GO:0016021|GO:0034765|GO:0046872|GO:0070588	chr14	29721864	28904943	-	calcium channel, voltage-dependent, alpha2/delta subunit 3	-1.33514	-2.45669	-1.04424	-0.8322	0.216627	-3.33418	-0.80264	-1.37497	-4.94055	-3.94923	-1.61202	-0.307787	-1.83726	-4.44489
12563	2.46912	#N/A	#N/A	up	Cdh6	K-cadherin|cad6|cadherin-6	12563	ENSMUSG00000039385	GO:0005509|GO:0005634|GO:0005737|GO:0005886|GO:0007155|GO:0007156|GO:0016020|GO:0016021	chr15	13173639	13034200	-	cadherin 6	-0.132186	-1.63205	-0.383086	0.930118	0.246323	-1.73597	0.0959544	-1.42987	-2.5056	-0.0452433	-0.715775	0.58822	-1.0233	-1.27542
83964	2.45698	#N/A	#N/A	up	Jam3	1110002N23Rik|JAM-3|JAM-C|Jcam3	83964	ENSMUSG00000031990	GO:0001525|GO:0001780|GO:0002250|GO:0002318|GO:0002523|GO:0005178|GO:0005515|GO:0005576|GO:0005615|GO:0005886|GO:0005911|GO:0005923|GO:0007155|GO:0007160|GO:0007283|GO:0007286|GO:0009986|GO:0016020|GO:0016021|GO:0016477|GO:0019226|GO:0030010|GO:0030054|GO:0030057|GO:0033010|GO:0042552|GO:0042803|GO:0043220|GO:0044291|GO:0046982|GO:0090022|GO:0090138	chr9	27155421	27097384	-	junction adhesion molecule 3	2.78354	1.77082	3.85201	3.78259	4.41544	3.54537	3.68141	2.98194	3.17195	2.02496	2.80213	4.09901	3.4029	2.59846
268857	2.43529	#N/A	#N/A	up	Nlrc3	CLR16.2|D230007K08Rik|mFLJ00348	268857	ENSMUSG00000049871	GO:0000166|GO:0003674|GO:0005524|GO:0005737|GO:0007249|GO:0032088|GO:0042110	chr16	3976632	3946933	-	NLR family, CARD domain containing 3	1.6139	1.2047	2.98986	2.7582	3.6823	3.44096	2.14127	2.51263	2.12777	2.22321	1.93616	3.22025	2.69828	2.17549
20190	2.42839	#N/A	#N/A	up	Ryr1	AI528790|RYR-1|Ryr|skrr	20190	ENSMUSG00000030592	GO:0001666|GO:0002020|GO:0003151|GO:0005216|GO:0005219|GO:0005245|GO:0005262|GO:0005509|GO:0005515|GO:0005516|GO:0005737|GO:0005886|GO:0005938|GO:0006810|GO:0006811|GO:0006816|GO:0006874|GO:0006936|GO:0006937|GO:0007275|GO:0014808|GO:0016020|GO:0016021|GO:0016529|GO:0030314|GO:0030315|GO:0031674|GO:0033017|GO:0034220|GO:0043234|GO:0043588|GO:0043931|GO:0048741|GO:0051209|GO:0055085|GO:0070588|GO:…	chr7	29125151	29003340	-	ryanodine receptor 1, skeletal muscle	0.215315	0.272895	-0.244168	1.07914	1.64356	1.09533	0.620698	0.971278	0.825692	0.525056	0.0813472	1.36135	0.895767	0.675374
214575	2.42807	#N/A	#N/A	up	Tdrd5	Gm103	214575	ENSMUSG00000060985	GO:0003674|GO:0005737|GO:0007275|GO:0007283|GO:0007286|GO:0030154|GO:0030719|GO:0033391|GO:0043046|GO:0071546	chr1	156303348	156255296	-	tudor domain containing 5	0.178484	-2.28039	0.759475	-0.178484	1.84315	-1.19069	0.727624	-1.19638	-1.39343	-3.22078	-0.447477	0.832331	-0.553149	-2.30711
75116	2.42632	#N/A	#N/A	up	4930520O04Rik		75116			chr9	114377238	114368324	+	RIKEN cDNA 4930520O04 gene	0.47105	-2.31534	0.822872	0.654029	1.22257	0.0468717	0.0515952	-0.0339603	1.35491	-0.352769	-0.340472	0.938299	0.0215022	0.501069
18330	2.40965	3.93716	#N/A	up	Olfr31	MOR274-1|MTPCR53	18330	ENSMUSG00000072707	GO:0004871|GO:0004930|GO:0004984|GO:0007165|GO:0007186|GO:0007608|GO:0016021	chr14	14329066	14328113	+	olfactory receptor 31	-2.34448	-0.826338	-0.635662	0.0414326	-0.0414326	0.137829	0.988388	0.998774	-2.16937	0.555199	-1.26883	0	0.70833	-0.807087
100503380	2.36915	#N/A	#N/A	up	Snhg4	Gm17457	100503380			chr18	35558316	35553410	+	small nucleolar RNA host gene 4 (non-protein coding)	2.21476	1.54771	1.78977	3.38029	2.80994	2.6039	2.45064	2.38964	2.94603	2.01581	1.85075	3.09512	2.48139	2.48092
217011	2.35827	#N/A	1.95701	up	Nle1	AL022765|BC018399|Nle	217011	ENSMUSG00000020692	GO:0001826|GO:0003674|GO:0005634|GO:0005730|GO:0007219	chr11	82908395	82900768	-	notchless homolog 1 (Drosophila)	0.759965	0.28907	0.128899	1.93089	1.32985	0.462731	0.821939	1.23989	1.68401	1.03858	0.392645	1.63037	0.84152	1.36129
93714	2.3552	3.04335	3.54478	up	Pcdhga6		93714		GO:0003674|GO:0005886|GO:0007155|GO:0016020|GO:0016021	chr18	37841870	37707229	+	protocadherin gamma subfamily A, 6	-1.59699	-2.37222	0.0364828	-0.273215	0.123099	0.0100079	0.646091	0.228148	0.594484	0.435092	-1.31091	-0.0750577	0.294749	0.514788
83996	2.35469	#N/A	1.89592	up	Mmp1b	Mcol-B|Mcolb	83996	ENSMUSG00000041620	GO:0005581|GO:0006508|GO:0008152|GO:0008233|GO:0008237|GO:0016787|GO:0046872	chr9	7388026	7367670	-	matrix metallopeptidase 1b (interstitial collagenase)	0.257171	1.0936	-0.523074	1.22441	1.79847	1.47569	-0.150563	0.459285	1.36724	1.03036	0.275901	1.51144	0.594805	1.1988
26368	2.34754	2.45275	3.75914	up	Ceacam9	AA410097|AW545709|Cea-5|Cea5|mmCGM8	26368	ENSMUSG00000007209	GO:0003674|GO:0005575|GO:0008150	chr7	16726110	16721929	+	carcinoembryonic antigen-related cell adhesion molecule 9	6.87687	6.80002	5.76919	8.05301	7.37334	8.54139	7.09992	7.68796	8.89128	7.89357	6.48202	7.71317	7.77642	8.39242
16596	2.34479	#N/A	#N/A	up	Klf1	Eklf|Nan	16596	ENSMUSG00000054191	GO:0000790|GO:0000987|GO:0001701|GO:0001889|GO:0003677|GO:0005634|GO:0006338|GO:0030218|GO:0035162|GO:0043249|GO:0044212|GO:0045893|GO:0048821	chr8	84905295	84901928	+	Kruppel-like factor 1 (erythroid)	2.79888	2.7614	3.49331	3.99277	4.50187	2.13309	3.50533	3.68478	-0.606922	2.85082	3.01786	4.24732	3.10773	1.12195
353282	2.34111	1.99332	2.26465	up	Sfmbt2	D2Wsu23e|D330030P06Rik	353282	ENSMUSG00000061186	GO:0003674|GO:0005575|GO:0008150	chr2	10595253	10370451	+	Scm-like with four mbt domains 2	0.391909	0.143593	0.58143	1.59362	1.60539	1.43735	1.32585	1.33926	1.7013	1.4019	0.37231	1.5995	1.36749	1.5516
100316663	2.34063	#N/A	#N/A	up	Mir669k	Mirn669k|mmu-mir-669k	100316663			chr2	10475426	10475300	+	microRNA 669k	0.863515	0.432576	-0.0134225	2.22831	1.0806	0.213483	0.115103	0.769007	0.673094	0.0370522	0.427556	1.65445	0.365865	0.355073
665934	2.3368	#N/A	1.80224	up	Gm7854	EG665934|ENSMUSG00000054483	665934		GO:0003674|GO:0005575|GO:0008150	chr5	43235354	43151686	-	predicted gene 7854	0.120756	-0.692155	-2.54928	0.0222073	0.346411	-2.30282	0.444422	0.40165	-0.00467396	-0.376197	-1.04022	0.184309	-0.485584	-0.190436
269060	2.3292	#N/A	#N/A	up	Dagla	Nsddr	269060	ENSMUSG00000035735	GO:0004806|GO:0005886|GO:0006629|GO:0016020|GO:0016021|GO:0016042|GO:0016787|GO:0046872	chr19	10304877	10245265	-	diacylglycerol lipase, alpha	0.33307	-1.31872	-0.350432	1.44533	0.103619	0.355944	-1.24096	0.873331	0.79768	-2.84407	-0.44536	0.774477	-0.00389362	-1.0232
14256	2.32904	2.17342	#N/A	up	Flt3l	Flt3lg|Ly72L	14256	ENSMUSG00000089989	GO:0005615|GO:0008284|GO:0009986|GO:0030098|GO:0030971|GO:0031233|GO:0032825|GO:0035162|GO:0042803	chr7	45136432	45131189	-	FMS-like tyrosine kinase 3 ligand	-0.866123	-0.383012	1.04604	0.91282	1.39126	0.817265	1.01276	1.32677	-1.66618	1.07658	-0.0676991	1.15204	1.05227	-0.294798
14283	2.32775	#N/A	#N/A	up	Fosl1	AW538199|Fra1|fra-1	14283	ENSMUSG00000024912	GO:0001701|GO:0003677|GO:0003700|GO:0005634|GO:0005829|GO:0006355|GO:0007296|GO:0008285|GO:0031668|GO:0042734|GO:0043005|GO:0043065|GO:0043231|GO:0043565|GO:0045787|GO:0046983|GO:0051091|GO:0060674	chr19	5455938	5447698	+	fos-like antigen 1	0.271481	-0.320716	1.42895	1.48536	1.87233	1.84537	0.916045	-0.490298	1.48191	0.21111	0.459905	1.67884	0.757039	0.846509
12173	2.3161	6.89262	2.29277	up	Bnc1	AI047752|AW546376|Bnc	12173	ENSMUSG00000025105	GO:0003674|GO:0005634|GO:0005737|GO:0006356|GO:0006357|GO:0042060|GO:0050679|GO:0051276	chr7	81992299	81966662	-	basonuclin 1	-2.94799	-2.01628	0.759364	-0.88547	0.505596	1.23432	1.3966	1.51933	1.54758	-1.95667	-1.40163	-0.189937	1.38342	-0.204543
668303	2.30889	1.81262	2.22069	up	Kif26a	mKIAA1236	668303	ENSMUSG00000021294	GO:0000166|GO:0001560|GO:0003777|GO:0005515|GO:0005524|GO:0005737|GO:0005856|GO:0005874|GO:0007018|GO:0008017|GO:0009968|GO:0016887|GO:0048484	chr12	112181747	112146208	+	kinesin family member 26A	0.460485	0.456771	0.319834	1.60457	1.63456	1.07736	1.24312	1.49083	1.57497	1.55177	0.412363	1.61956	1.27044	1.56337
17095	2.3053	#N/A	#N/A	up	Lyl1	Lyl-1|bHLHa18	17095	ENSMUSG00000034041	GO:0001955|GO:0003677|GO:0005634|GO:0006351|GO:0006355|GO:0030183|GO:0045893|GO:0046983|GO:0060216	chr8	84704716	84701457	+	lymphoblastomic leukemia 1	-0.110492	0.414087	0.845991	1.44213	1.73418	0.773455	1.18796	1.21947	-3.20168	0.420487	0.383196	1.58815	1.06029	-1.3906
17868	2.30143	2.39633	3.17392	up	Mybpc3		17868	ENSMUSG00000002100	GO:0002027|GO:0003007|GO:0005200|GO:0005856|GO:0005863|GO:0006936|GO:0008016|GO:0008307|GO:0017022|GO:0030016|GO:0030017|GO:0031034|GO:0031672|GO:0032036|GO:0045214|GO:0055010|GO:0060048	chr2	91136516	91118144	+	myosin binding protein C, cardiac	-2.81239	-0.88204	-0.927941	-0.163451	-0.513073	-0.391295	-0.409141	-0.0394597	-1.05233	1.30328	-1.54079	-0.338262	-0.279965	0.125475
380702	2.29778	#N/A	#N/A	up	Shisa6	Gm879	380702	ENSMUSG00000053930	GO:0003674|GO:0005575|GO:0008150|GO:0016020|GO:0016021	chr11	66526126	66211725	-	shisa homolog 6 (Xenopus laevis)	0.24057	-2.856	-0.112722	-0.0863664	0.668074	-0.178601	-1.45631	-0.65743	0.0863662	-2.21143	-0.909384	0.290854	-0.764115	-1.06253
69656	2.29678	#N/A	#N/A	up	Pir	2310042L19Rik|Pirnl	69656	ENSMUSG00000031379	GO:0005634|GO:0005737|GO:0008127|GO:0016491|GO:0016702|GO:0030099|GO:0030224|GO:0046872|GO:0055114	chrX	164373013	164269431	+	pirin	-0.924246	-1.49184	0.597951	0.327024	0.860109	-0.915311	0.238729	-0.126157	-0.457116	-0.602154	-0.606044	0.593567	-0.26758	-0.529635
13587	2.29487	4.41237	#N/A	up	Ear2	2|EAR-13|EAR-2|ECP|ECP 2|Rnase2	13587	ENSMUSG00000072596	GO:0003674|GO:0003676|GO:0004518|GO:0004519|GO:0004522|GO:0005575|GO:0006935|GO:0016787	chr14	44103531	44102654	+	eosinophil-associated, ribonuclease A family, member 2	-1.80302	-2.80155	-2.80155	0.260966	-2.80155	-0.195179	2.01528	-2.80155	-2.80155	-1.81023	-2.46871	-1.27029	-0.327151	-2.30589
240058	2.28822	#N/A	#N/A	up	Cpne5	A830083G22Rik	240058	ENSMUSG00000024008	GO:0003674|GO:0008150|GO:0043005|GO:0043025	chr17	29237790	29156521	-	copine V	0.749151	0.0103211	2.10469	2.03825	2.25964	1.49879	0.459891	1.16363	1.92492	1.03516	0.954722	2.14894	1.04077	1.48004
735281	2.26908	#N/A	#N/A	up	Mir297b	Mir|Mirn297b	735281			chr2	10511775	10511667	+	microRNA 297b	0.579836	0.339241	0.335075	2.02382	1.17649	0.132176	0.321819	0.0528841	0.880379	0.0975812	0.418051	1.60016	0.16896	0.48898
13711	2.26901	2.22067	2.1618	up	Elf5	ESE-2|ESE-5|ESE-5.	13711	ENSMUSG00000027186	GO:0003677|GO:0003700|GO:0005634|GO:0005737|GO:0006351|GO:0006355|GO:0007398|GO:0043565|GO:0060644	chr2	103450988	103412098	+	E74-like factor 5	1.37747	1.86018	1.74605	2.92981	2.75678	2.79921	2.59891	3.03857	2.87397	2.67296	1.66123	2.8433	2.81223	2.77346
13996	2.26649	#N/A	#N/A	up	Etohd2	AW491659	13996		GO:0003674|GO:0005575|GO:0008150	chr13	59773680	59769966	+	ethanol decreased 2	-1.19581	-0.317302	-0.770421	1.07253	-0.233969	-0.909055	-0.869303	-1.0484	0.87958	-1.14177	-0.761177	0.419282	-0.942253	-0.131095
192663	2.24097	#N/A	#N/A	up	Abcg4	6430517O04Rik	192663	ENSMUSG00000032131	GO:0000166|GO:0005524|GO:0033344|GO:0042803|GO:0046982	chr9	44288244	44273190	-	ATP-binding cassette, sub-family G (WHITE), member 4	2.4227	2.17145	3.26648	3.73004	3.83862	2.04398	2.20559	2.96387	2.72967	3.19381	2.62021	3.78433	2.40448	2.96174
11541	2.23298	#N/A	#N/A	up	Adora2b	A2BAR|A2BR|A2b|AA2BR|AI480866|AI605384	11541	ENSMUSG00000018500	GO:0001609|GO:0001973|GO:0002882|GO:0004871|GO:0004930|GO:0005886|GO:0007165|GO:0007186|GO:0007189|GO:0008284|GO:0008285|GO:0009986|GO:0010575|GO:0010701|GO:0010893|GO:0016020|GO:0016021|GO:0030819|GO:0030828|GO:0031284|GO:0031668|GO:0032722|GO:0032755|GO:0032966|GO:0033605|GO:0043306|GO:0045765|GO:0045909|GO:0060087	chr11	62266452	62248984	+	adenosine A2b receptor	-0.514077	-0.363309	0.069643	0.693495	1.08595	0.531386	0.222306	-0.356366	0.470052	-1.27629	-0.269248	0.88972	0.132442	-0.403117
244886	2.22943	#N/A	#N/A	up	AI118078	9630029F15	244886	ENSMUSG00000032313	GO:0003674|GO:0005575|GO:0008150|GO:0016020|GO:0016021	chr9	55438344	55326949	+	expressed sequence AI118078	1.30803	0.447359	2.48	2.56656	2.57038	2.9104	1.52098	1.7656	2.5199	1.55921	1.4118	2.56847	2.06566	2.03955
69047	2.22853	2.05747	#N/A	up	Atp2c2	1810010G06Rik|Spca2|mKIAA0703	69047	ENSMUSG00000034112	GO:0000166|GO:0003824|GO:0005388|GO:0005524|GO:0006754|GO:0006810|GO:0006811|GO:0006812|GO:0006816|GO:0008152|GO:0015662|GO:0016020|GO:0016021|GO:0016787|GO:0016820|GO:0046872	chr8	119757718	119700009	+	ATPase, Ca++ transporting, type 2C, member 2	0.00917149	0.00617266	0.155304	1.26281	1.16315	1.41048	0.61452	1.26826	0.898552	0.83966	0.0568829	1.21298	1.09775	0.869106
71962	2.22018	#N/A	#N/A	up	Gatsl3	2410008K03Rik	71962	ENSMUSG00000020424	GO:0003674|GO:0005575|GO:0008150	chr11	4222409	4218251	+	GATS protein-like 3	-0.144638	-0.85116	0.328227	0.611596	1.24471	0.957463	0.454846	0.418555	0.677708	-0.289879	-0.222524	0.928153	0.610288	0.193914
66813	2.21752	2.899	#N/A	up	Bcl2l14	4930452K23Rik|4933405K19Rik|9030625M01Rik|AI429211|Bclg	66813	ENSMUSG00000030200	GO:0005737|GO:0005829|GO:0006915|GO:0019901|GO:0042981|GO:0043229	chr6	134438724	134396329	+	BCL2-like 14 (apoptosis facilitator)	-0.768567	-1.15939	0.547931	0.940361	0.43751	1.06166	1.82733	0.337645	-0.00850081	0.339695	-0.46001	0.688935	1.07555	0.165597
70129	2.21724	1.89797	#N/A	up	Slc44a4	2210409B01Rik|NG22	70129	ENSMUSG00000007034	GO:0003674|GO:0005575|GO:0008150|GO:0016020|GO:0016021	chr17	34930436	34914466	+	solute carrier family 44, member 4	-0.147022	-0.896757	-0.0656323	0.515483	1.04244	1.16109	0.45957	0.0432992	0.829731	-0.51888	-0.369804	0.778963	0.554654	0.155426
85308	2.21681	3.35513	2.48667	up	Emc9	1500005A01Rik|Cgi112|Fam158a	85308	ENSMUSG00000022217	GO:0005737|GO:0072546	chr14	55585254	55581524	-	ER membrane protein complex subunit 9	-1.51736	-2.81652	-1.2099	-0.86452	-0.534371	-0.188534	0.00427437	-0.120413	-0.423725	-0.643699	-1.84793	-0.699445	-0.101557	-0.533712
65079	2.21588	#N/A	#N/A	up	Rtn4r	NOGOR|NgR|NgR1	65079	ENSMUSG00000043811	GO:0005515|GO:0005783|GO:0005886|GO:0007409|GO:0009986|GO:0016020|GO:0031225	chr16	18152408	18127706	+	reticulon 4 receptor	1.66891	0.321976	0.482906	2.23039	1.71456	0.222031	1.29282	0.27262	2.21598	1.03366	0.824597	1.97248	0.595824	1.62482
14934	2.21003	#N/A	#N/A	up	Gypa	AI853584|CD235a|GPA	14934	ENSMUSG00000051839	GO:0005887|GO:0007016|GO:0009897|GO:0016020|GO:0016021|GO:0042803|GO:0047484	chr8	80510785	80494045	+	glycophorin A	1.99132	2.12989	2.95143	3.32024	3.68299	2.10936	3.04097	2.35491	-0.376152	2.37672	2.35755	3.50162	2.50175	1.00029
30060	2.20311	2.5815	#N/A	up	Mfi2	CD228|MTf	30060	ENSMUSG00000022780	GO:0005576|GO:0005886|GO:0006810|GO:0006811|GO:0006826|GO:0006879|GO:0008199|GO:0016020|GO:0031225|GO:0046872|GO:0055072	chr16	31899019	31878810	+	antigen p97 (melanoma associated) identified by monoclonal antibodies 133.2 and 96.5	-0.0436387	-1.16486	0.270419	0.711718	0.941973	1.17276	1.082	0.911787	-0.0160427	0.806048	-0.312694	0.826846	1.05552	0.395003
628431	2.19929	#N/A	#N/A	up	Hmgb1-rs17	Hmg1-rs17	628431			chr8	33485757	33484311	+	high mobility group box 1, related sequence 17	-0.260047	-1.34677	-0.715522	0.328355	0.397493	0.405892	-0.853973	-1.17374	0.0244398	-1.22827	-0.774113	0.362924	-0.540605	-0.601914
66260	2.19817	#N/A	1.90425	up	Tmem54	1810017F10Rik|AI507302	66260	ENSMUSG00000028786	GO:0003674|GO:0005575|GO:0008150|GO:0016020|GO:0016021	chr4	129111626	129105530	+	transmembrane protein 54	-0.822188	-0.524461	-0.903123	0.414578	0.358175	0.251894	-0.123733	0.0780783	0.432943	-0.0743442	-0.749924	0.386377	0.0687466	0.1793
353504	2.18857	3.57047	3.07191	up	Dio3os	AW556460|Dio3as	353504		GO:0003674|GO:0005575|GO:0008150	chr12	110278068	110275385	-	deiodinase, iodothyronine type III, opposite strand	-0.138303	0.196884	0.758286	1.34105	1.46351	1.82796	1.94658	2.55067	1.85566	1.92718	0.272289	1.40228	2.1084	1.89142
22778	2.17757	#N/A	#N/A	up	Ikzf1	5832432G11Rik|Ikaros|LyF-1|Zfpn1a1|Znfn1a1|hlk-1|mKIAA4227	22778	ENSMUSG00000018654	GO:0000122|GO:0001779|GO:0003677|GO:0003700|GO:0005515|GO:0005634|GO:0005667|GO:0005721|GO:0006355|GO:0030097|GO:0030183|GO:0030217|GO:0030900|GO:0040018|GO:0043565|GO:0045660|GO:0045892|GO:0045893|GO:0045944|GO:0046982|GO:0048535|GO:0048538|GO:0048541|GO:0048732|GO:0051138|GO:0060041	chr11	11772926	11686213	+	IKAROS family zinc finger 1	0.518024	0.755347	1.08418	1.6779	2.13923	0.260991	1.24967	0.679099	-1.37401	0.426266	0.785849	1.90857	0.72992	-0.473871
76257	2.17102	#N/A	#N/A	up	Slc38a3	0610012J02Rik|D9Ucla2|Nat1|Slc38-3|Sn1|Snat3|mNAT	76257	ENSMUSG00000010064	GO:0003333|GO:0005290|GO:0005886|GO:0005887|GO:0006810|GO:0006811|GO:0006814|GO:0006865|GO:0006867|GO:0006868|GO:0015180|GO:0015182|GO:0015186|GO:0015293|GO:0015297|GO:0015807|GO:0015808|GO:0015817|GO:0016020|GO:0016021	chr9	107668968	107651155	-	solute carrier family 38, member 3	0.913188	0.320109	1.11146	1.86588	1.93403	1.67579	1.56294	1.43106	1.90984	1.34489	0.781587	1.89996	1.55659	1.62737
19139	2.16767	#N/A	#N/A	up	Prps1	2310010D17Rik|C76571|C76678|PRS-I|Prps-1	19139	ENSMUSG00000031432	GO:0000166|GO:0000287|GO:0002189|GO:0004749|GO:0005524|GO:0006015|GO:0006144|GO:0006164|GO:0006167|GO:0007399|GO:0009116|GO:0009156|GO:0009165|GO:0016208|GO:0016301|GO:0016310|GO:0016740|GO:0019003|GO:0019693|GO:0030246|GO:0034418|GO:0042803|GO:0043234|GO:0043531|GO:0044249|GO:0046101|GO:0046872	chrX	140476140	140456603	+	phosphoribosyl pyrophosphate synthetase 1	-0.943518	-0.756585	0.0648575	0.460963	0.681167	-1.37316	-0.385093	0.0212216	0.272613	-0.744282	-0.545082	0.571065	-0.579009	-0.235834
235402	2.16569	#N/A	#N/A	up	Lingo1	4930471K13Rik|AV148400|LERN1|LINGO-1|Lrrn6a|UNQ201	235402	ENSMUSG00000049556	GO:0005154|GO:0005515|GO:0005886|GO:0016020|GO:0016021|GO:0021954|GO:0031175|GO:0043491|GO:0048715	chr9	56685253	56618475	-	leucine rich repeat and Ig domain containing 1	-0.00650668	-0.395259	0.74295	1.00857	1.44854	0.69444	0.419467	0.614278	1.06906	0.723244	0.113728	1.22855	0.576062	0.896152
63873	2.15878	#N/A	#N/A	up	Trpv4	0610033B08Rik|OTRPC4|Trp12|VR-OAC|VRL-2|VROAC	63873	ENSMUSG00000014158	GO:0003779|GO:0005034|GO:0005080|GO:0005216|GO:0005261|GO:0005262|GO:0005515|GO:0005516|GO:0005881|GO:0005886|GO:0005912|GO:0005925|GO:0005929|GO:0006810|GO:0006811|GO:0006816|GO:0006874|GO:0006970|GO:0006971|GO:0007015|GO:0007043|GO:0007204|GO:0007231|GO:0008017|GO:0010977|GO:0016020|GO:0016021|GO:0019901|GO:0030027|GO:0030054|GO:0030103|GO:0030175|GO:0030426|GO:0030864|GO:0031117|GO:0031532|GO:…	chr5	114658421	114622154	-	transient receptor potential cation channel, subfamily V, member 4	-0.0561764	0.0469244	0.325971	0.81516	1.61642	0.896952	0.513727	-0.165714	0.723386	-0.0469244	0.105573	1.21579	0.414989	0.338231
14226	2.13752	#N/A	#N/A	up	Fkbp1b	12.6kDa|AW494148|FKBP12.6|calstabin2	14226	ENSMUSG00000020635	GO:0000413|GO:0002027|GO:0003755|GO:0005102|GO:0005515|GO:0005528|GO:0005737|GO:0006457|GO:0006939|GO:0007204|GO:0009749|GO:0010459|GO:0010880|GO:0010881|GO:0014808|GO:0016529|GO:0016853|GO:0018208|GO:0019227|GO:0030073|GO:0030551|GO:0032513|GO:0033017|GO:0034704|GO:0042098|GO:0043231|GO:0044325|GO:0051209|GO:0051775|GO:0060314|GO:0061179	chr12	4841595	4833174	-	FK506 binding protein 1b	-1.02891	-1.49882	-0.823295	-0.134852	0.0927157	0.488361	-0.79628	-0.993086	-0.0237298	-2.62109	-1.11701	-0.0210681	-0.433668	-1.32241
65115	2.13719	2.66449	#N/A	up	Bean1	Bean	65115	ENSMUSG00000031872	GO:0005515|GO:0005575|GO:0008150|GO:0016020|GO:0016021	chr8	104219097	104170513	+	brain expressed, associated with Nedd4, 1	-0.725873	-1.49221	0.559999	0.534721	0.55132	1.43269	1.13896	0.0118437	0.220666	0.272813	-0.552696	0.54302	0.861165	0.246739
22256	2.12923	#N/A	#N/A	up	Ung	UNG1|UNG2	22256	ENSMUSG00000029591	GO:0004844|GO:0005634|GO:0005739|GO:0006281|GO:0006284|GO:0006974|GO:0008152|GO:0016446|GO:0016447|GO:0016787|GO:0016798|GO:0016799|GO:0043066|GO:0045437	chr5	114139321	114130435	+	uracil DNA glycosylase	2.13987	1.99697	1.77818	3.28257	2.84145	2.77365	2.41931	2.70018	2.42242	2.26856	1.97167	3.06201	2.63105	2.34549
67749	2.11593	2.90235	3.01188	up	Mgarp	4930583H14Rik|AI195347|CESP-1|HUMMR|Osap|Qsap	67749	ENSMUSG00000037161	GO:0005515|GO:0005622|GO:0005739|GO:0005741|GO:0006626|GO:0008089|GO:0008090|GO:0010822|GO:0016020|GO:0016021|GO:0019896|GO:0031307|GO:0071383|GO:0071456|GO:0097211	chr3	51396547	51388413	-	mitochondria localized glutamic acid rich protein	0.0946198	-2.29413	-0.740885	-0.0254185	0.227739	0.702457	-0.216372	1.18518	0.75515	0.465916	-0.980133	0.10116	0.55709	0.610533
56504	2.10961	#N/A	#N/A	up	Srpk3	Mssk1|Stk23	56504	ENSMUSG00000002007	GO:0000166|GO:0004672|GO:0004674|GO:0005524|GO:0005575|GO:0006468|GO:0007275|GO:0007517|GO:0007519|GO:0016301|GO:0016310|GO:0016740|GO:0016772|GO:0030154|GO:0060537	chrX	73778924	73774422	+	serine/arginine-rich protein specific kinase 3	0.132285	0.407127	-0.466363	1.27725	0.925404	-0.0853052	1.24603	0.70565	0.797085	-0.202857	0.0243497	1.10133	0.622123	0.297114
104943	2.09954	#N/A	#N/A	up	Fam110c	9030611O19Rik|AU019489	104943	ENSMUSG00000036136	GO:0003674|GO:0005575|GO:0005737|GO:0005856|GO:0005874|GO:0008150	chr12	31079940	31073968	+	family with sequence similarity 110, member C	-0.0908363	-0.180848	1.20329	1.283	1.47822	0.632478	1.13727	-0.18311	0.75727	0.39402	0.310536	1.38061	0.528878	0.575645
677289	2.09946	#N/A	#N/A	up	Gm14492	ENSMUSG00000043795|OTTMUSG00000016823	677289		GO:0003674|GO:0005575|GO:0008150	chr7	142506771	142491080	-	predicted gene 14492	-0.0146787	-0.0237873	0.377107	0.830484	1.53532	0.703341	-0.530989	0.0682123	0.0146785	-0.198505	0.11288	1.1829	0.0801881	-0.0919132
18508	2.09427	#N/A	#N/A	up	Pax6	1500038E17Rik|AEY11|Dey|Gsfaey11|Pax-6|Sey	18508	ENSMUSG00000027168	GO:0000790|GO:0000979|GO:0000981|GO:0001568|GO:0001709|GO:0001764|GO:0002052|GO:0002088|GO:0003322|GO:0003677|GO:0003680|GO:0003690|GO:0003700|GO:0005515|GO:0005622|GO:0005634|GO:0005667|GO:0005737|GO:0006351|GO:0006355|GO:0006357|GO:0006366|GO:0007224|GO:0007275|GO:0007409|GO:0007411|GO:0007420|GO:0007435|GO:0008134|GO:0008285|GO:0009950|GO:0009952|GO:0009953|GO:0010468|GO:0010628|GO:0019901|GO:…	chr2	105697364	105668896	+	paired box gene 6	-0.703302	-0.724167	-0.0272176	1.4648	-0.301694	0.527543	0.772476	-0.306639	0.139778	-0.285972	-0.484895	0.581553	0.331127	-0.073097
83491	2.08039	#N/A	2.78359	up	Pramel1		83491	ENSMUSG00000041805	GO:0003674|GO:0005575|GO:0008150	chr4	143399819	143394441	+	preferentially expressed antigen in melanoma-like 1	-1.49545	-0.262715	-0.709468	0.260408	0.208215	-1.58805	-0.261935	0.00985622	0.320879	0.987928	-0.822545	0.234311	-0.613378	0.654403
22781	2.08032	2.64102	#N/A	up	Ikzf4	A630026H08Rik|Eos|Zfpn1a4|Znfn1a4	22781	ENSMUSG00000002578	GO:0003676|GO:0003677|GO:0005515|GO:0005622|GO:0005634|GO:0006351|GO:0006355|GO:0008270|GO:0042803|GO:0045892|GO:0046872|GO:0046982	chr10	128645993	128632415	-	IKAROS family zinc finger 4	0.532578	-3.48334	-0.261411	0.516488	-0.544325	-0.876962	0.771738	1.09634	-1.26977	0.57305	-1.07072	-0.0139185	0.330373	-0.34836
232664	2.07734	1.83579	2.23983	up	Ccdc136	4921511K06Rik|BC006583	232664	ENSMUSG00000029769	GO:0003674|GO:0005739|GO:0008150|GO:0016020|GO:0016021	chr6	29426995	29398926	+	coiled-coil domain containing 136	-1.71835	-1.06849	-0.317115	0.220516	-0.180351	0.199264	-0.531892	-0.142131	0.555061	-0.297582	-1.03465	0.0200827	-0.158253	0.12874
83490	2.07164	2.12156	#N/A	up	Pik3ap1	1810044J04Rik|BCAP	83490	ENSMUSG00000025017	GO:0005515|GO:0005634|GO:0005737|GO:0005886|GO:0016020|GO:0042802	chr19	41385070	41274218	-	phosphoinositide-3-kinase adaptor protein 1	-0.314992	0.0141516	0.988108	0.616873	1.94285	1.6665	1.13141	1.14473	0.749462	1.09412	0.229089	1.27986	1.31421	0.921791
71004	2.06003	#N/A	#N/A	up	4931440P22Rik		71004		GO:0003674|GO:0005575|GO:0008150	chr3	65529414	65527485	-	RIKEN cDNA 4931440P22 gene	-0.715034	-0.297732	-0.561425	0.933651	0.102213	-0.133033	-0.0408058	-0.0809107	0.0408053	-0.246604	-0.52473	0.517932	-0.0849164	-0.1029
214292	2.05581	1.95043	#N/A	up	Syna	Gm453|Gm52|syncytin-A	214292	ENSMUSG00000085957	GO:0000768	chr5	134560171	134557254	-	syncytin a	-0.440942	-0.0685282	0.0685291	0.80806	0.977389	0.953399	0.655374	0.841659	0.330994	0.875081	-0.14698	0.892725	0.816811	0.603037
104111	2.04559	#N/A	#N/A	up	Adcy3	AC3|mKIAA0511	104111	ENSMUSG00000020654	GO:0000166|GO:0004016|GO:0005515|GO:0005516|GO:0005524|GO:0005634|GO:0005737|GO:0005886|GO:0006171|GO:0007190|GO:0007608|GO:0008294|GO:0009190|GO:0016020|GO:0016021|GO:0016829|GO:0016849|GO:0035556|GO:0045121|GO:0046872|GO:0050896	chr12	4213524	4133397	+	adenylate cyclase 3	0.372948	0.0897541	0.589442	0.719244	2.04722	1.05406	0.770664	0.937685	1.02147	0.0123048	0.350715	1.38323	0.920801	0.516887
84036	2.04475	3.33659	#N/A	up	Kcnn1	AI854248|KCa2.1|SK1	84036	ENSMUSG00000002908	GO:0005216|GO:0005516|GO:0005737|GO:0005886|GO:0006810|GO:0006811|GO:0006813|GO:0015269|GO:0016020|GO:0016021|GO:0016286	chr8	70857008	70842049	-	potassium intermediate/small conductance calcium-activated channel, subfamily N, member 1	-2.58315	-2.0073	-3.58169	-2.51917	-0.865069	-2.56028	-1.25029	0.853551	-0.823085	-3.58169	-2.72405	-1.69212	-0.985671	-2.20239
217316	2.04423	1.87522	#N/A	up	Slc16a5	A130015N09Rik|MCT 5|MCT 6|MCT5	217316	ENSMUSG00000045775	GO:0003674|GO:0005575|GO:0005886|GO:0006810|GO:0008150|GO:0015293|GO:0016020|GO:0016021|GO:0055085	chr11	115474398	115462473	+	solute carrier family 16 (monocarboxylic acid transporters), member 5	-0.272442	-0.361519	-0.437833	0.400442	0.94814	0.739507	0.231656	0.678233	-0.00494766	-1.69469	-0.357265	0.674291	0.549798	-0.849821
75597	2.04347	2.07649	2.03049	up	Ndufaf2	1810058I14Rik|C86051|Ndufa12l|mimitin	75597	ENSMUSG00000068184	GO:0003674|GO:0005575|GO:0005739|GO:0008137|GO:0008150|GO:0009055|GO:0016020|GO:0055114	chr13	108158625	108052589	-	NADH dehydrogenase (ubiquinone) 1 alpha subcomplex, assembly factor 2	-1.83744	-0.313775	-0.804552	0.185373	-0.0938415	-0.0184402	-0.0410686	0.266171	-0.251501	0.324649	-0.985256	0.0457659	0.0688874	0.0365742
735257	2.04104	#N/A	#N/A	up	Mir467b	Mirn467b	735257			chr2	10481320	10481248	+	microRNA 467b	0.314027	0.128796	0.57392	1.6425	1.09394	0.0260775	-0.0823007	0.752409	0.193885	0.103226	0.338914	1.36822	0.232062	0.148556
22310	2.04065	#N/A	#N/A	up	Vmn2r42	V2r4	22310	ENSMUSG00000070844	GO:0004871|GO:0004930|GO:0005886|GO:0007165|GO:0007186|GO:0016020|GO:0016021	chr7	8200320	8183269	-	vomeronasal 2, receptor 42	-0.174107	0.174107	-0.857609	2.11227	-0.62595	0.263805	-2.75761	-0.290287	-0.583966	-0.766284	-0.28587	0.743159	-0.928029	-0.675125
100302498	2.02878	#N/A	#N/A	up	Snora21	MBI-3	100302498		GO:0003674|GO:0005575|GO:0008150	chr11	97781766	97781639	-	small nucleolar RNA, H/ACA box 21	-0.976184	-0.4455	-0.192735	0.491645	0.473307	0.792254	0.0492678	-0.0492675	-1.27449	1.03981	-0.53814	0.482476	0.264085	-0.117341
77974	2.02176	#N/A	2.22544	up	Rdh12	A930033N07Rik	77974	ENSMUSG00000021123	GO:0000166|GO:0004745|GO:0005622|GO:0007601|GO:0008152|GO:0016491|GO:0042572|GO:0050896|GO:0055114	chr12	79222661	79208914	+	retinol dehydrogenase 12	0.0430126	-0.219176	0.400771	1.01082	1.17014	0.642156	0.749998	0.912402	0.849415	1.6085	0.074869	1.09048	0.768185	1.22896
668158	2.02103	#N/A	#N/A	up	Ccdc85c	EG668158|Gm265|Gm9010	668158	ENSMUSG00000084883	GO:0003674|GO:0005923|GO:0007275|GO:0021987|GO:0030054|GO:0043296	chr12	108275417	108206345	-	coiled-coil domain containing 85C	0.610259	0.220859	0.794462	1.47978	1.63412	1.66252	1.03227	1.37421	1.39848	1.08662	0.54186	1.55695	1.35633	1.24255
433813	2.0155	#N/A	#N/A	up	Pusl1	2810021I11Rik|AI853843|D18346	433813	ENSMUSG00000051557	GO:0001522|GO:0003723|GO:0008033|GO:0009451|GO:0009982|GO:0016853	chr4	155891762	155888860	-	pseudouridylate synthase-like 1	0.526404	0.17291	0.0271163	1.53883	0.967724	0.430318	0.504119	0.807598	1.26305	0.834411	0.242143	1.25328	0.580678	1.04873
21414	2.01294	#N/A	2.02921	up	Tcf7	AI465550|TCF-1|Tcf1	21414	ENSMUSG00000000782	GO:0003677|GO:0003682|GO:0003700|GO:0005634|GO:0005667|GO:0006351|GO:0006355|GO:0006357|GO:0007420|GO:0008013|GO:0016055|GO:0021915|GO:0022008|GO:0030538|GO:0033153|GO:0042127|GO:0042981|GO:0043565|GO:0044212|GO:0046632|GO:0048557|GO:0048619|GO:0048699|GO:0060070|GO:0071353	chr11	52282571	52252604	-	transcription factor 7, T cell specific	0.766735	0.811408	1.15605	1.75344	2.08797	1.94121	1.24524	1.92849	1.83043	2.03421	0.911397	1.9207	1.70498	1.93232
14159	2.0112	#N/A	#N/A	up	Fes	AI586313|BB137047|FPS|c-fes	14159	ENSMUSG00000053158	GO:0000166|GO:0004672|GO:0004713|GO:0004715|GO:0005524|GO:0005737|GO:0005794|GO:0005856|GO:0005886|GO:0005925|GO:0006468|GO:0008289|GO:0008360|GO:0010976|GO:0015630|GO:0016020|GO:0016301|GO:0016310|GO:0016740|GO:0016772|GO:0018108|GO:0030054|GO:0030155|GO:0031116|GO:0031234|GO:0031410|GO:0034987|GO:0035091|GO:0042127|GO:0043304|GO:0045595|GO:0045639|GO:0046777|GO:2000145|GO:2000251	chr7	80387946	80377758	-	feline sarcoma oncogene	0.45128	0.124398	0.142166	1.34954	1.14514	0.905576	1.02896	1.20169	1.06674	0.909986	0.239281	1.24734	1.04541	0.988364
26913	2.00995	#N/A	#N/A	up	Gprin1	GRIN1|Z16	26913	ENSMUSG00000069227	GO:0005886|GO:0016020|GO:0031175|GO:0042995|GO:0051219	chr13	54749669	54736673	-	G protein-regulated inducer of neurite outgrowth 1	-1.19255	-0.434458	-0.0280528	0.560505	0.350448	0.902818	-2.18161	-0.35967	-0.164548	-2.52169	-0.551686	0.455476	-0.546154	-1.34312
236899	2.00922	#N/A	#N/A	up	Pcyt1b	AW045697|CTTbeta	236899	ENSMUSG00000035246	GO:0001541|GO:0003824|GO:0004105|GO:0005783|GO:0007283|GO:0008654|GO:0009058|GO:0016740|GO:0016779	chrX	93749948	93654863	+	phosphate cytidylyltransferase 1, choline, beta isoform	-0.452485	0.630438	1.6585	1.46948	1.7681	-0.107682	0.88038	0.915315	-1.69242	0.0638618	0.612152	1.61879	0.562671	-0.814278
13842	2.00873	1.86274	#N/A	up	Epha8	AW047546|Eek|Hek3|mKIAA1459	13842	ENSMUSG00000028661	GO:0000166|GO:0004672|GO:0004713|GO:0004714|GO:0005003|GO:0005004|GO:0005515|GO:0005524|GO:0005768|GO:0005886|GO:0005887|GO:0006468|GO:0006929|GO:0007155|GO:0007169|GO:0007275|GO:0007399|GO:0007411|GO:0016020|GO:0016021|GO:0016301|GO:0016310|GO:0016322|GO:0016740|GO:0016772|GO:0030155|GO:0031175|GO:0033628|GO:0042995|GO:0043005|GO:0043410|GO:0043552|GO:0046777|GO:0048013	chr4	136956816	136929419	-	Eph receptor A8	-0.409206	0.814893	0.606754	1.34917	1.33836	0.925255	1.01592	1.76353	0.297025	1.23586	0.33748	1.34376	1.2349	0.766442
215001	2.00554	2.02846	2.25064	up	Wfikkn1	Wfikkn	215001	ENSMUSG00000071192	GO:0003674|GO:0004857|GO:0004867|GO:0005576|GO:0005615|GO:0008191|GO:0010466|GO:0030414|GO:0045861	chr17	25880858	25877628	-	WAP, FS, Ig, KU, and NTR-containing protein 1	0.236781	0.446754	0.578809	1.35411	1.49543	1.85041	1.24756	1.22554	1.61336	1.56888	0.420782	1.42477	1.44117	1.59112
99010	2.00081	#N/A	2.08802	up	Lpcat4	AI505034|Agpat7|Aytl3|LPEAT2	99010	ENSMUSG00000027134	GO:0005509|GO:0005783|GO:0008152|GO:0008654|GO:0016020|GO:0016021|GO:0016740|GO:0016746	chr2	112247111	112239841	+	lysophosphatidylcholine acyltransferase 4	0.0717192	0.208073	0.0873947	1.35551	0.890454	0.542025	0.827078	0.623054	1.39748	0.971583	0.122396	1.12298	0.664052	1.18453
20359	2.00063	#N/A	#N/A	up	Sema6b	Sema|Seman|VIb|semaZ	20359	ENSMUSG00000001227	GO:0004872|GO:0005886|GO:0007275|GO:0007399|GO:0016020|GO:0016021|GO:0030154|GO:0030215	chr17	56140343	56123085	-	sema domain, transmembrane domain (TM), and cytoplasmic domain, (semaphorin) 6B	0.394681	0.0428028	1.91317	1.47372	2.09429	1.77374	1.16394	0.701091	0.8781	0.555278	0.78355	1.78401	1.21292	0.716689
12337	1.9994	#N/A	#N/A	up	Capn5		12337	ENSMUSG00000035547	GO:0004198|GO:0005622|GO:0006508|GO:0008233|GO:0008234|GO:0016787	chr7	98178193	98121565	-	calpain 5	0.535687	0.291454	1.14624	1.4888	1.82593	1.55889	1.28897	1.27534	1.28427	0.979925	0.657795	1.65736	1.3744	1.1321
234779	1.99556	1.80259	#N/A	up	Plcg2	PLCgamma2|Plcg-2	234779	ENSMUSG00000034330	GO:0002316|GO:0004435|GO:0004629|GO:0004871|GO:0005515|GO:0005543|GO:0005829|GO:0005886|GO:0006629|GO:0006661|GO:0007165|GO:0007204|GO:0008081|GO:0008152|GO:0009395|GO:0010468|GO:0016020|GO:0016042|GO:0016787|GO:0030183|GO:0032026|GO:0032237|GO:0032496|GO:0032959|GO:0033198|GO:0035556|GO:0043069|GO:0050852|GO:0050853|GO:0051209	chr8	117635142	117498291	+	phospholipase C, gamma 2	-0.00763893	-0.0794611	0.789427	0.931668	1.53013	1.29215	0.718459	1.24192	1.00999	0.860411	0.234109	1.2309	1.08418	0.935198
93713	1.99466	2.56837	3.03868	up	Pcdhga5		93713		GO:0003674|GO:0005886|GO:0007155|GO:0016020|GO:0016021	chr18	37841870	37694501	+	protocadherin gamma subfamily A, 5	-3.06623	-0.78268	-0.0797329	-0.556369	-0.0704327	0.0805936	0.0133381	0.0599918	0.348016	0.239778	-1.30955	-0.313401	0.0513078	0.293897
58188	1.99049	2.28628	#N/A	up	Vstm2b	2900093B09Rik|AB030198	58188	ENSMUSG00000039257	GO:0003674|GO:0005575|GO:0008150|GO:0016020|GO:0016021	chr7	40929968	40899278	+	V-set and transmembrane domain containing 2B	0.642454	-0.743941	-2.09758	-0.935063	1.45527	-0.97617	1.01189	1.34421	-0.823941	0.578703	-0.733024	0.260102	0.459976	-0.122619
108115	1.98832	#N/A	#N/A	up	Slco4a1	OATP-E|Slc21a12	108115	ENSMUSG00000038963	GO:0005215|GO:0005886|GO:0005887|GO:0006810|GO:0006811|GO:0008514|GO:0015349|GO:0015711|GO:0016020|GO:0016021|GO:0034220|GO:0042403|GO:0070327	chr2	180474853	180460978	+	solute carrier organic anion transporter family, member 4a1	-1.03167	-0.911457	-0.586428	0.145007	0.151721	9.25064e-05	-0.163139	-9.25064e-05	-0.330643	0.0398884	-0.843185	0.148364	-0.0543798	-0.145377
320360	1.98646	#N/A	1.84305	up	Ric3	E130307J04Rik	320360	ENSMUSG00000048330	GO:0005783|GO:0007204|GO:0007271|GO:0016020|GO:0016021|GO:0033130|GO:0043623|GO:0044183	chr7	109083324	109034319	-	resistance to inhibitors of cholinesterase 3 homolog (C. elegans)	-2.93191	-0.676808	0.17342	-1.06058	0.750776	-2.90904	-0.0140851	0.199835	-0.586884	0.0608726	-1.1451	-0.1549	-0.907763	-0.263006
269389	1.98438	1.936	1.80521	up	Tox2	AI851523|AV026525|BI987407|Gcx1|RxHMG1	269389	ENSMUSG00000074607	GO:0001085|GO:0005634|GO:0045944	chr2	163323102	163225454	+	TOX high mobility group box family member 2	0.0449939	0.0145168	0.535092	0.962818	1.41096	1.82075	0.609657	1.02344	1.18804	0.912701	0.198201	1.18689	1.15128	1.05037
83564	1.98341	#N/A	#N/A	up	Nlrp4c	Nalp-alpha|Nalp4c|Rnh2	83564	ENSMUSG00000034690	GO:0000166|GO:0003674|GO:0005524|GO:0005575|GO:0008150	chr7	6105149	6045161	+	NLR family, pyrin domain containing 4C	1.37551	1.02883	0.44253	2.35557	1.51831	1.17865	0.00306797	1.68555	0.0694427	1.7812	0.948958	1.93694	0.955756	0.925322
66400	1.97896	#N/A	#N/A	up	Alkbh7	2310045B01Rik|2510008E23Rik|Abh7|Spata11	66400	ENSMUSG00000002661	GO:0005576|GO:0005634|GO:0005737|GO:0005739|GO:0008150|GO:0016491|GO:0016702|GO:0016706|GO:0046872|GO:0055114	chr17	56999336	56997339	+	alkB, alkylation repair homolog 7 (E. coli)	-0.235871	-0.636235	-1.12738	0.514837	0.121654	-0.00826979	0.0747437	-0.444583	-0.292899	0.12113	-0.666496	0.318245	-0.126036	-0.0858846
71979	1.97737	#N/A	2.15851	up	2410012M07Rik		71979	ENSMUSG00000090470	GO:0003674|GO:0005575|GO:0008150	chr9	98866580	98864767	+	RIKEN cDNA 2410012M07 gene	-0.00991249	-0.813702	-1.07211	0.902066	-0.198721	0.0261507	0.320005	0.072978	0.00991249	0.946346	-0.631909	0.351672	0.139711	0.478129
14148	1.97592	#N/A	#N/A	up	Fdx1		14148	ENSMUSG00000032051	GO:0005506|GO:0005739|GO:0006810|GO:0008386|GO:0009055|GO:0015039|GO:0019899|GO:0022900|GO:0030061|GO:0046872|GO:0050790|GO:0051353|GO:0051536|GO:0051537|GO:0070995	chr9	51963533	51943307	-	ferredoxin 1	-0.0135021	-0.183963	0.734271	1.05198	1.27095	0.949482	0.586248	0.195047	0.486773	-0.0100412	0.178935	1.16146	0.576926	0.238366
627585	1.97346	2.12366	2.39264	up	Gm13034	OTTMUSG00000010105	627585			chr4	146068718	146067524	+	SWI/SNF related, matrix associated, actin dependent regulator of chromatin, subfamily a, member 5 pseudogene	-1.17619	-3.51603	0.115221	-0.648258	-0.441616	-0.763365	-0.701303	0.147333	0.185331	-0.719454	-1.52566	-0.544937	-0.439112	-0.267061
12162	1.97214	2.08162	2.75931	up	Bmp7	OP1	12162	ENSMUSG00000008999	GO:0001503|GO:0001654|GO:0001657|GO:0001707|GO:0001822|GO:0005125|GO:0005515|GO:0005576|GO:0005615|GO:0007275|GO:0007389|GO:0007411|GO:0007435|GO:0008083|GO:0008201|GO:0008285|GO:0009880|GO:0009887|GO:0010800|GO:0010862|GO:0010942|GO:0030154|GO:0030326|GO:0030501|GO:0030509|GO:0030855|GO:0031012|GO:0031988|GO:0034116|GO:0034504|GO:0035239|GO:0040007|GO:0042325|GO:0042326|GO:0042475|GO:0043065|GO:…	chr2	172940321	172868012	-	bone morphogenetic protein 7	1.14114	0.980371	-0.0128274	2.00971	1.3556	2.28237	1.25578	1.74367	2.62764	1.70677	0.702896	1.68266	1.76061	2.16721
26380	1.97138	2.07531	1.9384	up	Esrrb	Err2|Errb|Estrrb|Nr3b2	26380	ENSMUSG00000021255	GO:0001701|GO:0001831|GO:0001834|GO:0001892|GO:0003677|GO:0005634|GO:0006351|GO:0006355|GO:0019827|GO:0043565|GO:0046872	chr12	86521628	86361117	+	estrogen related receptor, beta	-0.0718703	0.434305	-0.171229	0.888766	1.19711	1.90802	0.674166	0.769002	1.25994	0.777261	0.0637352	1.04294	1.11706	1.0186
100216534	1.96871	#N/A	#N/A	up	Snord96a		100216534		GO:0003674|GO:0005575|GO:0008150	chr11	48802109	48802033	+	small nucleolar RNA, C/D box 96A	0.0804343	1.16118	0.0666802	1.35895	1.46774	0.919637	1.08514	0.882212	1.47809	0.400643	0.436098	1.41335	0.962329	0.939367
227358	1.96198	#N/A	1.85496	up	Fam132b	4832406C22|myonectin	227358	ENSMUSG00000047443	GO:0005576|GO:0005615|GO:0019217|GO:0042803|GO:2000193	chr1	91374217	91366430	+	family with sequence similarity 132, member B	0.909451	1.25792	1.4404	2.28827	2.06153	0.943117	1.88223	1.73646	1.97279	2.21516	1.20259	2.1749	1.5206	2.09398
54354	1.96186	1.82757	2.10016	up	Rassf5	1300019G20Rik|AU042887|Maxp1|Nore1|Nore1A|Nore1B|Rapl	54354	ENSMUSG00000026430	GO:0005515|GO:0005575|GO:0005737|GO:0005856|GO:0005874|GO:0006915|GO:0007165|GO:0035556|GO:0046872	chr1	131245178	131176410	-	Ras association (RalGDS/AF-6) domain family member 5	-0.7535	-0.800341	-0.578391	0.35119	0.171769	-0.038228	0.084897	0.430872	0.00404358	0.715469	-0.710744	0.261479	0.15918	0.359756
278795	1.96147	#N/A	#N/A	up	Lrrc10b	Gm705|SerdinR	278795	ENSMUSG00000090291	GO:0003674|GO:0005575|GO:0008150	chr19	10457447	10455371	-	leucine rich repeat containing 10B	-0.0727782	-0.0464928	1.27934	1.33224	1.38501	0.85056	1.44929	-0.00838685	1.10233	-0.401921	0.386691	1.35863	0.763822	0.350202
11733	1.95894	#N/A	#N/A	up		Ank-1|nb|pale	11733	ENSMUSG00000031543	GO:0005634|GO:0005737|GO:0005856|GO:0005886|GO:0006779|GO:0006888|GO:0007165|GO:0008093|GO:0010638|GO:0014731|GO:0015672|GO:0016020|GO:0016529|GO:0019899|GO:0030018|GO:0030507|GO:0030673|GO:0030863|GO:0031430|GO:0031672|GO:0042383|GO:0043005|GO:0045211|GO:0048821|GO:0051117|GO:0072661	chr8	23150496	22974844	+	ankyrin 1, erythroid	2.418	2.57386	3.0367	3.42293	3.86959	2.64154	2.81253	3.00052	0.195602	2.31975	2.67618	3.64626	2.81819	1.25767
13710	1.95239	1.95306	2.07661	up	Elf3	ESE-1|ESX|jen	13710	ENSMUSG00000003051	GO:0001824|GO:0003677|GO:0003700|GO:0003713|GO:0005634|GO:0005737|GO:0005794|GO:0006351|GO:0006355|GO:0006954|GO:0007275|GO:0009653|GO:0009790|GO:0030154|GO:0030198|GO:0043565|GO:0045892|GO:0045893|GO:0045944|GO:0060056	chr1	135258472	135253574	-	E74-like factor 3	-0.187093	-0.461976	-0.300427	0.751797	0.545685	0.328226	0.707253	0.912229	0.779266	0.696198	-0.316499	0.648741	0.649236	0.737732
100124624	1.94929	#N/A	#N/A	up	Mir467a-2	Mirn467a-2|mmu-mir-467a-2	100124624		GO:0030307	chr2	10478880	10478798	+	microRNA 467a-2	0.185942	0.538022	-0.0312827	1.24842	1.13927	-0.108183	0.763095	-0.0985205	0.0312827	0.739616	0.230894	1.19384	0.185464	0.385449
26971	1.94756	2.07458	#N/A	up	Pla2g2f		26971	ENSMUSG00000028749	GO:0004623|GO:0005509|GO:0005576|GO:0006644|GO:0016042|GO:0016787|GO:0046872	chr4	138757598	138750533	-	phospholipase A2, group IIF	2.30963	2.97886	3.29275	4.01137	3.63279	4.35654	3.64158	3.74156	3.77205	3.37734	2.86041	3.82208	3.91323	3.57469
71973	1.94708	#N/A	#N/A	up	Rbpms2	2400008B06Rik|AI316523	71973	ENSMUSG00000032387	GO:0000166|GO:0003674|GO:0003676|GO:0005575|GO:0008150	chr9	65660518	65630582	+	RNA binding protein with multiple splicing 2	-0.16512	0.221624	-0.200335	0.84623	0.980506	0.518934	0.657557	0.897526	0.419791	0.599869	-0.0479438	0.913368	0.691339	0.50983
114671	1.94085	#N/A	#N/A	up	4930444G20Rik		114671	ENSMUSG00000069712	GO:0003674|GO:0005575|GO:0008150	chr10	22068079	22066309	-	RIKEN cDNA 4930444G20 gene	-2.26347	-0.160365	0.419354	0.385479	0.191582	-0.0706663	-0.667567	-0.379646	-0.281007	-0.685718	-0.668159	0.28853	-0.372626	-0.483363
237397	1.94061	1.83772	3.37458	up	C2cd4c	4932409I22Rik|Fam148c|Gm238	237397	ENSMUSG00000045912	GO:0003674|GO:0005575|GO:0008150	chr10	79614025	79606854	-	C2 calcium-dependent domain containing 4C	1.01917	-1.1021	-1.24929	1.04251	-0.0176353	0.515976	1.14558	-0.360045	1.02435	1.59692	-0.444075	0.512437	0.433838	1.31063
140493	1.94004	#N/A	#N/A	up	Kcnn3	KCa2.3|SK3|SKCA3	140493	ENSMUSG00000000794	GO:0005737|GO:0005886|GO:0006813|GO:0015269|GO:0016286	chr3	89672494	89520164	+	potassium intermediate/small conductance calcium-activated channel, subfamily N, member 3	0.4754	0.0186296	-0.286104	0.935311	1.11548	-0.501725	-0.176628	0.570724	0.862008	-0.19478	0.0693084	1.0254	-0.0358766	0.333614
14620	1.93894	#N/A	2.10363	up	Gjb3	Cnx31|Cx31|D4Wsu144e|Gjb-3	14620	ENSMUSG00000042367	GO:0001890|GO:0005515|GO:0005737|GO:0005886|GO:0005911|GO:0005921|GO:0005922|GO:0007154|GO:0007605|GO:0016020|GO:0016021|GO:0030054	chr4	127330836	127325235	-	gap junction protein, beta 3	0.646433	0.304738	-0.0325422	1.34704	1.17592	0.977609	0.946492	0.994544	1.53934	1.21885	0.30621	1.26148	0.972882	1.37909
58865	1.9388	5.93213	#N/A	up	Tdh		58865	ENSMUSG00000021953	GO:0000166|GO:0003824|GO:0005739|GO:0006567|GO:0008743|GO:0016491|GO:0044237|GO:0050662|GO:0055114	chr14	63509092	63492347	-	L-threonine dehydrogenase	3.85458	-1.63928	1.34818	0.745168	3.54082	3.20466	4.49948	3.56501	3.39792	0.0502167	1.18783	2.14299	3.75638	1.72407
74155	1.93586	#N/A	#N/A	up	Errfi1	1300002F13Rik|AI788755|Mig-6|Mig6|RALT	74155	ENSMUSG00000028967	GO:0005515|GO:0005634|GO:0005737|GO:0005829|GO:0005886|GO:0007175|GO:0016020|GO:0019900|GO:0019901|GO:0031098|GO:0031234|GO:0031953|GO:0042059|GO:0043589|GO:0045616|GO:0048286|GO:0050732|GO:0060426|GO:0060428	chr4	150868880	150855091	+	ERBB receptor feedback inhibitor 1	-0.432611	-0.261708	0.020793	0.685469	0.771464	0.467416	0.335172	0.0658445	0.664492	0.223198	-0.224509	0.728467	0.289477	0.443845
74016	1.93542	#N/A	#N/A	up	Phf19	3110009G19Rik|3321402G02Rik	74016	ENSMUSG00000026873	GO:0003674|GO:0005575|GO:0005634|GO:0006351|GO:0006355|GO:0008150|GO:0008270|GO:0046872	chr2	34913976	34893755	-	PHD finger protein 19	0.504231	0.228623	0.560776	1.27356	1.49416	0.662021	0.682017	1.35228	0.912004	1.16045	0.43121	1.38386	0.898771	1.03623
56222	1.93368	#N/A	#N/A	up	Cited4	MRG-2|Mrg2	56222	ENSMUSG00000070803	GO:0003713|GO:0005634|GO:0005737|GO:0006351|GO:0006355|GO:0043627|GO:0045893	chr4	120667820	120666563	+	Cbp/p300-interacting transactivator, with Glu/Asp-rich carboxy-terminal domain, 4	-0.0891008	0.429038	0.794137	0.955772	1.70298	-0.0662265	0.066226	0.868719	-1.84	0.513738	0.378025	1.32938	0.289573	-0.663129
20538	1.93163	#N/A	#N/A	up	Slc6a2	NE-T|NET|Slc6a5	20538	ENSMUSG00000055368	GO:0005328|GO:0005333|GO:0005886|GO:0005887|GO:0006810|GO:0006836|GO:0008504|GO:0009986|GO:0015293|GO:0015844|GO:0015874|GO:0016020|GO:0016021|GO:0043005|GO:0043014|GO:0045121|GO:0048265|GO:0048487|GO:0055085	chr8	93001667	92961047	+	solute carrier family 6 (neurotransmitter transporter, noradrenalin), member 2	-0.461463	-0.418814	0.545698	0.661174	1.01541	0.891795	0.577051	0.295126	0.49311	0.144416	-0.111526	0.838292	0.587991	0.318763
72042	1.93041	1.95048	#N/A	up	Cotl1	1810074P22Rik|2010004C08Rik|Clp	72042	ENSMUSG00000031827	GO:0003779|GO:0005515|GO:0005575|GO:0005622|GO:0005737|GO:0005856|GO:0019899|GO:0050832	chr8	119840579	119809214	-	coactosin-like 1 (Dictyostelium)	-0.232711	-0.117451	0.375004	0.898018	1.01636	0.943537	0.845853	1.12695	0.873076	0.769798	0.00828075	0.957187	0.972112	0.821437
74284	1.9288	2.11164	#N/A	up	1700086L19Rik	1700006L05Rik|AU016007	74284		GO:0003674|GO:0005575|GO:0008150	chr12	74295950	74284276	+	RIKEN cDNA 1700086L19 gene	-0.0243626	-0.355651	-0.219693	1.12995	0.365644	0.482288	1.10788	1.04522	0.553373	0.631502	-0.199902	0.747798	0.878462	0.592438
14344	1.92824	2.15692	#N/A	up	Fut2		14344	ENSMUSG00000055978	GO:0005794|GO:0005975|GO:0006486|GO:0008107|GO:0008417|GO:0016020|GO:0016021|GO:0016740|GO:0016757|GO:0036065	chr7	45666394	45648591	-	fucosyltransferase 2	-1.04485	0.0653906	-0.0653908	0.372765	0.825231	1.39306	0.313066	0.575931	0.960325	-0.414639	-0.348285	0.598998	0.760685	0.272843
382077	1.92578	1.86944	#N/A	up	Ccdc33	4930535E21Rik|Gm1117|Tzip1	382077	ENSMUSG00000037716	GO:0003674|GO:0005575|GO:0008150	chr9	58118823	58028682	-	coiled-coil domain containing 33	-0.892774	-0.676466	-0.123852	0.110444	0.651722	0.511888	0.0273876	0.475461	-0.355237	-0.820249	-0.564364	0.381083	0.338246	-0.587743
276829	1.92363	#N/A	#N/A	up	Smtnl2	D130058I21Rik	276829	ENSMUSG00000045667	GO:0003674|GO:0005575|GO:0008150	chr11	72411713	72390114	-	smoothelin-like 2	-0.443263	-0.814682	0.195163	0.674293	0.504846	0.64886	-0.399898	0.430286	0.736192	0.125897	-0.35426	0.589569	0.226416	0.431045
217038	1.92286	#N/A	#N/A	up	Mrm1	A530065E19Rik|ENSMUSG00000054212	217038	ENSMUSG00000018405	GO:0003674|GO:0003723|GO:0005739|GO:0006396|GO:0008150|GO:0008168|GO:0008173|GO:0016740|GO:0032259	chr11	84819515	84813061	-	mitochondrial rRNA methyltransferase 1 homolog (S. cerevisiae)	-0.806881	-0.530984	-0.0746193	0.730887	0.213965	-0.203509	0.182883	0.246257	0.00661087	-0.00661087	-0.470828	0.472426	0.0752103	0
105675	1.92267	#N/A	#N/A	up	Ppif	AW457192|CyP-D|CyP-F|CypD|PPIase	105675	ENSMUSG00000021868	GO:0000413|GO:0003755|GO:0005739|GO:0005743|GO:0005759|GO:0006457|GO:0008637|GO:0016018|GO:0016853|GO:0042277|GO:0042981|GO:0046902	chr14	25700466	25694170	+	peptidylprolyl isomerase F (cyclophilin F)	0.335126	0.547477	1.10109	1.56862	1.64007	1.02368	0.944911	1.38049	1.29643	1.04888	0.66123	1.60434	1.11636	1.17265
73458	1.92173	#N/A	#N/A	up	1700055N04Rik		73458	ENSMUSG00000037263	GO:0003674|GO:0005575|GO:0008150	chr19	3970438	3958808	+	RIKEN cDNA 1700055N04 gene	0.58913	-0.919816	0.0484688	0.662011	1.03465	1.40975	0.105478	0.621038	0.269645	0.0328784	-0.0940723	0.848331	0.712088	0.151262
100217464	1.92112	#N/A	#N/A	up	Snora41	MBI-83	100217464		GO:0003674|GO:0005575|GO:0008150	chr1	63179135	63179023	+	small nucleolar RNA, H/ACA box 41	0.45616	0.30702	0.756619	1.63939	1.2577	1.42821	0.11278	0.21594	0.385383	-0.533287	0.5066	1.44855	0.585643	-0.0739521
240025	1.91125	2.86601	2.78863	up	Dact2	2900084M21Rik|A630024E20|Dpr2|Frd2|dapper2	240025	ENSMUSG00000048826	GO:0003382|GO:0003674|GO:0005739|GO:0007162|GO:0043588|GO:0072061|GO:1900108	chr17	14203831	14195230	-	dapper homolog 2, antagonist of beta-catenin (xenopus)	-0.011343	-0.115448	-0.0365171	0.423364	1.33679	1.38409	1.42106	1.58868	1.51628	1.33396	-0.054436	0.880077	1.46461	1.42512
386753	1.90931	1.92028	#N/A	up	Dbpht2	Spot2	386753	ENSMUSG00000029878	GO:0003674|GO:0005575|GO:0008150	chr12	74300468	74297474	+	DNA binding protein with his-thr domain	-0.318802	-0.23586	-0.165681	0.986325	0.399543	0.14745	0.932905	1.02324	0.504643	0.644346	-0.240114	0.692934	0.701199	0.574494
237926	1.90854	#N/A	#N/A	up	Rsad1	B430319G23|BC056485	237926	ENSMUSG00000039096	GO:0003824|GO:0004109|GO:0005737|GO:0005739|GO:0006779|GO:0016491|GO:0046872|GO:0051536|GO:0051539|GO:0055114	chr11	94549207	94539798	-	radical S-adenosyl methionine domain containing 1	-0.278008	-0.520756	-0.326242	0.408793	0.706149	0.609791	-0.0436392	0.419666	0.249565	-0.224344	-0.375002	0.557471	0.328606	0.0126107
20425	1.90596	#N/A	#N/A	up	Shmt1	AI324848|AI385541|C81125|Shmt|mshmt|mshmt1|mshmt2	20425	ENSMUSG00000020534	GO:0003824|GO:0004372|GO:0005634|GO:0005737|GO:0005739|GO:0005829|GO:0006544|GO:0006545|GO:0006563|GO:0006565|GO:0006730|GO:0008732|GO:0009113|GO:0016597|GO:0016740|GO:0019264|GO:0030170|GO:0042802|GO:0042803|GO:0046655|GO:0051262|GO:0051289	chr11	60811265	60788897	-	serine hydroxymethyltransferase 1 (soluble)	1.69618	1.1443	1.80743	2.55486	2.40478	1.81436	2.20949	2.17829	2.10462	1.85529	1.5493	2.47982	2.06738	1.97996
69863	1.90406	#N/A	#N/A	up	Ttc39b	1810054D07Rik|9130422G05Rik|AI450603|AV103077|AW215585	69863	ENSMUSG00000038172	GO:0003674|GO:0005575|GO:0008150	chr4	83324189	83220301	-	tetratricopeptide repeat domain 39B	-0.624743	-0.773383	0.0894742	0.494733	0.490984	-0.489168	0.11749	-0.218585	-0.715101	-0.328975	-0.436217	0.492859	-0.196754	-0.522038
30948	1.90403	#N/A	#N/A	up	Bin1	ALP-1|Amphl|BRAMP-2|SH3P9	30948	ENSMUSG00000024381	GO:0005515|GO:0005634|GO:0005737|GO:0006897|GO:0007275|GO:0008021|GO:0030100|GO:0030154|GO:0032403|GO:0042692|GO:0043196|GO:0043547|GO:0043679|GO:0044300|GO:0045807|GO:0046982|GO:0051020	chr18	32435740	32377217	+	bridging integrator 1	0.965442	0.268519	1.82631	1.61384	2.28445	1.57319	1.37268	1.39718	1.64259	0.877408	1.02009	1.94914	1.44768	1.26
69270	1.90383	#N/A	#N/A	up	Gins1	2810418N01Rik|Gins4|PSF1|mKIAA0186	69270	ENSMUSG00000027454	GO:0001833|GO:0005515|GO:0005634|GO:0005737|GO:0006260	chr2	150931280	150909594	+	GINS complex subunit 1 (Psf1 homolog)	2.53452	2.34012	2.17346	3.48231	3.07424	2.68854	3.26177	2.82866	2.84608	3.13434	2.34937	3.27828	2.92632	2.99021
13616	1.90274	2.48253	2.14367	up	Edn3	114-CH19|114CH19|ls|tmgc48	13616	ENSMUSG00000027524	GO:0001755|GO:0002690|GO:0003100|GO:0005179|GO:0005576|GO:0005615|GO:0007166|GO:0008284|GO:0010460|GO:0014826|GO:0019229|GO:0030072|GO:0030182|GO:0030318|GO:0030334|GO:0030593|GO:0042310|GO:0043406|GO:0045840|GO:0046887|GO:0046888|GO:0046928|GO:0048016|GO:0048070|GO:0050880	chr2	174784042	174760773	+	endothelin 3	-1.21611	-0.920368	-1.12201	-0.315631	-0.000531673	0.699846	-0.205177	0.182279	0.736598	-0.708755	-1.08616	-0.158081	0.225649	0.0139214
20443	1.90231	1.90024	#N/A	up	St3gal4	Siat4c	20443	ENSMUSG00000032038	GO:0003836|GO:0005794|GO:0006486|GO:0008152|GO:0008373|GO:0016020|GO:0016021|GO:0016740|GO:0016757|GO:0030173|GO:0047288	chr9	35116810	35046579	-	ST3 beta-galactoside alpha-2,3-sialyltransferase 4	-0.169158	-0.186726	-0.0346718	0.607938	0.987192	1.10544	0.542966	0.739586	0.66225	0.636497	-0.130185	0.797565	0.795997	0.649374
12531	1.90177	#N/A	#N/A	up	Cdc25b	AI604853	12531	ENSMUSG00000027330	GO:0000087|GO:0000922|GO:0001556|GO:0004721|GO:0004725|GO:0005622|GO:0005634|GO:0005737|GO:0005813|GO:0005856|GO:0006468|GO:0006470|GO:0007049|GO:0007067|GO:0007144|GO:0016787|GO:0019901|GO:0045860|GO:0045931|GO:0051301|GO:0071777	chr2	131198511	131186948	+	cell division cycle 25B	-0.0199604	0.352836	-0.148583	1.00061	0.976934	-0.133202	0.362745	0.559987	-0.567067	0.543255	0.0614308	0.988773	0.263177	-0.0119059
72301	1.90111	1.84653	2.08995	up	1810041L15Rik	Kiaa1644	72301	ENSMUSG00000062760	GO:0003674|GO:0005575|GO:0008150|GO:0016020|GO:0016021	chr15	84447097	84379203	-	RIKEN cDNA 1810041L15 gene	2.18985	2.60447	2.10672	3.33012	3.12426	2.82235	3.38939	3.34374	3.3168	3.41083	2.30035	3.22719	3.18516	3.36382
20438	1.90039	#N/A	#N/A	up	Siah1b	AA960570|Sinh1b	20438	ENSMUSG00000040749	GO:0004842|GO:0005634|GO:0005737|GO:0006511|GO:0007275|GO:0008270|GO:0016567|GO:0016874|GO:0046872	chrX	164076049	164070703	-	seven in absentia 1B	1.30331	1.19088	1.46334	2.57606	1.91488	1.06035	1.91563	1.64632	1.49689	1.41873	1.31917	2.24547	1.54077	1.45781
53313	1.90039	2.03704	2.21767	up	Atp2a3	SERCA3b|Serca3	53313	ENSMUSG00000020788	GO:0000166|GO:0003824|GO:0005388|GO:0005524|GO:0005634|GO:0005783|GO:0005789|GO:0006754|GO:0006810|GO:0006811|GO:0006812|GO:0006816|GO:0008152|GO:0015662|GO:0016020|GO:0016021|GO:0016529|GO:0016787|GO:0016820|GO:0046872	chr11	72993043	72961169	+	ATPase, Ca++ transporting, ubiquitous	1.20976	1.70859	1.78651	2.41679	2.57238	2.31824	2.6302	2.83585	2.60297	2.83169	1.56829	2.49458	2.59476	2.71733
12763	1.89869	#N/A	#N/A	up	Cmah		12763	ENSMUSG00000016756	GO:0005737|GO:0005783|GO:0006810|GO:0016491|GO:0022900|GO:0030338|GO:0046381|GO:0046872|GO:0051536|GO:0051537|GO:0055114	chr13	24477285	24327420	+	cytidine monophospho-N-acetylneuraminic acid hydroxylase	2.1015	1.96775	1.59099	3.0594	2.56411	1.84438	2.1563	2.32643	2.86752	2.31935	1.88675	2.81175	2.10903	2.59344
16372	1.8986	#N/A	#N/A	up	Irx2	IRX6	16372	ENSMUSG00000001504	GO:0003677|GO:0003700|GO:0005634|GO:0006355|GO:0043565	chr13	72634194	72628978	+	Iroquois related homeobox 2 (Drosophila)	-0.264921	-0.487471	-0.613981	0.68178	0.257176	0.0384026	-0.0906639	0.563009	0.390203	0.109082	-0.455458	0.469478	0.170249	0.249643
14584	1.8957	#N/A	#N/A	up	Gfpt2	AI480523|GFAT2	14584	ENSMUSG00000020363	GO:0004360|GO:0005737|GO:0005975|GO:0006541|GO:0008152|GO:0008483|GO:0016051|GO:0016740|GO:0030246	chr11	49838620	49794155	+	glutamine fructose-6-phosphate transaminase 2	1.47535	0.879326	1.95694	2.17395	2.54594	1.52197	1.4514	1.45318	1.91629	1.11567	1.43721	2.35994	1.47552	1.51598
71449	1.89558	#N/A	#N/A	up	Mettl13	5630401D24Rik	71449	ENSMUSG00000026694	GO:0003674|GO:0003824|GO:0005575|GO:0008150|GO:0008152|GO:0008168|GO:0016740|GO:0032259	chr1	162548345	162533672	-	methyltransferase like 13	0.833884	0.565695	0.892026	1.72489	1.64813	0.933485	1.00195	1.26456	1.56223	1.23806	0.763868	1.68651	1.06667	1.40014
56513	1.89447	#N/A	#N/A	up	Pard6a	0710008C04Rik|2610010A15Rik|PAR6alpha|Par-6|Par6|Par6c|TAX40|Tip-40	56513	ENSMUSG00000005699	GO:0005080|GO:0005515|GO:0005634|GO:0005737|GO:0005886|GO:0005923|GO:0005938|GO:0007049|GO:0016020|GO:0017048|GO:0030010|GO:0030054|GO:0030742|GO:0043025|GO:0043234|GO:0044295|GO:0045177|GO:0045217|GO:0051301|GO:0060341	chr8	105703494	105701154	+	par-6 (partitioning defective 6,) homolog alpha (C. elegans)	-0.383868	-0.0136647	0.0469327	0.732132	0.877716	0.409339	-0.232737	-0.176506	0.463949	0.226135	-0.116867	0.804924	3.21067e-05	0.345042
244698	1.89431	#N/A	2.02486	up	Hephl1	Gm509|Zp|zyklopen	244698	ENSMUSG00000031936	GO:0005507|GO:0005575|GO:0006810|GO:0006811|GO:0006825|GO:0008150|GO:0016020|GO:0016021|GO:0016491|GO:0046872|GO:0055114	chr9	15112108	15051841	-	hephaestin-like 1	-1.59161	0.0964494	1.21674	1.11622	0.541505	-3.07492	0.226678	-1.70779	0.566212	1.28381	-0.0928093	0.828865	-1.51868	0.925013
72303	1.89373	#N/A	#N/A	up	Cyp2c65	2210009K14Rik	72303	ENSMUSG00000067231	GO:0004497|GO:0008202|GO:0008395|GO:0016098|GO:0016491|GO:0017144|GO:0019899|GO:0042738|GO:0046483|GO:0046872|GO:0055114	chr19	39093948	39061006	+	cytochrome P450, family 2, subfamily c, polypeptide 65	-2.80792	1.03068	1.09207	0.254595	1.13109	-0.20155	0.20155	1.39636	1.17307	-1.8166	-0.22839	0.692841	0.465454	-0.321765
382074	1.8937	#N/A	#N/A	up	Foxr1	Foxn5|Gm1115	382074	ENSMUSG00000074397	GO:0000122|GO:0003677|GO:0003690|GO:0003700|GO:0003705|GO:0005634|GO:0005667|GO:0006351|GO:0006355|GO:0007389|GO:0008134|GO:0008301|GO:0009790|GO:0009888|GO:0043565|GO:0048513|GO:0051090	chr9	44440868	44434234	-	forkhead box R1	0.876078	-2.64078	-0.235996	0.490026	0.0185959	-0.880388	0.394972	0.216755	0.186111	-0.0185959	-0.666899	0.254311	-0.0895538	0.0837575
192950	1.89074	#N/A	#N/A	up	Nacad	D230024G13Rik|mKIAA0363	192950	ENSMUSG00000041073	GO:0003674|GO:0005575|GO:0005634|GO:0005737|GO:0006810|GO:0008150|GO:0015031	chr11	6606054	6597823	-	NAC alpha domain containing	0.662244	1.19311	0.91923	1.71515	1.97248	1.49307	1.53977	2.05475	1.65478	1.78354	0.92486	1.84381	1.69586	1.71916
56390	1.89062	#N/A	#N/A	up	Sssca1	1500016H19Rik|C184L	56390	ENSMUSG00000079478	GO:0005515|GO:0005575|GO:0008150|GO:0042802	chr19	5731721	5730306	-	Sjogren's syndrome/scleroderma autoantigen 1 homolog (human)	0.254685	0.257922	0.142984	1.28653	0.988248	-0.0799732	0.0875659	0.851537	0.329313	0.480403	0.21853	1.13739	0.286377	0.404858
11551	1.88859	#N/A	#N/A	up	Adra2a	AW122659|Adra-2|Adra-2a|alpha(2A)AR|alpha2-C10|alpha2A|alpha2A-AR	11551	ENSMUSG00000033717	GO:0001819|GO:0002526|GO:0004871|GO:0004930|GO:0004935|GO:0004938|GO:0005737|GO:0005886|GO:0005887|GO:0006260|GO:0007165|GO:0007186|GO:0007565|GO:0016020|GO:0016021|GO:0019901|GO:0030335|GO:0030818|GO:0031696|GO:0031996|GO:0032147|GO:0032148|GO:0032795|GO:0032870|GO:0035625|GO:0042593|GO:0042596|GO:0042803|GO:0043235|GO:0043406|GO:0045202|GO:0045741|GO:0045909|GO:0045955|GO:0046676|GO:0046982|GO:…	chr19	54048982	54045182	+	adrenergic receptor, alpha 2a	-0.0114374	-0.171371	0.349454	0.576106	1.36961	0.0114374	0.0438933	0.395944	0.971021	0.3389	0.0555488	0.972858	0.150425	0.65496
12709	1.88721	#N/A	#N/A	up	Ckb	B-CK|Bck|Ck-3|Ck3|Ckbb	12709	ENSMUSG00000001270	GO:0000166|GO:0003824|GO:0004111|GO:0005515|GO:0005524|GO:0005737|GO:0005739|GO:0016301|GO:0016310|GO:0016740|GO:0016772|GO:0030644	chr12	111672338	111669355	-	creatine kinase, brain	0.439555	-0.00198746	1.15968	1.428	1.46934	1.57429	0.919468	1.30974	0.931607	1.12683	0.532416	1.44867	1.26783	1.02922
55984	1.88718	1.95708	#N/A	up	Camkk1	AI846603|CaMKKalpha|Camkk	55984	ENSMUSG00000020785	GO:0000166|GO:0004672|GO:0004674|GO:0004683|GO:0005516|GO:0005524|GO:0005634|GO:0005737|GO:0006468|GO:0016301|GO:0016310|GO:0016740|GO:0016772|GO:0032147|GO:0045860	chr11	73042065	73019008	+	calcium/calmodulin-dependent protein kinase kinase 1, alpha	-1.17499	0.469152	0.089036	0.798399	0.62286	0.35643	0.783475	1.1494	-2.80725	0.794469	-0.205602	0.71063	0.763101	-1.00639
235472	1.88554	#N/A	#N/A	up	Prtg	A230098A12Rik|Igdcc5	235472	ENSMUSG00000036030	GO:0007275|GO:0016020|GO:0016021	chr9	72917307	72807274	+	protogenin homolog (Gallus gallus)	0.990201	0.649877	2.50436	2.19835	2.39457	2.48669	1.33407	1.80012	2.0693	0.859368	1.38148	2.29646	1.87363	1.46434
12702	1.88147	#N/A	#N/A	up	Socs3	Cis3|Cish3|EF-10|Ef10|SSI-3|Ssi3	12702	ENSMUSG00000053113	GO:0001932|GO:0005515|GO:0005737|GO:0007165|GO:0007243|GO:0007259|GO:0009968|GO:0035556|GO:0040008|GO:0045595|GO:0045597|GO:0046627|GO:0060670|GO:0060674|GO:0060707|GO:0060708	chr11	117969366	117966087	-	suppressor of cytokine signaling 3	-0.654109	-0.57231	-0.133311	0.325448	0.591786	0.473495	0.0893764	0.373181	0.041606	0.166062	-0.453244	0.458617	0.312018	0.103834
382034	1.88062	#N/A	1.8234	up	Gse1	2210013I18Rik|mKIAA0182	382034	ENSMUSG00000031822	GO:0003674|GO:0005575|GO:0008150	chr8	120581383	120488866	+	genetic suppressor element 1	-0.626743	-0.751813	-0.620661	0.0718431	0.417762	-0.00834942	-0.243518	0.175941	0.195107	0.205338	-0.666406	0.244802	-0.0253089	0.200222
11982	1.87985	#N/A	#N/A	up	Atp10a	Atp10c|pfatp	11982	ENSMUSG00000025324	GO:0000166|GO:0000287|GO:0004012|GO:0005524|GO:0005783|GO:0005886|GO:0006812|GO:0015662|GO:0015914|GO:0016020|GO:0016021|GO:0016787|GO:0016820|GO:0046872	chr7	58829426	58658202	+	ATPase, class V, type 10A	-0.957745	-1.20509	-0.0766678	-0.00694847	0.335175	-0.143494	-0.694986	-0.584187	0.362239	-1.36525	-0.7465	0.164113	-0.474223	-0.501504
269633	1.87914	#N/A	2.82287	up	Wdr86	2810046M22Rik|BC059069	269633	ENSMUSG00000055235	GO:0003674|GO:0005575|GO:0008150	chr5	24730680	24712269	-	WD repeat domain 86	0.316954	-0.593174	-0.500276	0.274964	1.02752	0.715508	-0.0561485	0.3419	1.44186	1.0348	-0.258832	0.651244	0.333753	1.23833
69749	1.87897	#N/A	#N/A	up	2410004N09Rik		69749		GO:0003674|GO:0005575|GO:0008150	chr18	33795989	33794892	+	RIKEN cDNA 2410004N09 gene	0.190089	0.349762	-1.58999	0.28173	0.838063	-0.259779	-0.00110912	0.377173	0.219667	0.667276	-0.350045	0.559897	0.0387618	0.443472
319804	1.87874	#N/A	#N/A	up	Glt1d1	5730455A04Rik	319804	ENSMUSG00000049971	GO:0003674|GO:0005576|GO:0005737|GO:0008150|GO:0009058|GO:0016740|GO:0016757	chr5	127707520	127632262	+	glycosyltransferase 1 domain containing 1	0.491859	0.251784	-0.167542	1.03207	1.17153	0.543107	0.157092	0.655564	0.932971	-0.177181	0.192034	1.1018	0.451921	0.377895
100316668	1.87807	#N/A	#N/A	up	Mir669i	Mirn669i|mmu-mir-669i	100316668			chr2	10517730	10517604	+	microRNA 669i	0.816708	0.653495	1.14142	1.99948	1.5601	0.735081	0.0894048	-1.74547	1.2663	0.455348	0.870541	1.77979	-0.306993	0.860822
11553	1.87646	#N/A	2.18916	up	Adra2c	Adra-2c|[a]2C|alpha2-C4|alpha2C	11553	ENSMUSG00000045318	GO:0004871|GO:0004930|GO:0004935|GO:0004938|GO:0005737|GO:0005886|GO:0005887|GO:0007165|GO:0007186|GO:0007565|GO:0016020|GO:0016021|GO:0030424|GO:0031694|GO:0032148|GO:0035625|GO:0042803|GO:0043679|GO:0045666|GO:0045907|GO:0046982|GO:0051379|GO:0051930|GO:0070473|GO:0071875|GO:0071883	chr5	35281763	35278566	+	adrenergic receptor, alpha 2c	0.819648	0.0158579	-0.0158577	0.146663	2.2158	0.520594	1.83058	0.966501	0.672823	2.13436	0.273216	1.18123	1.10589	1.40359
13340	1.876	#N/A	#N/A	up	Slc29a2	Der12|Ent2|Hnp36	13340	ENSMUSG00000024891	GO:0005337|GO:0005634|GO:0005886|GO:0005887|GO:0006810|GO:0015853|GO:0015854|GO:0015858|GO:0015862|GO:0016020|GO:0016021|GO:0016323|GO:0035344|GO:0035364|GO:0055085	chr19	5031972	5024006	+	solute carrier family 29 (nucleoside transporters), member 2	1.45517	0.851824	1.49012	2.05347	2.29326	1.33878	0.895854	1.09235	2.43244	1.63133	1.26571	2.17336	1.10899	2.03188
18844	1.87582	#N/A	#N/A	up	Plxna1	2600013D04Rik|NOV|PlexA1|Plxn1|mKIAA4053	18844	ENSMUSG00000030084	GO:0004872|GO:0005515|GO:0005622|GO:0005886|GO:0007165|GO:0007275|GO:0016020|GO:0016021|GO:0017154|GO:0060666	chr6	89362613	89316314	-	plexin A1	-0.242104	0.0320158	1.01464	0.834612	1.5168	0.789164	0.617885	0.897204	0.6184	0.272719	0.268185	1.1757	0.768084	0.445559
13804	1.8743	#N/A	#N/A	up	Endog		13804	ENSMUSG00000015337	GO:0001701|GO:0003676|GO:0004518|GO:0004519|GO:0005739|GO:0006309|GO:0016787|GO:0034612|GO:0043065|GO:0046677|GO:0046872	chr2	30174069	30171524	+	endonuclease G	0.0796251	-0.142418	-0.208918	0.836348	0.795215	0.0564089	0.439342	0.978967	0.147033	0.915418	-0.0905703	0.815781	0.491573	0.531226
229323	1.87066	#N/A	#N/A	up	Gpr171	A630006E05|F730001G15Rik|H963	229323	ENSMUSG00000050075	GO:0003674|GO:0004871|GO:0004930|GO:0005886|GO:0007165|GO:0007186|GO:0008150|GO:0016020|GO:0016021|GO:0035589|GO:0045028	chr3	59101821	59096448	-	G protein-coupled receptor 171	-1.15542	-0.41489	0.233305	0.616133	0.299626	0.0242329	-1.14448	-0.0621486	-0.682637	-3.88253	-0.445669	0.45788	-0.394133	-2.28258
104383	1.86938	#N/A	#N/A	up	Rcor2	1A13|AW122124|CoREST|Rcor|Rcor1	104383	ENSMUSG00000024968	GO:0003677|GO:0003682|GO:0003700|GO:0003714|GO:0005515|GO:0005634|GO:0005667|GO:0006351|GO:0006355|GO:0045892	chr19	7275225	7269764	+	REST corepressor 2	0.387171	0.0833116	0.508243	1.31289	1.14472	0.481925	0.915746	1.54723	1.19803	0.954685	0.326242	1.2288	0.981635	1.07636
109978	1.86804	1.87207	#N/A	up	Art4	4432404K01Rik|ARTC4|DO|DOK1	109978	ENSMUSG00000030217	GO:0003674|GO:0003956|GO:0005575|GO:0005886|GO:0006471|GO:0008150|GO:0016020|GO:0016021|GO:0016740|GO:0016757|GO:0031225	chr6	136857600	136848451	-	ADP-ribosyltransferase 4	0.936202	1.06319	1.72306	1.82902	2.45567	2.45301	1.96369	2.01966	2.21415	1.77632	1.24082	2.14234	2.14546	1.99524
545091	1.867	#N/A	2.36075	up	Gm5803	EG545091	545091			chr15	22714984	22713820	-	predicted gene 5803	-2.8418	-0.102733	1.38012	-0.116318	0.874818	-1.82039	-0.247365	0.947446	0.33184	1.10372	-0.52147	0.37925	-0.373436	0.717778
140494	1.86455	1.81449	#N/A	up	Atp6v0a4	Atp6n1b|a4	140494	ENSMUSG00000038600	GO:0001503|GO:0005768|GO:0005886|GO:0005903|GO:0006810|GO:0006811|GO:0006885|GO:0007588|GO:0007605|GO:0008553|GO:0015078|GO:0015991|GO:0015992|GO:0016020|GO:0016021|GO:0016324|GO:0016471|GO:0031526|GO:0033177|GO:0045177|GO:0051117	chr6	38124586	38048483	-	ATPase, H+ transporting, lysosomal V0 subunit A4	-0.703144	-1.45732	-0.789509	-0.448227	0.279242	-0.0889325	-0.133487	-0.14887	0.17929	-0.740578	-0.983324	-0.0844929	-0.123763	-0.280644
228966	1.86315	#N/A	#N/A	up	Ppp1r3d	2610024M03Rik|Gm359	228966	ENSMUSG00000049999	GO:0004721|GO:0005975|GO:0005977|GO:0005979|GO:0005981|GO:0019899|GO:0042587|GO:0043231	chr2	178414463	178411206	-	protein phosphatase 1, regulatory subunit 3D	-0.240896	0.0295367	1.5079	1.26146	1.39839	1.18074	0.259846	0.721552	0.496652	0.122153	0.43218	1.32993	0.720713	0.309402
13436	1.86241	#N/A	#N/A	up	Dnmt3b		13436	ENSMUSG00000027478	GO:0000122|GO:0000775|GO:0000792|GO:0003677|GO:0003714|GO:0003886|GO:0005515|GO:0005634|GO:0005720|GO:0005737|GO:0006306|GO:0006346|GO:0006349|GO:0008168|GO:0010424|GO:0010628|GO:0016740|GO:0031503|GO:0032259|GO:0043231|GO:0045322|GO:0045666|GO:0045814|GO:0045892|GO:0046498|GO:0046499|GO:0046872|GO:0051571|GO:0051573|GO:0051718|GO:0071230|GO:0090116	chr2	153687730	153649449	+	DNA methyltransferase 3B	0.638605	0.614443	0.843174	1.67006	1.52176	1.29432	1.094	1.68229	1.62616	1.3546	0.698741	1.59591	1.35687	1.49038
83383	1.86224	#N/A	1.89264	up	Tfap4	AI642933|AP-4|D930048N17Rik|Tcfap4|bHLHc41	83383	ENSMUSG00000005718	GO:0003677|GO:0003705|GO:0005515|GO:0005634|GO:0006461|GO:0006978|GO:0007090|GO:0008285|GO:0010629|GO:0017053|GO:0042803|GO:0042826|GO:0043065|GO:0043066|GO:0043392|GO:0043565|GO:0043922|GO:0043923|GO:0044212|GO:0045736|GO:0045892|GO:0045893|GO:0070888|GO:0071157|GO:0071549	chr16	4559720	4544661	-	transcription factor AP4	0.828528	0.169005	-0.203526	1.44112	0.8823	0.410126	0.539962	1.44138	1.24266	1.12747	0.264669	1.16171	0.797154	1.18507
22415	1.86026	#N/A	#N/A	up	Wnt3	Int-4|Wnt-3	22415	ENSMUSG00000000125	GO:0000122|GO:0000902|GO:0001707|GO:0005102|GO:0005109|GO:0005110|GO:0005515|GO:0005576|GO:0005578|GO:0005615|GO:0005737|GO:0005769|GO:0005770|GO:0005886|GO:0007165|GO:0007223|GO:0007267|GO:0007275|GO:0007411|GO:0008284|GO:0009880|GO:0009887|GO:0009948|GO:0009950|GO:0009952|GO:0010628|GO:0016055|GO:0019904|GO:0030917|GO:0031012|GO:0035115|GO:0035116|GO:0042472|GO:0044338|GO:0044339|GO:0045121|GO:…	chr11	103818021	103774175	+	wingless-related MMTV integration site 3	-1.56534	0.537766	0.423588	0.498646	0.889712	0.157979	-0.554399	0.777916	0.194731	0.234805	-0.201327	0.694179	0.127165	0.214768
14149	1.86011	#N/A	#N/A	up	Fdxr		14149	ENSMUSG00000018861	GO:0000166|GO:0004324|GO:0005739|GO:0005743|GO:0006629|GO:0006810|GO:0008202|GO:0008203|GO:0015039|GO:0016491|GO:0022900|GO:0055114|GO:0070402|GO:0070995	chr11	115276969	115268025	-	ferredoxin reductase	0.026042	-0.0074501	0.845298	0.840252	1.52645	1.34917	0.692695	0.873646	0.981135	0.466669	0.287963	1.18335	0.971835	0.723902
215615	1.85913	#N/A	2.11301	up	Rnpep		215615	ENSMUSG00000041926	GO:0004177|GO:0005507|GO:0005576|GO:0005615|GO:0005794|GO:0005886|GO:0006508|GO:0008233|GO:0008237|GO:0008270|GO:0009897|GO:0016787|GO:0019370|GO:0030141|GO:0042277|GO:0043005|GO:0045776|GO:0046872|GO:0050897|GO:0070006	chr1	135284084	135262699	-	arginyl aminopeptidase (aminopeptidase B)	-0.0440674	-0.190875	0.0440674	0.856598	0.805407	0.479593	0.756473	0.529166	1.16351	0.867834	-0.063625	0.831002	0.588411	1.01567
100061	1.85437	#N/A	#N/A	up	Lrrc19	9130022A01Rik|AI314124|AL022954|AW261791	100061	ENSMUSG00000049799	GO:0003674|GO:0005575|GO:0008150|GO:0016020|GO:0016021	chr4	94650144	94636660	-	leucine rich repeat containing 19	-0.00575733	-0.102016	-0.31757	0.429943	1.06836	-0.549567	1.10255	0.384297	0.640858	-0.881614	-0.141781	0.749151	0.312428	-0.120378
100271841	1.85386	#N/A	#N/A	up	Gm16119	OTTMUSG00000030649|Uckl1os	100271841			chr2	181585115	181578480	+	predicted gene 16119	-0.796573	-0.103906	-0.628239	0.271131	0.490791	0.0398984	0.251265	-0.223363	-0.085268	0.339317	-0.509573	0.380961	0.0226	0.127025
20493	1.8526	#N/A	#N/A	up	Slc10a1	Ntcp	20493	ENSMUSG00000021135	GO:0006810|GO:0006811|GO:0006814|GO:0008508|GO:0015125|GO:0015293|GO:0015711|GO:0015721|GO:0016020|GO:0016021|GO:0016323	chr12	80968079	80953185	-	solute carrier family 10 (sodium/bile acid cotransporter family), member 1	-0.047946	-0.619803	0.399221	1.09342	0.506666	-0.251063	0.0538745	0.335216	-0.184563	-0.0508547	-0.0895094	0.800043	0.0460092	-0.117709
320563	1.84964	1.86664	#N/A	up	Islr2	B930052A04Rik|Linx|Mbu-3|mKIAA1465	320563	ENSMUSG00000051243	GO:0005515|GO:0005886|GO:0007275|GO:0007399|GO:0009986|GO:0016020|GO:0016021|GO:0045773	chr9	58204319	58196297	-	immunoglobulin superfamily containing leucine-rich repeat 2	0.0067277	0.0806427	0.716083	0.884482	1.42565	1.33398	0.993677	1.17714	1.06563	0.635706	0.267818	1.15506	1.16826	0.850667
72091	1.84477	#N/A	#N/A	up	Snhg7	2610002F03Rik|AI427062	72091			chr2	26640244	26637176	-	small nucleolar RNA host gene (non-protein coding) 7	-0.00179791	-0.206207	0.138286	0.91205	0.808352	-1.06355	0.946833	0.241475	-0.201269	0.658891	-0.0232396	0.860201	0.041587	0.228811
76491	1.84283	3.17485	2.46195	up	Abhd14b	1810013B01Rik	76491	ENSMUSG00000042073	GO:0003674|GO:0005634|GO:0005730|GO:0005737|GO:0008150	chr9	106452918	106448640	+	abhydrolase domain containing 14b	-0.0253286	-1.28456	-2.5119	-0.809344	0.0253286	-0.0530105	0.787828	0.443453	0.932284	-0.880541	-1.27393	-0.392008	0.392757	0.0258717
68794	1.84168	#N/A	#N/A	up	Flnc	1110055E19Rik|ABP-280|ABPL|Fln2	68794	ENSMUSG00000068699	GO:0003779|GO:0005737|GO:0005856|GO:0005886|GO:0008092|GO:0015629|GO:0016020|GO:0030029|GO:0030506|GO:0042383|GO:0048747	chr6	29461888	29433153	+	filamin C, gamma	-0.464065	-0.683212	0.643935	0.567639	0.85885	0.575834	0.290112	0.261107	0.694512	-0.110221	-0.167781	0.713244	0.375684	0.292146
246190	1.83817	#N/A	#N/A	up	Otoa		246190	ENSMUSG00000034990	GO:0003674|GO:0005576|GO:0005578|GO:0005886|GO:0007605|GO:0008150|GO:0016020|GO:0016324|GO:0031225	chr7	121163089	121083438	+	otoancorin	1.51921	1.57565	2.88867	2.40306	3.3425	2.37114	2.65845	2.09222	1.58508	1.60926	1.99451	2.87278	2.37394	1.59717
269209	1.83765	#N/A	#N/A	up	Stk36	1700112N14Rik|B930045J24|FU|Fused|mKIAA1278	269209	ENSMUSG00000033276	GO:0000166|GO:0004672|GO:0004674|GO:0005515|GO:0005524|GO:0005634|GO:0005737|GO:0006468|GO:0007228|GO:0007275|GO:0008134|GO:0009791|GO:0016301|GO:0016310|GO:0016740|GO:0016772|GO:0030030|GO:0042384|GO:0045880|GO:0046872|GO:0051090	chr1	74636893	74601455	+	serine/threonine kinase 36	-0.604489	-0.430148	-0.978105	0.620212	-0.206313	-0.219261	-0.0772409	0.0772414	0.357307	-0.408912	-0.670914	0.206949	-0.0730867	-0.0258021
100088	1.83441	#N/A	#N/A	up	Rcc1	4931417M11Rik|AI326872|Chc1	100088	ENSMUSG00000028896	GO:0000082|GO:0000790|GO:0000794|GO:0003677|GO:0003682|GO:0005085|GO:0005087|GO:0005634|GO:0005737|GO:0007049|GO:0007052|GO:0007059|GO:0007067|GO:0007088|GO:0007090|GO:0031492|GO:0031965|GO:0042393|GO:0050790|GO:0051225|GO:0051301	chr4	132345750	132331919	-	regulator of chromosome condensation 1	1.10212	0.769529	1.02135	1.89988	1.77941	1.18014	1.49583	1.58083	1.75436	1.64441	0.964332	1.83965	1.41893	1.69938
69761	1.83306	#N/A	#N/A	up	1600015I10Rik	AI429442|Doxl1	69761	ENSMUSG00000029813	GO:0003674|GO:0005575|GO:0008150	chr6	48933687	48929896	+	RIKEN cDNA 1600015I10 gene	-0.412448	0.359652	-1.20456	0.597787	0.31248	0.400673	-0.00283241	0.00902653	0.113479	-0.0213614	-0.419118	0.455133	0.135622	0.0460587
140703	1.83276	#N/A	#N/A	up	Emid1	AW122071|CO-5|Emu1	140703	ENSMUSG00000034164	GO:0005515|GO:0005576|GO:0005578|GO:0005581|GO:0005783|GO:0005794|GO:0008150	chr11	5152222	5106266	-	EMI domain containing 1	0.899313	0.904253	1.05311	1.57137	2.08112	0.828593	1.67141	2.10886	-0.189961	1.88857	0.952225	1.82624	1.53629	0.849306
225115	1.82835	1.83296	1.83707	up	Svil	AU024053|B430302E16Rik	225115	ENSMUSG00000024236	GO:0003779|GO:0005634|GO:0005737|GO:0005856|GO:0005886|GO:0007010|GO:0007519|GO:0015629|GO:0016020|GO:0030054|GO:0042995|GO:0043034|GO:0051015	chr18	5119293	5046589	+	supervillin	0.0218754	-0.0218754	0.0572243	0.866566	0.912676	0.750492	0.716949	1.21231	1.03357	0.759397	0.0190748	0.889621	0.89325	0.896484
52150	1.82749	1.85195	#N/A	up	Kcnk6	D7Ertd764e|Toss|Twik2	52150	ENSMUSG00000046410	GO:0005216|GO:0005267|GO:0005575|GO:0006810|GO:0006811|GO:0016020|GO:0016021|GO:0071805	chr7	29232522	29221928	-	potassium inwardly-rectifying channel, subfamily K, member 6	-0.464493	-0.694088	0.289629	0.629076	0.531347	0.830881	0.400672	0.566625	0.275281	0.0102463	-0.289651	0.580212	0.599393	0.142764
329384	1.82372	#N/A	#N/A	up	Ptrh1	2210013M04Rik|AW046744	329384	ENSMUSG00000053746	GO:0004045|GO:0005739|GO:0008152|GO:0016787	chr2	32777593	32775821	+	peptidyl-tRNA hydrolase 1 homolog (S. cerevisiae)	-1.2389	-1.66802	-0.187326	-0.0787163	-0.250344	0.394576	-1.78394	-0.586892	-0.321461	-1.56623	-1.03141	-0.16453	-0.658754	-0.943845
14087	1.82261	#N/A	#N/A	up	Fanca	AW208693|FACA	14087	ENSMUSG00000032815	GO:0005634|GO:0005737|GO:0006281|GO:0006974|GO:0007140|GO:0008584|GO:0008585|GO:0042127|GO:0043240	chr8	123318576	123268244	-	Fanconi anemia, complementation group A	1.20355	0.995525	1.49599	2.31109	1.8843	1.35326	1.40168	1.56985	2.11144	1.46239	1.23169	2.0977	1.4416	1.78691
328576	1.82236	2.01143	#N/A	up	Gm20556	A430075N02	328576			chr15	84720266	84714629	-	predicted gene, 20556	-1.12963	-1.86899	-0.40942	-0.469606	-0.0708003	0.000370979	-0.348342	-0.0354114	-0.246054	-0.747997	-1.13601	-0.270203	-0.127794	-0.497026
14388	1.82158	#N/A	#N/A	up	Gab1	AA408973|AW107238	14388	ENSMUSG00000031714	GO:0000187|GO:0004871|GO:0005515|GO:0005543|GO:0005737|GO:0006979|GO:0007165|GO:0007173|GO:0007257|GO:0007507|GO:0008544|GO:0030334|GO:0043410|GO:0048008|GO:0060711|GO:0070102	chr8	80880479	80764434	-	growth factor receptor bound protein 2-associated protein 1	-0.108542	-0.1408	0.148334	0.798189	0.864859	0.867926	0.615781	0.515262	0.000175476	-0.269158	-0.0336698	0.831524	0.666323	-0.134491
18140	1.8213	#N/A	1.81171	up	Uhrf1	AL022808|ICBP90|Np95|RNF106	18140	ENSMUSG00000001228	GO:0000790|GO:0000792|GO:0000987|GO:0003677|GO:0004842|GO:0005634|GO:0006281|GO:0006351|GO:0006355|GO:0006974|GO:0007049|GO:0007275|GO:0008270|GO:0008283|GO:0008327|GO:0010390|GO:0016363|GO:0016874|GO:0031493|GO:0032270|GO:0035064|GO:0042393|GO:0042802|GO:0046872	chr17	56323486	56303337	+	ubiquitin-like, containing PHD and RING finger domains, 1	3.16618	2.98267	2.89347	3.95911	3.79904	3.46001	3.55819	3.73252	4.01071	3.73222	3.01411	3.87907	3.58357	3.87146
12021	1.81989	#N/A	#N/A	up	Bard1	ENSMUSG00000060893|ENSMUSG00000073653	12021	ENSMUSG00000026196	GO:0003723|GO:0005634|GO:0005737|GO:0006281|GO:0006974|GO:0008270|GO:0016874|GO:0031436|GO:0042325|GO:0042803|GO:0043065|GO:0043066|GO:0046826|GO:0046872|GO:0046982|GO:0070531|GO:0085020	chr1	71102972	71027535	-	BRCA1 associated RING domain 1	2.19124	2.15215	2.58301	3.25388	3.09142	2.36557	2.66098	2.9433	2.7884	2.75064	2.3088	3.17265	2.65662	2.76952
381835	1.81955	2.56125	2.51487	up	Gm1078	Sgk110	381835	ENSMUSG00000085272	GO:0000166|GO:0003674|GO:0004674|GO:0005524|GO:0005575|GO:0006468|GO:0008150	chr7	4970961	4965260	-	predicted gene 1078	-1.37153	-0.661366	-0.156912	-0.0945549	0.361852	0.801405	0.456099	0.623229	1.04458	0.156509	-0.729936	0.133649	0.626911	0.600545
320456	1.81951	#N/A	#N/A	up	B330016D10Rik		320456			chr4	141548313	141546162	+	RIKEN cDNA B330016D10 gene	-0.594408	-0.741762	-1.39578	0.0663862	-0.160586	-0.329253	-0.422961	-1.25901	-0.658335	-2.09631	-0.910651	-0.0470998	-0.670409	-1.37732
231830	1.81619	#N/A	#N/A	up	Micall2	A930021H16Rik|JRAB|MICAL-L2|mFLJ00139	231830	ENSMUSG00000036718	GO:0005515|GO:0005923|GO:0006897|GO:0032432|GO:0046872	chr5	139736333	139706693	-	MICAL-like 2	0.664834	-0.134915	1.75401	1.26192	1.98253	1.75892	0.909	0.718221	0.917992	0.416695	0.761309	1.62222	1.12871	0.667343
70348	1.81405	#N/A	#N/A	up	Ube2cbp	2610018I03Rik|Ube3d	70348	ENSMUSG00000032415	GO:0003674|GO:0005575|GO:0005737|GO:0008150|GO:0016874	chr9	86464916	86307234	-	ubiquitin-conjugating enzyme E2C binding protein	-0.581632	-0.0141394	-0.234786	1.03422	0.130504	-1.73237	0.45122	0.0996942	0.114497	0.0485826	-0.276853	0.582363	-0.393818	0.0815398
16336	1.81276	#N/A	#N/A	up	Insl3	Rlf|Rlnl	16336	ENSMUSG00000079019	GO:0001556|GO:0001664|GO:0001701|GO:0002020|GO:0005576|GO:0005615|GO:0007193|GO:0008284|GO:0008285|GO:0008584|GO:0030819|GO:0043066|GO:0048471	chr8	71690577	71689252	+	insulin-like 3	0.850426	1.23871	0.961253	1.6333	2.11667	1.68808	1.44356	1.52617	1.52799	1.2015	1.0168	1.87499	1.5526	1.36474
100529074	1.81216	2.09994	1.93582	up	Snora33	ACA33|MBI-42	100529074		GO:0003674|GO:0005575|GO:0008150	chr10	23785451	23785347	-	small nucleolar RNA, H/ACA box 33	0.513969	-0.0564308	0.140648	1.60255	0.511665	1.6671	1.68803	0.454105	1.55828	0.746394	0.199395	1.05711	1.26975	1.15234
227327	1.8117	#N/A	#N/A	up	B3gnt7	C330001H22Rik|beta-3GnT7	227327	ENSMUSG00000079445	GO:0005575|GO:0005794|GO:0006486|GO:0008375|GO:0008378|GO:0016020|GO:0016021|GO:0016740|GO:0016757	chr1	86307305	86303221	+	UDP-GlcNAc:betaGal beta-1,3-N-acetylglucosaminyltransferase 7	-0.873424	-0.73977	-0.954134	-0.0630455	0.0661869	-0.00832081	-0.19603	-0.0160131	-0.109761	-0.26262	-0.855776	0.0015707	-0.0734545	-0.186191
74007	1.80814	#N/A	#N/A	up	Btbd11	6330404E16Rik	74007	ENSMUSG00000020042	GO:0003674|GO:0005575|GO:0008150|GO:0016020|GO:0016021|GO:0046982	chr10	85660292	85386814	+	BTB (POZ) domain containing 11	0.040153	-0.572052	0.00567293	0.73654	0.621662	-0.0154057	0.580771	0.717327	0.422199	-0.0212002	-0.175409	0.679101	0.427564	0.2005
244654	1.80756	2.02005	1.98055	up	Mtss1l	ABBA	244654	ENSMUSG00000033763	GO:0003779|GO:0007165|GO:0008093|GO:0017124|GO:0046847	chr8	110741400	110721484	+	metastasis suppressor 1-like	-0.862143	-1.17148	-0.921806	-0.0574083	-0.204799	0.0447378	-0.158097	0.201111	0.0462561	-0.0447378	-0.985144	-0.131104	0.0292505	0.000759124
20907	1.80697	1.98022	2.75222	up	Stx1a	HPC-1	20907	ENSMUSG00000007207	GO:0000149|GO:0001948|GO:0001956|GO:0005484|GO:0005515|GO:0005886|GO:0006810|GO:0006836|GO:0006886|GO:0006887|GO:0007268|GO:0008021|GO:0009629|GO:0016020|GO:0016021|GO:0016192|GO:0017022|GO:0017156|GO:0017157|GO:0019855|GO:0019904|GO:0030054|GO:0030141|GO:0030672|GO:0030674|GO:0031201|GO:0031410|GO:0032028|GO:0042641|GO:0043005|GO:0043008|GO:0043229|GO:0043234|GO:0045202|GO:0045921|GO:0046982|GO:…	chr5	135051099	135023572	+	syntaxin 1A (brain)	-0.235024	-1.75877	-0.490788	-0.0660987	0.116852	0.173668	-0.415154	0.713874	1.06605	0.198758	-0.828195	0.0253766	0.157463	0.632402
20017	1.80673	#N/A	#N/A	up	Polr1b	128kDa|D630020H17Rik|RPA116|RPA135|RPA2|Rpo1-2	20017	ENSMUSG00000027395	GO:0003677|GO:0003899|GO:0005515|GO:0005634|GO:0005730|GO:0005736|GO:0005737|GO:0006351|GO:0007566|GO:0009303|GO:0009790|GO:0016740|GO:0016779|GO:0017126|GO:0032549|GO:0046872	chr2	129126595	129100996	+	polymerase (RNA) I polypeptide B	0.882595	0.612004	0.864187	1.72139	1.5579	0.782782	1.06719	1.00502	1.41201	1.15399	0.786262	1.63965	0.951664	1.283
70226	1.80673	#N/A	#N/A	up	2900002K06Rik		70226			chrX	8147963	8145427	+	RIKEN cDNA 2900002K06 gene	0.0516839	-0.315224	0.293724	1.14733	0.579556	0.470864	-0.880127	-1.09464	0.133987	0.403581	0.0100614	0.863445	-0.501299	0.268784
74189	1.80497	1.88848	1.86159	up	Phactr3	1500003N10Rik|4930415A02Rik|H17739|Scapin1|Scapinin|mKIAA4224	74189	ENSMUSG00000027525	GO:0003779|GO:0004864|GO:0005575|GO:0005634|GO:0008150|GO:0043086	chr2	178338492	178118975	+	phosphatase and actin regulator 3	2.76905	2.55478	1.98128	3.46444	3.10958	2.76358	3.3246	3.96862	3.48066	3.18248	2.43504	3.28701	3.35227	3.33157
13384	1.8038	#N/A	#N/A	up	Mpp3	6430514B01|Dlgh3	13384	ENSMUSG00000052373	GO:0009986|GO:0016301|GO:0016310|GO:0030165	chr11	102026955	101999653	-	membrane protein, palmitoylated 3 (MAGUK p55 subfamily member 3)	2.57433	1.31008	0.539838	2.24118	2.41039	1.01545	0.0524192	1.51747	2.2356	1.65436	1.47475	2.32579	0.861779	1.94498
