# Supplementary material for: Loss of H3K27me3 imprinting in the Sfmbt2 miRNA cluster causes enlargement of cloned mouse placentas
Source: Nat Commun. 2020 May 1;11:2150. doi: 10.1038/s41467-020-16044-8 (PMC7195362; doi:10.1038/s41467-020-16044-8)
Supplement: Supplementary file 7 — Supplementary Data 3 [file 41467_2020_16044_MOESM7_ESM.xlsx]

## Sheet: Supplementary Data 3
Supplementary Data 3. List of downregulated genes in wild-type, miRNA KO, and miRNA/Gab1 KO SCNT placentas at E11.5.
	Fold Change			Regulation	Gene Information										Normalized value (log2)										Normalized value_mean
Gene ID	Fold Change (wild-type Cumulus clone/IVF)	Fold Change (miRNA KO Cumulus clone/IVF)	Fold Change (miRNA/Gab1 KO Cumulus clone/IVF)	Regulation ([E11.5_CCWT] vs [E11.5_IVF])	Gene Symbol	Aliases	Entrez ID	Ensembl ID	GO Accession	Chromosome	End	Start	Strand	Description	IVF_E11.5_rep1	IVF_E11.5_rep2	IVF_E11.5_rep3	WT_SCNT_E11.5_rep1	WT_SCNT_E11.5_rep2	miRNAKO_SCNT_E11.5_rep1	miRNAKO_SCNT_E11.5_rep2	miRNAKO_SCNT_E11.5_rep3	miRNA/Gab1KO_SCNT_E11.5_rep1	miRNA/Gab1KO_SCNT_E11.5_rep2	IVF_E11.5_mean	WT_SCNT_E11.5_mean	miRNAKO_SCNT_E11.5_mean	miRNA/Gab1KO_SCNT_E11.5_mean
74188	-120.798	-29.5068	-17.3626	down	Prl8a8	1600032B14Rik|AV036230|PLP-Cgamma|Prlpc3	74188	ENSMUSG00000021346	GO:0003674|GO:0005179|GO:0005575|GO:0005576|GO:0008150	chr13	27513213	27507072	-	prolactin family 8, subfamily a, member 81	-3.6852	-2.93301	-6.11348	-11.2706	-11.0501	-8.96317	-9.15412	-9.26333	-10.6946	-6.02901	-4.2439	-11.1604	-9.12687	-8.36181
277666	-34.5678	-5.07299	-16.3235	down	Gm13078	OTTMUSG00000010322	277666	ENSMUSG00000046435	GO:0003674|GO:0005575|GO:0008150	chr4	143729158	143719455	+	predicted gene 13078	-0.233091	1.82562	-0.331631	-4.69106	-4.69106	-1.08469	-3.68159	-1.00135	-3.51742	-3.69974	0.420298	-4.69106	-1.92254	-3.60858
73614	-27.4117	-5.03404	-10.8224	down	Rhox13	1700123J19Rik	73614	ENSMUSG00000050197	GO:0003674|GO:0003677|GO:0005575|GO:0005634|GO:0008150	chrX	38129966	38120840	+	reproductive homeobox 13	0.939858	0.379682	1.95255	-5.01307	-2.35897	-0.0486712	-3.06612	-0.608274	-0.606229	-4.08427	1.0907	-3.68602	-1.24102	-2.34525
67084	-26.7796	-4.63476	-4.14165	down	Ceacam14	1600021E03Rik|1600025E09Rik|AV033953	67084	ENSMUSG00000023185	GO:0003674|GO:0005575|GO:0008150	chr7	17815627	17812682	+	carcinoembryonic antigen-related cell adhesion molecule 14	-1.72234	-0.623064	-3.55118	-6.18996	-7.22722	-4.55845	-3.58547	-4.39015	-5.27393	-2.75754	-1.96553	-6.70859	-4.17802	-4.01573
72242	-24.9478	-4.47504	-4.04022	down	Psg21	1600019C01Rik|1600025N01Rik|1600026N13Rik|cea8	72242	ENSMUSG00000070796	GO:0003674|GO:0005575|GO:0007565|GO:0008150	chr7	18656725	18646654	-	pregnancy-specific glycoprotein 21	-2.62931	-1.7234	-4.78995	-7.58809	-7.78869	-5.44834	-4.93947	-5.24055	-6.50401	-3.61997	-3.04755	-7.68839	-5.20946	-5.06199
67315	-22.6856	-5.909	-4.81418	down	Ceacam12	1600031J20Rik|Ceacam12-C1|Ceacam12-C3|Ceacam12C1|Ceacam12C3	67315	ENSMUSG00000030366	GO:0003674|GO:0005575|GO:0008150	chr7	18077986	18065929	+	carcinoembryonic antigen-related cell adhesion molecule 12	-3.73075	-2.65801	-5.29108	-7.95692	-8.83705	-6.93054	-5.86811	-6.56992	-7.73849	-4.58265	-3.89328	-8.39698	-6.45619	-6.16057
56868	-19.233	-4.87322	-3.65461	down	Psg23	1620401C02Rik|cea11	56868	ENSMUSG00000074359	GO:0005575|GO:0010628|GO:0043499	chr7	18616501	18606343	-	pregnancy-specific glycoprotein 23	-3.16908	-2.28355	-5.2956	-7.80459	-7.89192	-6.05836	-5.6493	-5.8952	-6.9549	-3.95002	-3.58274	-7.84825	-5.86762	-5.45246
26436	-18.3694	-4.25194	-2.58051	down	Psg16	Cea11|PSG|bCEA	26436	ENSMUSG00000066760	GO:0007565	chr7	17098971	17074040	+	pregnancy specific glycoprotein 16	-6.44937	-5.01239	-8.1772	-10.3196	-11.1715	-9.04051	-7.99542	-8.86739	-8.92212	-6.90583	-6.54632	-10.7456	-8.63444	-7.91398
232919	-17.3317	-5.0066	-8.1644	down	Psg-ps1	AV036018|Cea-6|Cea6	232919			chr7	17682060	17672313	+	pregnancy specific glycoprotein pseudogene 1	-1.59511	-0.826326	-3.24764	-5.97421	-6.03586	-4.84709	-3.67381	-4.11967	-6.16571	-3.67236	-1.88969	-6.00503	-4.21352	-4.91904
19114	-16.6052	-4.54821	-3.87191	down	Prl7a2	PLP-F|Prlpf	19114	ENSMUSG00000046899	GO:0005179|GO:0005576|GO:0008150	chr13	27668036	27658584	-	prolactin family 7, subfamily a, member 2	-0.903427	0.00105095	-2.29543	-5.28271	-4.95628	-3.47339	-2.90353	-3.37678	-4.43502	-1.60294	-1.06593	-5.1195	-3.25123	-3.01898
11625	-16.5678	-2.66907	-16.5678	down	Ahsg	fetuin-A	11625	ENSMUSG00000022868	GO:0001503|GO:0004869|GO:0005576|GO:0005615|GO:0006461|GO:0006953|GO:0008584|GO:0030294|GO:0030308|GO:0030502|GO:0031012|GO:0043234|GO:0045780|GO:0046627|GO:0050727|GO:0050766	chr16	22899451	22892015	+	alpha-2-HS-glycoprotein	2.07275	-2.65976	1.96352	-3.59148	-3.59148	-3.59148	1.42808	-0.709121	-3.59148	-3.59148	0.458834	-3.59148	-0.957505	-3.59148
433070	-13.9774	-11.015	-2.41012	down	Vmn2r96	EG433070	433070	ENSMUSG00000091679	GO:0003674|GO:0004871|GO:0004930|GO:0005575|GO:0005886|GO:0007165|GO:0007186|GO:0008150|GO:0016020|GO:0016021	chr17	18598157	18581727	+	vomeronasal 2, receptor 96	0.987503	0.676165	2.01899	-2.57748	-2.57748	-2.55606	-1.568	-2.57748	0.181127	-0.264226	1.22755	-2.57748	-2.23385	-0.0415497
83555	-12.9005	#N/A	-2.79275	down	Tex13	4933403J23Rik|Tex13b	83555	ENSMUSG00000042386	GO:0003674|GO:0005575|GO:0008150	chrX	140813433	140808307	-	testis expressed gene 13	1.78787	1.53863	0.327836	-1.71405	-3.22844	1.22961	1.36835	2.1467	0.547803	-1.07495	1.21811	-2.47124	1.58155	-0.263573
16675	-12.3897	-5.4091	-5.03186	down	Krt27	Krt1-c29|mIRSa3.1	16675	ENSMUSG00000017588	GO:0005198|GO:0005737|GO:0005882|GO:0031069	chr11	99351094	99345566	-	keratin 27	2.50593	3.09469	1.40739	-0.512551	-2.07757	0.965152	-0.0680966	-1.19521	0.0960705	-0.0862483	2.336	-1.29506	-0.0993862	0.00491113
66284	-12.0705	#N/A	-3.37487	down	Gkn2	1810036H07Rik	66284	ENSMUSG00000030049	GO:0003674|GO:0005575|GO:0005576|GO:0005794|GO:0008150	chr6	87379494	87373365	+	gastrokine 2	-2.84254	-2.32364	-1.63421	-6.42604	-5.29439	-0.846601	-1.10314	-2.23064	-5.2524	-2.79086	-2.2668	-5.86021	-1.39346	-4.02163
114868	-11.9046	-3.17679	-3.14966	down	Psg25	cea13	114868	ENSMUSG00000070798	GO:0003674|GO:0005575|GO:0007565|GO:0008150	chr7	18532227	18519702	-	pregnancy-specific glycoprotein 25	-0.818655	0.00403786	-1.96978	-4.38117	-4.622	-2.83901	-2.22059	-2.72752	-3.35881	-1.80786	-0.928134	-4.50158	-2.59571	-2.58333
574429	-11.3249	-3.48635	-3.57109	down	Psg26	EG574429|cea14	574429	ENSMUSG00000070799	GO:0003674|GO:0005575|GO:0007565|GO:0008150	chr7	18484149	18474582	-	pregnancy-specific glycoprotein 26	-3.81241	-2.55241	-4.96198	-6.97861	-7.57544	-5.71773	-5.32866	-5.68557	-6.55315	-4.67079	-3.7756	-7.27703	-5.57732	-5.61197
235180	-11.1696	#N/A	#N/A	down	Fez1	UNC-76|UNC76	235180	ENSMUSG00000032118	GO:0005080|GO:0005515|GO:0005737|GO:0005739|GO:0005813|GO:0005856|GO:0005874|GO:0005886|GO:0006810|GO:0010976|GO:0015630|GO:0016020|GO:0030424|GO:0030425|GO:0042995|GO:0043015|GO:0045666|GO:0047485|GO:0051654	chr9	36878640	36843659	+	fasciculation and elongation protein zeta 1 (zygin I)	0.134078	-1.11283	-0.227496	-4.44942	-3.31777	-0.843048	-0.616811	-0.567065	-0.509648	0.624242	-0.402082	-3.88359	-0.675641	0.057297
11576	-10.8482	#N/A	-20.0527	down	Afp		11576	ENSMUSG00000054932	GO:0001542|GO:0004566|GO:0005576|GO:0005615|GO:0005737|GO:0006810|GO:0019953|GO:0042448|GO:0046872|GO:0060395	chr5	90508907	90490714	+	alpha fetoprotein	0.128763	-7.88647	-0.473164	-10.7087	-1.6573	-1.76986	0.611801	-0.501276	-0.462534	-13.6762	-2.74362	-6.18301	-0.553113	-7.06935
545925	-10.7578	-2.68813	-3.20804	down	Psg27	EG545925|cea15	545925	ENSMUSG00000070797	GO:0003674|GO:0005575|GO:0007565|GO:0008150	chr7	18567305	18556514	-	pregnancy-specific glycoprotein 27	-1.43853	-0.505642	-2.97886	-5.01582	-5.12083	-3.06446	-2.80282	-3.33556	-4.40363	-2.24178	-1.64101	-5.06833	-3.06761	-3.32271
66283	-10.5639	-2.99729	-5.77978	down	Gkn1	2200002K21Rik|AMP-18|BRICD1|Fov	66283	ENSMUSG00000030050	GO:0005576|GO:0008083|GO:0008284|GO:0030141|GO:0051781	chr6	87350915	87345653	-	gastrokine 1	-1.87527	-1.61411	-2.61414	-6.00141	-4.86975	-2.22511	-4.99193	-3.63747	-3.82777	-5.30328	-2.03451	-5.43558	-3.61817	-4.56552
26437	-10.5366	-3.95137	-8.04605	down	Psg17	Cea-2|Cea2|mmCGM5	26437	ENSMUSG00000004540	GO:0005515|GO:0006955|GO:0007565|GO:0043499	chr7	18821591	18813937	-	pregnancy specific glycoprotein 17	-0.740686	0.0372677	-2.17448	-4.06684	-4.64644	-3.15886	-2.4802	-3.1859	-4.87633	-3.05883	-0.959301	-4.35664	-2.94165	-3.96758
70810	-10.49	-2.0158	-2.29427	down	Krt25	4631426H08Rik|Ka38|Krt25a|mIRSa1	70810	ENSMUSG00000035831	GO:0005198|GO:0005515|GO:0005737|GO:0005882|GO:0031069|GO:0045109	chr11	99322941	99315844	-	keratin 25	-1.85793	-1.27941	-2.2622	-5.72536	-4.65622	-3.18151	-2.15392	-3.09817	-3.61424	-2.38152	-1.79985	-5.19079	-2.8112	-2.99788
56277	-10.4758	-1.8472	-1.96888	down	Tmem45a	C630002M10Rik|M32486|p19.5	56277	ENSMUSG00000022754	GO:0003674|GO:0005887|GO:0008150|GO:0016021	chr16	56886163	56805161	-	transmembrane protein 45a	1.476	1.40596	1.18442	-0.483138	-3.58393	0.627758	0.293892	0.488703	0.158499	0.597669	1.35546	-2.03353	0.470118	0.378084
11905	-10.3635	#N/A	-2.43484	down	Serpinc1	AI114908|ATIII|At-3|At3	11905	ENSMUSG00000026715	GO:0002020|GO:0004867|GO:0005576|GO:0005615|GO:0007584|GO:0007596|GO:0007599|GO:0008201|GO:0010466|GO:0010951|GO:0030162|GO:0030414|GO:0050728	chr1	161003014	160978606	+	serine (or cysteine) peptidase inhibitor, clade C (antithrombin), member 1	2.08078	-0.564441	1.78473	-2.25445	-2.29171	-0.323173	2.52934	1.18946	2.01447	-2.38141	1.10036	-2.27308	1.13188	-0.18347
78249	-10.0101	-3.48695	#N/A	down	Gpr115	4632435A09Rik|AV239010	78249	ENSMUSG00000023918	GO:0004871|GO:0004888|GO:0004930|GO:0005886|GO:0007165|GO:0007166|GO:0007186|GO:0007218|GO:0016020|GO:0016021	chr17	42692284	42656891	-	G protein-coupled receptor 115	-0.111431	0.507769	-0.182282	-1.48135	-5.02271	-2.54799	-0.621327	-2.02253	-1.39576	0.122362	0.0713517	-3.25203	-1.73062	-0.636699
20592	-9.79017	-9.74186	-9.79017	down	Kdm5d	HY|Jarid1d|Smcy	20592	ENSMUSG00000056673	GO:0003677|GO:0005622|GO:0005634|GO:0008270|GO:0016491|GO:0016568|GO:0016702|GO:0016706|GO:0032453|GO:0034720|GO:0046872|GO:0055114	chrY	943811	897788	+	lysine (K)-specific demethylase 5D	8.97401	0	0.899996	0	0	0.0214107	0	0	0	0	3.29133	0	0.00713691	0
64139	-9.7226	-3.07929	-2.89425	down	Ctsm	1600027J17Rik|AI324100|Catm	64139	ENSMUSG00000074871	GO:0005575|GO:0005764|GO:0006508|GO:0008152|GO:0008233|GO:0008234|GO:0016787	chr13	61541839	61536444	-	cathepsin M	-1.26179	0.00677586	-2.97336	-4.61865	-4.76295	-3.8223	-2.42763	-2.84622	-4.0364	-1.8489	-1.40946	-4.6908	-3.03205	-2.94265
15483	-9.46825	#N/A	-1.87147	down	Hsd11b1		15483	ENSMUSG00000016194	GO:0000166|GO:0003845|GO:0005496|GO:0005737|GO:0005783|GO:0005791|GO:0006629|GO:0006704|GO:0006713|GO:0008152|GO:0008202|GO:0016020|GO:0016021|GO:0016491|GO:0030324|GO:0031965|GO:0043231|GO:0043456|GO:0045177|GO:0050661|GO:0055114|GO:0070524	chr1	193264045	193221641	-	hydroxysteroid 11-beta dehydrogenase 1	-5.79924	-4.6162	-6.93731	-10.6447	-7.41004	-5.00987	-6.46526	-8.17734	-7.88606	-5.49079	-5.78425	-9.02735	-6.55082	-6.68842
11899	-9.33376	-5.46153	-8.98113	down	Astn1	Astn|GC14|mKIAA0289	11899	ENSMUSG00000026587	GO:0007155|GO:0007626|GO:0016020|GO:0016021|GO:0016337|GO:0016477	chr1	158691786	158362304	+	astrotactin 1	-0.0774522	0.334009	-1.9405	-3.25251	-4.31503	-3.29362	-2.30556	-3.43267	-3.14139	-4.31503	-0.561313	-3.78377	-3.01062	-3.72821
19112	-9.2365	-2.87406	-2.3642	down	Prl8a6	PLP-C1|PLP-Ca|PLP-calpha|Prlpc|Prlpc1	19112	ENSMUSG00000021345	GO:0005102|GO:0005179|GO:0005575|GO:0005576|GO:0008150	chr13	27438688	27432681	-	prolactin family 8, subfamily a, member 6	-6.8624	-6.87376	-8.0584	-11.3426	-9.60178	-8.43726	-8.87788	-9.04869	-10.8043	-6.20814	-7.26485	-10.4722	-8.78795	-8.5062
117066	-9.18709	-3.23659	-2.92671	down	Cts3	1600000I23Rik	117066	ENSMUSG00000074870	GO:0003674|GO:0005575|GO:0008150	chr13	61570127	61564630	-	cathepsin 3	-2.06051	-0.761011	-3.71682	-5.35005	-5.40805	-4.66599	-3.24408	-3.7117	-4.81584	-2.64161	-2.17944	-5.37905	-3.87392	-3.72873
22446	-9.187	-3.02914	-4.15349	down	Xlr3c	Xlr3b	22446	ENSMUSG00000058147	GO:0003674|GO:0005575|GO:0008150	chrX	73265390	73254540	-	X-linked lymphocyte-regulated 3C	2.38537	1.71067	0.664612	-2.45304	-0.772382	0.323253	-1.82899	1.46967	-1.00186	0.0669818	1.58688	-1.61271	-0.0120234	-0.467438
26438	-8.80288	-3.10863	-2.87898	down	Psg18	Cea-3|Cea3|mmCGM6	26438	ENSMUSG00000003505	GO:0009691|GO:0010628|GO:2001179	chr7	18355007	18345808	-	pregnancy specific glycoprotein 18	-0.651365	0.405992	-2.08389	-3.81808	-4.01071	-2.71356	-2.02295	-2.5016	-3.2275	-1.37646	-0.776421	-3.9144	-2.4127	-2.30198
116913	-8.45585	-2.46196	-1.88781	down	Tpbpb	1600012N09Rik	116913	ENSMUSG00000062705	GO:0003674|GO:0005575|GO:0008150	chr13	60904847	60901295	-	trophoblast specific protein beta	-2.48118	-1.96076	-4.65735	-5.73962	-6.48648	-4.34992	-4.20452	-4.44427	-4.96925	-2.93038	-3.0331	-6.11305	-4.33291	-3.94981
20555	-8.41184	#N/A	-2.9399	down	Slfn1	AV316259	20555	ENSMUSG00000078763	GO:0000122|GO:0001933|GO:0005515|GO:0005634|GO:0005737|GO:0007050|GO:0008285|GO:0042130|GO:1900477|GO:2000134	chr11	83122659	83116845	+	schlafen 1	-0.71719	-0.646511	-1.33452	-5.03765	-2.906	-2.01624	-0.028182	-1.06784	-2.86401	-2.04633	-0.899406	-3.97183	-1.03742	-2.45517
22290	-8.36593	-7.38076	-11.2438	down	Uty	Hydb|mKIAA4057	22290	ENSMUSG00000068457	GO:0001701|GO:0005515|GO:0005575|GO:0007507|GO:0031935|GO:0045184|GO:0051864|GO:0086003	chrY	1245738	1097144	-	ubiquitously transcribed tetratricopeptide repeat gene, Y chromosome	8.37957	-0.160619	0.0926452	-0.744834	0.156848	0.542661	-0.807351	-0.0750212	-0.633711	-0.807351	2.77053	-0.293993	-0.113237	-0.720531
232975	-8.32451	-2.36612	-7.29197	down	Atp1a3	Atpa-2	232975	ENSMUSG00000040907	GO:0000166|GO:0003824|GO:0005391|GO:0005524|GO:0005634|GO:0005737|GO:0005783|GO:0005794|GO:0005886|GO:0005890|GO:0006754|GO:0006810|GO:0006811|GO:0006812|GO:0006813|GO:0006814|GO:0007613|GO:0008152|GO:0008344|GO:0008542|GO:0015077|GO:0015662|GO:0015672|GO:0016020|GO:0016021|GO:0016787|GO:0016820|GO:0030424|GO:0035235|GO:0042493|GO:0043209|GO:0046872	chr7	25005895	24978169	-	ATPase, Na+/K+ transporting, alpha 3 polypeptide	-0.708938	-0.223221	-0.447582	-3.55185	-3.48271	-1.89251	-1.01993	-2.19488	-4.61436	-2.03808	-0.459914	-3.51728	-1.70244	-3.32622
11924	-8.22143	-6.6537	#N/A	down	Neurog2	Atoh4|Math4A|bHLHa8|ngn-2|ngn2	11924	ENSMUSG00000027967	GO:0001764|GO:0003677|GO:0005515|GO:0005634|GO:0006351|GO:0006355|GO:0007275|GO:0007399|GO:0007411|GO:0021954|GO:0022008|GO:0030154|GO:0030182|GO:0030900|GO:0043565|GO:0045165|GO:0045666|GO:0045944|GO:0046983|GO:0051091|GO:0070888	chr3	127635631	127633145	+	neurogenin 2	-3.44095	-1.57829	-5.43201	-6.49188	-6.5544	-6.5544	-5.54493	-6.5544	-4.57341	-3.29974	-3.48375	-6.52314	-6.21791	-3.93657
114871	-8.06629	-2.63874	-4.76897	down	Psg28	cea16	114871	ENSMUSG00000030373	GO:0003674|GO:0005575|GO:0007565|GO:0008150	chr7	18432055	18422536	-	pregnancy-specific glycoprotein 28	-2.46591	-1.34763	-3.92793	-5.56266	-5.62213	-4.18648	-3.7106	-4.04393	-5.90907	-3.75927	-2.58049	-5.59239	-3.98034	-4.83417
14764	-8.01341	-3.0311	-2.50511	down	Gpr44	Crth2|Grp45|Ptgdr2	14764	ENSMUSG00000034117	GO:0001785|GO:0004871|GO:0004930|GO:0004956|GO:0004958|GO:0004982|GO:0005622|GO:0005886|GO:0005887|GO:0006935|GO:0007165|GO:0007186|GO:0007193|GO:0016020|GO:0016021|GO:0019722|GO:0045745	chr19	10942511	10937160	+	G protein-coupled receptor 44	-0.956571	0.659033	-1.25442	-3.26182	-3.77765	-2.34357	-1.4404	-2.56752	-1.82877	-1.85562	-0.517319	-3.51974	-2.11716	-1.84219
72373	-7.80245	-6.67336	#N/A	down	Psca	2210408B04Rik	72373	ENSMUSG00000022598	GO:0016020	chr15	74717065	74714839	+	prostate stem cell antigen	-2.84765	-1.5326	-3.68315	-5.13534	-6.16811	-4.82477	-6.16811	-5.28576	-3.99447	-2.36944	-2.6878	-5.65173	-5.42622	-3.18196
210622	-7.69372	-2.10293	-1.80671	down	Pamr1	5930437L24|E430002G05Rik|Ramp	210622	ENSMUSG00000027188	GO:0003824|GO:0004252|GO:0005576|GO:0006508	chr2	102643040	102550021	+	peptidase domain containing associated with muscle regeneration 1	-1.68651	-0.0969863	-1.37001	-4.52942	-3.46028	-2.98556	-2.26053	-1.12462	-2.83333	-0.975726	-1.05117	-3.99485	-2.12357	-1.90453
19017	-7.68761	#N/A	-3.3517	down	Ppargc1a	A830037N07Rik|ENSMUSG00000079510|Gm11133|PGC-1|PGC-1v|Pgc-1alpha|Pgc1|Pgco1|Ppargc1	19017	ENSMUSG00000029167	GO:0000166|GO:0003676|GO:0003677|GO:0003713|GO:0003723|GO:0005515|GO:0005634|GO:0005829|GO:0006351|GO:0006355|GO:0007005|GO:0008134|GO:0010941|GO:0014850|GO:0016922|GO:0022904|GO:0030374|GO:0031490|GO:0034599|GO:0043524|GO:0045893|GO:0045944|GO:0046321|GO:0051091|GO:0070997|GO:2000310	chr5	51553921	51454249	-	peroxisome proliferative activated receptor, gamma, coactivator 1 alpha	-0.0897574	-0.442643	0.147153	-3.22948	-2.91242	-2.10067	-0.554608	0.181315	-2.0309	-1.71572	-0.128416	-3.07095	-0.824653	-1.87331
19417	-7.54964	-2.81525	-5.2626	down	Rasgrf1	AI844718|CDC25|CDC25Mm|Grf1|Grfbeta|P190-A|Ras-GRF1|p190|p190RhoGEF	19417	ENSMUSG00000032356	GO:0005085|GO:0005089|GO:0005515|GO:0005543|GO:0005622|GO:0005829|GO:0007264|GO:0008283|GO:0030426|GO:0031175|GO:0032320|GO:0032863|GO:0035020|GO:0035023|GO:0035254|GO:0035556|GO:0046578|GO:0048168|GO:0051056	chr9	90026979	89909775	+	RAS protein-specific guanine nucleotide-releasing factor 1	-1.68095	-0.881812	0.407447	-3.3744	-3.8953	-0.761446	-3.05099	-2.82267	-3.85577	-2.37266	-0.718439	-3.63485	-2.2117	-3.11422
26908	-7.18921	-7.1735	-7.18921	down	Eif2s3y	Eif-2gy|Spy|Tfy	26908		GO:0000166|GO:0003743|GO:0003924|GO:0005525|GO:0006412|GO:0006413	chrY	1028598	1010612	+	eukaryotic translation initiation factor 2, subunit 3, structural gene Y-linked	8.5375	0	0	0	0	0	0.00947294	0	0	0	2.84583	0	0.00315765	0
226421	-7.17586	#N/A	#N/A	down	5430435G22Rik	Rab7b	226421	ENSMUSG00000052688	GO:0000166|GO:0005525|GO:0005764|GO:0005768|GO:0005770|GO:0005794|GO:0006810|GO:0007264|GO:0015031|GO:0034144|GO:0034164	chr1	131713464	131688695	+	RIKEN cDNA 5430435G22 gene	-1.57811	-1.70506	-2.8831	-4.89858	-4.89858	-1.7897	-0.304143	-1.43126	-0.400008	-1.10359	-2.05543	-4.89858	-1.17504	-0.751797
64177	-7.01177	#N/A	-2.68108	down	Trpv6	CAT|CaT1|Cac|Ecac2|Otrpc3	64177	ENSMUSG00000029868	GO:0005216|GO:0005262|GO:0005516|GO:0005886|GO:0006810|GO:0006811|GO:0006816|GO:0016020|GO:0016021|GO:0055085|GO:0070588	chr6	41636405	41620619	-	transient receptor potential cation channel, subfamily V, member 6	-1.93891	-1.59303	-2.13515	-3.60941	-5.7882	-1.8456	-1.65399	-2.68643	-3.86507	-2.75861	-1.88903	-4.69881	-2.06201	-3.31184
432450	-6.83406	-8.17599	-2.52084	down	Nkain2	6330571D19Rik|AW455467|Tcba1	432450		GO:0005886|GO:0016020|GO:0016021	chr10	32889915	31689319	-	Na+/K+ transporting ATPase interacting 2	0.43114	1.01996	0.262142	-3.8972	-0.50613	-2.9383	-2.95024	-1.4924	-1.20111	-0.324537	0.57108	-2.20166	-2.46031	-0.762824
20201	-6.76315	#N/A	#N/A	down	S100a8	60B8Ag|AI323541|B8Ag|CFAg|CP-10|Caga|MRP8|p8	20201	ENSMUSG00000056054	GO:0005509|GO:0005576|GO:0005615|GO:0005737|GO:0005856|GO:0005886|GO:0006935|GO:0016020	chr3	90670034	90669071	+	S100 calcium binding protein A8 (calgranulin A)	-0.28167	0.1447	-0.427549	-1.71071	-4.18103	0.167153	-0.19073	-1.59507	-0.98524	0.304114	-0.188173	-2.94587	-0.539547	-0.340563
15186	-6.56399	-5.26674	-4.36084	down	Hdc	4732480P20|AW108189|Hdc-a|Hdc-c|Hdc-e|Hdc-s	15186	ENSMUSG00000027360	GO:0001692|GO:0001694|GO:0003824|GO:0004398|GO:0005829|GO:0006520|GO:0006547|GO:0006548|GO:0016597|GO:0016829|GO:0016831|GO:0019752|GO:0030170|GO:0030425|GO:0042423|GO:0043025	chr2	126618665	126593668	-	histidine decarboxylase	0.176304	0.00871038	0.00376368	-1.15913	-4.14416	-1.53779	-4.14416	-1.32001	-2.97052	-1.15284	0.0629261	-2.65165	-2.33399	-2.06168
244562	-6.5353	#N/A	#N/A	down	Abcc12	4930467B22Rik|MRP9	244562	ENSMUSG00000036872	GO:0000166|GO:0005524|GO:0005739|GO:0006810|GO:0016020|GO:0016021|GO:0016887|GO:0017111|GO:0042626|GO:0055085	chr8	86566590	86504841	-	ATP-binding cassette, sub-family C (CFTR/MRP), member 12	-0.821749	-0.124287	-1.73229	-2.56977	-4.63229	-1.48075	-1.30089	-1.12505	-2.15719	-1.30912	-0.892776	-3.60103	-1.30223	-1.73316
243277	-6.48692	-3.49306	#N/A	down	Gpr133	E230012M21Rik	243277	ENSMUSG00000044017	GO:0004888|GO:0004930|GO:0005886|GO:0007166|GO:0007186|GO:0007218|GO:0016020|GO:0016021	chr5	129204599	129096750	+	G protein-coupled receptor 133	-0.643411	-0.110625	-1.35043	-2.38087	-4.41718	-2.2055	-2.23092	-3.08152	-1.79024	0.076591	-0.701489	-3.39902	-2.50598	-0.856822
75578	-6.47361	-2.69479	#N/A	down	Fggy	2310009E04Rik	75578	ENSMUSG00000028573	GO:0005575|GO:0005975|GO:0016301|GO:0016310|GO:0016740|GO:0016773|GO:0070050	chr4	95926939	95557507	+	FGGY carbohydrate kinase domain containing	0.218956	-0.593709	-0.633542	-2.21956	-3.84178	-2.9893	-0.80339	-1.50611	-0.629868	0.44928	-0.336098	-3.03067	-1.76627	-0.0902939
17318.chrX	-6.32483	#N/A	-3.30032	down	Mid1	61B3-R|DXHXS1141|Fxy|Trim18	17318	ENSMUSG00000035299|ENSMUSG00000095134	GO:0005515|GO:0005622|GO:0005737|GO:0005856|GO:0005874|GO:0007026|GO:0008270|GO:0015630|GO:0016874|GO:0031625|GO:0032874|GO:0046872	chrX	169990797	169685247	+	midline 1	-0.388164	2.58889	2.6132	-1.05732	-1.05545	3.60016	3.50829	3.44736	0.182246	-0.418171	1.60464	-1.05638	3.5186	-0.117963
74469	-6.31765	-2.95961	-2.45027	down	Taf7l	4933438I11Rik|50kDa|Taf2q	74469	ENSMUSG00000009596	GO:0005515|GO:0005634|GO:0005669|GO:0005737|GO:0006351|GO:0006355|GO:0006367|GO:0007275|GO:0007283|GO:0007286|GO:0010369|GO:0030154|GO:0030317	chrX	134476490	134460116	-	TAF7-like RNA polymerase II, TATA box binding protein (TBP)-associated factor	-1.07889	-0.497078	-2.01645	-3.63436	-4.07936	-2.62751	-2.55631	-3.10482	-3.30032	-1.6805	-1.19747	-3.85686	-2.76288	-2.49041
14048	-6.29035	-3.54713	-2.21548	down	Eya1	bor	14048	ENSMUSG00000025932	GO:0000132|GO:0001656|GO:0001657|GO:0001658|GO:0003151|GO:0004725|GO:0005634|GO:0005737|GO:0006302|GO:0006470|GO:0007389|GO:0009887|GO:0010212|GO:0014706|GO:0016576|GO:0034613|GO:0035088|GO:0035909|GO:0042472|GO:0042473|GO:0042474|GO:0043066|GO:0045165|GO:0045664|GO:0045739|GO:0045747|GO:0045944|GO:0048704|GO:0048752|GO:0048856|GO:0050679|GO:0060037|GO:0060487|GO:0071600|GO:0072513|GO:0090103	chr1	14310199	14168958	-	eyes absent 1 homolog (Drosophila)	1.24805	1.41778	0.0658469	-2.39074	-1.09443	-1.43935	-0.631996	-0.676943	-0.819708	0.345581	0.910558	-1.74258	-0.916096	-0.237064
16425	-6.24753	#N/A	-4.73148	down	Itih2	AI747202|Intin2|Itih-2	16425	ENSMUSG00000037254	GO:0004867|GO:0005576|GO:0010466|GO:0030212|GO:0030414	chr2	10130683	10094591	-	inter-alpha trypsin inhibitor, heavy chain 2	1.6021	-4.15911	0.69431	-5.09082	-1.43755	-2.06941	1.4939	0.537671	-0.63556	-5.09082	-0.620899	-3.26418	-0.0126139	-2.86319
27273	-6.23696	#N/A	-2.57537	down	Pdk4	AV005916	27273	ENSMUSG00000019577	GO:0000166|GO:0004672|GO:0004712|GO:0004740|GO:0005524|GO:0005739|GO:0005743|GO:0005975|GO:0006006|GO:0006086|GO:0006468|GO:0016301|GO:0016310|GO:0016740	chr6	5496278	5483351	-	pyruvate dehydrogenase kinase, isoenzyme 4	-1.6963	-0.740173	-2.65623	-4.64072	-4.0361	-2.5342	-2.46884	-2.56323	-3.34971	-2.77498	-1.69757	-4.33841	-2.52209	-3.06234
67310	-6.1672	-2.60096	-2.71377	down	Prl8a9	1600019F10Rik|PLP-Cbeta|Prlpc2	67310	ENSMUSG00000006490	GO:0003674|GO:0005179|GO:0005575|GO:0005576|GO:0008150	chr13	27564604	27558001	-	prolactin family8, subfamily a, member 9	-1.83508	-1.15058	-2.55071	-4.70811	-4.23204	-3.04505	-2.94207	-3.68639	-4.31568	-2.25584	-1.84546	-4.47007	-3.2245	-3.28576
17884	-6.14581	-5.22099	-19.4023	down	Myh4	AI506973|MHC2B|MYH-2B|MyHC-IIb|Myhsf	17884	ENSMUSG00000057003	GO:0000166|GO:0003774|GO:0003779|GO:0005516|GO:0005524|GO:0005737|GO:0006936|GO:0008152|GO:0014823|GO:0016459|GO:0030016|GO:0032982	chr11	67260447	67237812	+	myosin, heavy polypeptide 4, skeletal muscle	-3.15788	-2.31861	-4.12918	-7.64723	-3.99575	-4.44041	-4.49082	-7.82739	-7.21418	-7.74591	-3.20189	-5.82149	-5.58621	-7.48005
16913	-6.14187	-2.42937	-2.19358	down	Psmb8	Lmp-7|Lmp7	16913	ENSMUSG00000024338	GO:0000502|GO:0004175|GO:0004298|GO:0005634|GO:0005737|GO:0005839|GO:0006508|GO:0008233|GO:0016787|GO:0019882|GO:0030154|GO:0045444|GO:0051603	chr17	34201454	34198195	+	proteasome (prosome, macropain) subunit, beta type 8 (large multifunctional peptidase 7)	-2.87216	-1.59058	-1.46662	-4.6297	-4.56057	-4.67081	-1.87539	-3.2249	-3.51858	-2.7009	-1.97645	-4.59513	-3.25704	-3.10974
22370	-6.12251	#N/A	-3.71889	down	Vtn	AI256434|Vn	22370	ENSMUSG00000017344	GO:0005044|GO:0005178|GO:0005576|GO:0005578|GO:0005615|GO:0006955|GO:0007155|GO:0007160|GO:0008201|GO:0010811|GO:0010951|GO:0014911|GO:0030198|GO:0030247|GO:0031012|GO:0032092|GO:0033627|GO:0048260|GO:0050731|GO:0050840|GO:0061302	chr11	78502325	78499120	+	vitronectin	3.02638	-0.71901	2.07223	-2.22009	-0.0884321	-0.198677	2.03731	1.66227	1.35007	-2.22009	1.45986	-1.15426	1.16697	-0.435009
70370	-6.11282	-3.40796	-4.68226	down	Fbln7	1600015H20Rik|AI464334|TM14	70370	ENSMUSG00000027386	GO:0005509|GO:0005576|GO:0005578|GO:0007155|GO:0008201	chr2	128897034	128863932	+	fibulin 7	-4.37971	-3.74499	-5.6959	-7.55965	-6.87776	-6.4273	-6.17172	-6.52831	-7.91885	-5.74929	-4.60687	-7.21871	-6.37578	-6.83407
66996	-6.09399	-1.94805	#N/A	down	Ceacam11	1600015D01Rik	66996	ENSMUSG00000030368	GO:0003674|GO:0005575|GO:0008150	chr7	17978556	17972167	+	carcinoembryonic antigen-related cell adhesion molecule 11	-2.69772	-2.04703	-4.14556	-5.2954	-5.84625	-4.054	-3.86466	-3.85774	-4.63971	-2.89429	-2.96344	-5.57083	-3.92547	-3.767
74062	-6.08766	-3.95766	-2.16206	down	Speer8-ps1	4933405L09Rik|SPEER-8|Speer8-ps	74062			chr5	14978541	14945294	+	spermatogenesis associated glutamate (E)-rich protein 8, pseudogene 1	0.704079	1.13976	1.48001	-0.116462	-2.87942	-0.273047	0.522371	-2.87942	-0.120817	0.111902	1.10795	-1.49794	-0.876699	-0.00445795
11657	-6.06918	#N/A	-11.963	down	Alb	Alb-1|Alb1	11657	ENSMUSG00000029368	GO:0003677|GO:0005504|GO:0005576|GO:0005604|GO:0005615|GO:0005737|GO:0006810|GO:0006950|GO:0008144|GO:0008270|GO:0008289|GO:0009267|GO:0015643|GO:0019836|GO:0019899|GO:0030170|GO:0043066|GO:0043234|GO:0043498|GO:0046010|GO:0046872|GO:0051087|GO:0051659	chr5	90476603	90460889	+	albumin	0.0290685	-6.25099	-0.0290689	-6.25099	-3.11934	-3.64462	-0.197127	-1.01109	-5.07735	-6.25099	-2.08366	-4.68517	-1.61761	-5.66417
27372	-6.04824	#N/A	-1.8742	down	Prl3c1	PLP-J|Prlpi|Prlpj|decidualin	27372	ENSMUSG00000017922	GO:0003674|GO:0005179|GO:0005575|GO:0005576|GO:0008150	chr13	27203750	27196660	+	prolactin family 3, subfamily c, member 1	-1.93675	-1.68004	-2.81217	-5.30545	-4.17355	-2.33839	-2.71391	-2.98443	-4.89004	-1.20847	-2.14298	-4.7395	-2.67891	-3.04926
66175	-6.04018	#N/A	-2.23715	down	Mustn1	1110028G01Rik|Mustang	66175	ENSMUSG00000042485	GO:0003674|GO:0005634|GO:0005654|GO:0042060|GO:0042246	chr14	30881610	30879257	+	musculoskeletal, embryonic nuclear protein 1	-1.33677	-0.585663	-0.432954	-3.91429	-2.84515	-1.81689	-0.833851	-2.00699	-3.49306	-0.400523	-0.785129	-3.37972	-1.55258	-1.94679
26439	-6.03541	-2.99982	-2.82688	down	Psg19	CGM7|Cea-4|Cea4	26439	ENSMUSG00000004542	GO:0003674|GO:0005575|GO:0008150	chr7	18798510	18789125	-	pregnancy specific glycoprotein 19	-0.819333	0.0675535	-1.93248	-3.36051	-3.6159	-2.70845	-2.12749	-2.60294	-3.01323	-1.7747	-0.894754	-3.4882	-2.47963	-2.39397
11806	-6.03265	#N/A	-5.33253	down	Apoa1	Alp-1|Apoa-1|Brp-14|Ltw-1|Lvtw-1|Sep-1|Sep-2|Sep2	11806	ENSMUSG00000032083	GO:0001540|GO:0001932|GO:0001935|GO:0002740|GO:0005319|GO:0005515|GO:0005543|GO:0005548|GO:0005576|GO:0005615|GO:0005634|GO:0006644|GO:0006656|GO:0006695|GO:0006810|GO:0006869|GO:0007186|GO:0008035|GO:0008104|GO:0008203|GO:0008211|GO:0008289|GO:0010804|GO:0010873|GO:0010903|GO:0015485|GO:0015914|GO:0017127|GO:0018158|GO:0018206|GO:0019899|GO:0019915|GO:0030139|GO:0030300|GO:0030301|GO:0030325|GO:…	chr9	46230466	46228630	+	apolipoprotein A-I	-0.233617	-8.44972	-1.16855	-10.3814	-1.37207	-2.01795	0.156675	-0.839752	-1.01613	-10.3814	-3.28396	-5.87675	-0.900342	-5.69878
238011	-5.9923	#N/A	#N/A	down	Enpp7	Alk-SMase|Gm254	238011	ENSMUSG00000046697	GO:0004767|GO:0005794|GO:0005902|GO:0006684|GO:0006685|GO:0008156|GO:0008252|GO:0008285	chr11	118992841	118988188	+	ectonucleotide pyrophosphatase/phosphodiesterase 7	0.650042	1.38812	-1.12644	-1.85815	-2.70026	-0.491607	-0.247949	-0.74889	-1.09024	0.301068	0.303909	-2.2792	-0.496149	-0.394585
16323	-5.94532	-2.69758	#N/A	down	Inhba		16323	ENSMUSG00000041324	GO:0000082|GO:0001541|GO:0001707|GO:0001942|GO:0002244|GO:0005102|GO:0005125|GO:0005179|GO:0005576|GO:0006357|GO:0006917|GO:0007050|GO:0008083|GO:0008285|GO:0008584|GO:0010862|GO:0017046|GO:0030308|GO:0032925|GO:0040007|GO:0042476|GO:0042541|GO:0042701|GO:0042802|GO:0043509|GO:0043512|GO:0045648|GO:0045786|GO:0045893|GO:0045944|GO:0046880|GO:0046982|GO:0048333|GO:0051799|GO:0060021|GO:0060279|GO:…	chr13	16027211	16014475	+	inhibin beta-A	-4.09955	-3.18107	-3.92667	-5.95326	-6.66178	-5.38405	-4.85407	-5.26418	-5.9123	-2.862	-3.73577	-6.30752	-5.16743	-4.38715
14161	-5.84877	#N/A	-4.25742	down	Fga	ENSMUSG00000059807|Fib	14161	ENSMUSG00000028001	GO:0005615|GO:0005938|GO:0007596|GO:0009897|GO:0031091|GO:0043499|GO:0051592|GO:0072562	chr3	83033617	83026153	+	fibrinogen alpha chain	0.0224152	-6.81448	-0.475333	-8.68368	-1.25753	-1.66589	0.47071	-0.389173	-0.2787	-8.7462	-2.42247	-4.9706	-0.528118	-4.51245
22268	-5.83303	#N/A	-2.09694	down	Upk1b	AI413235|Tspan20|UPIb|Upk1	22268	ENSMUSG00000049436	GO:0016020|GO:0016021|GO:0016324|GO:0030855	chr16	38800203	38773184	-	uroplakin 1B	-0.0585318	-0.0369911	-1.06871	-4.29063	-1.57401	0.603384	0.291731	0.0179892	-1.19837	-1.71435	-0.388077	-2.93232	0.304368	-1.45636
434540	-5.83146	#N/A	-2.98371	down	Psg20	Cea7|EG434540	434540	ENSMUSG00000063305	GO:0003674|GO:0005575|GO:0008150	chr7	18685992	18674366	-	pregnancy-specific glycoprotein 20	0.0519071	-0.0551047	-0.665698	-3.02129	-2.51236	0.031157	-0.0468893	-1.27845	-3.37571	-0.224427	-0.222965	-2.76682	-0.431394	-1.80007
58803	-5.79601	-2.19322	-2.36412	down	Pga5	1110035E17Rik|Pepf	58803	ENSMUSG00000024738	GO:0004190|GO:0005575|GO:0006508|GO:0008152|GO:0008233|GO:0016787|GO:0019538	chr19	10678071	10668957	-	pepsinogen 5, group I	-0.763412	0.550407	-0.0445347	-2.20423	-3.03758	-0.730461	-1.20069	-1.72555	-1.98309	-0.671208	-0.0858464	-2.62091	-1.2189	-1.32715
55990	-5.66361	-1.83862	#N/A	down	Fmo2	2310008D08Rik|2310042I22Rik|AW107733	55990	ENSMUSG00000040170	GO:0004497|GO:0004499|GO:0005783|GO:0006082|GO:0006739|GO:0006805|GO:0009404|GO:0016020|GO:0016021|GO:0016491|GO:0017144|GO:0031227|GO:0043231|GO:0050660|GO:0050661|GO:0055114|GO:0070995|GO:0072592	chr1	162898712	162875047	-	flavin containing monooxygenase 2	1.13254	-0.53133	1.82346	-1.0576	-2.32939	-0.371528	0.752049	-0.591704	-0.0850821	1.02824	0.808226	-1.6935	-0.0703941	0.471576
74684	-5.63488	-2.00838	#N/A	down	4930451G09Rik		74684		GO:0003674|GO:0005575|GO:0008150	chr16	4978962	4964288	+	RIKEN cDNA 4930451G09 gene	0.347462	-1.03656	0.0860267	-1.21071	-4.18011	-0.364022	-1.26965	-1.98749	-0.184472	-0.075582	-0.201025	-2.69541	-1.20705	-0.130027
73250	-5.58782	-2.23252	-2.17873	down	Ceacam5	1600029H12Rik|Psg30	73250	ENSMUSG00000008789	GO:0003674|GO:0005575|GO:0008150	chr7	17761121	17713252	+	carcinoembryonic antigen-related cell adhesion molecule 5	-0.853407	-0.0205898	-2.17055	-3.0446	-3.94967	-2.51064	-1.71476	-2.29516	-2.97848	-1.29819	-1.01485	-3.49713	-2.17352	-2.13834
243634	-5.58559	#N/A	#N/A	down	Ano2	BC033409|Tmem16b	243634	ENSMUSG00000038115	GO:0005216|GO:0005229|GO:0005254|GO:0005515|GO:0005634|GO:0005886|GO:0006810|GO:0006811|GO:0006821|GO:0016020|GO:0016021|GO:0034220|GO:0034707	chr6	126040128	125690419	+	anoctamin 2	-0.550255	0.502504	-1.34211	-3.5464	-2.3436	-0.365005	-1.08919	-1.74684	-1.43527	-0.525375	-0.463288	-2.945	-1.06701	-0.980325
57740	-5.5575	#N/A	-6.88464	down	Stk32c	PKE|Pkek|YANK3	57740	ENSMUSG00000015981	GO:0000166|GO:0004672|GO:0004674|GO:0005524|GO:0005575|GO:0006468|GO:0016301|GO:0016310|GO:0016740|GO:0016772|GO:0046872	chr7	139213307	139103638	-	serine/threonine kinase 32C	0.631737	1.49875	0.967538	-1.97633	-0.907192	0.567526	0.807642	1.23583	-3.03885	-0.462564	1.03267	-1.44176	0.870331	-1.75071
12768	-5.55667	#N/A	-2.25166	down	Ccr1	Cmkbr1|Mip-1a-R	12768	ENSMUSG00000025804	GO:0004435|GO:0004871|GO:0004930|GO:0004950|GO:0005515|GO:0005886|GO:0006816|GO:0006874|GO:0006887|GO:0006954|GO:0006955|GO:0007165|GO:0007186|GO:0007204|GO:0007267|GO:0009897|GO:0010629|GO:0016020|GO:0016021|GO:0016493|GO:0019957|GO:0030099|GO:0030502|GO:0030595|GO:0031620|GO:0032496|GO:0035717|GO:0043025|GO:0045672|GO:0045824|GO:0051928|GO:0070098|GO:0070374|GO:0071791|GO:0090026	chr9	123968692	123962126	-	chemokine (C-C motif) receptor 1	-1.89369	-1.48658	-1.71482	-4.99963	-3.34553	-1.11333	-0.928686	-3.00987	-4.00736	-1.73134	-1.69836	-4.17258	-1.68396	-2.86935
58909	-5.52688	-2.75274	-2.02577	down	Fam13a	AI462012|D430015B01Rik|FAM13A1|Precm1	58909	ENSMUSG00000037709	GO:0003674|GO:0005575|GO:0008150	chr6	59024502	58933536	-	family with sequence similarity 13, member A	0.067626	-0.459044	0.344302	-3.01674	-1.9476	-0.250491	-3.06978	-1.10944	-0.439842	-1.6285	-0.0157056	-2.48217	-1.47657	-1.03417
67092	-5.46622	#N/A	#N/A	down	Gatm	1810003P21Rik|AI314789|AT	67092	ENSMUSG00000027199	GO:0005737|GO:0005739|GO:0005743|GO:0005758|GO:0006601|GO:0007584|GO:0010033|GO:0015067|GO:0015068|GO:0016020|GO:0016740|GO:0016813|GO:0043434|GO:0046689	chr2	122611277	122594473	-	glycine amidinotransferase (L-arginine:glycine amidinotransferase)	-0.353841	0.00936985	-0.504741	-1.80189	-3.66534	-1.33905	0.387533	-2.43213	-1.33318	0.932093	-0.283071	-2.73362	-1.12788	-0.200543
14939	-5.44971	-3.74597	#N/A	down	Gzmb	AI553453|CCP-1/C11|CCP1|Ctla-1|Ctla1|GZB	14939	ENSMUSG00000015437	GO:0001913|GO:0003824|GO:0004252|GO:0005515|GO:0005737|GO:0006508|GO:0006915|GO:0006917|GO:0006922|GO:0008152|GO:0008233|GO:0008236|GO:0008626|GO:0016787|GO:0019835|GO:0043231	chr14	56262260	56258858	-	granzyme B	1.47871	3.99684	2.38017	0.864615	-0.519831	-0.519831	0.489642	2.16988	2.61848	2.05645	2.61857	0.172392	0.71323	2.33746
11699	-5.4395	#N/A	-2.13817	down	Ambp	AI194774|ASPI|HI-30|Intin4|Itil|UTI	11699	ENSMUSG00000028356	GO:0004867|GO:0005576|GO:0005886|GO:0010466|GO:0018298|GO:0019862|GO:0020037|GO:0030414|GO:0036094|GO:0042803|GO:0043231|GO:0051604	chr4	63154142	63143279	-	alpha 1 microglobulin/bikunin	3.02707	-2.31131	1.81648	-2.31131	-0.887476	0.517453	2.74255	2.47793	1.80672	-2.31131	0.844081	-1.59939	1.91265	-0.252295
381404	-5.42617	-2.42018	-4.08556	down	Pabpc1l	1810053B01Rik|Epab	381404	ENSMUSG00000054582	GO:0003674|GO:0005575|GO:0008150	chr2	164050538	164025224	+	poly(A) binding protein, cytoplasmic 1-like	0.419023	0.863106	2.13056	-2.60446	-0.00028348	0.940636	0.431322	-1.78462	-0.600252	-1.18569	1.13756	-1.30237	-0.137554	-0.892971
13848	-5.42262	#N/A	-3.95978	down	Ephb6	Cekl|Mep	13848	ENSMUSG00000029869	GO:0000166|GO:0004672|GO:0005003|GO:0005524|GO:0005576|GO:0005886|GO:0005887|GO:0006468|GO:0007169|GO:0016020|GO:0016021|GO:0016772|GO:0035898|GO:0048013|GO:0055074	chr6	41620507	41605482	+	Eph receptor B6	-1.11378	-0.548064	-0.84975	-2.76436	-3.78802	-2.89826	-1.58827	-0.535681	-3.71688	-1.92835	-0.837198	-3.27619	-1.67407	-2.82262
331532	-5.42149	-3.09167	-4.11525	down	Tceal5	6430401A05Rik	331532	ENSMUSG00000054034	GO:0003674|GO:0003746|GO:0005575|GO:0005634|GO:0006351|GO:0006355|GO:0006414|GO:0008150	chrX	136203851	136200951	-	transcription elongation factor A (SII)-like 5	-0.394383	-1.25128	0.589615	-2.94511	-2.6363	-2.95187	-0.489026	-2.50031	-2.00936	-2.77664	-0.352017	-2.79071	-1.9804	-2.393
384077	-5.37757	-3.47088	-3.1823	down	Pramel5	OTTMUSG00000010540	384077	ENSMUSG00000036749	GO:0003674|GO:0005575|GO:0008150	chr4	144280466	144270633	-	preferentially expressed antigen in melanoma like 5	-2.00262	1.38999	0.483805	-1.93864	-3.00115	-0.979743	-3.00115	-1.53384	-3.00115	-0.42487	-0.0429411	-2.4699	-1.83824	-1.71301
238055	-5.34797	#N/A	-4.56375	down	Apob	AI315052|apob-100|apob-48	238055	ENSMUSG00000020609	GO:0001701|GO:0005543|GO:0005615|GO:0005737|GO:0005783|GO:0006629|GO:0006642|GO:0007283|GO:0007399|GO:0008201|GO:0008203|GO:0008289|GO:0009566|GO:0009743|GO:0009791|GO:0010744|GO:0010884|GO:0010886|GO:0012506|GO:0016042|GO:0017127|GO:0019433|GO:0019899|GO:0030301|GO:0030317|GO:0031983|GO:0034359|GO:0034361|GO:0034362|GO:0034363|GO:0034374|GO:0034383|GO:0042157|GO:0042158|GO:0042159|GO:0042627|GO:…	chr12	8016839	7977677	+	apolipoprotein B	-0.125957	-6.78905	-0.621114	-8.52249	-1.33957	-1.83089	0.676322	-0.583542	-1.05952	-8.345	-2.51204	-4.93103	-0.579369	-4.70226
434423	-5.33967	-3.1172	-3.81414	down	Dppa5a	AA536857|Dppa5|Esg1|ecat2	434423	ENSMUSG00000060461	GO:0003723|GO:0003729|GO:0005737|GO:0007275|GO:0010468	chr9	78368199	78367054	-	developmental pluripotency associated 5A	0.850417	0.298166	1.40395	-0.307994	-2.82382	-1.93406	-0.361039	-0.0731187	-0.196872	-1.96415	0.850846	-1.56591	-0.789407	-1.08051
232970	-5.33416	-2.01631	#N/A	down	Phldb3	EG232970|ENSMUSG00000061511|Gm10102	232970	ENSMUSG00000074277	GO:0003674|GO:0005575|GO:0008150	chr7	24629297	24611328	+	pleckstrin homology-like domain, family B, member 3	-0.931211	-0.578949	-2.03006	-3.98543	-3.20524	-2.22574	-1.968	-2.38162	-1.99077	-1.43308	-1.18007	-3.59533	-2.19179	-1.71193
22041	-5.31046	#N/A	-2.20627	down	Trf	AI266983|Cd176|HP|Tf|Tfn|hpx	22041	ENSMUSG00000032554|ENSMUSG00000090639	GO:0005576|GO:0005604|GO:0005615|GO:0005739|GO:0005768|GO:0005769|GO:0005770|GO:0005905|GO:0006810|GO:0006811|GO:0006826|GO:0006879|GO:0007015|GO:0007257|GO:0008199|GO:0009925|GO:0015091|GO:0015682|GO:0016023|GO:0016324|GO:0030139|GO:0030316|GO:0031643|GO:0042327|GO:0045178|GO:0045780|GO:0045893|GO:0046872|GO:0048471|GO:0055037|GO:0055072|GO:0060395|GO:0070371|GO:2000147	chr9	103230286	103208876	-	transferrin	0.0107059	-2.09908	-0.646084	-4.59622	-2.04442	-2.15604	-0.010705	-0.655949	-1.36678	-2.7394	-0.911485	-3.32032	-0.940897	-2.05309
52589	-5.28067	#N/A	-2.17396	down	Ncald	AI848120|D030020D09Rik|D15Ertd412e	52589	ENSMUSG00000051359	GO:0003779|GO:0005509|GO:0005622|GO:0005829|GO:0008150|GO:0015631|GO:0030276|GO:0043014	chr15	37792428	37366175	-	neurocalcin delta	0.289132	0.18485	-0.271383	-3.03944	-1.62694	-0.27319	-0.185592	-1.48263	-0.869422	-1.23617	0.0675329	-2.33319	-0.647139	-1.05279
381308	-5.24728	-1.88258	#N/A	down	Mnda	A730048F03|Ifi205b	381308	ENSMUSG00000026536	GO:0003674|GO:0005634|GO:0008150|GO:0016607|GO:0034399	chr1	173912922	173896355	-	myeloid cell nuclear differentiation antigen	-1.34931	-1.54703	-0.647021	-3.60726	-3.53812	-2.35769	-1.59581	-2.32799	-1.58925	-2.35653	-1.18112	-3.57269	-2.09383	-1.97289
71664	-5.22951	-2.69413	-5.90664	down	Mettl7b	0610006F02Rik|AI266817	71664	ENSMUSG00000025347	GO:0003674|GO:0005575|GO:0008150|GO:0008152|GO:0008168|GO:0016740|GO:0032259	chr10	128960988	128958277	-	methyltransferase like 7B	-0.0500541	-0.448051	0.0500543	-3.89434	-1.17772	-3.89434	0.468374	-1.31154	-3.89434	-1.52904	-0.14935	-2.53603	-1.57917	-2.71169
109731	-5.20651	#N/A	#N/A	down	Maob	6330414K01Rik|MAO-B	109731	ENSMUSG00000040147	GO:0005739|GO:0005741|GO:0005743|GO:0008131|GO:0014063|GO:0016020|GO:0016021|GO:0016491|GO:0042135|GO:0042803|GO:0045964|GO:0050660|GO:0055114	chrX	16817366	16709281	-	monoamine oxidase B	1.77402	-5.37951	0.638293	-6.31122	-0.42754	-0.932256	2.28959	1.23596	1.68636	-3.73493	-0.989063	-3.36938	0.864431	-1.02429
76142	-5.15482	#N/A	#N/A	down	Ppp1r14c	6330514J04Rik|KEPI	76142	ENSMUSG00000040653	GO:0004864|GO:0004865|GO:0005737|GO:0007165|GO:0016020|GO:0042325|GO:0043086	chr10	3464975	3366150	+	protein phosphatase 1, regulatory (inhibitor) subunit 14c	-1.11286	0.23719	-1.29386	-1.89688	-4.28132	-1.25991	-0.686888	-1.59161	-0.107684	-0.290002	-0.723179	-3.0891	-1.17947	-0.198843
75396	-5.10783	#N/A	-3.27667	down	Spp2	0610038O04Rik|pp-24|spp24	75396	ENSMUSG00000026295	GO:0003674|GO:0005576|GO:0006461|GO:0043234|GO:0046849	chr1	88426438	88407019	+	secreted phosphoprotein 2	0.651885	-6.80741	0.0138783	-7.73912	-1.06073	-0.740393	1.16427	-0.0227165	0.220234	-7.73912	-2.04722	-4.39993	0.13372	-3.75944
85031	-5.10409	#N/A	#N/A	down	Pla1a	AA986889|Ps-pla1|Pspla1	85031	ENSMUSG00000002847	GO:0003674|GO:0003824|GO:0005575|GO:0005576|GO:0006629|GO:0008150|GO:0016042|GO:0016787	chr16	38433145	38396117	-	phospholipase A1 member A	-0.549852	-0.281059	-2.11592	-4.27532	-2.39254	-2.31643	-0.198245	-1.20756	-0.794283	-2.02459	-0.982276	-3.33393	-1.24074	-1.40944
380660	-5.08167	-3.69488	-16.9115	down	Acss3	8430416H19Rik|Gm874	380660	ENSMUSG00000035948	GO:0000166|GO:0003674|GO:0003824|GO:0003987|GO:0005524|GO:0005739|GO:0008150|GO:0008152|GO:0016874	chr10	107123664	106936164	-	acyl-CoA synthetase short-chain family member 3	1.43264	1.43867	2.23121	-1.81224	0.523306	0.954012	0.317671	-1.82575	-2.87475	-1.88343	1.70084	-0.644465	-0.184688	-2.37909
13038	-5.06908	-4.08446	-6.63633	down	Ctsk	AI323530|MMS10-Q|Ms10q|catK	13038	ENSMUSG00000028111	GO:0005615|GO:0005737|GO:0005764|GO:0006508|GO:0008233|GO:0008234|GO:0016787|GO:0045453	chr3	95509362	95499286	+	cathepsin K	1.35789	1.82752	0.111766	-1.83376	-0.651576	-1.29516	-0.735334	-0.762771	-4.17016	0.907508	1.09906	-1.24267	-0.931087	-1.63133
107831	-5.04654	-2.40007	#N/A	down	Bai1	B830018M07Rik|R75078|mKIAA4089	107831	ENSMUSG00000034730	GO:0004888|GO:0004930|GO:0005515|GO:0005886|GO:0007166|GO:0007186|GO:0007218|GO:0016020|GO:0016021|GO:0016525	chr15	74589464	74516196	+	brain-specific angiogenesis inhibitor 1	0.440683	-0.824995	0.0338864	-1.69419	-3.21001	-1.18919	-0.491153	-2.45931	-0.803458	0.457006	-0.116809	-2.4521	-1.37988	-0.173226
110135	-5.03163	#N/A	-2.39376	down	Fgb	2510049G14Rik	110135	ENSMUSG00000033831	GO:0005102|GO:0005576|GO:0005577|GO:0005615|GO:0005938|GO:0007165|GO:0007596|GO:0007599|GO:0009897|GO:0030168|GO:0030674|GO:0031091|GO:0043499|GO:0051087|GO:0051258|GO:0051592|GO:0072562	chr3	83049790	83042305	-	fibrinogen beta chain	-0.00636292	-7.98636	-0.790594	-8.91807	-1.59952	-1.5795	0.241795	-0.561238	-0.447351	-7.92675	-2.92777	-5.2588	-0.632981	-4.18705
20278	-4.91709	-2.35502	#N/A	down	Scnn1g	[g]ENaC	20278	ENSMUSG00000000216	GO:0005216|GO:0005272|GO:0005886|GO:0006810|GO:0006811|GO:0006814|GO:0009897|GO:0009986|GO:0015280|GO:0016020|GO:0016021|GO:0016324|GO:0034706|GO:0035313|GO:0035725|GO:0050699|GO:0050896|GO:0050909	chr7	121768477	121734507	+	sodium channel, nonvoltage-gated 1 gamma	0.862937	0.647519	0.0433674	-2.05715	-1.50258	-0.800878	-0.574101	-0.778412	-0.494439	0.0646472	0.517941	-1.77986	-0.717797	-0.214896
15430	-4.90511	#N/A	#N/A	down	Hoxd10	AI385591|AI874987|Hox-4.5|Hox-5.3	15430	ENSMUSG00000050368	GO:0001501|GO:0003677|GO:0003682|GO:0003700|GO:0005515|GO:0005634|GO:0006351|GO:0006355|GO:0007275|GO:0007519|GO:0008344|GO:0009952|GO:0009954|GO:0021520|GO:0030326|GO:0035136|GO:0035137|GO:0043565|GO:0045944|GO:0048704|GO:0048935|GO:0050905	chr2	74695106	74691891	+	homeobox D10	-0.161632	0.0934715	-0.452817	-0.775723	-4.16017	-0.093472	0.171232	0.307149	0.335399	-0.361492	-0.173659	-2.46795	0.128303	-0.0130466
17381	-4.87746	#N/A	-2.2489	down	Mmp12	AV378681|Mmel	17381	ENSMUSG00000049723	GO:0004222|GO:0005509|GO:0005576|GO:0005578|GO:0006508|GO:0008152|GO:0008233|GO:0008237|GO:0008270|GO:0016787|GO:0031012|GO:0035313|GO:0046872|GO:0060054	chr9	7360461	7347374	+	matrix metallopeptidase 12	-3.52183	-4.14019	-5.01032	-5.38385	-7.63664	-3.74688	-2.26044	-5.04327	-6.00969	-4.77697	-4.22411	-6.51024	-3.68353	-5.39333
22772	-4.83477	-3.14661	#N/A	down	Zic2	HPE5|Ku	22772	ENSMUSG00000061524	GO:0001843|GO:0003677|GO:0005634|GO:0007399|GO:0007417|GO:0030154|GO:0048066	chr14	122480328	122475384	+	zinc finger protein of the cerebellum 2	0.913143	1.29378	0.525097	-1.89734	-0.828207	-0.523414	-0.950389	-0.755578	0.213778	1.90593	0.910673	-1.36278	-0.743127	1.05985
16780	-4.78899	#N/A	-2.93088	down	Lamb3		16780	ENSMUSG00000026639	GO:0005576|GO:0005578|GO:0005604|GO:0005610|GO:0007155|GO:0032403|GO:0050873	chr1	193343878	193301994	+	laminin, beta 3	-3.33517	-2.40199	-2.94828	-3.78576	-6.52398	-2.31229	-2.32423	-3.18831	-4.89703	-3.99593	-2.89515	-5.15487	-2.60828	-4.44648
225579	-4.7668	-2.96146	-2.27286	down	Slc27a6	4732438L20Rik|FACVL2|FATP6|VLCS-H1	225579	ENSMUSG00000024600	GO:0001676|GO:0004467|GO:0005783|GO:0008152|GO:0031957	chr18	58612869	58556240	+	solute carrier family 27 (fatty acid transporter), member 6	-0.323867	-0.0261097	-1.3482	-2.56517	-3.07299	-2.02467	-2.02345	-2.34899	-2.13292	-1.36822	-0.56606	-2.81908	-2.13237	-1.75057
100727	-4.75288	#N/A	#N/A	down	Ugt2b34	AI788959	100727	ENSMUSG00000029260	GO:0003674|GO:0005575|GO:0008150|GO:0016740|GO:0016757	chr5	86906937	86889770	-	UDP glucuronosyltransferase 2 family, polypeptide B34	0.507837	-0.295953	1.75979	-3.75011	0.566956	1.25318	2.19685	1.26096	2.21671	-1.23634	0.657226	-1.59158	1.57033	0.490182
52609	-4.74362	-3.43045	-4.33318	down	Cbx7	1600014J01Rik|AI851678|D15Ertd417e	52609	ENSMUSG00000053411	GO:0000122|GO:0000790|GO:0000792|GO:0003723|GO:0003727|GO:0005634|GO:0006351|GO:0006355|GO:0016568|GO:0031519|GO:0035064|GO:0035102	chr15	79932646	79915807	-	chromobox 7	0.420725	0.259113	0.495959	-2.62333	-1.08478	-0.968852	-2.22496	-0.965589	-2.78043	-0.66656	0.391932	-1.85406	-1.38647	-1.72349
18505	-4.74147	-9.02662	-2.19341	down	Pax3	Pax-3|Sp|splotch	18505	ENSMUSG00000004872	GO:0000122|GO:0001755|GO:0001843|GO:0003677|GO:0003682|GO:0003700|GO:0003705|GO:0005515|GO:0005634|GO:0005667|GO:0006351|GO:0006355|GO:0007275|GO:0007507|GO:0007517|GO:0008283|GO:0008284|GO:0016477|GO:0021527|GO:0021915|GO:0043565|GO:0045893|GO:0045944|GO:0048066|GO:0048663|GO:0060594	chr1	78197136	78101267	-	paired box gene 3	0.530055	-0.203547	-0.438177	-3.24966	-1.31545	-3.51316	-1.5865	-4.53457	-2.039	-0.301799	-0.0372232	-2.28256	-3.21141	-1.1704
11826	-4.72881	#N/A	-1.82422	down	Aqp1	CHIP28	11826	ENSMUSG00000004655	GO:0003094|GO:0003097|GO:0005215|GO:0005223|GO:0005267|GO:0005372|GO:0005634|GO:0005737|GO:0005886|GO:0005887|GO:0005903|GO:0006182|GO:0006810|GO:0006813|GO:0006833|GO:0006884|GO:0009925|GO:0010592|GO:0010634|GO:0015079|GO:0015168|GO:0015250|GO:0015670|GO:0015696|GO:0015793|GO:0016020|GO:0016021|GO:0016323|GO:0016324|GO:0019233|GO:0019725|GO:0020003|GO:0022857|GO:0030104|GO:0030184|GO:0030185|GO:…	chr6	55348555	55336299	+	aquaporin 1	-1.28663	-0.144204	-1.58515	-3.39257	-3.10104	-2.79651	-0.821124	-1.90977	-2.86641	-0.878804	-1.00533	-3.24681	-1.84247	-1.87261
12824	-4.72045	#N/A	-2.34423	down	Col2a1	Col2|Col2a|Col2a-1|Del1|Dmm|Lpk|M100856|Rgsc856	12824	ENSMUSG00000022483	GO:0001501|GO:0001502|GO:0001894|GO:0001958|GO:0002062|GO:0003007|GO:0005201|GO:0005576|GO:0005578|GO:0005581|GO:0005585|GO:0005604|GO:0005615|GO:0005737|GO:0006029|GO:0007601|GO:0007605|GO:0010468|GO:0030199|GO:0031012|GO:0035108|GO:0042472|GO:0042802|GO:0043066|GO:0048407|GO:0048705|GO:0048839|GO:0051216|GO:0060021|GO:0060272|GO:0060348|GO:0060351|GO:0071773	chr15	98004724	97975602	-	collagen, type II, alpha 1	3.52924	-1.16694	3.82358	-2.09865	1.74472	3.27554	3.93381	2.93345	3.76434	-2.09865	2.06196	-0.176966	3.38093	0.832845
14618	-4.70859	#N/A	#N/A	down	Gjb1	AI118175|Cnx32|Cx32|Gjb-1	14618	ENSMUSG00000047797	GO:0005243|GO:0005737|GO:0005783|GO:0005886|GO:0005921|GO:0005922|GO:0007154|GO:0015868|GO:0016020|GO:0016021|GO:0030054|GO:0042803|GO:0051259	chrX	101385624	101377337	+	gap junction protein, beta 1	0.0926464	-3.71325	-0.813248	-3.71325	-3.71325	-0.780138	0.940084	0.190119	0.26775	-3.71325	-1.47795	-3.71325	0.116689	-1.72275
53419	-4.67263	-2.84782	#N/A	down	Corin	AV273130|Lrp4	53419	ENSMUSG00000005220	GO:0003050|GO:0003824|GO:0004252|GO:0005044|GO:0005576|GO:0005886|GO:0005887|GO:0006508|GO:0007565|GO:0008152|GO:0008217|GO:0008233|GO:0008236|GO:0009986|GO:0016020|GO:0016021|GO:0016023|GO:0016485|GO:0016486|GO:0016787|GO:0030182|GO:0035813|GO:0070008	chr5	72504540	72300025	-	corin	-3.97379	-3.391	-4.54435	-5.33885	-7.04904	-6.15929	-4.39613	-5.8833	-4.59202	-4.38975	-3.96971	-6.19395	-5.47957	-4.49089
72832	-4.66134	-4.68414	-7.55145	down	Crtac1	2810454P21Rik|AW047536|Crtac1B|Lotus	72832	ENSMUSG00000042401	GO:0005509|GO:0005575|GO:0005576|GO:0005578|GO:0008150	chr19	42431783	42283037	-	cartilage acidic protein 1	0.277151	2.01908	1.02197	-1.05466	-1.17469	-0.791123	-2.29688	-0.277151	-2.30635	-1.31503	1.10607	-1.11468	-1.12172	-1.81069
14403	-4.63085	-1.91632	#N/A	down	Gabrd	AI853201	14403	ENSMUSG00000029054	GO:0004890|GO:0005216|GO:0005230|GO:0005254|GO:0005886|GO:0006810|GO:0006811|GO:0006821|GO:0007268|GO:0016020|GO:0016021|GO:0030054|GO:0034707|GO:0045202|GO:0045211	chr4	155398069	155384979	-	gamma-aminobutyric acid (GABA) A receptor, subunit delta	-0.663803	0.446511	-1.55553	-3.33679	-2.26765	-1.05597	-2.01493	-1.51695	-1.18614	-1.12283	-0.590941	-2.80222	-1.52928	-1.15448
53412	-4.60973	-1.831	#N/A	down	Ppp1r3c	PTG|Ppp1r5	53412	ENSMUSG00000067279	GO:0004721|GO:0005975|GO:0005977|GO:0005978|GO:0005979|GO:0005981|GO:0006605|GO:0019899|GO:0019903|GO:0042587|GO:0043231	chr19	36736604	36731731	-	protein phosphatase 1, regulatory (inhibitor) subunit 3C	-0.0347953	-0.0277929	-0.48843	-2.4156	-2.36111	-0.648102	-0.675936	-1.84487	-0.300303	-0.0954499	-0.183673	-2.38835	-1.0563	-0.197876
269994	-4.59458	-2.69571	-1.85773	down	Gsg1l	AI852434|C230098I05Rik|G630023A01Rik|Gm637|g1l	269994	ENSMUSG00000046182	GO:0003674|GO:0005575|GO:0008150	chr7	126082411	125878419	-	GSG1-like	-0.926319	-1.06213	-2.15274	-3.65462	-3.50604	-4.03133	-2.16879	-2.23306	-2.8791	-1.66878	-1.3804	-3.58033	-2.81106	-2.27394
56745	-4.57991	-2.30559	-2.10429	down	C1qtnf1	1600017K21Rik|CTRP1|Zsig37	56745	ENSMUSG00000017446	GO:0005576|GO:0005581|GO:0005615|GO:0010906|GO:0043410|GO:0051260|GO:0051897|GO:0070208	chr11	118451782	118428457	+	C1q and tumor necrosis factor related protein 1	-0.629207	0.00596905	-1.72257	-2.68549	-3.26902	-1.77044	-1.82979	-2.36099	-2.46338	-1.24716	-0.781936	-2.97726	-1.98707	-1.85527
71481	-4.57084	-2.24282	-2.71304	down	Alpk1	8430410J10Rik|LAK	71481	ENSMUSG00000028028	GO:0003674|GO:0004674|GO:0005524|GO:0005575|GO:0006468|GO:0008150|GO:0016301|GO:0016310|GO:0016740|GO:0016772	chr3	127780527	127670310	-	alpha-kinase 1	-0.186435	0.14452	-0.144519	-2.08639	-2.42282	-1.53307	-1.37028	-0.779036	-2.18819	-0.815921	-0.0621449	-2.25461	-1.22746	-1.50206
74694	-4.57003	-2.52941	#N/A	down	Tbc1d30	4930505D03Rik	74694	ENSMUSG00000052302	GO:0003674|GO:0005097|GO:0005575|GO:0005622|GO:0005886|GO:0008150|GO:0016020|GO:0032313	chr10	121311189	121263820	-	TBC1 domain family, member 30	-1.60582	-0.0714941	-1.32517	-2.84961	-3.53645	-3.32477	-1.78099	-1.91312	-1.73958	-1.25052	-1.00083	-3.19303	-2.33963	-1.49505
407790	-4.48228	-1.80302	#N/A	down	Ndufa4l2	BC064011	407790	ENSMUSG00000040280	GO:0003674|GO:0005575|GO:0008150	chr10	127517156	127514939	+	NADH dehydrogenase (ubiquinone) 1 alpha subcomplex, 4-like 2	0.172898	1.13595	0.211863	-1.03479	-2.27987	-1.123	0.254079	-0.161617	-0.254797	0.523379	0.506904	-1.65733	-0.343513	0.134291
620078	-4.46842	#N/A	#N/A	down	C130026I21Rik	4930565N07Rik|OTTMUSG00000029174	620078	ENSMUSG00000052477	GO:0003674|GO:0005575|GO:0008150	chr1	85270566	85246344	-	RIKEN cDNA C130026I21 gene	-0.460082	-0.129426	0.389968	-0.195018	-4.25754	-1.20969	-0.788631	-0.165727	-0.329009	-1.09629	-0.0665132	-2.22628	-0.721348	-0.712649
14473	-4.45931	#N/A	-4.15801	down	Gc	DBP|VDB	14473	ENSMUSG00000035540	GO:0003779|GO:0005499|GO:0005576|GO:0005615|GO:0005829|GO:0006810|GO:0030424|GO:0042359|GO:0048471|GO:0051180|GO:0051183	chr5	89457898	89417511	-	group specific component	2.27054	-4.43254	1.00355	-3.37002	-1.71592	-1.14524	0.604726	0.842133	-0.451545	-4.43254	-0.386151	-2.54297	0.100541	-2.44204
105387	-4.45655	-1.91166	-2.12169	down	Akr1c14	9030611N15Rik|AW557061	105387	ENSMUSG00000033715	GO:0005575|GO:0016229|GO:0047023|GO:0055114	chr13	4090422	4059591	+	aldo-keto reductase family 1, member C14	-0.431386	0.00112009	-0.299504	-1.69275	-3.10562	-1.02367	-1.13377	-1.3768	-1.99325	-0.663694	-0.243256	-2.39918	-1.17808	-1.32847
244198	-4.45243	#N/A	#N/A	down	Olfml1	6720478C22|AV321997|BC047207|MVAL564|ONT2|mONT2	244198	ENSMUSG00000051041	GO:0003674|GO:0005575|GO:0008150	chr7	107591365	107567433	+	olfactomedin-like 1	0.673542	-0.442486	-0.158175	-3.69613	-0.564471	0.158174	2.09203	1.27369	1.04636	-2.11984	0.0242938	-2.1303	1.17463	-0.536742
320782	-4.42664	-2.01364	#N/A	down	Tmem154	9930117H01Rik	320782	ENSMUSG00000056498	GO:0003674|GO:0005575|GO:0008150|GO:0016020|GO:0016021	chr3	84704575	84666192	+	transmembrane protein 154	-1.57226	-0.961017	-1.67037	-2.02286	-5.072	-2.54237	-2.00879	-2.68192	-2.98212	-1.48637	-1.40122	-3.54743	-2.41102	-2.23425
26900	-4.42191	-4.99335	-7.7369	down	Ddx3y	8030469F12Rik|D1Pas1-rs1|Dby	26900	ENSMUSG00000069045	GO:0000166|GO:0003676|GO:0003723|GO:0004386|GO:0005524|GO:0005634|GO:0005737|GO:0008026|GO:0016787	chrY	1286613	1260715	-	DEAD (Asp-Glu-Ala-Asp) box polypeptide 3, Y-linked	7.38609	-0.589661	-0.621376	-0.252404	0.0797679	-0.393047	0.4881	-0.880025	-0.878248	-0.908563	2.05835	-0.0863183	-0.261657	-0.893406
667803	-4.42119	-1.97902	-4.62293	down	C920025E04Rik		667803		GO:0003674|GO:0005575|GO:0008150	chr17	36111676	36109030	-	RIKEN cDNA C920025E04 gene	-1.27413	-1.90038	-1.8581	-4.0175	-3.62644	-3.47365	-1.90062	-2.6127	-2.90638	-4.86631	-1.67754	-3.82197	-2.66232	-3.88634
67473	-4.42036	#N/A	#N/A	down	Slc47a1	1300013J15Rik|AI036982|MATE1|mMATE1	67473	ENSMUSG00000010122	GO:0005451|GO:0005886|GO:0006810|GO:0006855|GO:0015238|GO:0015297|GO:0015695|GO:0015893|GO:0016020|GO:0016021|GO:0031988|GO:0055085	chr11	61378075	61343400	-	solute carrier family 47, member 1	1.96193	-0.689852	1.18235	-2.62156	-0.030477	-0.660275	1.08835	1.16768	1.722	0.539682	0.818143	-1.32602	0.531919	1.13084
13615	-4.41032	#N/A	#N/A	down	Edn2	VIC	13615	ENSMUSG00000028635	GO:0001516|GO:0001543|GO:0002690|GO:0003100|GO:0005179|GO:0005576|GO:0005615|GO:0007204|GO:0007205|GO:0008217|GO:0008284|GO:0010460|GO:0014824|GO:0014826|GO:0019221|GO:0019229|GO:0019722|GO:0030593|GO:0042116|GO:0042310|GO:0045987|GO:0046887|GO:0046888|GO:0048016|GO:0048246|GO:0050880|GO:0060585	chr4	120167360	120161424	+	endothelin 2	-1.9155	-3.32543	-0.686812	-3.58554	-4.64806	-0.976913	0.834833	-1.18074	-0.463417	-0.912793	-1.97591	-4.1168	-0.440939	-0.688105
11807	-4.38906	#N/A	-2.45968	down	Apoa2	Alp-2|ApoA-II|ApoAII|Apoa-2|Hdl-1	11807	ENSMUSG00000005681	GO:0002740|GO:0005319|GO:0005543|GO:0005576|GO:0005615|GO:0006457|GO:0006631|GO:0006656|GO:0006810|GO:0006869|GO:0008035|GO:0008203|GO:0008289|GO:0009395|GO:0009749|GO:0010873|GO:0010903|GO:0015485|GO:0015759|GO:0017127|GO:0018158|GO:0018206|GO:0030300|GO:0030301|GO:0031100|GO:0031210|GO:0031647|GO:0032375|GO:0033344|GO:0033700|GO:0034190|GO:0034361|GO:0034364|GO:0034366|GO:0034370|GO:0034374|GO:…	chr1	171226379	171225054	+	apolipoprotein A-II	0.820298	-7.07613	-0.0879927	-7.07613	-1.42091	-1.48486	0.875456	0.251292	0.249975	-7.07613	-2.11461	-4.24852	-0.119372	-3.41308
353346	-4.35997	-1.8817	-2.28556	down	Gpr141	PGR13	353346	ENSMUSG00000053101	GO:0003674|GO:0004871|GO:0004930|GO:0005575|GO:0005886|GO:0007165|GO:0007186|GO:0008150|GO:0016020|GO:0016021	chr13	19824257	19749682	-	G protein-coupled receptor 141	-0.064378	1.0034	0.15901	-1.0004	-2.51622	-1.0415	-0.638404	0.0418339	-1.45595	-0.197124	0.36601	-1.75831	-0.546025	-0.826538
77767	-4.34085	-2.19199	-1.91411	down	Ermn	A330104H05Rik|AI854460|ermin|mKIAA1189	77767	ENSMUSG00000026830	GO:0001763|GO:0003779|GO:0005737|GO:0005856|GO:0007015|GO:0008360|GO:0030175|GO:0031344|GO:0033269|GO:0033270|GO:0043025|GO:0043209|GO:0051015	chr2	58052752	58045115	-	ermin, ERM-like protein	0.358888	-0.792825	-0.0360446	-3.12145	-1.42782	-1.5776	-0.572459	-1.71665	-0.994027	-1.19265	-0.15666	-2.27464	-1.2889	-1.09334
217847	-4.33744	#N/A	-3.47374	down	Serpina10	PZI|ZPI	217847	ENSMUSG00000061947	GO:0004867|GO:0005576|GO:0010466|GO:0010951|GO:0030162|GO:0030414	chr12	103631405	103616675	-	serine (or cysteine) peptidase inhibitor, clade A (alpha-1 antiproteinase, antitrypsin), member 10	1.32742	-1.13517	1.02002	-3.49447	0.0689523	-0.575235	1.84902	1.02155	-0.0524941	-2.73231	0.404088	-1.71276	0.765114	-1.3924
100038347	-4.32124	-1.98199	-3.30211	down	Fam174b		100038347	ENSMUSG00000078670	GO:0003674|GO:0005575|GO:0008150|GO:0016020|GO:0016021	chr7	73776919	73740307	+	family with sequence similarity 174, member B	0.180852	0.6591	0.125715	-1.47254	-2.10657	-1.35135	-0.274395	-0.36944	-2.36798	-0.43502	0.321889	-1.78956	-0.665062	-1.4015
67441	-4.31605	-1.81863	-2.04906	down	Isoc2b	0610042E07Rik|AI553388|Isoc2	67441	ENSMUSG00000052605	GO:0003674|GO:0003824|GO:0005634|GO:0005737|GO:0005739|GO:0008150|GO:0008152	chr7	4866179	4844960	-	isochorismatase domain containing 2b	-0.140637	0.806466	-0.0674596	-2.43784	-1.38266	-0.307183	-1.07119	-0.6118	-1.56999	-0.101015	0.199457	-1.91025	-0.663392	-0.835503
14061	-4.30258	#N/A	#N/A	down	F2	Cf-2|Cf2|FII|thrombin	14061	ENSMUSG00000027249	GO:0001934|GO:0003824|GO:0004252|GO:0005102|GO:0005509|GO:0005515|GO:0005576|GO:0005615|GO:0006508|GO:0006953|GO:0007166|GO:0007596|GO:0007599|GO:0008152|GO:0008233|GO:0008236|GO:0008284|GO:0008360|GO:0009611|GO:0014068|GO:0016787|GO:0030168|GO:0030194|GO:0030307|GO:0032967|GO:0042730|GO:0045861|GO:0048712|GO:0051281|GO:0051480|GO:0070053|GO:0070493|GO:1900738|GO:2000379	chr2	91636414	91625320	-	coagulation factor II	-0.161547	-2.96538	-0.770237	-5.83457	-0.973938	-3.08163	0.164224	-0.534131	-0.782131	-3.1196	-1.29905	-3.40425	-1.15051	-1.95086
15233	-4.26114	#N/A	-2.42463	down	Hgd	Hgo|aku	15233	ENSMUSG00000022821	GO:0004411|GO:0006520|GO:0006559|GO:0006570|GO:0006572|GO:0016491|GO:0016702|GO:0046872|GO:0055114	chr16	37632026	37580153	+	homogentisate 1, 2-dioxygenase	0.989538	-3.09646	0.788739	-3.09646	-1.96481	-1.07505	1.37244	0.95582	-0.337858	-3.09646	-0.439395	-2.53063	0.417738	-1.71716
60440	-4.2301	-2.82709	#N/A	down	Iigp1	2900074L10Rik|AI046432|AW111922|Ifgga1|Iigp|Irga6	60440	ENSMUSG00000054072	GO:0000166|GO:0003924|GO:0005525|GO:0005634|GO:0005737|GO:0005783|GO:0005789|GO:0005794|GO:0006184|GO:0010506|GO:0016020|GO:0016787|GO:0016817|GO:0019003|GO:0019221|GO:0020005|GO:0035458|GO:0042802|GO:0042832|GO:0045087|GO:0050829	chr18	60392629	60376029	+	interferon inducible GTPase 1	-2.89187	-1.53308	-1.7517	-2.58918	-5.68997	-4.68474	-4.0048	-1.98507	-2.40006	-2.58238	-2.05888	-4.13958	-3.5582	-2.49122
15064	-4.22119	-3.13767	-3.44041	down	Mr1	H2ls	15064	ENSMUSG00000026471	GO:0002474|GO:0005783|GO:0006955|GO:0016020|GO:0016021|GO:0019882|GO:0042612	chr1	155146780	155127878	-	major histocompatibility complex, class I-related	0.64849	0.27472	0.151401	-1.64301	-1.79588	-2.49856	-0.552737	-0.823171	-2.56872	-0.280028	0.358204	-1.71945	-1.29149	-1.42438
226999	-4.14139	#N/A	#N/A	down	Slc9a2	2210416H12Rik|4932415O19Rik|AV333884|NHE2	226999	ENSMUSG00000026062	GO:0005903|GO:0006810|GO:0006811|GO:0006814|GO:0006885|GO:0008104|GO:0015297|GO:0015385|GO:0015992|GO:0016021|GO:0035725|GO:0055085	chr1	40768885	40681712	+	solute carrier family 9 (sodium/hydrogen exchanger), member 2	-1.38669	-0.895902	-2.31173	-2.69213	-4.47099	-2.90316	-1.02971	-1.28107	-2.94358	-1.52559	-1.53144	-3.58156	-1.73798	-2.23458
216859	-4.12399	#N/A	-3.52684	down	Acap1	Centb1	216859	ENSMUSG00000001588	GO:0003674|GO:0004629|GO:0004871|GO:0005543|GO:0005575|GO:0006629|GO:0007165|GO:0008060|GO:0008150|GO:0008270|GO:0016042|GO:0016787|GO:0032312|GO:0035556|GO:0046872	chr11	69895539	69881567	-	ArfGAP with coiled-coil, ankyrin repeat and PH domains 1	0.67496	0.931689	0.158591	-1.53306	-1.37819	1.24366	0.973381	0.0700979	-3.18054	0.720612	0.588413	-1.45563	0.762381	-1.22996
641454	-4.10162	-2.5629	#N/A	down	5830444B04Rik		641454		GO:0003674|GO:0005575|GO:0008150	chr4	155421704	155400969	-	RIKEN cDNA 5830444B04 gene	-0.55085	-0.0649877	-0.816072	-2.4331	-2.59389	-1.83918	-1.70535	-1.96071	-0.977983	-1.4915	-0.477303	-2.5135	-1.83508	-1.23474
11808	-4.09563	#N/A	-2.71624	down	Apoa4	Apoa-4	11808	ENSMUSG00000032080	GO:0002227|GO:0005507|GO:0005576|GO:0005615|GO:0005737|GO:0005813|GO:0006810|GO:0006869|GO:0006982|GO:0007159|GO:0008203|GO:0008289|GO:0010873|GO:0010898|GO:0016209|GO:0017127|GO:0019430|GO:0030300|GO:0031210|GO:0032374|GO:0033344|GO:0033700|GO:0034361|GO:0034364|GO:0034372|GO:0034445|GO:0042157|GO:0042627|GO:0042632|GO:0042744|GO:0042803|GO:0043691|GO:0044240|GO:0045723|GO:0046470|GO:0051006|GO:…	chr9	46243458	46240844	+	apolipoprotein A-IV	-0.862393	-9.5927	-1.99351	-9.5927	-2.77455	-2.14845	-0.622311	-1.06649	-1.5896	-9.5927	-4.14954	-6.18362	-1.27909	-5.59115
13179	-4.08845	#N/A	#N/A	down	Dcn	DC|DSPG2|PG40|PGII|PGS2|SLRR1B|mDcn	13179	ENSMUSG00000019929	GO:0005518|GO:0005539|GO:0005576|GO:0005578|GO:0005589|GO:0005615|GO:0019800|GO:0031012|GO:0047485|GO:0050840	chr10	97518162	97479500	+	decorin	-1.52246	-0.754928	-2.33106	-4.37017	-2.76524	-2.72427	-1.68468	-2.3487	-2.86673	-1.49651	-1.53615	-3.56771	-2.25255	-2.18162
12365	-4.07007	-4.22703	-7.81104	down	Casp14	MICE|mini-ICE	12365	ENSMUSG00000005355	GO:0004197|GO:0005634|GO:0005737|GO:0006508|GO:0006915|GO:0006917|GO:0008152|GO:0008233|GO:0008234|GO:0016787|GO:0030154|GO:0045095	chr10	78718293	78711995	-	caspase 14	-0.984542	0.363672	-0.182618	-2.82745	-1.75831	-1.47624	-3.8805	-1.68569	-4.88997	-1.57672	-0.267829	-2.29288	-2.34747	-3.23334
12258	-4.05127	-2.17778	#N/A	down	Serping1	C1INH|C1nh	12258	ENSMUSG00000023224	GO:0001848|GO:0001869|GO:0004867|GO:0005576|GO:0005615|GO:0006958|GO:0007596|GO:0007599|GO:0010466|GO:0010951|GO:0030162|GO:0030414|GO:0042730|GO:0045087	chr2	84775429	84765360	-	serine (or cysteine) peptidase inhibitor, clade G, member 1	-0.931901	0.0449324	-1.83367	-3.4005	-2.45	-3.07482	-1.1987	-1.81568	-2.11524	-0.0174494	-0.906878	-2.92525	-2.02974	-1.06634
278240	-4.04816	#N/A	#N/A	down	Spin2	BC068162	278240	ENSMUSG00000046550	GO:0003674|GO:0005575|GO:0007049|GO:0007276|GO:0008150	chrX	153834240	153832293	+	spindlin family, member 2	0.171015	-0.895809	1.07248	-1.52192	-2.28083	-1.39107	1.05642	1.05483	0.0830843	-0.421162	0.115894	-1.90137	0.240061	-0.169039
20958	-4.0389	-2.89183	-2.43787	down	Sycp1-ps1	Sycp1-rs	20958			chr7	18789414	18786302	+	synaptonemal complex protein 1, pseudogene 1	-0.256146	0.501893	-1.37957	-2.34764	-2.43616	-1.92196	-1.46917	-2.33864	-2.10898	-1.21815	-0.377941	-2.3919	-1.90992	-1.66356
114644	-4.01158	#N/A	#N/A	down	Slc13a3	NaDC-3|NaDC3|SDCT2	114644	ENSMUSG00000018459	GO:0005215|GO:0005310|GO:0005343|GO:0005886|GO:0006810|GO:0006811|GO:0006814|GO:0006820|GO:0006835|GO:0015137|GO:0015141|GO:0015183|GO:0015293|GO:0015362|GO:0015744|GO:0015746|GO:0015810|GO:0016020|GO:0016021|GO:0017153|GO:0035674|GO:0035725|GO:0055085|GO:0071422	chr2	165473197	165405295	-	solute carrier family 13 (sodium-dependent dicarboxylate transporter), member 3	1.04349	0.65384	0.490382	-2.51702	-0.0328464	-0.442652	0.889365	0.00325584	0.110676	-0.00325584	0.729236	-1.27493	0.14999	0.05371
100048658	-4.00934	-3.7679	-4.07866	down	Ddx43	ENSMUSG00000070291|OTTMUSG00000019690	100048658	ENSMUSG00000070291	GO:0000166|GO:0003674|GO:0004386|GO:0005524|GO:0005622|GO:0008150|GO:0008152|GO:0016787	chr9	78423589	78395777	+	DEAD (Asp-Glu-Ala-Asp) box polypeptide 43	0.654782	-0.13235	0.929839	-0.871739	-2.16681	-2.04961	-2.07528	-0.164123	-1.07781	-2.0102	0.48409	-1.51928	-1.42967	-1.544
66222	-3.99957	#N/A	#N/A	down	Serpinb1a	1190005M04Rik|AI325983|EI|EIA|ELANH2|LEI|M/NEI|MNEI|PI2	66222	ENSMUSG00000044734	GO:0004867|GO:0005615|GO:0005737|GO:0010466|GO:0010951|GO:0030162|GO:0030414|GO:0042176	chr13	32851185	32842092	-	serine (or cysteine) peptidase inhibitor, clade B, member 1a	-1.49995	-1.33977	-0.364604	-4.82042	-1.31549	-1.89953	-1.22598	-0.741397	-1.69098	-1.04683	-1.06811	-3.06795	-1.28897	-1.3689
320482	-3.98848	#N/A	#N/A	down	Nron	A630071L07Rik	320482		GO:0001817|GO:0030529|GO:0035305|GO:0051532	chr2	33813591	33805816	+	non-protein coding RNA, repressor of NFAT	0.289674	1.08325	0.248841	-2.43784	-0.472661	0.794951	0.711959	1.03463	-0.197471	0.595768	0.540589	-1.45525	0.847179	0.199148
20700	-3.98155	#N/A	-2.73601	down	Serpina1a	Aat-2|Aat2|Dom1|PI1|Spi1-1|Spi1-3	20700	ENSMUSG00000066366	GO:0002020|GO:0004866|GO:0004867|GO:0005515|GO:0005576|GO:0005615|GO:0006487|GO:0006953|GO:0010288|GO:0010466|GO:0010951|GO:0030162|GO:0030414|GO:0033986|GO:0034097|GO:0043434|GO:0046687	chr12	103863619	103853295	-	serine (or cysteine) peptidase inhibitor, clade A, member 1A	0.607261	-0.879895	0.229745	-3.0292	-0.986054	-1.12277	0.976631	0.277906	-0.0249901	-2.90775	-0.014296	-2.00763	0.0439218	-1.46637
54612	-3.97905	-2.76192	#N/A	down	Sfrp5	AI605071|SARP3	54612	ENSMUSG00000018822	GO:0001944|GO:0005576|GO:0005737|GO:0005886|GO:0006357|GO:0007275|GO:0007420|GO:0008285|GO:0008406|GO:0016055|GO:0017147|GO:0030154|GO:0030165|GO:0030178|GO:0035414|GO:0042813|GO:0043433|GO:0043508|GO:0048546|GO:0051898|GO:0060028|GO:0060070|GO:0090090|GO:0090175|GO:0090179|GO:2000041|GO:2000057	chr19	42202252	42197971	-	secreted frizzled-related sequence protein 5	-0.435098	0.229354	-1.23809	-1.88777	-3.05964	-2.30302	-0.99828	-2.53955	-2.26763	0.300597	-0.481278	-2.4737	-1.94695	-0.983517
77889	-3.9719	-2.0209	-2.45962	down	Lbh	1810009F10Rik|6720416L16Rik	77889	ENSMUSG00000024063	GO:0005634|GO:0005730|GO:0005737|GO:0006351|GO:0006355|GO:0007275|GO:0043231|GO:0045893	chr17	72941946	72918305	+	limb-bud and heart	-0.963941	-0.594853	-1.36348	-2.90851	-3.01933	-1.53174	-1.96069	-2.47483	-2.36139	-2.18366	-0.974092	-2.96392	-1.98909	-2.27253
75600	-3.97018	#N/A	#N/A	down	Calml4	2010002G05Rik	75600	ENSMUSG00000032246	GO:0005509	chr9	62875917	62858104	+	calmodulin-like 4	0.258972	0.461588	-1.25974	-1.64825	-2.68962	-1.00279	-0.762532	-0.981205	-1.16749	-0.258972	-0.179728	-2.16893	-0.915508	-0.71323
223272	-3.94879	-4.23468	#N/A	down	Itgbl1	B930011D01Rik	223272	ENSMUSG00000032925	GO:0003674|GO:0004872|GO:0005102|GO:0005575|GO:0005576|GO:0007155|GO:0007160|GO:0007229|GO:0008150|GO:0008305	chr14	123974079	123660140	+	integrin, beta-like 1	-0.789371	-0.531168	-0.0468247	-1.97177	-2.90263	-2.01287	-4.03428	-1.56697	-0.538716	1.215	-0.455788	-2.4372	-2.53804	0.338143
22139	-3.92673	#N/A	-2.96861	down	Ttr	AA408768|AI787086|D17860|prealbumin	22139	ENSMUSG00000061808	GO:0005179|GO:0005576|GO:0005615|GO:0006810|GO:0042562|GO:0042572|GO:0043234|GO:0046982	chr18	20674326	20665250	+	transthyretin	1.09945	-4.80154	0.524064	-6.11618	0.0508423	-0.887732	1.63282	0.355092	0.121765	-5.38002	-1.05934	-3.03267	0.366726	-2.62913
14231	-3.92609	#N/A	#N/A	down	Fkbp7	23kDa|FKBP-7|FKBP23	14231	ENSMUSG00000002732	GO:0003755|GO:0005509|GO:0005515|GO:0005528|GO:0005783|GO:0006457|GO:0016020|GO:0016853|GO:0018208	chr2	76673098	76663034	-	FK506 binding protein 7	-1.02322	-1.23607	-1.49405	-4.05521	-2.3932	-2.62457	-1.3074	-1.42414	-1.75017	-1.29527	-1.25111	-3.22421	-1.78537	-1.52272
99662	-3.9093	#N/A	-2.55909	down	Eps8l3	AI504489|Eps8r3	99662	ENSMUSG00000040600	GO:0003674|GO:0005575|GO:0005737|GO:0008150	chr3	107892900	107877230	+	EPS8-like 3	0.959277	-4.14508	-0.290887	-4.14508	-2.10653	-0.243023	1.06906	-0.739162	-0.883977	-4.14508	-1.1589	-3.12581	0.0289596	-2.51453
225742	-3.89414	-3.8332	-5.39264	down	St8sia5	ST8SiaV|Siat8e	225742	ENSMUSG00000025425	GO:0003828|GO:0005794|GO:0006486|GO:0008152|GO:0008373|GO:0016020|GO:0016021|GO:0016740|GO:0016757|GO:0030173	chr18	77255450	77185847	+	ST8 alpha-N-acetyl-neuraminide alpha-2,8-sialyltransferase 5	0.404833	1.43871	-0.726313	-0.915947	-2.26185	-1.43349	-1.33874	-1.92618	-2.28383	-1.83334	0.372409	-1.5889	-1.56614	-2.05858
21822	-3.86156	-3.19149	#N/A	down	Tgtp1	Gtp2|Irgb6|Mg21|Tgtp	21822	ENSMUSG00000078922	GO:0003924|GO:0005525|GO:0005575|GO:0034341|GO:0035455|GO:0035458	chr11	48992246	48985329	-	T cell specific GTPase 1	-2.84667	-1.0743	-1.25926	-2.41802	-4.93384	-4.04409	-3.71266	-2.44618	-3.15489	-1.41276	-1.72675	-3.67593	-3.40098	-2.28383
232714	-3.85446	#N/A	#N/A	down	Mgam	6030407P20Rik|MGA	232714	ENSMUSG00000068587	GO:0004558|GO:0008152|GO:0016160|GO:0016787|GO:0016798|GO:0032450	chr6	40769123	40628831	+	maltase-glucoamylase	-0.499154	-1.19529	1.20966	-3.43517	-0.781072	-0.154351	-0.903254	-0.223017	-0.516695	-0.921406	-0.161594	-2.10812	-0.426874	-0.719051
212032	-3.84377	#N/A	-1.8677	down	Hk3	HK III|HK-III	212032	ENSMUSG00000025877	GO:0000166|GO:0003824|GO:0004396|GO:0005524|GO:0005739|GO:0005975|GO:0006096|GO:0008152|GO:0016301|GO:0016310|GO:0016740|GO:0016773|GO:0019899|GO:0042562|GO:0043234|GO:0046835	chr13	55021385	55005985	-	hexokinase 3	-0.570625	-0.335948	-0.802748	-3.73909	-1.2855	-0.112007	0.793948	-2.85673	-0.565447	-2.37663	-0.569774	-2.51229	-0.72493	-1.47104
15007	-3.83915	#N/A	-11.3069	down	H2-Q10	H-2Q10|Q10|Qa10	15007	ENSMUSG00000067235	GO:0002474|GO:0006955|GO:0016020|GO:0016021|GO:0019882|GO:0042612	chr17	35474563	35470089	+	histocompatibility 2, Q region locus 10	-1.61111	-1.77288	-1.42835	-5.1232	-1.9666	-1.66138	-1.84332	-1.91105	-5.01208	-5.1944	-1.60412	-3.5449	-1.80525	-5.10324
23850	-3.80603	-1.9444	#N/A	down	Pappa2	PAPP-A2|PLAC3|Pappe	23850	ENSMUSG00000073530	GO:0004222|GO:0005575|GO:0006508|GO:0008237	chr1	158957438	158711731	-	pappalysin 2	-0.244821	0.383286	-1.51796	-2.08823	-2.68801	-1.27977	-1.37298	-1.60472	-1.4073	-0.908269	-0.45983	-2.38812	-1.41916	-1.15778
99571	-3.79925	#N/A	-2.49144	down	Fgg	3010002H13Rik|AI256424	99571	ENSMUSG00000033860	GO:0005102|GO:0005576|GO:0005577|GO:0005615|GO:0005938|GO:0007165|GO:0007596|GO:0007599|GO:0009897|GO:0030168|GO:0030674|GO:0031091|GO:0043499|GO:0051258|GO:0051592|GO:0072562	chr3	83015049	83007896	+	fibrinogen gamma chain	0.161403	-8.06279	-0.586131	-8.06279	-1.44698	-1.3769	0.674114	-0.50162	-0.229518	-8.06279	-2.82917	-4.75489	-0.401469	-4.14616
83553	-3.77346	-2.52171	-2.21887	down	Tktl1	C79967	83553	ENSMUSG00000031397	GO:0003824|GO:0004802|GO:0005575|GO:0005634|GO:0005737|GO:0008152|GO:0016740|GO:0046872	chrX	74208498	74177259	+	transketolase-like 1	-0.254913	-1.53961	3.01714	-1.47709	-1.53961	0.289159	-1.53013	-1.53961	-0.365967	-1.1186	0.407541	-1.50835	-0.92686	-0.742284
14859	-3.74667	#N/A	-2.64715	down	Gsta3	Gst2-3	14859	ENSMUSG00000025934	GO:0004364|GO:0005737|GO:0008152|GO:0016740	chr1	21265559	21240589	+	glutathione S-transferase, alpha 3	1.09336	-1.62593	0.36773	-1.91016	-2.01095	-1.53623	-0.325775	0.0616808	-1.35245	-1.56632	-0.0549452	-1.96055	-0.600108	-1.45939
68021	-3.73031	#N/A	#N/A	down	Bphl	2010012D11Rik|5730533B08Rik|AI115341	68021	ENSMUSG00000038286	GO:0003674|GO:0005737|GO:0005739|GO:0008150|GO:0016787	chr13	34074074	34037641	+	biphenyl hydrolase-like (serine hydrolase, breast epithelial mucin-associated antigen)	-0.00580239	1.07402	-0.121441	-0.487369	-2.68004	-0.468355	-0.480293	0.125723	0.00580239	0.0865183	0.315593	-1.5837	-0.274308	0.0461603
381974	-3.71847	#N/A	#N/A	down	Mrgprg	Gm1098|Mrgg	381974	ENSMUSG00000050276	GO:0003674|GO:0004871|GO:0004930|GO:0005575|GO:0005886|GO:0007165|GO:0007186|GO:0008150|GO:0016020|GO:0016021	chr7	143766993	143763710	-	MAS-related GPR, member G	0.222944	1.6993	0.926704	-0.621062	-1.26906	-0.036953	1.29788	0.299967	0.438187	1.99129	0.949648	-0.94506	0.520297	1.21474
19662	-3.68425	#N/A	#N/A	down	Rbp4	Rbp-4	19662	ENSMUSG00000024990	GO:0001654|GO:0005215|GO:0005501|GO:0005576|GO:0005615|GO:0006094|GO:0006810|GO:0007283|GO:0007507|GO:0008584|GO:0009790|GO:0016918|GO:0019841|GO:0030277|GO:0030324|GO:0032024|GO:0032526|GO:0032868|GO:0034632|GO:0034633|GO:0036094|GO:0042572|GO:0042574|GO:0042593|GO:0043234|GO:0046982|GO:0048562|GO:0048706|GO:0048738|GO:0048807|GO:0050908|GO:0051024|GO:0055085|GO:0060041|GO:0060044|GO:0060059|GO:…	chr19	38125321	38116620	-	retinol binding protein 4, plasma	0.791704	-5.5706	-0.0572023	-6.66219	-0.324622	-0.792405	1.47172	0.3624	0.863202	-4.77445	-1.61203	-3.49341	0.347238	-1.95562
320910	-3.68374	-4.07362	-3.51172	down	Itgb8	4832412O06Rik	320910	ENSMUSG00000025321	GO:0001573|GO:0007155|GO:0007229|GO:0016021	chr12	119238276	119162803	-	integrin beta 8	-1.97903	-0.0538464	-2.66253	-2.33008	-4.56252	-3.54111	-3.55305	-3.68017	-2.38888	-4.36573	-1.56513	-3.4463	-3.59144	-3.37731
93695	-3.67642	#N/A	#N/A	down	Gpnmb	DC-HIL|Dchil|ipd	93695	ENSMUSG00000029816	GO:0005178|GO:0005887|GO:0007155|GO:0008201|GO:0016020|GO:0016021|GO:0016023|GO:0031410	chr6	49058182	49036518	+	glycoprotein (transmembrane) nmb	-1.01341	-0.144726	-1.4313	-2.15781	-3.32509	-1.48849	-0.526225	-2.07771	-1.65242	-0.836303	-0.863145	-2.74145	-1.36414	-1.24436
72002	-3.6652	#N/A	#N/A	down	Slc39a5	1810013D05Rik|2010205A06Rik|Zip5	72002	ENSMUSG00000039878	GO:0005886|GO:0006810|GO:0006811|GO:0006829|GO:0006882|GO:0016020|GO:0016021|GO:0016323|GO:0030001|GO:0034224|GO:0046873|GO:0055085	chr10	128401224	128395931	-	solute carrier family 39 (metal ion transporter), member 5	2.2369	0.591716	0.724959	-2.34018	0.96145	0.430346	2.1469	0.921108	2.19849	0.218956	1.18453	-0.689364	1.16612	1.20872
77799	-3.6569	-3.59533	#N/A	down	Sla2	A930009E21Rik|AI430952|SLAP-2|SLAP2	77799	ENSMUSG00000027636	GO:0000122|GO:0005070|GO:0005515|GO:0005737|GO:0005768|GO:0005770|GO:0005886|GO:0016020|GO:0016023|GO:0031410|GO:0042110|GO:0047485|GO:0050849	chr2	156887078	156872922	-	Src-like-adaptor 2	0.245918	0.509953	0.46669	-3.21613	0.289932	-5.37871	0.487628	0.575273	0.702952	0.355541	0.40752	-1.4631	-1.4386	0.529246
20418	-3.64905	-2.94549	-13.5307	down	Shc3	N-Shc|Rai|ShcC	20418	ENSMUSG00000021448	GO:0005515|GO:0007611|GO:0035249|GO:0035556	chr13	51567084	51431042	-	src homology 2 domain-containing transforming protein C3	1.26419	1.84169	1.38338	-0.698149	-0.0440483	-0.396863	0.281555	-0.0709557	-2.58703	-1.93646	1.49642	-0.371099	-0.062088	-2.26174
77015	-3.64702	#N/A	-2.11035	down	Mpped2	239Fb|2700082O15Rik|AV354767|AW060960	77015	ENSMUSG00000016386	GO:0005575|GO:0008150|GO:0016787|GO:0046872	chr2	106868360	106693459	+	metallophosphoesterase domain containing 2	-0.993335	-1.29462	-0.217405	-2.22153	-3.18214	-1.67572	-1.39744	-0.768478	-1.72512	-2.10009	-0.835121	-2.70184	-1.28054	-1.9126
546546	-3.63825	#N/A	-4.50707	down	Serpina3h	6C28|Spi2	546546			chr12	104254405	104247896	+	serine (or cysteine) peptidase inhibitor, clade A, member 3H	-0.893505	-0.960329	-0.407082	-2.15145	-3.08231	-2.19256	0.117432	-0.331614	-4.21397	-1.63769	-0.753639	-2.61688	-0.802247	-2.92583
71684	-3.63799	#N/A	#N/A	down	Rbm43	0610033I05Rik	71684	ENSMUSG00000036249	GO:0000166|GO:0003674|GO:0003676|GO:0003723|GO:0005575|GO:0008150	chr2	51935009	51924449	-	RNA binding motif protein 43	-0.0134826	0.585378	0.159999	-0.542551	-2.69581	0.209811	0.00644064	-0.829627	-0.0664067	0.0829673	0.243965	-1.61918	-0.204459	0.00828028
20351	-3.6343	#N/A	#N/A	down	Sema4a	AI132332|SemB|Semab	20351	ENSMUSG00000028064	GO:0001525|GO:0002292|GO:0004872|GO:0005886|GO:0007275|GO:0007399|GO:0007409|GO:0008360|GO:0010594|GO:0016020|GO:0016021|GO:0016525|GO:0030154|GO:0045063|GO:0071526	chr3	88461182	88435962	-	sema domain, immunoglobulin domain (Ig), transmembrane domain (TM) and short cytoplasmic domain, (semaphorin) 4A	0.168026	-2.42875	-0.421133	-4.94542	-0.565838	-0.754086	1.00657	-0.0058713	0.145378	-2.9541	-0.893951	-2.75563	0.0822032	-1.40436
22160	-3.62728	#N/A	#N/A	down	Twist1	AA960487|M-Twist|Pde|Ska10|Ska<m10Jus>|Twist|bHLHa38|pdt	22160	ENSMUSG00000035799	GO:0000122|GO:0000981|GO:0001077|GO:0001503|GO:0001649|GO:0001701|GO:0001764|GO:0001843|GO:0003180|GO:0003183|GO:0003203|GO:0003253|GO:0003677|GO:0003700|GO:0005634|GO:0006351|GO:0006355|GO:0006366|GO:0006915|GO:0007275|GO:0007517|GO:0008134|GO:0010628|GO:0010718|GO:0014067|GO:0019904|GO:0030154|GO:0030326|GO:0030500|GO:0032000|GO:0032720|GO:0032760|GO:0033128|GO:0035067|GO:0035115|GO:0035116|GO:…	chr12	33959831	33957671	+	twist homolog 1 (Drosophila)	0.547987	-0.203335	0.573506	-1.29492	-1.81075	0.248934	1.15453	0.543201	-0.861872	-0.0441899	0.306053	-1.55283	0.64889	-0.453031
21984	-3.61923	-1.94032	#N/A	down	Tpbpa	4311|AV033951|Tb-1|Tb1|Tpbp	21984	ENSMUSG00000033834	GO:0003674	chr13	60941935	60938692	-	trophoblast specific protein alpha	-0.396603	-0.0844669	-1.9069	-2.37765	-2.92569	-1.61738	-1.59772	-2.04177	-1.84726	-1.0767	-0.79599	-2.65167	-1.75229	-1.46198
14469	-3.61063	#N/A	#N/A	down	Gbp2		14469	ENSMUSG00000028270	GO:0000166|GO:0003924|GO:0005525|GO:0005886|GO:0006184|GO:0016020|GO:0020005|GO:0031410|GO:0035458|GO:0042832|GO:0050830|GO:0051856|GO:0071222|GO:0071346	chr3	142638008	142620663	+	guanylate binding protein 2	-3.3022	-2.49456	-2.05619	-3.60079	-5.33901	-3.12732	-3.52323	-2.67554	-2.83759	-2.75142	-2.61765	-4.4699	-3.1087	-2.79451
59083	-3.60397	-1.90855	-2.57986	down	Fetub	2310011O17Rik|AI255764|D17980|Gugu	59083	ENSMUSG00000022871	GO:0004869|GO:0005576|GO:0005615	chr16	22939768	22918382	+	fetuin beta	-3.81338	-2.65781	-2.37942	-4.33436	-5.26522	-3.33107	-3.3874	-4.92956	-6.22324	-2.41176	-2.9502	-4.79979	-3.88268	-4.3175
16664	-3.60097	#N/A	-2.23202	down	Krt14	AI626930|K14|Krt-1.14|Krt1-14	16664	ENSMUSG00000045545	GO:0005198|GO:0005515|GO:0005622|GO:0005634|GO:0005737|GO:0005739|GO:0005882|GO:0030855|GO:0045095|GO:0045110|GO:0071944	chr11	100207510	100203162	-	keratin 14	-2.7953	-3.26183	-1.93018	-3.86597	-5.15567	-3.63401	-3.17663	-3.52477	-3.92381	-3.71776	-2.66244	-4.51082	-3.44514	-3.82078
68144	-3.59373	#N/A	#N/A	down	5031426D15Rik		68144			chr2	6928722	6922702	-	RIKEN cDNA 5031426D15 gene	1.00028	0.0486608	0.066637	-0.264159	-2.68309	-0.108342	-0.458405	-0.387675	0.123343	0.0348134	0.371859	-1.47362	-0.318141	0.079078
104582	-3.58908	-4.22703	#N/A	down	Rprml	AW049332	104582	ENSMUSG00000046215	GO:0003674|GO:0005575|GO:0008150|GO:0016020|GO:0016021	chr11	103650580	103649509	+	reprimo-like	0.848458	-0.0484405	0.071847	-1.08756	-2.01842	-1.5437	-3.1406	-0.68276	-0.65451	-0.158756	0.290622	-1.55299	-1.78902	-0.406633
244579	-3.57432	-3.36857	#N/A	down	Tox3	500-9|BC052044|C230068E13|CAGF9|Tnrc9	244579	ENSMUSG00000043668	GO:0003677|GO:0003682|GO:0005634|GO:0006351|GO:0006355|GO:0006915|GO:0019722|GO:0034056|GO:0042803|GO:0043524|GO:0045893|GO:0051219	chr8	90348252	90247112	-	TOX high mobility group box family member 3	1.27302	0.750441	-0.31464	-0.769073	-1.76705	-1.63195	-1.01476	-0.900872	-0.555141	0.0312152	0.569608	-1.26806	-1.18253	-0.261963
268663	-3.56452	#N/A	#N/A	down	Cdhr2	Gm624|PC-LKC|Pcdh24	268663	ENSMUSG00000034918	GO:0003674|GO:0007155|GO:0016020|GO:0016021|GO:0030308	chr13	54736662	54701463	+	cadherin-related family member 2	-0.41104	-5.90342	-1.132	-6.83513	-1.79659	-1.11328	0.580925	-0.586992	0.196486	-6.83513	-2.48215	-4.31586	-0.373117	-3.31932
244853	-3.5639	#N/A	#N/A	down	Nxpe4	C130036J11|D930028F11Rik|Fam55d	244853	ENSMUSG00000044229	GO:0003674|GO:0005575|GO:0005576|GO:0008150	chr9	48400025	48362041	+	neurexophilin and PC-esterase domain family, member 4	0.661944	0.762612	-0.999026	-0.0308976	-3.35233	-0.655219	0.214321	-0.142198	-0.389257	0.0308981	0.141843	-1.69161	-0.194365	-0.179179
319707	-3.56356	#N/A	#N/A	down	C430002N11Rik		319707			chr9	96774397	96765562	+	RIKEN cDNA C430002N11 gene	1.63654	0.86849	-1.0109	0.588535	-3.25908	1.37884	-0.00846648	-0.0830464	1.24866	0.187647	0.498044	-1.33528	0.429108	0.718151
232078	-3.5479	-2.03094	#N/A	down	Thnsl2	BC051244|TSH2	232078	ENSMUSG00000054474	GO:0004795|GO:0005575|GO:0008152|GO:0009071|GO:0009088|GO:0016311|GO:0016829|GO:0030170|GO:0046360|GO:0070905	chr6	71144376	71128398	-	threonine synthase-like 2 (bacterial)	0.791306	-0.104447	0.040689	-1.82654	-1.34236	-3.45261	0.535456	0.578263	0.400063	-0.575805	0.242516	-1.58445	-0.779629	-0.0878713
110557	-3.53715	-1.81808	-2.42229	down	H2-Q6	0610037M15Rik|H-2Q6|Qa-6|Qa6	110557	ENSMUSG00000073409	GO:0002474|GO:0016020|GO:0016021|GO:0042612	chr17	35428361	35424877	+	histocompatibility 2, Q region locus 6	-2.38195	-1.95942	-2.7762	-3.59983	-4.79039	-3.16701	-3.06479	-3.47301	-4.76669	-2.5311	-2.37252	-4.19511	-3.23494	-3.64889
239134	-3.51903	#N/A	#N/A	down	Gucy1b2	B930025B03|GC-SB2	239134	ENSMUSG00000021933	GO:0000166|GO:0016829|GO:0043167	chr14	62456289	62392670	-	guanylate cyclase 1, soluble, beta 2	-2.70945	-1.76791	-3.57668	-4.50643	-4.49329	-2.89255	-2.35642	-2.66572	-3.52543	-1.61582	-2.68468	-4.49986	-2.63823	-2.57062
433375	-3.51044	-2.81787	-1.91536	down	Creg1	AA755314|Creg	433375	ENSMUSG00000040713	GO:0005576|GO:0005667|GO:0006355|GO:0008134|GO:0010181|GO:0016491|GO:0040008|GO:0055114	chr1	165775304	165763780	+	cellular repressor of E1A-stimulated genes 1	-0.93738	-0.349891	-2.42709	-2.76322	-3.33632	-2.78388	-2.57708	-2.83721	-2.41647	-1.935	-1.23812	-3.04977	-2.73273	-2.17574
69785	-3.49299	#N/A	-3.86726	down	Ceacam13	1600012K03Rik|1600025J19Rik	69785	ENSMUSG00000057195	GO:0003674|GO:0005575|GO:0008150	chr7	18019220	18009889	+	carcinoembryonic antigen-related cell adhesion molecule 13	-1.75556	-0.548278	-2.98892	-3.31239	-3.82505	-2.33721	-2.19747	-2.48013	-4.83437	-2.59676	-1.76425	-3.56872	-2.33827	-3.71557
230163	-3.49259	#N/A	-3.14916	down	Aldob	Aldo-2|Aldo2|BC016435	230163	ENSMUSG00000028307	GO:0003824|GO:0004332|GO:0005634|GO:0005737|GO:0005764|GO:0005815|GO:0005829|GO:0005886|GO:0006000|GO:0006096|GO:0006116|GO:0008092|GO:0010043|GO:0016829|GO:0030388|GO:0030867|GO:0030868|GO:0031210|GO:0032781|GO:0034451|GO:0042802|GO:0043231|GO:0043434|GO:0048471|GO:0051117|GO:0070061|GO:0070072	chr4	49549483	49535995	-	aldolase B, fructose-bisphosphate	3.60791	-2.49561	2.48189	-3.36481	2.15234	1.33555	4.25355	2.98856	3.51352	-4.42733	1.19806	-0.606235	2.85922	-0.456905
16971	-3.48876	-2.03388	-2.1497	down	Lrp1	A2mr|AI316852|CD91|Lrp	16971	ENSMUSG00000040249	GO:0002020|GO:0005509|GO:0005515|GO:0005634|GO:0005737|GO:0005768|GO:0005886|GO:0005887|GO:0005905|GO:0006897|GO:0006898|GO:0007205|GO:0007275|GO:0008203|GO:0008283|GO:0010875|GO:0014912|GO:0016020|GO:0016021|GO:0030136|GO:0030178|GO:0030425|GO:0032370|GO:0032374|GO:0032403|GO:0032429|GO:0032956|GO:0034185|GO:0035909|GO:0043025|GO:0043277|GO:0046872|GO:0048471|GO:0051222|GO:2000587	chr10	127621148	127538158	-	low density lipoprotein receptor-related protein 1	-0.518389	0.296805	-1.33934	-2.67772	-1.96832	-1.37349	-1.39586	-1.86428	-2.12815	-1.12073	-0.520308	-2.32302	-1.54454	-1.62444
11752	-3.47179	#N/A	-4.02636	down	Anxa8	AI466995|Anx8	11752	ENSMUSG00000021950	GO:0005509|GO:0005544|GO:0005575|GO:0007596|GO:0007599|GO:0046872	chr14	34100568	34085990	+	annexin A8	-2.39454	-3.46941	-3.0483	-3.47074	-6.06212	-3.24881	-3.33287	-4.43112	-4.09658	-5.86386	-2.97075	-4.76643	-3.67093	-4.98022
232156	-3.46779	-3.39175	-2.63183	down	Slc4a5	C330006M16|C330016K18Rik	232156	ENSMUSG00000068323	GO:0003674|GO:0005575|GO:0008150	chr6	83304945	83237375	+	solute carrier family 4, sodium bicarbonate cotransporter, member 5	-0.842773	-0.611185	-2.21424	-2.86871	-3.16479	-2.70907	-2.71566	-3.52956	-3.3195	-1.9181	-1.22273	-3.01675	-2.98476	-2.6188
26458	-3.46735	#N/A	#N/A	down	Slc27a2	ACSVL1|FATP2|VLCS|Vlac|Vlacs	26458	ENSMUSG00000027359	GO:0000038|GO:0000166|GO:0001561|GO:0001676|GO:0003824|GO:0004467|GO:0005102|GO:0005524|GO:0005739|GO:0005777|GO:0005778|GO:0005779|GO:0005783|GO:0005788|GO:0005789|GO:0006629|GO:0006631|GO:0006635|GO:0006699|GO:0008152|GO:0015245|GO:0015908|GO:0016020|GO:0016021|GO:0016874|GO:0019899|GO:0030176|GO:0031957|GO:0042760|GO:0043231|GO:0044539|GO:0050197|GO:0070251|GO:0097089	chr2	126588243	126553024	+	solute carrier family 27 (fatty acid transporter), member 2	1.14053	-5.00458	-0.0854316	-5.87378	-0.346883	-0.95694	1.37701	0.0958104	0.803133	-4.94498	-1.3165	-3.11033	0.171961	-2.07092
69826	-3.45274	#N/A	#N/A	down	Ms4a10	2010001N17Rik	69826	ENSMUSG00000024731	GO:0005515|GO:0016020|GO:0016021	chr19	10974670	10962295	-	membrane-spanning 4-domains, subfamily A, member 10	-2.10453	-2.04459	-1.20307	-3.04054	-4.10306	0.361651	-0.32276	-1.25929	-0.419557	-3.11174	-1.78406	-3.5718	-0.406799	-1.76565
98256	-3.44744	#N/A	-2.45321	down	Kmo	AI046660	98256	ENSMUSG00000039783	GO:0004497|GO:0004502|GO:0005739|GO:0005741|GO:0005743|GO:0008152|GO:0009055|GO:0009651|GO:0016020|GO:0016021|GO:0016174|GO:0016491|GO:0019363|GO:0019441|GO:0019674|GO:0050660|GO:0055114|GO:0070189	chr1	175660853	175632193	+	kynurenine 3-monooxygenase (kynurenine 3-hydroxylase)	2.40848	0.357507	1.06425	-2.79967	1.78211	0.481153	2.36744	1.3443	1.83502	-1.87086	1.27675	-0.50878	1.39763	-0.0179244
67689	-3.44435	#N/A	#N/A	down	Aldh3b1	1700001N19Rik|ALDH4|ALDH7	67689	ENSMUSG00000024885	GO:0004030|GO:0005737|GO:0005829|GO:0006081|GO:0008152|GO:0016491|GO:0016620|GO:0034599|GO:0046185|GO:0055114	chr19	3929716	3913491	-	aldehyde dehydrogenase 3 family, member B1	-0.241992	0.637681	-0.698457	-2.41843	-1.35188	0.733603	-0.466301	-0.0489426	-0.0923772	0.146411	-0.100923	-1.88515	0.0727867	0.0270171
78801	-3.43735	#N/A	-2.09243	down	Ak7	4930502N02Rik	78801	ENSMUSG00000041323	GO:0000166|GO:0002437|GO:0004017|GO:0004127|GO:0005524|GO:0005575|GO:0005737|GO:0006139|GO:0007283|GO:0007420|GO:0016301|GO:0016310|GO:0016740|GO:0019205|GO:0030030|GO:0035083|GO:0046939	chr12	105782447	105705982	+	adenylate kinase 7	-2.4979	-2.14665	-2.30365	-4.572	-3.62272	-2.98524	-3.30312	-3.03316	-4.00011	-2.76238	-2.31607	-4.09736	-3.10717	-3.38125
20675	-3.42826	#N/A	-3.59912	down	Sox3	Sox-3	20675	ENSMUSG00000045179	GO:0000979|GO:0001106|GO:0003677|GO:0005634|GO:0006351|GO:0006355|GO:0007275|GO:0007423|GO:0007530|GO:0009887|GO:0021854|GO:0021983|GO:0030900|GO:0048515|GO:0060324	chrX	60893430	60891366	-	SRY-box containing gene 3	0.131847	1.06502	0.810914	-2.67404	0.457611	-0.0676715	0.920391	1.79327	-2.67404	0.317277	0.669261	-1.10822	0.881998	-1.17838
16329	-3.42742	#N/A	#N/A	down	Inpp1	2300002C06Rik|AV137389	16329	ENSMUSG00000026102	GO:0003674|GO:0004441|GO:0005575|GO:0016787|GO:0046854|GO:0046872	chr1	52817688	52789420	-	inositol polyphosphate-1-phosphatase	-0.374037	0.654765	-0.24975	-1.84173	-1.69186	-0.737337	0.396734	0.613635	0.0870872	-0.417159	0.0103262	-1.7668	0.0910107	-0.165036
621893	-3.40875	#N/A	#N/A	down	Hist2h2ab	EG621893|H2a-613a	621893	ENSMUSG00000063689		chr3	96220308	96219916	+	histone cluster 2, H2ab	1.01718	-0.015187	0.782181	-1.87745	-0.471587	0.570065	1.59091	0.961778	0.309717	1.62719	0.594726	-1.17452	1.04092	0.968454
76982	-3.40422	#N/A	-2.92583	down	3110035E14Rik	AI415019|AV164974|R75066	76982	ENSMUSG00000067879	GO:0003674|GO:0005575|GO:0008150	chr1	9627142	9601267	+	RIKEN cDNA 3110035E14 gene	-0.217816	-0.00804782	0.872352	-0.710592	-2.39307	-0.654497	0.302582	-0.642367	-0.940653	-1.72605	0.215496	-1.55183	-0.331427	-1.33335
270162	-3.39166	-9.07511	-6.8477	down	Elmod1	4831417L10|AI428506|AI834991	270162	ENSMUSG00000041986	GO:0005096|GO:0005634|GO:0005737|GO:0005856|GO:0006909|GO:0043547	chr9	53975301	53911460	-	ELMO/CED-12 domain containing 1	-3.65666	-3.83896	-3.13371	-5.70816	-4.90205	-7.35564	-6.34616	-6.47328	-6.182	-6.45546	-3.54311	-5.30511	-6.72503	-6.31873
56533	-3.38949	-2.56814	-1.99945	down	Rgs17	6430507P11Rik|Rgsz2	56533	ENSMUSG00000019775	GO:0005096|GO:0005634|GO:0005737|GO:0005886|GO:0007186|GO:0009968|GO:0016020|GO:0038032	chr10	5922400	5825664	-	regulator of G-protein signaling 17	-0.502336	0.00937557	-1.24904	-2.6419	-2.04158	-1.86703	-1.78055	-2.1766	-1.8034	-1.35714	-0.580668	-2.34174	-1.94139	-1.58027
14129	-3.36609	#N/A	#N/A	down	Fcgr1	AI323638|AV092959|CD64|FcgammaRI|IGGHAFC	14129	ENSMUSG00000015947	GO:0001788|GO:0001798|GO:0001805|GO:0005886|GO:0006898|GO:0006910|GO:0006911|GO:0007166|GO:0009617|GO:0009897|GO:0016020|GO:0016021|GO:0019770|GO:0019864|GO:0019884|GO:0038094|GO:0042590|GO:0042742|GO:0045087|GO:0050766|GO:0050776	chr3	96293969	96282909	-	Fc receptor, IgG, high affinity I	-2.73418	-1.801	-1.46715	-4.31768	-3.18602	-0.292017	0.226835	-0.82651	-2.79874	-2.07764	-2.00077	-3.75185	-0.29723	-2.43819
18646	-3.36402	#N/A	#N/A	down	Prf1	Pfn|Pfp|Prf-1	18646	ENSMUSG00000037202	GO:0002357|GO:0002418|GO:0005509|GO:0005576|GO:0005615|GO:0005768|GO:0005886|GO:0006915|GO:0007623|GO:0016020|GO:0016021|GO:0016023|GO:0019835|GO:0022829|GO:0031410|GO:0044194|GO:0046872|GO:0051260|GO:0051607|GO:0055085	chr10	61304263	61297836	+	perforin 1 (pore forming protein)	3.61404	4.1587	2.57976	2.32172	1.07957	3.43348	3.05538	2.73514	3.41088	3.47626	3.45083	1.70065	3.07467	3.44357
232345	-3.36293	#N/A	#N/A	down	A2m	A2mp	232345	ENSMUSG00000030111	GO:0001869|GO:0004866|GO:0004867|GO:0005515|GO:0005576|GO:0005615|GO:0007565|GO:0010466|GO:0019838|GO:0019899|GO:0019959|GO:0019966|GO:0030414|GO:0043120|GO:0048863	chr6	121679238	121636173	+	alpha-2-macroglobulin	0.779552	1.09691	0.28358	-1.1144	-0.945012	-0.666739	2.50558	-0.123138	-0.377062	1.48321	0.720013	-1.0297	0.571902	0.553075
15959	-3.35299	-1.89004	#N/A	down	Ifit3	Ifi49|P49	15959	ENSMUSG00000074896	GO:0005515|GO:0035457|GO:0035458	chr19	34588982	34583529	+	interferon-induced protein with tetratricopeptide repeats 3	-2.86409	-1.73827	-1.73955	-3.46062	-4.25822	-3.32665	-3.21994	-2.55059	-2.00552	-2.61842	-2.11397	-3.85942	-3.03239	-2.31197
239691	-3.3401	#N/A	-2.96526	down	AU021092		239691	ENSMUSG00000051669	GO:0003674|GO:0005575|GO:0005576|GO:0008150	chr16	5222299	5211819	-	expressed sequence AU021092	-1.27449	-1.80051	-1.76107	-1.64384	-5.05999	-2.79484	-1.72274	-1.84252	-5.01801	-1.34235	-1.61202	-3.35192	-2.12004	-3.18018
110454	-3.32254	#N/A	-2.1423	down	Ly6a	Ly-6A.2|Ly-6A/E|Ly-6E.1|Sca-1|Sca1|TAP	110454	ENSMUSG00000075602	GO:0005622|GO:0005886|GO:0009897|GO:0016020|GO:0031225	chr15	74998031	74994877	-	lymphocyte antigen 6 complex, locus A	-1.48004	-0.475814	-2.42104	-2.65707	-3.72543	-2.32472	-1.26623	-3.16738	-3.68345	-1.43281	-1.45896	-3.19125	-2.25277	-2.55813
23845	-3.32062	#N/A	#N/A	down	Clec5a	Clecsf5|Ly100|MDL-1|Mdl1	23845	ENSMUSG00000029915	GO:0001618|GO:0002076|GO:0005515|GO:0005886|GO:0009986|GO:0016020|GO:0016021|GO:0030246|GO:0045087|GO:0050715	chr6	40585805	40574898	-	C-type lectin domain family 5, member a	-1.14198	-1.20881	-0.524317	-1.56343	-3.81622	-1.75654	0.919578	-1.48056	-1.18927	-0.256115	-0.95837	-2.68983	-0.772507	-0.722694
12062	-3.3132	#N/A	#N/A	down	Bdkrb2	B(2)|B2|B2R|BK-2|BK2|BK2R|BKR2|BRB2	12062	ENSMUSG00000021070	GO:0002020|GO:0002438|GO:0004871|GO:0004930|GO:0004947|GO:0005768|GO:0005886|GO:0007165|GO:0007186|GO:0007204|GO:0008285|GO:0009651|GO:0016020|GO:0016021|GO:0031702|GO:0033137|GO:0035633|GO:0043066|GO:0045776|GO:0046982|GO:0050482	chr12	105593071	105563172	+	bradykinin receptor, beta 2	-0.151559	0.0534625	-1.24597	-1.51643	-2.83606	-1.0043	-1.01301	-1.52903	-1.41937	-0.887023	-0.448022	-2.17625	-1.18211	-1.15319
13849	-3.30688	-1.9928	#N/A	down	Ephx1	AI195553|Eph-1|Eph1|mEH	13849	ENSMUSG00000038776	GO:0003824|GO:0004301|GO:0005783|GO:0006725|GO:0009636|GO:0014070|GO:0016020|GO:0016021|GO:0016787|GO:0019439|GO:0019899|GO:0033961|GO:0043231	chr1	181017495	180989556	-	epoxide hydrolase 1, microsomal	-0.644261	-1.51844	-0.965193	-2.21771	-3.3185	-3.42874	-2.21829	-0.465259	-3.27651	-0.00893497	-1.04263	-2.7681	-2.03743	-1.64272
12522	-3.30613	-2.53507	-3.75029	down	Cd83		12522	ENSMUSG00000015396	GO:0009897|GO:0014070|GO:0016020|GO:0016021|GO:0032713|GO:0032733|GO:0032743|GO:0043372	chr13	43803132	43785107	+	CD83 antigen	-0.727022	-0.246088	-0.84227	-2.72175	-1.93879	-1.72141	-1.51186	-2.60818	-3.50593	-1.51832	-0.605127	-2.33027	-1.94715	-2.51213
16192	-3.30516	-2.67365	-2.80765	down	Il5ra	CD125|CDw125|Il5r	16192	ENSMUSG00000005364	GO:0002437|GO:0004896|GO:0016020|GO:0016021|GO:0032674|GO:0071310	chr6	106749037	106710379	-	interleukin 5 receptor, alpha	0.329107	-0.761564	0.541416	-2.07822	-1.29859	-1.33083	-0.683803	-2.13285	-1.61917	-1.28692	0.03632	-1.6884	-1.38249	-1.45304
72948	-3.30066	#N/A	#N/A	down	Tppp	2900041A09Rik|AI849835	72948	ENSMUSG00000021573	GO:0001578|GO:0005509|GO:0005634|GO:0005737|GO:0005856|GO:0005874|GO:0005886|GO:0005925|GO:0015631|GO:0032273|GO:0046785|GO:0048471	chr13	74035753	74009419	+	tubulin polymerization promoting protein	-3.02574	-2.99303	-2.76171	-3.59919	-5.69998	-2.90333	-3.50023	-2.85835	-3.65799	-3.67038	-2.92683	-4.64958	-3.0873	-3.66419
30806	-3.29345	-1.89712	#N/A	down	Adamts8	METH-2|METH2	30806	ENSMUSG00000031994	GO:0004222|GO:0005576|GO:0005578|GO:0006508|GO:0008201|GO:0008233|GO:0008237|GO:0008270|GO:0016787|GO:0031012|GO:0046872	chr9	30962858	30942563	+	a disintegrin-like and metallopeptidase (reprolysin type) with thrombospondin type 1 motif, 8	1.77101	1.74628	1.18841	-0.0116429	-0.290428	0.472092	0.157555	1.30462	1.15213	1.44966	1.56856	-0.151036	0.644756	1.3009
14120	-3.2861	#N/A	#N/A	down	Fbp2	Fbp-1|Fbp1|Rae-30	14120	ENSMUSG00000021456	GO:0003824|GO:0005975|GO:0006094|GO:0008152|GO:0016787|GO:0042132|GO:0042578|GO:0046872	chr13	62858370	62836885	-	fructose bisphosphatase 2	0.584414	-4.41412	-0.344201	-2.35161	-3.86375	-1.80775	0.25909	-0.0730047	-0.918555	-2.4228	-1.3913	-3.10768	-0.540555	-1.67068
18383	-3.27042	-2.38336	-2.09569	down	Tnfrsf11b	OCIF|Opg|TR1	18383	ENSMUSG00000063727	GO:0005576|GO:0005578|GO:0005615|GO:0006915|GO:0007165|GO:0030198|GO:0042489|GO:0045779	chr15	54278484	54250619	-	tumor necrosis factor receptor superfamily, member 11b (osteoprotegerin)	-2.06563	-0.788266	-2.4272	-3.47582	-3.46386	-3.47571	-2.21265	-3.35174	-4.10936	-1.54622	-1.76037	-3.46984	-3.01337	-2.82779
216225	-3.26438	#N/A	-4.02658	down	Slc5a8	Ait|SMCT	216225	ENSMUSG00000020062	GO:0005215|GO:0005886|GO:0006810|GO:0006811|GO:0006814|GO:0006915|GO:0015293|GO:0016020|GO:0016021|GO:0055085	chr10	88929515	88885992	+	solute carrier family 5 (iodide transporter), member 8	0.592795	0.382235	1.2436	0.290648	-2.22518	2.02357	0.237604	0.110486	-0.183192	-2.35683	0.739545	-0.967264	0.790552	-1.27001
192650	-3.26289	#N/A	#N/A	down	Cabp7		192650	ENSMUSG00000009075	GO:0005509|GO:0005737|GO:0005794|GO:0005886|GO:0008150|GO:0016020|GO:0016021|GO:0032588	chr11	4746778	4738821	-	calcium binding protein 7	1.04623	2.88305	0.304333	-0.0288763	-0.561017	0.652936	0.679791	0.442584	1.10699	0.0603919	1.4112	-0.294947	0.591771	0.583692
227326	-3.25498	-2.64572	#N/A	down	Gpr55	Gm218	227326	ENSMUSG00000049608	GO:0004871|GO:0004930|GO:0004949|GO:0005887|GO:0007165|GO:0007186|GO:0007202|GO:0016021|GO:0035025|GO:0038171|GO:0045453|GO:0045671|GO:0070374	chr1	85961055	85939537	-	G protein-coupled receptor 55	-0.401949	-2.98545	1.23648	-2.98545	-1.85379	-2.98545	-0.391012	-2.98545	-0.00445247	-0.994126	-0.716973	-2.41962	-2.12064	-0.499289
13024	-3.25254	-2.21295	#N/A	down	Ctla2a	Ctla-2a	13024	ENSMUSG00000044258	GO:0003674|GO:0005576|GO:0008234|GO:0010955|GO:0030425|GO:0045589|GO:0050728	chr13	60936625	60934155	-	cytotoxic T lymphocyte-associated protein 2 alpha	-1.30009	-1.3022	-1.89521	-3.11097	-3.2905	-2.93295	-2.07034	-2.93212	-2.78437	-0.938948	-1.49917	-3.20074	-2.64514	-1.86166
13040	-3.25042	#N/A	#N/A	down	Ctss		13040	ENSMUSG00000038642	GO:0005764|GO:0006508|GO:0008152|GO:0008233|GO:0008234|GO:0009986|GO:0016020|GO:0016787|GO:0043231|GO:0045453|GO:0051930	chr3	95556403	95526786	+	cathepsin S	-1.33011	-2.99796	-2.61404	-3.82868	-4.20064	-1.34161	-0.510207	-2.10702	-3.32163	-2.26516	-2.31403	-4.01466	-1.31961	-2.7934
20341	-3.23262	#N/A	-2.3119	down	Selenbp1	Lp56|Lpsb|SBP56	20341	ENSMUSG00000068874	GO:0005634|GO:0005730|GO:0005737|GO:0006810|GO:0008430|GO:0015031|GO:0016020|GO:0050873	chr3	94944758	94933083	+	selenium binding protein 1	0.737451	-0.792305	0.182919	-1.94821	-1.35182	-1.46207	1.25632	0.457771	-0.840625	-1.49216	0.0426881	-1.65001	0.0840083	-1.16639
100039707	-3.2266	#N/A	#N/A	down	Gm2382		100039707	ENSMUSG00000079427	GO:0003674|GO:0005575|GO:0008150	chr9	88719798	88688605	-	predicted gene 2382	-0.04985	-0.348487	-0.14839	-0.878953	-2.86556	-0.186615	0.685885	-0.989327	-0.767831	0.0498502	-0.182242	-1.87226	-0.163353	-0.35899
217369	-3.21893	-2.6893	-1.82984	down	Uts2r	Gpr14|UR-2-R|UTR|UTR2	217369	ENSMUSG00000039321	GO:0001604|GO:0003105|GO:0004871|GO:0004930|GO:0005769|GO:0005886|GO:0007165|GO:0007186|GO:0007204|GO:0010841|GO:0016020|GO:0016021|GO:0030307|GO:0035811|GO:0035814|GO:0045766|GO:0045776|GO:0045777|GO:0045907|GO:0046005|GO:0048146|GO:0055037	chr11	121161973	121160271	+	urotensin 2 receptor	-0.115538	1.76026	1.37089	-1.32896	-0.0337956	0.684944	0.0880439	-2.03907	-0.610286	0.877247	1.0052	-0.681379	-0.422028	0.133481
100503565	-3.21119	-1.91761	-2.23823	down	Gm9926	ENSMUSG00000053891	100503565		GO:0003674|GO:0005575|GO:0008150	chr18	66511737	66504178	+	predicted gene 9926	0.549614	0.676986	0.658382	-1.11821	-0.991355	-1.31132	0.0917811	0.286592	-0.589475	-0.478584	0.628327	-1.05478	-0.310982	-0.53403
66901	-3.20024	#N/A	#N/A	down	Proz	1300015B06Rik	66901	ENSMUSG00000031445	GO:0003824|GO:0004252|GO:0005509|GO:0005576|GO:0006508|GO:0007596|GO:0007599	chr8	13075006	13060908	+	protein Z, vitamin K-dependent plasma glycoprotein	2.78472	-0.147167	2.26062	-0.675225	0.584311	2.0647	3.1064	2.26411	2.55298	-0.12988	1.63272	-0.045457	2.47841	1.21155
53620	-3.19035	#N/A	#N/A	down	Vamp5	AF119384|Camp	53620	ENSMUSG00000073002	GO:0005794|GO:0005802|GO:0005886|GO:0005887|GO:0007275|GO:0007517|GO:0007519|GO:0016020|GO:0016021|GO:0016192|GO:0030154	chr6	72380468	72368049	-	vesicle-associated membrane protein 5	-0.356256	0.113497	-0.558095	-1.25074	-2.63059	-0.781476	-1.09965	-0.126335	-1.2991	-0.0339575	-0.266951	-1.94067	-0.669155	-0.666528
382062	-3.1818	#N/A	#N/A	down	AB124611	Gm1706	382062	ENSMUSG00000057191	GO:0003674|GO:0005575|GO:0008150|GO:0016020|GO:0016021	chr9	21545331	21526177	+	cDNA sequence AB124611	-1.23669	-0.379233	-1.27821	-1.69114	-3.57797	0.0245066	-0.878235	0.191328	-1.04186	-0.545759	-0.964711	-2.63456	-0.2208	-0.79381
235582	-3.16457	#N/A	#N/A	down	Glyctk	6230410P16Rik|C430006L12	235582	ENSMUSG00000020258	GO:0000166|GO:0005524|GO:0005737|GO:0005739|GO:0005794|GO:0006468|GO:0008887|GO:0016301|GO:0016310|GO:0016740	chr9	106158138	106152860	-	glycerate kinase	0.725126	-0.280937	0.670535	-2.73509	0.154223	-1.09552	1.26714	0.015481	1.05508	-0.806291	0.371575	-1.29044	0.0623685	0.124393
13807	-3.16381	#N/A	#N/A	down	Eno2	AI837106|D6Ertd375e|Eno-2|NSE	13807	ENSMUSG00000004267	GO:0000015|GO:0000287|GO:0001917|GO:0004634|GO:0005622|GO:0005737|GO:0005886|GO:0006094|GO:0006096|GO:0008152|GO:0016020|GO:0016829|GO:0042803|GO:0043005|GO:0043025|GO:0043204|GO:0046872|GO:0046982|GO:0097060	chr6	124769509	124760055	-	enolase 2, gamma neuronal	-0.550032	-0.475346	-0.627677	-1.60266	-2.8227	-0.643766	-0.012712	-2.04174	-1.35403	-0.608333	-0.551018	-2.21268	-0.899406	-0.981183
74264	-3.1513	#N/A	-6.59683	down	1700045I19Rik	AI853461	74264			chrX	163761329	163760140	-	ring finger protein 138 pseudogene	0.894935	-3.56303	0.144318	-3.56303	-1.43138	-2.54162	0.253795	-0.095715	-3.56303	-3.56303	-0.84126	-2.49721	-0.794514	-3.56303
545260	-3.14924	#N/A	#N/A	down	Arsi	BC020108	545260	ENSMUSG00000036412	GO:0003824|GO:0005575|GO:0005576|GO:0005783|GO:0008152|GO:0008484|GO:0016787|GO:0046872	chr18	60917768	60912240	+	arylsulfatase i	-0.403599	-0.159522	0.875728	-2.4731	-0.628503	0.0707552	0.710894	-0.0707552	0.0974538	-0.246117	0.104203	-1.5508	0.236965	-0.0743316
83885	-3.14572	-2.29494	-2.11056	down	Slc25a2	Ornt2	83885	ENSMUSG00000050304	GO:0003674|GO:0005739|GO:0006810|GO:0008150|GO:0016020|GO:0016021	chr18	37638723	37637378	-	solute carrier family 25 (mitochondrial carrier, ornithine transporter) member 2	0.641099	0.21474	0.397007	-1.0487	-1.42285	-1.43872	-0.371838	-0.53197	-0.916089	-0.403929	0.417616	-1.23578	-0.780842	-0.660009
17105	-3.14385	#N/A	#N/A	down	Lyz2	AI326280|Lys|Lysm|Lyzs|Lzm|Lzm-s1|Lzp	17105	ENSMUSG00000069516	GO:0000137|GO:0003796|GO:0003824|GO:0005576|GO:0005737|GO:0005788|GO:0005795|GO:0005902|GO:0008152|GO:0016787|GO:0016798|GO:0016998|GO:0019835|GO:0030140|GO:0030141|GO:0042742|GO:0048237|GO:0050829|GO:0050830	chr10	117282272	117277541	-	lysozyme 2	-1.81257	-2.57737	-2.18612	-3.85095	-3.83815	-1.42964	-0.200967	-3.10005	-2.95489	-2.6263	-2.19202	-3.84455	-1.57688	-2.79059
12870	-3.13816	-2.10178	#N/A	down	Cp	D3Ertd555e	12870	ENSMUSG00000003617	GO:0004322|GO:0005507|GO:0005576|GO:0005615|GO:0006810|GO:0006811|GO:0006825|GO:0016491|GO:0046658|GO:0046688|GO:0046872|GO:0051087|GO:0055114	chr3	20009750	19957054	+	ceruloplasmin	-1.21269	-0.726594	-1.4025	-2.37261	-3.15508	-3.10142	-1.34762	-2.10758	-2.09273	-1.75229	-1.11393	-2.76385	-2.18554	-1.92251
27226	-3.13109	-1.85556	#N/A	down	Pla2g7	R75400	27226	ENSMUSG00000023913	GO:0003847|GO:0005543|GO:0005576|GO:0006954|GO:0016042|GO:0016787|GO:0034362|GO:0034374|GO:0034440|GO:0034441|GO:0047499|GO:0090026	chr17	43612201	43568451	+	phospholipase A2, group VII (platelet-activating factor acetylhydrolase, plasma)	-3.86756	-3.14111	-4.4754	-5.4792	-5.47018	-4.52289	-4.60855	-5.02819	-4.76925	-3.67799	-3.82802	-5.47469	-4.71988	-4.22362
14942	-3.12602	-1.89184	#N/A	down	Gzme	CCP3|Ctla-6|Ctla6|MCSP-2	14942	ENSMUSG00000022156	GO:0003824|GO:0004252|GO:0006508|GO:0008233|GO:0008236|GO:0016787|GO:0019835	chr14	56120625	56117619	-	granzyme E	2.34837	3.1222	1.73416	0.664934	0.849562	1.68595	1.47272	1.2867	2.27113	2.35369	2.40158	0.757248	1.48179	2.31241
59010	-3.12303	#N/A	-1.91388	down	Sqrdl	0610039J17Rik|4930557M22Rik	59010	ENSMUSG00000005803	GO:0005737|GO:0005739|GO:0005743|GO:0016491|GO:0055114	chr2	122809551	122765359	+	sulfide quinone reductase-like (yeast)	-0.630813	0.260904	-0.0895886	-1.83068	-1.76155	-0.895913	-0.883728	-0.244787	-2.30452	0.125189	-0.153166	-1.79611	-0.674809	-1.08967
114301	-3.12184	#N/A	-1.95643	down	Palmd	4631423C22Rik|PALML	114301	ENSMUSG00000033377	GO:0005515|GO:0005737|GO:0008360|GO:0016020|GO:0030425|GO:0042995|GO:0043197	chr3	116968952	116918262	-	palmdelphin	-0.404071	-1.67965	-0.0424852	-1.50635	-3.19591	-2.94359	-0.996532	-0.690598	-2.34657	-1.00734	-0.708735	-2.35113	-1.54357	-1.67696
11810	-3.11966	#N/A	#N/A	down	Apobec1	Cdar1	11810	ENSMUSG00000040613	GO:0004126|GO:0005737|GO:0006397|GO:0006970|GO:0008270|GO:0009972|GO:0010332|GO:0016554|GO:0016556|GO:0016787|GO:0016814|GO:0017091|GO:0042127|GO:0042157|GO:0042158|GO:0042493|GO:0042953|GO:0045471|GO:0046872|GO:0048255|GO:0051592|GO:0051607|GO:0080111|GO:0090310	chr6	122602444	122577792	-	apolipoprotein B mRNA editing enzyme, catalytic polypeptide 1	-0.946434	-1.49803	-1.63019	-2.82665	-3.17255	-0.165905	0.215539	-1.68931	-2.71553	-1.36535	-1.35822	-2.9996	-0.546558	-2.04044
58178	-3.11964	-2.30391	#N/A	down	Sorcs1	Sorcs|mSorCS	58178	ENSMUSG00000043531	GO:0016020|GO:0016021	chr19	50678646	50143301	-	VPS10 domain receptor protein SORCS 1	-0.290761	-0.0945511	0.276129	-2.54871	-0.806841	-1.80167	-0.360816	-1.55895	-1.43759	0.161455	-0.0363944	-1.67777	-1.24048	-0.638066
76612	-3.11912	#N/A	-3.37691	down	Lrrc27	1700071K18Rik|2310044E02Rik	76612	ENSMUSG00000015980	GO:0003674|GO:0005575|GO:0008150	chr7	139242973	139212988	+	leucine rich repeat containing 27	-0.148885	-1.44676	-1.62999	-2.66233	-2.77038	-1.79316	-1.61002	-1.84976	-2.92104	-2.74079	-1.07521	-2.71635	-1.75098	-2.83092
78558	-3.11099	-2.04202	#N/A	down	Htra3	2210021K23Rik|9530081K03Rik|Prsp|Tasp	78558	ENSMUSG00000029096	GO:0001558|GO:0003824|GO:0004252|GO:0005515|GO:0005520|GO:0005576|GO:0006508|GO:0008233|GO:0008236|GO:0016787|GO:0030512|GO:0030514	chr5	35679782	35652033	-	HtrA serine peptidase 3	-0.109825	0.707093	-0.908484	-1.66812	-1.81411	-2.06875	-0.295242	-1.03723	-1.15668	0.967923	-0.103739	-1.74111	-1.13374	-0.094379
244416	-3.09794	-2.79273	-2.23962	down	Ppp1r3b	6430576E21|AW821953|GL|PTG	244416	ENSMUSG00000046794	GO:0000164|GO:0004721|GO:0005975|GO:0005977|GO:0005979|GO:0005981|GO:0019888|GO:0019899|GO:0042587|GO:0043231|GO:0050790	chr8	35388137	35375741	+	protein phosphatase 1, regulatory (inhibitor) subunit 3B	-0.52893	-0.213593	-1.01457	-1.95899	-2.47503	-1.85003	-2.15692	-2.19518	-2.0212	-1.47671	-0.585698	-2.21701	-2.06738	-1.74896
12877	-3.09748	#N/A	#N/A	down	Cpeb1	AU024112|Cpeb|mCPEB	12877	ENSMUSG00000025586	GO:0000166|GO:0003676|GO:0003723|GO:0003729|GO:0005515|GO:0005737|GO:0005886|GO:0006397|GO:0006417|GO:0007130|GO:0016020|GO:0030054|GO:0030529|GO:0045202|GO:0045211|GO:0048168	chr7	81454758	81347026	-	cytoplasmic polyadenylation element binding protein 1	-1.17153	-0.180872	-0.150192	-0.740874	-3.52305	-1.17386	-0.00786686	-1.86546	-0.96559	-0.0784202	-0.500865	-2.13196	-1.01573	-0.522005
215821	-3.094	-2.34811	#N/A	down	D10Bwg1379e	9630004D11|Arfgef3|B930094H20Rik|mKIAA1244	215821	ENSMUSG00000019852	GO:0005085|GO:0005086|GO:0005622|GO:0005802|GO:0016020|GO:0016021|GO:0016192|GO:0032012	chr10	18743758	18588011	-	DNA segment, Chr 10, Brigham & Women's Genetics 1379 expressed	0.114669	1.15061	-0.72379	-1.31843	-1.57952	-1.03594	-0.644385	-1.47268	-0.569694	-0.481071	0.180496	-1.44898	-1.051	-0.525383
20503	-3.09261	#N/A	-1.89624	down	Slc16a7	4921534N07Rik|Mct2	20503	ENSMUSG00000020102	GO:0005886|GO:0006810|GO:0015293|GO:0015355|GO:0015711|GO:0016020|GO:0016021|GO:0055085	chr10	125328535	125227485	-	solute carrier family 16 (monocarboxylic acid transporters), member 7	1.10146	1.41869	1.04314	-0.571951	-0.310168	0.533783	1.4463	0.952527	-0.268184	0.797425	1.18776	-0.44106	0.977538	0.26462
74762	-3.09232	-2.32581	-3.12379	down	Mdga1	1200011I03Rik|GPIM	74762	ENSMUSG00000043557	GO:0001764|GO:0003674|GO:0005886|GO:0007275|GO:0007399|GO:0016020|GO:0030154|GO:0031225|GO:0045121|GO:0046658	chr17	29887882	29827958	-	MAM domain containing glycosylphosphatidylinositol anchor 1	-0.614374	0.672148	1.12794	-0.364341	-2.10256	-0.890876	-1.22474	-0.351859	-0.253219	-2.24289	0.395239	-1.23345	-0.822492	-1.24806
72082	-3.08757	-3.9628	#N/A	down	Cyp2c55	2010318C06Rik	72082	ENSMUSG00000025002	GO:0004497|GO:0005506|GO:0005783|GO:0008144|GO:0008202|GO:0008390|GO:0008395|GO:0009055|GO:0016020|GO:0016098|GO:0016491|GO:0016705|GO:0017144|GO:0019627|GO:0020037|GO:0032787|GO:0034875|GO:0042737|GO:0042738|GO:0043231|GO:0043603|GO:0046872|GO:0055114|GO:0070330|GO:0070989	chr19	39042687	39007019	+	cytochrome P450, family 2, subfamily c, polypeptide 55	0.794146	0.664899	2.65631	0.210742	-0.72012	0.97699	-1.85178	-0.96942	2.12922	0.461474	1.37178	-0.254689	-0.614735	1.29535
245049	-3.08183	-2.08206	-2.37335	down	Myrip	A230081N12Rik|Slac2-c|Slac2c	245049	ENSMUSG00000041794	GO:0000145|GO:0001750|GO:0003779|GO:0005515|GO:0005737|GO:0006886|GO:0015629|GO:0016324|GO:0017022|GO:0017137|GO:0030050|GO:0030667|GO:0031045|GO:0031410|GO:0032024|GO:0042470|GO:0045202|GO:0046872|GO:0048471|GO:0051018	chr9	120474834	120304073	+	myosin VIIA and Rab interacting protein	1.15087	1.35691	1.22013	-0.8124	0.050096	0.110398	0.293768	0.149704	-0.0382609	0.0296826	1.24264	-0.381152	0.184624	-0.00428915
67484	-3.06822	#N/A	#N/A	down	Eepd1	2310005P05Rik|AI481005	67484	ENSMUSG00000036611	GO:0003677|GO:0005575|GO:0006281|GO:0008150	chr9	25604110	25481597	+	endonuclease/exonuclease/phosphatase family domain containing 1	-0.204052	-0.428514	-0.37412	-1.48753	-2.4184	-0.549026	-0.733223	-1.00454	-0.984094	0.0262327	-0.335562	-1.95296	-0.762262	-0.47893
238161	-3.06746	#N/A	-4.27554	down	Akap6	AI482140|Akapalpha|Akapbeta|PRKA	238161	ENSMUSG00000061603	GO:0005102|GO:0005634|GO:0005635|GO:0005640|GO:0005737|GO:0005901|GO:0010738|GO:0016529|GO:0019899|GO:0030818|GO:0031965|GO:0032514|GO:0032947|GO:0034237|GO:0034704|GO:0043234|GO:0047485|GO:0048471|GO:0051018|GO:0061051	chr12	53151015	52699383	+	A kinase (PRKA) anchor protein 6	-0.6602	0.0256004	-0.475173	-1.66629	-2.30764	-0.970431	-1.15524	-1.20902	-3.72509	-1.20697	-0.369924	-1.98697	-1.11156	-2.46603
23828	-3.05725	#N/A	-2.41988	down	Bves	Pop1|Popdc1|mBVES	23828	ENSMUSG00000071317	GO:0001921|GO:0005198|GO:0005515|GO:0005886|GO:0005923|GO:0007155|GO:0007275|GO:0008360|GO:0016020|GO:0016021|GO:0016192|GO:0016328|GO:0030054|GO:0032314|GO:0034446|GO:0040017|GO:0043088|GO:0090136	chr10	45369708	45335762	+	blood vessel epicardial substance	1.46322	2.53192	1.28641	-0.217788	0.514357	1.42015	1.30372	0.696131	-0.691907	1.66308	1.76052	0.148284	1.14	0.485585
76219	-3.05697	#N/A	#N/A	down	Arxes1	6530401D17Rik|Spc22/23|Spcs3	76219	ENSMUSG00000048355	GO:0003674|GO:0005575|GO:0008150	chrX	136034946	136033367	+	adipocyte-related X-chromosome expressed sequence 1	0.362138	0.671221	0.754983	-0.484756	-1.54722	0.76092	-0.0286257	-0.608421	0.028626	0.315793	0.596114	-1.01599	0.0412909	0.172209
79565	-3.05673	#N/A	-2.15299	down	Wbscr27	AW492986|BC002286	79565	ENSMUSG00000040557	GO:0003674|GO:0005575|GO:0008150	chr5	134942637	134932373	+	Williams Beuren syndrome chromosome region 27 (human)	-0.564128	-0.399058	-0.540464	-1.738	-2.48842	-0.776932	-0.583965	-0.307083	-2.64807	-0.567044	-0.501217	-2.11321	-0.555993	-1.60756
50490	-3.04785	-2.48061	-1.82803	down	Nox4	AI648021	50490	ENSMUSG00000030562	GO:0000902|GO:0001725|GO:0005739|GO:0005783|GO:0005886|GO:0005925|GO:0006801|GO:0007569|GO:0008285|GO:0014911|GO:0016020|GO:0016021|GO:0016174|GO:0016175|GO:0016324|GO:0016491|GO:0030054|GO:0035051|GO:0042554|GO:0043020|GO:0043065|GO:0043406|GO:0045453|GO:0048471|GO:0050664|GO:0050667|GO:0051496|GO:0051897|GO:0055114|GO:0070374|GO:0071944|GO:0072341|GO:0072593|GO:2000379|GO:2000573	chr7	87398606	87246795	+	NADPH oxidase 4	0.724943	1.29189	1.22867	-0.209085	-0.842828	-0.894048	0.509716	-0.302249	-0.600306	1.0234	1.08183	-0.525956	-0.22886	0.211545
71146	-3.04727	-3.25767	#N/A	down	Golga7b	4933417O08Rik|AI839934	71146	ENSMUSG00000042532	GO:0003674|GO:0005575|GO:0005794|GO:0008150|GO:0016020	chr19	42270348	42247578	+	golgi autoantigen, golgin subfamily a, 7B	-0.765194	0.314824	0.0837989	-1.04914	-2.41028	-2.54967	-1.56161	-1.3668	-1.39745	-0.257835	-0.12219	-1.72971	-1.82603	-0.82764
74116	-3.04276	#N/A	#N/A	down	Pi16	1200009H11Rik|Cripi|PI-16	74116	ENSMUSG00000024011	GO:0005576|GO:0010466|GO:0016020|GO:0016021|GO:0030414	chr17	29328902	29318882	+	peptidase inhibitor 16	-0.802982	0.202504	0.127139	-1.68653	-1.83979	-0.0114326	0.533586	-0.0890875	-1.21284	-0.537021	-0.15778	-1.76316	0.144355	-0.874931
15395	-3.04047	#N/A	#N/A	down	Hoxa10	Hox-1.8|Hoxa-10	15395	ENSMUSG00000000938	GO:0001501|GO:0003677|GO:0003700|GO:0005634|GO:0005667|GO:0006351|GO:0006355|GO:0007275|GO:0009952|GO:0009954|GO:0030326|GO:0043565	chr6	52240854	52231197	-	homeobox A10	-0.704182	0.128517	-0.43005	-1.87234	-2.00673	-1.25448	0.109167	-1.08938	-1.36528	0.187074	-0.335239	-1.93953	-0.744898	-0.589105
18173	-3.03886	#N/A	#N/A	down	Slc11a1	Bcg|Ity|Lsh|Nramp|Nramp1|ity	18173	ENSMUSG00000026177	GO:0000060|GO:0000165|GO:0001818|GO:0001819|GO:0002309|GO:0002369|GO:0002606|GO:0002827|GO:0005215|GO:0005384|GO:0005764|GO:0005770|GO:0005886|GO:0006810|GO:0006811|GO:0006826|GO:0006828|GO:0006876|GO:0006879|GO:0006909|GO:0006954|GO:0007035|GO:0009279|GO:0009617|GO:0009986|GO:0010008|GO:0010628|GO:0015707|GO:0016020|GO:0016021|GO:0030670|GO:0032147|GO:0032496|GO:0032623|GO:0032632|GO:0032729|GO:…	chr1	74386051	74375203	+	solute carrier family 11 (proton-coupled divalent metal ion transporters), member 1	-0.978314	-1.22354	-0.577188	-3.29919	-1.76057	0.357046	0.232728	-2.36405	-1.13362	-2.02643	-0.926349	-2.52988	-0.591425	-1.58003
233335	-3.03317	-1.85625	#N/A	down	Synm	4930412K21Rik|AI852401|Dmn|E130104F11|Syn|Synemin	233335	ENSMUSG00000030554	GO:0005198|GO:0005515|GO:0005737|GO:0005856|GO:0005882|GO:0005912|GO:0008150|GO:0008307|GO:0016020|GO:0017166|GO:0019215|GO:0030018|GO:0030054|GO:0030674|GO:0043034|GO:0060053	chr7	67759742	67730161	-	synemin, intermediate filament protein	0.174902	0.731211	0.138647	-1.11099	-1.39415	-0.850655	-0.659908	-0.12185	-0.294513	0.146314	0.348254	-1.25257	-0.544138	-0.0740998
93689	-3.02355	#N/A	-2.93534	down	Lmod1	9530015K06Rik|SM-Lmod	93689	ENSMUSG00000048096	GO:0003674|GO:0003779|GO:0005523|GO:0005737|GO:0005856	chr1	135368065	135324813	+	leiomodin 1 (smooth muscle)	-1.09605	-1.29911	-1.22591	-2.61755	-2.98898	-2.58466	-2.21808	-0.693122	-3.75435	-1.76675	-1.20702	-2.80327	-1.83195	-2.76055
102294	-3.01588	-2.45046	#N/A	down	Cyp4v3	AU043077|AW111961|Cyp4v2	102294	ENSMUSG00000079057	GO:0004497|GO:0005506|GO:0005575|GO:0005783|GO:0009055|GO:0010430|GO:0016020|GO:0016021|GO:0016491|GO:0016705|GO:0020037|GO:0046872|GO:0055114	chr8	45333196	45305802	-	cytochrome P450, family 4, subfamily v, polypeptide 3	-1.27932	-0.643361	-1.77674	-2.95661	-2.69483	-2.89426	-2.06212	-2.6222	-2.65284	-1.3116	-1.23314	-2.82572	-2.52619	-1.98222
22349	-3.00475	#N/A	#N/A	down	Vil1	Vil	22349	ENSMUSG00000026175	GO:0001726|GO:0003779|GO:0005509|GO:0005515|GO:0005546|GO:0005737|GO:0005856|GO:0005902|GO:0005903|GO:0006915|GO:0007010|GO:0007173|GO:0008360|GO:0009617|GO:0010634|GO:0030027|GO:0030041|GO:0030042|GO:0030175|GO:0030335|GO:0032233|GO:0032432|GO:0032433|GO:0035727|GO:0035729|GO:0042802|GO:0042803|GO:0042995|GO:0043027|GO:0043154|GO:0043231|GO:0051014|GO:0051015|GO:0051125|GO:0051693|GO:0060327|GO:…	chr1	74435560	74409384	+	villin 1	1.84077	-1.20024	0.642109	-2.97712	0.657735	-0.37851	2.44382	1.08468	1.98329	-1.73053	0.427548	-1.15969	1.05	0.126379
20363	-3.00261	#N/A	#N/A	down	Sepp1	AU018766|D15Ucla1|Se-P|selp	20363	ENSMUSG00000064373	GO:0001887|GO:0005576|GO:0005615|GO:0007420|GO:0007626|GO:0008430|GO:0009791|GO:0019953|GO:0040007	chr15	3280508	3270767	+	selenoprotein P, plasma, 1	-0.233487	-0.808117	-0.680125	-2.96505	-1.3552	-1.87006	-0.00523186	-0.847995	-0.933948	-1.63637	-0.57391	-2.16012	-0.907763	-1.28516
18705.chr6.2	-2.99383	-2.16021	-2.30291	down	Pik3c2g	C80387	18705	ENSMUSG00000030228	GO:0000166|GO:0005524|GO:0005635|GO:0005794|GO:0005886|GO:0006935|GO:0007154|GO:0016020|GO:0016301|GO:0016310|GO:0016740|GO:0016772|GO:0016773|GO:0035005|GO:0035091|GO:0046854|GO:0048015	chr6	139969283	139715859	+	phosphatidylinositol 3-kinase, C2 domain containing, gamma polypeptide	0.511377	-0.696539	2.56845	-1.72581	0.150682	-1.78833	0.744072	0.0940269	0.970274	-1.78833	0.79443	-0.787564	-0.316743	-0.409027
71584	-2.9899	-1.95092	-2.10828	down	Gdpd2	9130017L10Rik|Gde3|Obdpf	71584	ENSMUSG00000019359	GO:0005737|GO:0005856|GO:0005886|GO:0006071|GO:0006629|GO:0008081|GO:0008889|GO:0016020|GO:0016021|GO:0016787|GO:0046872|GO:0047394	chrX	100738899	100729847	+	glycerophosphodiester phosphodiesterase domain containing 2	-0.0720303	1.6685	0.167461	1.08633	-3.07057	-0.464194	-0.0610938	-0.603249	-0.896927	-0.0792453	0.587977	-0.992121	-0.376179	-0.488086
14600	-2.98973	#N/A	-2.17794	down	Ghr	AA986417|GHBP|GHR/BP	14600	ENSMUSG00000055737	GO:0000187|GO:0000255|GO:0004896|GO:0004903|GO:0005515|GO:0005576|GO:0005615|GO:0005634|GO:0005737|GO:0005739|GO:0005886|GO:0005887|GO:0006101|GO:0006103|GO:0006105|GO:0006107|GO:0006549|GO:0006573|GO:0006600|GO:0006631|GO:0006897|GO:0007259|GO:0009755|GO:0009986|GO:0016020|GO:0016021|GO:0017046|GO:0019221|GO:0019530|GO:0019838|GO:0019898|GO:0019901|GO:0019903|GO:0031623|GO:0032355|GO:0032870|GO:…	chr15	3583230	3317760	-	growth hormone receptor	-0.258057	-0.0672321	-0.333937	-1.98131	-1.61821	-1.47382	-0.708788	-0.838288	-1.60265	-1.08276	-0.219742	-1.79976	-1.00697	-1.3427
60425	-2.98843	#N/A	#N/A	down	Doc2g	D830013O18Rik	60425	ENSMUSG00000024871	GO:0005215|GO:0006810|GO:0008021|GO:0016020	chr19	4007005	4003385	+	double C2, gamma	-0.802602	-0.686283	-1.23389	-2.40681	-2.56715	-2.45122	-0.968688	-0.761605	-1.58863	-1.01946	-0.907591	-2.48698	-1.39384	-1.30405
232430	-2.98343	#N/A	-1.89596	down	Crebl2	AI046348|B230205M03	232430	ENSMUSG00000032652	GO:0003677|GO:0003700|GO:0005515|GO:0005634|GO:0006351|GO:0006355|GO:0030154|GO:0033138|GO:0043565|GO:0045600|GO:0045893|GO:0046326|GO:0046889|GO:0046983|GO:0050821	chr6	134857883	134830199	+	cAMP responsive element binding protein-like 2	-1.5098	-0.896872	-1.19862	-2.63721	-2.92026	-1.66466	-1.6292	-2.42914	-2.26934	-1.98005	-1.20176	-2.77874	-1.90767	-2.1247
76980	-2.9632	#N/A	#N/A	down	Ube2ql1	3110006E14Rik	76980	ENSMUSG00000052981	GO:0000166|GO:0003674|GO:0004842|GO:0005524|GO:0005575|GO:0008150|GO:0016874|GO:0016881	chr13	69739897	69702832	-	ubiquitin-conjugating enzyme E2Q family-like 1	-1.5567	-2.87986	-4.0815	-2.83152	-5.9815	-2.63816	-2.51153	-3.51418	-2.80786	-3.99018	-2.83935	-4.40651	-2.88796	-3.39902
77996	-2.95957	#N/A	#N/A	down	D730039F16Rik		77996	ENSMUSG00000026870	GO:0003674|GO:0005575|GO:0008150	chr2	34892133	34874436	+	RIKEN cDNA D730039F16 gene	1.52098	-0.867775	-0.280581	-2.79949	-0.0828688	-2.79949	1.37628	0.0828688	-0.625847	-0.808166	0.124208	-1.44118	-0.446778	-0.717006
237887	-2.95695	#N/A	-6.23258	down	Slfn10-ps	Slfn10|mFLJ00257	237887	ENSMUSG00000072621		chr11	83040533	83028126	-	schlafen 10, pseudogene	-0.939034	0.495605	0.531146	-1.56944	-1.5003	-1.19551	0.0213709	-0.247103	-4.21692	-1.00426	0.0292389	-1.53487	-0.473747	-2.61059
213389	-2.95268	#N/A	#N/A	down	Prdm9	BC012016|Dsbc1|G1-419-29|Meisetz|Rcr1|repro7	213389	ENSMUSG00000051977	GO:0003676|GO:0005622|GO:0005634|GO:0005654|GO:0005694|GO:0006311|GO:0006351|GO:0006355|GO:0007126|GO:0007128|GO:0007283|GO:0008168|GO:0008270|GO:0010844|GO:0010845|GO:0016568|GO:0016571|GO:0016740|GO:0018022|GO:0018024|GO:0032259|GO:0034968|GO:0042800|GO:0043565|GO:0045944|GO:0046872|GO:0051568	chr17	15563323	15543079	-	PR domain containing 9	-0.155123	-0.230155	-0.614947	-2.74751	-1.04335	-1.08163	-0.588398	-1.22023	-1.27288	-0.960891	-0.333408	-1.89543	-0.963419	-1.11688
19013	-2.95036	#N/A	-2.88574	down	Ppara	4933429D07Rik|AW742785|Nr1c1|PPAR-alpha|PPARalpha|Ppar	19013	ENSMUSG00000022383	GO:0000122|GO:0001103|GO:0001666|GO:0003677|GO:0003700|GO:0003707|GO:0004872|GO:0004879|GO:0005515|GO:0005634|GO:0006006|GO:0006351|GO:0006355|GO:0006629|GO:0006631|GO:0008144|GO:0008270|GO:0008289|GO:0008544|GO:0010468|GO:0010745|GO:0010871|GO:0010887|GO:0010891|GO:0019217|GO:0019902|GO:0019904|GO:0030522|GO:0031624|GO:0032091|GO:0032099|GO:0032403|GO:0032868|GO:0035095|GO:0042060|GO:0042157|GO:…	chr15	85806851	85735564	+	peroxisome proliferator activated receptor alpha	0.278017	0.313072	-0.0081501	-0.108663	-2.62449	0.191267	-0.424742	-0.610754	-1.90443	-0.764822	0.194313	-1.36658	-0.28141	-1.33463
12266	-2.94786	#N/A	#N/A	down	C3	AI255234|ASP|HSE-MSF|Plp	12266	ENSMUSG00000024164	GO:0001798|GO:0001934|GO:0001970|GO:0004866|GO:0005515|GO:0005576|GO:0005615|GO:0006954|GO:0006956|GO:0006957|GO:0006958|GO:0007596|GO:0008289|GO:0010575|GO:0010828|GO:0010866|GO:0010884|GO:0031715|GO:0045087|GO:0045745|GO:0045766|GO:0048037|GO:0048639|GO:0050766|GO:0070374	chr17	57228136	57203973	-	complement component 3	-2.00046	-4.18082	-2.14056	-3.82445	-4.84278	1.82231	-0.950939	-1.94233	-3.21583	-3.98311	-2.77395	-4.33361	-0.356987	-3.59947
15957	-2.94275	#N/A	#N/A	down	Ifit1	ISG56|Ifi56|P56	15957	ENSMUSG00000034459	GO:0003723|GO:0005737|GO:0009615|GO:0019060|GO:0032091|GO:0035457|GO:0035458|GO:0045070|GO:0045071|GO:0050688|GO:0050689|GO:0051097|GO:0071357|GO:0071360	chr19	34650009	34640889	+	interferon-induced protein with tetratricopeptide repeats 1	-1.35541	-1.67366	-1.07641	-2.58279	-3.26853	-2.29333	-1.91253	-2.17798	-1.29618	-1.98295	-1.3685	-2.92566	-2.12795	-1.63956
12298	-2.9396	#N/A	-2.4024	down	Cacnb4	3110038O15Rik|Cchb4|lethargic|lh	12298	ENSMUSG00000017412	GO:0005216|GO:0005244|GO:0005245|GO:0005262|GO:0005515|GO:0005886|GO:0005891|GO:0006810|GO:0006811|GO:0006816|GO:0006874|GO:0007214|GO:0007528|GO:0007628|GO:0008331|GO:0014051|GO:0019227|GO:0030217|GO:0034765|GO:0035249|GO:0042391|GO:0045202|GO:0046058|GO:0048536|GO:0048538|GO:0048541|GO:0048747|GO:0050852|GO:0050877|GO:0050908|GO:0051932|GO:0070588	chr2	52676582	52428320	-	calcium channel, voltage-dependent, beta 4 subunit	-0.0753322	0.559998	1.3076	-2.11602	0.199627	0.171844	0.414648	-0.914744	-0.766269	-0.567847	0.597421	-0.958199	-0.109417	-0.667058
17228	-2.93917	#N/A	-2.32792	down	Cma1	MMCP-5|Mcp-5|Mcp5|Mcpt5	17228	ENSMUSG00000022225	GO:0003824|GO:0004252|GO:0005576|GO:0005622|GO:0006508|GO:0008152|GO:0008233|GO:0008236|GO:0016787|GO:0042277|GO:0045766|GO:0050720	chr14	55944661	55941451	-	chymase 1, mast cell	0.472451	0.342958	-0.847956	-1.06876	-2.06376	-0.203483	-0.475445	-1.07205	-1.89624	-0.563541	-0.0108488	-1.56626	-0.583658	-1.22989
17221	-2.92985	#N/A	#N/A	down	Cd46	Mcp	17221	ENSMUSG00000016493	GO:0001669|GO:0001848|GO:0002079|GO:0004175|GO:0004857|GO:0005576|GO:0005737|GO:0005794|GO:0006508|GO:0007338|GO:0009986|GO:0016020|GO:0016021|GO:0016323|GO:0031410|GO:0045916	chr1	195092248	195041900	-	CD46 antigen, complement regulatory protein	0.540212	0.509584	0.554871	-2.24079	0.208911	0.114166	0.399095	-1.13373	-0.113632	0.163675	0.534889	-1.01594	-0.206824	0.0250213
194590	-2.91481	-2.29325	-2.46706	down	Reps2	POB1	194590	ENSMUSG00000040855	GO:0003674|GO:0005509|GO:0005575|GO:0005737|GO:0008150	chrX	162643601	162411954	-	RALBP1 associated Eps domain containing protein 2	-1.28972	-0.38907	-1.70538	-2.59734	-2.74557	-3.0289	-2.01217	-1.93528	-2.81051	-2.0512	-1.12806	-2.67146	-2.32545	-2.43085
20440	-2.91352	#N/A	#N/A	down	St6gal1	AW742324|Siat1|St6Gal-I|St6gal|St6galI	20440	ENSMUSG00000022885	GO:0003835|GO:0005576|GO:0005794|GO:0006486|GO:0008152|GO:0008373|GO:0016020|GO:0016021|GO:0016740|GO:0016757|GO:0030173	chr16	23360350	23224740	+	beta galactoside alpha 2,6 sialyltransferase 1	0.149323	0.778883	-0.626835	-1.27811	-1.6065	-0.478996	-0.526852	-0.977907	-0.94606	-0.306746	0.100457	-1.44231	-0.661252	-0.626403
105243	-2.91207	#N/A	-1.9258	down	Slc9a3	9030624O13Rik|AI930210|NHE-3|NHE3	105243	ENSMUSG00000036123	GO:0002028|GO:0005903|GO:0006810|GO:0006811|GO:0006814|GO:0006885|GO:0006898|GO:0015297|GO:0015385|GO:0015992|GO:0016021|GO:0016324|GO:0031526|GO:0035725|GO:0055085	chr13	74166064	74121515	+	solute carrier family 9 (sodium/hydrogen exchanger), member 3	-1.05834	0.847576	-0.419914	-1.99436	-1.51018	1.08001	0.759952	0.148389	-0.660844	-1.65052	-0.210226	-1.75227	0.662784	-1.15568
14778	-2.91105	#N/A	#N/A	down	Gpx3	AA960521|EGPx|GPx|GSHPx-3|GSHPx-P	14778	ENSMUSG00000018339	GO:0004601|GO:0004602|GO:0005576|GO:0005615|GO:0006749|GO:0006979|GO:0008430|GO:0016491|GO:0042744|GO:0043295|GO:0051289|GO:0055114	chr11	54910382	54902854	+	glutathione peroxidase 3	-0.690822	-0.236991	-1.0673	-2.44467	-1.96849	-2.18042	-0.581728	-1.76056	-1.36122	-0.10056	-0.665038	-2.20658	-1.50757	-0.730889
233038	-2.91028	#N/A	#N/A	down	Nccrp1	1190020J12Rik|Gm163	233038	ENSMUSG00000047586	GO:0003674|GO:0005575|GO:0008150	chr7	28547254	28543596	-	non-specific cytotoxic cell receptor protein 1 homolog (zebrafish)	-0.854012	-0.707842	-0.827021	-2.07954	-2.59536	-2.12064	0.236652	-1.84466	-0.774404	1.2643	-0.796292	-2.33745	-1.24288	0.24495
17380	-2.89858	-2.27121	-3.82331	down	Mme	6030454K05Rik|C85356|CALLA|CD10|NEP|SFE	17380	ENSMUSG00000027820	GO:0004175|GO:0004222|GO:0005737|GO:0005886|GO:0005903|GO:0006508|GO:0006518|GO:0008021|GO:0008152|GO:0008233|GO:0008237|GO:0008270|GO:0016020|GO:0016021|GO:0016787|GO:0019233|GO:0030424|GO:0030425|GO:0042277|GO:0044306|GO:0045202|GO:0046449|GO:0046872|GO:0050435|GO:0071345|GO:0071492|GO:0071493	chr3	63382231	63295872	+	membrane metallo endopeptidase	-1.64891	-1.14005	-0.916625	-3.10923	-2.43185	-2.07114	-2.56235	-2.62248	-4.05191	-2.28812	-1.23519	-2.77054	-2.41866	-3.17001
631037	-2.89455	-3.18936	-9.2719	down	Gm12839	OTTMUSG00000008630	631037			chr4	115583127	115582038	-	cytochrome P450, family 4, subfamily b, polypeptide 1 pseudogene	1.92529	3.05462	3.20526	1.80617	0.583936	0.0412772	1.51465	1.60944	-1.98013	1.01119	2.72839	1.19506	1.05512	-0.484473
279185	-2.88969	#N/A	-2.95628	down	Gm13083	OTTMUSG00000010327	279185	ENSMUSG00000066688	GO:0003674|GO:0005575|GO:0008150	chr4	143618595	143615003	+	predicted gene 13083	0.796475	1.08329	0.160279	-1.04643	-0.655368	0.497422	0.258073	-0.58274	-1.35035	-0.417191	0.680014	-0.850901	0.0575851	-0.88377
217333	-2.8789	#N/A	#N/A	down	Trim47	2210023F24Rik	217333	ENSMUSG00000020773	GO:0005575|GO:0005622|GO:0005634|GO:0005737|GO:0008150|GO:0008270|GO:0046872	chr11	116110235	116105750	-	tripartite motif-containing 47	-0.881754	-0.948578	-1.56771	-1.9877	-3.3287	-2.70688	-1.75157	-0.845932	-1.55465	-0.888969	-1.13268	-2.6582	-1.76813	-1.22181
19418.chr13.1	-2.86687	-2.7967	-2.87007	down	Rasgrf2	6330417G04Rik|AW048350|Grf2|Ras-GRF2	19418	ENSMUSG00000021708	GO:0005085|GO:0005089|GO:0005516|GO:0005543|GO:0005622|GO:0005737|GO:0005783|GO:0005886|GO:0007264|GO:0016020|GO:0035023|GO:0051056	chr13	91988042	91880407	-	RAS protein-specific guanine nucleotide-releasing factor 2	0.473427	2.61124	0.551778	-0.410648	-0.204007	-0.949255	-0.200659	0.335189	-0.814099	0.196227	1.21215	-0.307327	-0.271575	-0.308936
231668	-2.85859	-1.81646	-2.005	down	Vsig10		231668	ENSMUSG00000066894	GO:0003674|GO:0005575|GO:0008150|GO:0016020|GO:0016021	chr5	117355006	117319266	+	V-set and immunoglobulin domain containing 10	-0.70629	-0.498351	-1.00034	-1.89992	-2.60068	-1.40939	-1.927	-1.45197	-2.05685	-1.42033	-0.734993	-2.2503	-1.59612	-1.73859
65086	-2.85397	#N/A	#N/A	down	Lpar3	Edg7|lpA3	65086	ENSMUSG00000036832	GO:0000187|GO:0001965|GO:0004871|GO:0004930|GO:0005543|GO:0005886|GO:0007165|GO:0007186|GO:0016020|GO:0016021|GO:0032060|GO:0043231|GO:0043410|GO:0051482|GO:0051928|GO:0070915	chr3	146286214	146220961	+	lysophosphatidic acid receptor 3	0.204558	0.759253	-0.497464	-1.52547	-1.18957	-0.832688	-0.204558	-0.893337	-0.665192	-0.237356	0.155449	-1.35752	-0.643528	-0.451274
15220	-2.84977	#N/A	-2.64608	down	Foxq1	HFH-1|Hfh1|Hfh1l|sa	15220	ENSMUSG00000038415	GO:0000122|GO:0003677|GO:0003690|GO:0003700|GO:0003705|GO:0005634|GO:0005667|GO:0006309|GO:0006351|GO:0006355|GO:0007389|GO:0008134|GO:0008301|GO:0009790|GO:0030331|GO:0031069|GO:0031624|GO:0043028|GO:0043280|GO:0043565|GO:0045944|GO:0051090	chr13	31560974	31558170	+	forkhead box Q1	-1.01639	-0.575278	-0.736173	-3.02016	-1.55343	-0.562031	-1.51395	-1.69649	-2.52201	-1.8376	-0.775948	-2.28679	-1.25749	-2.1798
30937	-2.8495	-2.00971	-1.94513	down	Lmcd1	AW455500|AW553074|dyxin	30937	ENSMUSG00000057604	GO:0000122|GO:0003714|GO:0005515|GO:0005615|GO:0005634|GO:0005737|GO:0006351|GO:0006355|GO:0008270|GO:0010611|GO:0046872|GO:0070886	chr6	112330423	112273758	+	LIM and cysteine-rich domains 1	-0.422827	-0.00465536	-1.05985	-1.57461	-2.43836	-2.00804	-1.56054	-0.93971	-2.85581	-0.0554824	-0.495778	-2.00649	-1.50276	-1.45565
20211	-2.84669	#N/A	-2.0898	down	Saa4	Saa-4|Saa-5	20211	ENSMUSG00000040017	GO:0005576|GO:0006953|GO:0034364	chr7	46732543	46727999	-	serum amyloid A 4	2.02588	-0.277981	0.621386	-1.25409	-0.184952	-0.995637	0.314353	0.772198	0.156592	-0.703799	0.789763	-0.719521	0.0303048	-0.273603
433247	-2.84016	#N/A	#N/A	down	Cyp2c68	9030012A22Rik	433247	ENSMUSG00000074882	GO:0003674|GO:0004497|GO:0005575|GO:0008150|GO:0016491|GO:0046872|GO:0055114	chr19	39741101	39688836	-	cytochrome P450, family 2, subfamily c, polypeptide 68	4.85652	0	4.06992	0	2.93901	2.02141	5.3314	2.20428	5.43417	0	2.97548	1.46951	3.1857	2.71708
434341	-2.83581	-1.93403	#N/A	down	Nlrc5	AI451557|AK220210|NOD27	434341		GO:0000166|GO:0000979|GO:0005524|GO:0005634|GO:0005737|GO:0005829|GO:0006952|GO:0032088|GO:0043549|GO:0045087|GO:0045345|GO:0045944|GO:0060335|GO:0060339|GO:0060340	chr8	94527272	94472763	+	NLR family, CARD domain containing 5	0.65812	1.17701	-0.0937882	-0.805289	-1.04134	-0.30572	-0.433973	-0.373803	0.245985	-0.384679	0.580446	-0.923314	-0.371165	-0.0693474
231470	-2.83503	#N/A	-2.04242	down	Fras1	E130113P14Rik|bl|mKIAA1500	231470	ENSMUSG00000034687	GO:0002009|GO:0005515|GO:0005604|GO:0005886|GO:0007154|GO:0015031|GO:0016020|GO:0016021|GO:0043588|GO:0046872	chr5	96784728	96373955	+	Fraser syndrome 1 homolog (human)	2.30583	0.475278	2.05644	-0.640873	0.859175	1.15866	2.66092	1.84419	1.38948	-0.22501	1.61252	0.109151	1.88792	0.582237
16324	-2.83	#N/A	#N/A	down	Inhbb		16324	ENSMUSG00000037035	GO:0001654|GO:0005179|GO:0005576|GO:0008083|GO:0009605|GO:0032924|GO:0040007|GO:0042803|GO:0042981|GO:0046676|GO:0046881|GO:0046882|GO:0048178|GO:0048471|GO:0048599|GO:0060279|GO:0071397	chr1	119422248	119415465	-	inhibin beta-B	-0.786267	-0.0306997	-1.75677	-2.43405	-2.28338	-1.12016	-1.62007	-1.65996	-1.77238	-0.935539	-0.857913	-2.35871	-1.46673	-1.35396
104002	-2.80961	#N/A	#N/A	down	Ctsq	1600010J02Rik	104002	ENSMUSG00000021439	GO:0005575	chr13	61040597	61035038	-	cathepsin Q	-5.26774	-4.59999	-6.07054	-6.9348	-6.67145	-5.48448	-5.71712	-5.88652	-6.39934	-4.83284	-5.31276	-6.80313	-5.69604	-5.61609
72054	-2.80124	-2.75721	#N/A	down	Cyp4f18	1810054N16Rik|Cyp4f3|Cypf18	72054	ENSMUSG00000003484	GO:0000038|GO:0001676|GO:0004497|GO:0005506|GO:0005737|GO:0005783|GO:0008217|GO:0008392|GO:0009055|GO:0016020|GO:0016021|GO:0016324|GO:0016491|GO:0016705|GO:0017144|GO:0018685|GO:0019369|GO:0019373|GO:0020037|GO:0030195|GO:0032304|GO:0032305|GO:0036101|GO:0042360|GO:0042371|GO:0043231|GO:0046872|GO:0047057|GO:0050051|GO:0052869|GO:0052870|GO:0052871|GO:0052872|GO:0055114	chr8	72009626	71988482	-	cytochrome P450, family 4, subfamily f, polypeptide 18	0.0622921	0.781437	0.608064	-1.76962	-0.234647	0.631858	0.061811	-3.63151	-0.747957	0.272203	0.483931	-1.00213	-0.97928	-0.237877
17174	-2.79963	-2.06024	#N/A	down	Masp1	AW048060|CCPII|Crarf|Masp1/3	17174	ENSMUSG00000022887	GO:0001867|GO:0003824|GO:0004252|GO:0005509|GO:0005576|GO:0005615|GO:0006508|GO:0006956|GO:0008152|GO:0008233|GO:0008236|GO:0016787|GO:0042803|GO:0045087|GO:0045916|GO:0046872|GO:0048306	chr16	23520590	23451785	-	mannan-binding lectin serine peptidase 1	-0.407672	0.212262	-1.08689	-1.77793	-2.04741	-2.67597	-0.294698	-1.44008	-1.17937	0.66536	-0.427434	-1.91267	-1.47025	-0.257007
268949	-2.79823	#N/A	#N/A	down	Dpcr1	Gm630	268949	ENSMUSG00000073408	GO:0003674|GO:0005575|GO:0008150|GO:0016020|GO:0016021	chr17	35643695	35635755	-	diffuse panbronchiolitis critical region 1 (human)	-2.92817	-2.73544	-2.17466	-3.54105	-4.6535	-2.31964	-2.19072	-2.46754	-2.57926	-3.0341	-2.61276	-4.09727	-2.32596	-2.80668
11602	-2.79589	-1.85865	-2.11093	down	Angpt4	Agpt4|Ang3	11602	ENSMUSG00000027460	GO:0001525|GO:0005102|GO:0005172|GO:0005576|GO:0005615|GO:0007165|GO:0007171|GO:0007492|GO:0010595|GO:0016525|GO:0030297|GO:0030971|GO:0043066|GO:0043536|GO:0043537|GO:0045766|GO:0048014|GO:0050731	chr2	151944654	151911332	+	angiopoietin 4	-3.4545	-1.01892	-2.81253	-3.63182	-4.1921	-3.16484	-3.82885	-2.97502	-3.36053	-3.65252	-2.42865	-3.91196	-3.3229	-3.50652
105439	-2.78912	-2.36781	-2.26771	down	Slain1	9630044O09Rik|AA675320|AW742596	105439	ENSMUSG00000055717	GO:0003674|GO:0005575|GO:0008150	chr14	103704799	103650243	+	SLAIN motif family, member 1	0.421833	0.54664	0.264292	-1.33119	-0.806586	-0.858541	-0.76371	-0.875647	-0.746462	-0.794162	0.410922	-1.06889	-0.832633	-0.770312
384557	-2.78727	#N/A	#N/A	down	Ceacam3	EG384557|Psg24|cea12	384557	ENSMUSG00000053228	GO:0003674|GO:0005575|GO:0008150	chr7	17163231	17150400	+	carcinoembryonic antigen-related cell adhesion molecule 3	0.217809	0.963252	-0.635085	-0.921753	-1.67197	-0.678417	-0.252447	-0.8036	-0.1965	0.191096	0.181992	-1.29686	-0.578155	-0.00270176
208890	-2.78639	#N/A	#N/A	down	Slc26a7		208890	ENSMUSG00000040569	GO:0001696|GO:0005253|GO:0005254|GO:0005737|GO:0005768|GO:0005886|GO:0006810|GO:0006811|GO:0006820|GO:0006821|GO:0008272|GO:0015106|GO:0015116|GO:0015301|GO:0015698|GO:0015701|GO:0016020|GO:0016021|GO:0016323|GO:0019531|GO:0019532|GO:0034220	chr4	14621778	14505197	-	solute carrier family 26, member 7	-0.222333	0.750724	-0.291859	-1.10744	-1.69167	-1.01119	-0.30082	-0.224255	-1.24028	0.222334	0.0788441	-1.39955	-0.512088	-0.508974
15375	-2.77679	-3.63911	-2.29031	down	Foxa1	Hnf-3a|Hnf3a|Tcf-3a|Tcf3a	15375	ENSMUSG00000035451	GO:0000122|GO:0001077|GO:0003677|GO:0003690|GO:0003700|GO:0003705|GO:0005634|GO:0005667|GO:0006338|GO:0006351|GO:0006355|GO:0007275|GO:0007389|GO:0008134|GO:0008301|GO:0009790|GO:0010468|GO:0010719|GO:0016568|GO:0019904|GO:0030324|GO:0032355|GO:0033148|GO:0035239|GO:0042445|GO:0042593|GO:0043565|GO:0044212|GO:0045666|GO:0045931|GO:0045944|GO:0048665|GO:0051090|GO:0051091|GO:0060441|GO:0060487|GO:…	chr12	57546121	57540632	-	forkhead box A1	0.63417	-0.722161	-0.0493331	-0.761281	-2.27711	-2.80239	-2.39929	-0.526405	-0.235121	-2.24751	-0.0457749	-1.51919	-1.90936	-1.24132
213575	-2.77601	#N/A	#N/A	down	Dync2li1	4933404O11Rik|CGI-60|D2lic|LIC3|mD2LIC	213575	ENSMUSG00000024253	GO:0003674|GO:0003774|GO:0005737|GO:0005856|GO:0005874|GO:0005929|GO:0007275|GO:0007368|GO:0030030|GO:0030286|GO:0030990|GO:0031512|GO:0035085|GO:0042384|GO:0042995|GO:0045177	chr17	84655564	84626499	+	dynein cytoplasmic 2 light intermediate chain 1	-0.0519342	0.256529	-1.68318	-2.50344	-1.42831	-1.08304	-1.08091	-0.654171	-0.815066	-1.61749	-0.492863	-1.96588	-0.939374	-1.21628
17179	-2.77443	#N/A	#N/A	down	Matk	CHK|HYL|Ntk	17179	ENSMUSG00000004933	GO:0000166|GO:0004672|GO:0004713|GO:0004715|GO:0005524|GO:0005634|GO:0005737|GO:0006468|GO:0016020|GO:0016301|GO:0016310|GO:0016740|GO:0016772	chr10	81262981	81257545	+	megakaryocyte-associated tyrosine kinase	-0.0945482	-0.458681	0.28349	-1.66926	-1.45495	-1.986	-0.36114	0.0945482	-0.193322	-0.244586	-0.0899131	-1.5621	-0.750863	-0.218954
14728	-2.76355	#N/A	#N/A	down	Lilrb4	CD85K|Gp49b|HM18|ILT3|LIR-5|gp49	14728	ENSMUSG00000062593	GO:0005886|GO:0016020|GO:0016021	chr10	51496611	51490975	+	leukocyte immunoglobulin-like receptor, subfamily B, member 4	0.258524	-1.28562	-1.30819	-2.25743	-2.23247	-0.258524	1.45158	-0.526978	-0.948493	-1.03925	-0.77843	-2.24495	0.222026	-0.99387
56620	-2.7632	#N/A	#N/A	down	Clec4n	Clec6a|Clecsf10|Nkcl	56620	ENSMUSG00000023349	GO:0005515|GO:0016020|GO:0016021|GO:0030246|GO:0043123|GO:0045087|GO:0050715|GO:0050832	chr6	123247024	123229843	+	C-type lectin domain family 4, member n	-0.596636	-0.66346	-2.13996	-1.60421	-3.59517	0.233594	0.975764	0.0945387	-0.0996039	-1.60385	-1.13335	-2.59969	0.434632	-0.851727
13058	-2.76074	#N/A	#N/A	down	Cybb	C88302|Cgd|Cyd|Nox2|gp91phox	13058	ENSMUSG00000015340	GO:0005216|GO:0005244|GO:0005622|GO:0005737|GO:0005739|GO:0005783|GO:0005791|GO:0005794|GO:0005886|GO:0005887|GO:0006801|GO:0006810|GO:0006811|GO:0016020|GO:0016021|GO:0016491|GO:0020037|GO:0022900|GO:0030425|GO:0034765|GO:0042493|GO:0042554|GO:0043020|GO:0043025|GO:0045087|GO:0045730|GO:0046872|GO:0046982|GO:0050660|GO:0050665|GO:0055114	chrX	9469324	9435252	-	cytochrome b-245, beta polypeptide	-1.11206	-1.96602	-1.80955	-3.0876	-3.10093	-1.03185	-0.562382	-1.91413	-1.56145	-1.86095	-1.62921	-3.09427	-1.16945	-1.7112
12630	-2.75809	#N/A	-2.87102	down	Cfi		12630	ENSMUSG00000058952	GO:0003824|GO:0004252|GO:0005044|GO:0005576|GO:0006508|GO:0006958|GO:0008233|GO:0008236|GO:0016020|GO:0016787|GO:0045087	chr3	129875328	129836739	+	complement component factor i	0.826391	-5.91938	0.342114	-5.91938	-0.175213	-1.09061	1.20384	0.175212	-0.290999	-5.91938	-1.58362	-3.0473	0.0961449	-3.10519
22229	-2.75471	#N/A	#N/A	down	Ucp3	AI645527|Slc25a9|UCP-3	22229	ENSMUSG00000032942	GO:0000303|GO:0001666|GO:0005739|GO:0005743|GO:0006631|GO:0006810|GO:0006839|GO:0015992|GO:0016020|GO:0016021|GO:0017077|GO:0031966|GO:0055085	chr7	100486432	100472991	+	uncoupling protein 3 (mitochondrial, proton carrier)	-0.812208	-1.5451	-3.30307	-2.33319	-4.36419	-1.3743	-2.41278	-1.73574	-3.71683	-0.511301	-1.88679	-3.34869	-1.84094	-2.11407
13733	-2.73792	#N/A	-1.98249	down	Emr1	DD7A5-7|EGF-TM7|F4/80|Gpf480|Ly71|TM7LN3	13733	ENSMUSG00000004730	GO:0004871|GO:0004888|GO:0004930|GO:0005509|GO:0005886|GO:0007165|GO:0007166|GO:0007186|GO:0007218|GO:0009897|GO:0016020|GO:0016021|GO:0071944	chr17	57483529	57358686	+	EGF-like module containing, mucin-like, hormone receptor-like sequence 1	-1.67219	-1.32397	-1.18406	-3.14254	-2.55043	-0.355399	-0.0624504	-1.41224	-2.49708	-2.26436	-1.39341	-2.84648	-0.610029	-2.38072
14725	-2.73353	#N/A	-1.96314	down	Lrp2	AI315343|AW536255|D230004K18Rik|Gp330|Megalin	14725	ENSMUSG00000027070	GO:0004872|GO:0005509|GO:0005515|GO:0005615|GO:0005737|GO:0005768|GO:0005783|GO:0005794|GO:0005903|GO:0005905|GO:0006766|GO:0006897|GO:0006898|GO:0008283|GO:0010165|GO:0016020|GO:0016021|GO:0016197|GO:0016324|GO:0017124|GO:0020028|GO:0030139|GO:0030492|GO:0030900|GO:0031526|GO:0042953|GO:0042954|GO:0045056|GO:0045177|GO:0046872|GO:0046879	chr2	69586067	69424335	-	low density lipoprotein receptor-related protein 2	0.737801	-1.64761	0.54483	-2.65254	-0.492309	-1.10209	1.28921	0.413044	0.386593	-2.57624	-0.12166	-1.57242	0.200055	-1.09482
108978	-2.73326	-2.83867	-6.35727	down	4930555G01Rik		108978	ENSMUSG00000096197	GO:0003674|GO:0005575|GO:0008150	chr14	5059243	5050629	+	RIKEN cDNA 4930555G01 gene	0.138702	1.04491	1.87024	0.0327582	-0.898104	-1.42339	0.524034	-0.562441	-0.271157	-3.02976	1.01795	-0.432673	-0.487265	-1.65046
57764	-2.72977	#N/A	#N/A	down	Ntn4		57764	ENSMUSG00000020019	GO:0005576|GO:0005578|GO:0005604|GO:0016322|GO:0043237|GO:0060668	chr10	93745972	93641049	+	netrin 4	-4.31241	-2.7418	-2.99591	-4.24843	-5.34921	-3.99663	-2.75149	-2.89807	-4.30723	-3.90459	-3.35004	-4.79882	-3.2154	-4.10591
51801	-2.72876	#N/A	#N/A	down	Ramp1	9130218E19Rik	51801	ENSMUSG00000034353	GO:0001525|GO:0004872|GO:0004948|GO:0005615|GO:0005886|GO:0006810|GO:0006816|GO:0006886|GO:0007165|GO:0007186|GO:0008277|GO:0008565|GO:0009986|GO:0015026|GO:0015031|GO:0016020|GO:0016021|GO:0030819|GO:0031623|GO:0031716|GO:0043235|GO:0044424|GO:0060050|GO:0072659	chr1	91225196	91179822	+	receptor (calcitonin) activity modifying protein 1	-0.508185	-0.103958	-1.72578	-2.14626	-2.30885	-1.05926	-0.997672	-1.50151	-1.70499	-1.1189	-0.779309	-2.22756	-1.18615	-1.41195
210044	-2.7244	#N/A	-2.75212	down	Adcy2	mKIAA1060	210044	ENSMUSG00000021536	GO:0000166|GO:0004016|GO:0005622|GO:0005737|GO:0005886|GO:0006171|GO:0007188|GO:0007190|GO:0008152|GO:0008179|GO:0008294|GO:0016020|GO:0016829|GO:0030425|GO:0031683|GO:0043234|GO:0045121|GO:0046982	chr13	68999541	68620043	-	adenylate cyclase 2	-0.283776	-0.190136	0.993662	-1.30726	-1.23812	-1.7634	-0.0383744	0.370561	-1.19614	-1.37845	0.17325	-1.27269	-0.477072	-1.28729
12309	-2.71886	#N/A	-1.83403	down	S100g	AU042539|CABP1|CaBP-D9K|Cabp9k|Calb3	12309	ENSMUSG00000040808	GO:0005499|GO:0005509|GO:0016323|GO:0016324	chrX	162964599	162961992	-	S100 calcium binding protein G	-2.92244	-3.54483	-3.08749	-4.8836	-4.37224	-4.49581	-2.58894	-3.02238	-4.16283	-3.95704	-3.18492	-4.62792	-3.36904	-4.05994
330267	-2.71814	#N/A	#N/A	down	Thsd7a	Gm837	330267	ENSMUSG00000032625	GO:0003674|GO:0005575|GO:0008150|GO:0016020|GO:0016021	chr6	12749253	12311608	-	thrombospondin, type I, domain containing 7A	-1.09354	-0.0174232	-0.737137	-1.63223	-2.48509	-1.78436	-0.115507	-1.47981	-2.27599	0.0174232	-0.616034	-2.05866	-1.12656	-1.12928
12338	-2.71546	#N/A	#N/A	down	Capn6		12338	ENSMUSG00000067276	GO:0001578|GO:0004198|GO:0005515|GO:0005622|GO:0005737|GO:0005856|GO:0005874|GO:0005876|GO:0006508|GO:0008017|GO:0048471|GO:0051493	chrX	143827412	143802237	-	calpain 6	-0.34577	0.375976	0.555076	-1.19366	-1.29855	-0.585673	0.47899	-0.0518928	-0.819892	-0.375559	0.195094	-1.2461	-0.0528585	-0.597726
14727	-2.71317	#N/A	#N/A	down	Gp49a	gp49	14727	ENSMUSG00000089672	GO:0016020|GO:0016021	chr10	51486219	51480679	+	glycoprotein 49 A	-1.2487	-2.1591	-0.492594	-1.96992	-3.5103	0.1373	1.10323	-1.12101	-1.19014	-1.715	-1.30013	-2.74011	0.0398401	-1.45257
14944	-2.70037	#N/A	#N/A	down	Gzmg	Ctla-7|Ctla7	14944	ENSMUSG00000040284	GO:0003824|GO:0004252|GO:0006508|GO:0008233|GO:0008236|GO:0016787|GO:0019835	chr14	56159579	56156581	-	granzyme G	3.98281	4.24974	3.39468	2.64792	2.23726	3.7248	3.46117	3.64435	3.71986	4.3732	3.87575	2.44259	3.61011	4.04653
381798	-2.69924	-1.86945	#N/A	down	4930590J08Rik	Gm1071	381798	ENSMUSG00000034063	GO:0003674|GO:0005737|GO:0008150|GO:0016020|GO:0016021	chr6	91950725	91904233	+	RIKEN cDNA 4930590J08 gene	0.848387	1.08457	1.04158	-0.0441799	-0.837905	0.107815	0.551303	-0.39242	1.23433	1.00995	0.991513	-0.441043	0.0888994	1.12214
59095	-2.68132	#N/A	-2.38799	down	Fxyd6	0610030I18Rik|Php	59095	ENSMUSG00000066705	GO:0005216|GO:0005886|GO:0006810|GO:0006811|GO:0016020|GO:0016021	chr9	45396159	45370185	+	FXYD domain-containing ion transport regulator 6	-4.27897	-3.34984	-3.76062	-5.21499	-5.22385	-4.18209	-4.931	-4.25076	-4.89236	-5.21218	-3.79647	-5.21942	-4.45462	-5.05227
17309	-2.67042	#N/A	#N/A	down	Mgat3	1110038J12Rik|AI848272|GnT-III	17309	ENSMUSG00000042428	GO:0008152|GO:0016740	chr15	80215519	80173721	+	mannoside acetylglucosaminyltransferase 3	-0.142657	-0.397385	-0.933802	-2.71094	-1.10575	-1.26662	-0.253026	-0.72118	-0.834287	-0.296713	-0.491281	-1.90835	-0.746944	-0.5655
19123	-2.67006	#N/A	-1.80235	down	Proc	PC	19123	ENSMUSG00000024386	GO:0003824|GO:0004252|GO:0005509|GO:0005576|GO:0005615|GO:0006508|GO:0007596|GO:0007599|GO:0008152|GO:0008233|GO:0008236|GO:0016787|GO:0030195|GO:0043066	chr18	32139570	32123126	-	protein C	-1.43995	-1.88523	-2.31339	-3.74331	-2.84948	-2.03151	-2.15915	-2.14941	-2.85763	-2.60118	-1.87952	-3.29639	-2.11336	-2.7294
20745	-2.66775	#N/A	#N/A	down	Spock1	Spock|Ticn1|testican	20745	ENSMUSG00000056222	GO:0004869|GO:0005509|GO:0005576|GO:0005578|GO:0005615|GO:0005737|GO:0007165|GO:0008191|GO:0010812|GO:0010951|GO:0010977|GO:0016528|GO:0031594|GO:0033268	chr13	57908332	57421195	-	sparc/osteonectin, cwcv and kazal-like domains proteoglycan 1	-0.0940876	0.0936322	0.404347	-0.868755	-1.69323	-0.928381	0.0729909	-0.283591	-0.0239778	0.148467	0.134631	-1.28099	-0.37966	0.0622444
14254	-2.66017	#N/A	#N/A	down	Flt1	AI323757|Flt-1|VEGFR-1|VEGFR1|sFlt1	14254	ENSMUSG00000029648	GO:0000166|GO:0000186|GO:0001525|GO:0001569|GO:0001666|GO:0002040|GO:0002548|GO:0004672|GO:0004713|GO:0004714|GO:0005021|GO:0005524|GO:0005634|GO:0005737|GO:0005768|GO:0005794|GO:0005886|GO:0005887|GO:0006468|GO:0006935|GO:0006940|GO:0007169|GO:0007275|GO:0010863|GO:0014068|GO:0016020|GO:0016021|GO:0016301|GO:0016310|GO:0016477|GO:0016740|GO:0016772|GO:0018108|GO:0019838|GO:0030154|GO:0030335|GO:…	chr5	147725988	147562196	-	FMS-like tyrosine kinase 1	-0.612784	-0.132425	-1.84357	-2.00427	-2.54462	-0.916503	-1.46704	-1.49946	-1.80165	-0.664319	-0.862927	-2.27444	-1.29433	-1.23299
226518	-2.6598	#N/A	#N/A	down	Nmnat2	AI843915|D030041I09Rik|PNAT1|PNAT2	226518	ENSMUSG00000042751	GO:0000166|GO:0000309|GO:0004515|GO:0005524|GO:0005634|GO:0005737|GO:0005770|GO:0005794|GO:0005802|GO:0009058|GO:0009435|GO:0016740|GO:0016779|GO:0019363|GO:0045202	chr1	153119261	152955101	+	nicotinamide nucleotide adenylyltransferase 2	0.507221	1.46904	-0.253055	-0.605865	-1.06796	0.491082	-0.230652	0.37079	-0.527358	0.0339446	0.574402	-0.836913	0.210407	-0.246707
93721	-2.65922	#N/A	#N/A	down	Cpn1	0610011F20Rik|CPN	93721	ENSMUSG00000025196	GO:0004180|GO:0004181|GO:0005576|GO:0005615|GO:0006508|GO:0008152|GO:0008233|GO:0008237|GO:0008270|GO:0016787|GO:0046872|GO:0051384	chr19	43986520	43956308	-	carboxypeptidase N, polypeptide 1	1.70877	-3.85962	0.893781	-3.85962	0.199573	-0.83821	1.6358	-0.655337	1.12137	-1.06094	-0.419023	-1.83002	0.047419	0.0302145
228911	-2.65462	#N/A	-1.94055	down	Tshz2	2900073F20Rik|B830045G17|Mtsh2|Sdccag33l|Tsh2|Zfp218|mKIAA4248|teashirt2	228911	ENSMUSG00000047907	GO:0003677|GO:0003700|GO:0005515|GO:0005622|GO:0005634|GO:0006351|GO:0006355|GO:0007275|GO:0008270|GO:0010468|GO:0043565|GO:0046872	chr2	169888504	169633646	+	teashirt zinc finger family member 2	-0.618593	-0.380971	-0.404145	-1.89647	-1.85634	-1.99877	-0.60204	-1.13108	-2.54024	-0.308498	-0.467903	-1.87641	-1.24396	-1.42437
67295	-2.65236	#N/A	-2.22246	down	Rab3c	2700062I01Rik|3110015B08Rik|3110037E15Rik|AI850886	67295	ENSMUSG00000021700	GO:0000166|GO:0005515|GO:0005525|GO:0005737|GO:0005829|GO:0005886|GO:0006810|GO:0007264|GO:0008021|GO:0015031|GO:0016020|GO:0017157	chr13	110280206	110054187	-	RAB3C, member RAS oncogene family	-0.824893	0.0652144	-0.84097	-2.04102	-1.84064	0.0174093	-0.191761	0.363781	-2.03681	-1.33461	-0.53355	-1.94083	0.0631432	-1.68571
12508	-2.64949	#N/A	#N/A	down	Cd53	AI323659|Ox-44|Tspan25	12508	ENSMUSG00000040747	GO:0001772|GO:0009986|GO:0016020|GO:0016021	chr3	106790149	106758861	-	CD53 antigen	-1.52333	-1.09127	-1.58998	-2.69743	-2.91705	-0.599472	-0.28481	-2.00312	-1.74295	-1.49561	-1.40153	-2.80724	-0.962468	-1.61928
14943	-2.64812	#N/A	#N/A	down	Gzmf	CCP4|Ctla-7|Ctla7|MCSP-3	14943	ENSMUSG00000015441	GO:0003824|GO:0004252|GO:0006508|GO:0008233|GO:0008236|GO:0016787|GO:0019835	chr14	56211407	56205263	-	granzyme F	4.19379	4.84302	3.81598	3.06057	2.69802	3.82662	3.61223	3.66906	4.01922	4.43166	4.28426	2.87929	3.70263	4.22544
28240	-2.64737	-12.5104	-16.1042	down	Trpm2	9830168K16Rik|C79133|LTRPC2|TRPC7|Trp7|Trrp7	28240	ENSMUSG00000009292	GO:0005216|GO:0005262|GO:0005272|GO:0005384|GO:0005886|GO:0006810|GO:0006811|GO:0006814|GO:0006816|GO:0006828|GO:0016020|GO:0016021|GO:0016787|GO:0033194|GO:0035725|GO:0047631|GO:0055085|GO:0070588|GO:0071421	chr10	77969872	77907722	-	transient receptor potential cation channel, subfamily M, member 2	1.85157	0.400615	1.87154	0.0150256	-0.0749955	-1.29559	-2.42809	-3.08777	-1.23839	-4.0312	1.37457	-0.029985	-2.27048	-2.63479
52668	-2.63485	-2.93357	#N/A	down	Ifi27l1	1110013J02Rik|2900026P10Rik|D12Ertd647e|ISG12a	52668	ENSMUSG00000064215	GO:0003674	chr12	103440245	103434189	+	interferon, alpha-inducible protein 27 like 1	-2.31015	-1.12002	-1.77263	-3.41686	-2.84711	-2.40481	-3.03762	-4.41833	-2.8219	-2.30937	-1.73426	-3.13199	-3.28692	-2.56564
17937	-2.63357	#N/A	-2.06785	down	Nab2	AI451907	17937	ENSMUSG00000025402	GO:0001958|GO:0005634|GO:0006351|GO:0006355|GO:0008134|GO:0014037|GO:0016480|GO:0042552|GO:0045682|GO:0045892	chr10	127666703	127660918	-	Ngfi-A binding protein 2	-0.404296	0.0771842	-0.491797	-1.38762	-1.95235	-0.640283	-0.955238	-0.811708	-1.86146	-0.780745	-0.27297	-1.66999	-0.802409	-1.3211
18166	-2.63019	#N/A	#N/A	down	Npy1r	Npyr|Y1-R	18166	ENSMUSG00000036437	GO:0001601|GO:0001602|GO:0003151|GO:0004871|GO:0004930|GO:0004983|GO:0005829|GO:0005886|GO:0006006|GO:0007165|GO:0007186|GO:0007218|GO:0007268|GO:0007626|GO:0007631|GO:0008021|GO:0008217|GO:0016020|GO:0016021|GO:0019233|GO:0030424|GO:0040014|GO:0045907|GO:0046888|GO:0051481	chr8	66706798	66697422	+	neuropeptide Y receptor Y1	0.255757	0.0420914	-0.0420918	-2.41207	-0.207768	-0.283247	0.0938568	0.355305	-0.715981	-0.705654	0.0852521	-1.30992	0.0553047	-0.710818
14132	-2.62419	#N/A	#N/A	down	Fcgrt	FcRn	14132	ENSMUSG00000003420	GO:0005886|GO:0006955|GO:0016020|GO:0016021|GO:0019864|GO:0019882|GO:0030881|GO:0042612	chr7	45103822	45092993	-	Fc receptor, IgG, alpha chain transporter	-0.607633	-2.57612	-0.713657	-3.94383	-1.43819	-2.02146	0.114466	-0.47496	-0.738503	-2.94309	-1.29914	-2.69101	-0.793985	-1.8408
12628	-2.62334	#N/A	#N/A	down	Cfh	Mud-1|NOM|Sas-1|Sas1	12628	ENSMUSG00000026365	GO:0001851|GO:0005615|GO:0005634|GO:0005737|GO:0005886|GO:0008201|GO:0030449|GO:0043499	chr1	140183411	140085855	-	complement component factor h	-2.45411	-3.20186	-1.99031	-4.87841	-3.00192	-0.0368752	-2.34649	-1.53501	-4.76729	-1.64583	-2.54876	-3.94016	-1.30613	-3.20656
69146	-2.62009	#N/A	-1.81565	down	Gsdmd	1810036L03Rik|AW558049|DF5L|Dfna5l|Gsdmdc1|M2-4	69146	ENSMUSG00000022575	GO:0003674|GO:0005575|GO:0031668	chr15	75867404	75862339	+	gasdermin D	-0.850507	-0.88466	-0.57035	-1.6861	-2.63015	-1.88831	-0.496368	-0.930772	-1.7591	-1.49889	-0.768506	-2.15812	-1.10515	-1.62899
93726	-2.61812	-4.68298	#N/A	down	Ear11		93726	ENSMUSG00000047222	GO:0004518|GO:0004519|GO:0004540|GO:0005575|GO:0006935|GO:0016787	chr14	51256112	51255262	-	eosinophil-associated, ribonuclease A family, member 11	-2.01462	0.562408	-5.01316	-5.01316	-2.07415	-5.01316	-4.00369	-4.1308	-2.25456	-0.562408	-2.15513	-3.54366	-4.38255	-1.40848
259277	-2.61628	#N/A	-5.68664	down	Klk8	BSP1|Nrpn|Prss19	259277	ENSMUSG00000064023	GO:0003824|GO:0004252|GO:0005576|GO:0005615|GO:0005737|GO:0006508|GO:0007613|GO:0008152|GO:0008219|GO:0008233|GO:0008236|GO:0009611|GO:0016787|GO:0031642|GO:0043616|GO:0048681|GO:0048812|GO:0050807|GO:0050808	chr7	43803822	43797577	+	kallikrein related-peptidase 8	0.640824	1.05129	0.822392	-0.840742	-0.257952	-0.801264	1.3165	0.887214	-3.16507	-0.173746	0.838169	-0.549347	0.467482	-1.66941
140792	-2.616	-1.8958	#N/A	down	Colec12	CL-P1|SRCL|Scara4	140792	ENSMUSG00000036103	GO:0002221|GO:0005581|GO:0006910|GO:0006955|GO:0008329|GO:0016020|GO:0016021|GO:0030169|GO:0030246|GO:0046872	chr18	9877995	9707648	+	collectin sub-family member 12	-0.276349	0.357222	-0.930495	-1.85032	-1.49082	-1.39596	-0.949756	-1.27232	-1.49222	-0.725183	-0.283208	-1.67057	-1.20601	-1.1087
226594	-2.6111	#N/A	#N/A	down	Rcsd1	A430105K13Rik|BC025872	226594	ENSMUSG00000040723	GO:0005575|GO:0051015|GO:0071474	chr1	165708094	165648945	-	RCSD domain containing 1	-1.115	-0.353649	-1.48942	-2.38046	-2.36089	-1.53241	-1.33267	-1.68164	-2.24192	-0.89631	-0.986022	-2.37068	-1.51557	-1.56912
378472	-2.61046	#N/A	#N/A	down	Vaultrc5	Mvg1	378472		GO:0003674|GO:0005575|GO:0008150	chr18	36802107	36801763	+	vault RNA component 5	0.977043	0.0451484	0.0134325	-2.51592	0.437737	-0.502583	0.403017	-0.811563	-0.0608473	-0.179036	0.345208	-1.03909	-0.30371	-0.119941
76156	-2.6103	-2.55034	-2.01388	down	Fam131b	6330503C03Rik|6530406I18Rik|AV277466	76156	ENSMUSG00000029861	GO:0003674|GO:0005575|GO:0008150	chr6	42324640	42315312	-	family with sequence similarity 131, member B	-1.3031	-0.00529623	-0.875573	-2.21055	-2.01386	-2.01719	-0.740674	-3.47818	-1.10672	-2.36921	-0.72799	-2.11221	-2.07868	-1.73797
212943	-2.60867	#N/A	#N/A	down	Fam46a	D930050G01Rik	212943	ENSMUSG00000032265	GO:0003674|GO:0005575|GO:0008150	chr9	85327150	85320439	-	family with sequence similarity 46, member A	-1.07492	-0.695914	-1.43554	-2.60798	-2.29623	-1.64697	-1.79783	-2.12049	-2.223	-1.46227	-1.06879	-2.45211	-1.8551	-1.84263
80752	-2.60103	#N/A	-1.84404	down	Fam20c	C76981|DMP-4|DMP4|GEF-CK|mKIAA4081	80752	ENSMUSG00000025854	GO:0001501|GO:0004674|GO:0005509|GO:0005576|GO:0005615|GO:0006468|GO:0016301|GO:0016310|GO:0016740|GO:0030501|GO:0031214|GO:0036179|GO:0040036|GO:0045669|GO:0046872|GO:0051174|GO:0070166|GO:0071895|GO:0097187	chr5	138810063	138755081	+	family with sequence similarity 20, member C	-1.87795	-1.29078	-1.73661	-3.12877	-2.89962	-1.94389	-0.909265	-2.28584	-2.54415	-2.49182	-1.63512	-3.0142	-1.713	-2.51799
64059	-2.60086	-2.88328	#N/A	down	Oxct2a	Oxct|Oxct2|Scot|Scot-t1	64059	ENSMUSG00000076436	GO:0005739|GO:0006104|GO:0008152|GO:0008260|GO:0008410|GO:0016740|GO:0046950|GO:0046952	chr4	123323679	123321875	-	3-oxoacid CoA transferase 2A	0.644228	0.00088191	0.384665	-0.277819	-1.79364	-2.90389	-0.523509	-0.125964	1.64066	0.0604908	0.343259	-1.03573	-1.18445	0.850574
235505	-2.59951	-1.85955	#N/A	down	Cd109	9930012E15Rik|AI480638|GARP	235505	ENSMUSG00000046186	GO:0004866|GO:0004867|GO:0005575|GO:0005576|GO:0005615|GO:0005886|GO:0010466|GO:0016020|GO:0030414|GO:0031225	chr9	78716260	78615546	+	CD109 antigen	-0.452676	0.125614	-0.65317	-1.52074	-1.88923	-1.91481	-0.444222	-1.30605	-0.828992	0.317759	-0.326744	-1.70498	-1.2217	-0.255616
21826	-2.59942	#N/A	#N/A	down	Thbs2	TSP2|Thbs-2	21826	ENSMUSG00000023885	GO:0005509|GO:0005515|GO:0005576|GO:0005604|GO:0007155|GO:0008201|GO:0016525|GO:0031012|GO:0051965	chr17	14694262	14665500	-	thrombospondin 2	-3.25255	-2.80376	-3.44513	-4.81276	-4.27792	-4.53656	-3.47154	-3.34422	-4.0906	-2.58156	-3.16715	-4.54534	-3.78411	-3.33608
14836	-2.59594	#N/A	#N/A	down	Gsc		14836	ENSMUSG00000021095	GO:0000122|GO:0003677|GO:0003700|GO:0005515|GO:0005634|GO:0005667|GO:0006355|GO:0007275|GO:0009653|GO:0021904|GO:0023019|GO:0030178|GO:0030900|GO:0042474|GO:0043565|GO:0043583|GO:0048644|GO:0048704	chr12	104473236	104471209	-	goosecoid homeobox	1.60732	0.393652	0.0140135	-0.282897	-1.1263	0.923924	-0.0140135	-0.783148	1.04204	0.0361195	0.671661	-0.704597	0.042254	0.539079
553127	-2.59099	-2.06137	#N/A	down	Cxx1b	Mart8c	553127	ENSMUSG00000067924	GO:0003674|GO:0005575|GO:0008150	chrX	53670408	53669177	-	CAAX box 1B	0.712219	0.701525	0.810047	-0.276491	-0.98799	-0.598129	-0.482481	0.173598	-0.0166426	-0.0644054	0.741264	-0.632241	-0.302337	-0.040524
18816	-2.58987	#N/A	#N/A	down	Serpinf2	AI747498|Pli|Serpimf2	18816	ENSMUSG00000038224	GO:0002020|GO:0002034|GO:0004867|GO:0005576|GO:0005577|GO:0005615|GO:0006953|GO:0010466|GO:0010757|GO:0010951|GO:0030162|GO:0030199|GO:0030414|GO:0032967|GO:0042803|GO:0043499|GO:0045597|GO:0045944|GO:0046330|GO:0048514|GO:0048661|GO:0051496|GO:0051918|GO:0070374|GO:0071636	chr11	75439501	75431736	-	serine (or cysteine) peptidase inhibitor, clade F, member 2	5.28073	-1.02939	4.18764	-1.02939	3.90962	3.77124	5.68111	3.98225	5.08423	0.283858	2.81299	1.44011	4.4782	2.68404
59012	-2.58862	#N/A	-2.13511	down	Moxd1	3230402N08Rik|MNCb-5203	59012	ENSMUSG00000020000	GO:0003824|GO:0004497|GO:0004500|GO:0005507|GO:0005783|GO:0006584|GO:0016020|GO:0016021|GO:0016491|GO:0016715|GO:0046872|GO:0055114	chr10	24302783	24223517	+	monooxygenase, DBH-like 1	-0.00345731	1.71411	0.764859	-0.242545	-0.851479	0.623239	-0.29559	0.162255	-0.54646	0.00818658	0.825171	-0.547012	0.163301	-0.269137
20518	-2.58853	#N/A	#N/A	down	Slc22a2	Oct2|Orct2	20518	ENSMUSG00000040966	GO:0005215|GO:0005496|GO:0005886|GO:0005887|GO:0006810|GO:0006811|GO:0006812|GO:0008513|GO:0015075|GO:0015101|GO:0015220|GO:0015651|GO:0015695|GO:0015697|GO:0015871|GO:0016020|GO:0016021|GO:0016323|GO:0022857|GO:0034220|GO:0051608|GO:0055085	chr17	12628488	12584189	+	solute carrier family 22 (organic cation transporter), member 2	0.891535	-1.52275	-0.580129	-3.69196	0.140131	-0.348626	1.80936	1.06553	-0.196396	-1.70064	-0.403782	-1.77592	0.842089	-0.94852
78923	-2.58292	#N/A	#N/A	down	Chsy3	4833446K15Rik|AI662215	78923	ENSMUSG00000058152	GO:0003674|GO:0005575|GO:0005794|GO:0008150|GO:0016020|GO:0016021|GO:0016740|GO:0016758|GO:0032580|GO:0046872|GO:0047238|GO:0050510	chr18	59411336	59175340	+	chondroitin sulfate synthase 3	1.62875	1.91742	0.568097	0.0197983	-0.0149612	0.581093	0.858367	0.209759	1.02265	1.16009	1.37142	0.00241852	0.54974	1.09137
11421	-2.58289	#N/A	-2.63047	down	Ace	AW208573|CD143	11421	ENSMUSG00000020681	GO:0001822|GO:0002446|GO:0003084|GO:0003779|GO:0004175|GO:0004180|GO:0005576|GO:0005615|GO:0005768|GO:0005886|GO:0006508|GO:0006518|GO:0007283|GO:0008144|GO:0008152|GO:0008217|GO:0008233|GO:0008237|GO:0008241|GO:0008270|GO:0009897|GO:0014910|GO:0016020|GO:0016021|GO:0016787|GO:0019233|GO:0031100|GO:0031404|GO:0031711|GO:0032496|GO:0042277|GO:0042310|GO:0042447|GO:0042755|GO:0043065|GO:0043171|GO:…	chr11	105989964	105967945	+	angiotensin I converting enzyme (peptidyl-dipeptidase A) 1	-2.33091	-1.39774	-1.02562	-2.74473	-3.16275	-2.86124	-1.66943	-1.61318	-4.48451	-1.47564	-1.58476	-2.95374	-2.04795	-2.98008
231532	-2.57852	#N/A	#N/A	down	Arhgap24	0610025G21Rik	231532	ENSMUSG00000057315	GO:0001525|GO:0003674|GO:0005096|GO:0005543|GO:0005622|GO:0005737|GO:0005856|GO:0005886|GO:0007165|GO:0007275|GO:0030054|GO:0030154|GO:0042995	chr5	102897937	102481391	+	Rho GTPase activating protein 24	-0.566162	-0.814289	-0.159466	-1.99694	-1.76275	-1.03805	-0.612378	-0.177107	-0.487273	-0.94261	-0.513306	-1.87985	-0.609179	-0.714942
73504	-2.57755	#N/A	-2.99951	down	1700071M16Rik		73504			chr17	43591509	43588340	-	RIKEN cDNA 1700071M16 gene	-1.3	-1.1854	-2.06891	-3.16788	-2.60031	-1.48114	-2.07806	-3.04361	-3.93915	-2.26651	-1.5181	-2.8841	-2.20094	-3.10283
234593	-2.57699	-2.0502	-1.89618	down	Ndrg4	D8Bwg1337e|Ndr1-rs|Ndr4|R74996|SMAP-8	234593	ENSMUSG00000036564	GO:0005737	chr8	95715119	95703037	+	N-myc downstream regulated gene 4	0.293165	0.798042	-0.24192	-0.538675	-1.62651	-0.834447	-0.735392	-0.688179	-1.05571	-0.224297	0.283096	-1.08259	-0.752673	-0.640002
171166	-2.57668	#N/A	-2.99463	down	Mcoln3	6720490O21Rik|TRPML3|Va	171166	ENSMUSG00000036853	GO:0005216|GO:0005737|GO:0005886|GO:0006810|GO:0006811|GO:0007605|GO:0007626|GO:0016020|GO:0016021|GO:0042491	chr3	146140646	146121791	+	mucolipin 3	1.02388	0.340381	-1.93441	-3.29673	0.185606	-1.33784	0.650227	-1.27782	-0.185606	-3.35925	-0.19005	-1.55556	-0.655142	-1.77243
100038378	-2.57571	-2.44078	-3.46492	down	Gm10433	ENSMUSG00000072884	100038378			chr12	100193538	100187968	+	predicted gene 10433	0.644585	0.446964	0.585624	-2.1592	0.547372	-0.200303	-1.7972	-0.187355	-1.52665	-0.940886	0.559058	-0.805912	-0.728287	-1.23377
17067	-2.57463	-1.89546	#N/A	down	Ly6c1	AA682074|AA959465|Ly-6C|Ly-6C1|Ly6c	17067	ENSMUSG00000079018	GO:0005886|GO:0009897|GO:0016020|GO:0031225	chr15	75048837	75044018	-	lymphocyte antigen 6 complex, locus C1	-0.833507	0.517018	-0.736876	-1.54265	-1.88833	-1.89786	-0.124783	-1.79836	-0.633157	0.855794	-0.351121	-1.71549	-1.27367	0.111319
68318	-2.57199	-1.86056	#N/A	down	Aph1c	0610008A10Rik|APH-1b|Aph1b	68318	ENSMUSG00000053040	GO:0001656|GO:0004175|GO:0007219|GO:0008233|GO:0016020|GO:0016021|GO:0016485|GO:0043085	chr9	66834706	66814994	-	anterior pharynx defective 1c homolog (C. elegans)	0.145344	0.0647898	-0.933209	-1.24853	-1.95929	-1.58582	-0.597758	-1.22671	-1.00755	-0.540913	-0.241025	-1.60391	-1.13676	-0.774234
20750	-2.5641	#N/A	#N/A	down	Spp1	2AR|Apl-1|BNSP|BSPI|Bsp|ETA-1|Eta|OP|Opn|Opnl|Ric|Spp-1	20750	ENSMUSG00000029304	GO:0001503|GO:0001649|GO:0005125|GO:0005576|GO:0005615|GO:0005737|GO:0007155|GO:0010033|GO:0010811|GO:0030593|GO:0031214|GO:0031988|GO:0033280|GO:0042995|GO:0045177|GO:0045780|GO:0048471|GO:0048545|GO:0050840	chr5	104441053	104435111	+	secreted phosphoprotein 1	-1.11366	-1.18468	-2.09274	-2.60992	-3.03437	-0.451304	0.0521584	-1.70843	-1.53573	-0.931993	-1.46369	-2.82214	-0.702527	-1.23386
210503	-2.55635	#N/A	-2.61761	down	Zfp677	A830058L05Rik|Tce8	210503	ENSMUSG00000062743	GO:0003674|GO:0008150|GO:0046872	chr17	21399265	21383748	+	zinc finger protein 677	0.0393023	-0.269175	-0.0592375	-1.74471	-1.1562	-1.10775	-0.0896382	-0.854486	-1.78559	-1.18364	-0.0963701	-1.45046	-0.683957	-1.48462
320429	-2.55605	-2.73706	-2.76959	down	Trank1	A230061D21Rik|C030048J01Rik|Gm187|Lba1	320429	ENSMUSG00000062296	GO:0003674|GO:0005575|GO:0008150	chr9	111395775	111311739	+	tetratricopeptide repeat and ankyrin repeat containing 1	-3.57731	-3.72321	-3.41282	-4.83526	-5.0148	-5.20547	-5.33576	-4.52999	-5.13379	-4.94778	-3.57111	-4.92503	-5.02374	-5.04079
246228	-2.55226	#N/A	#N/A	down	Vwa1	4932416A11Rik|WARP	246228	ENSMUSG00000042116	GO:0005515|GO:0005576|GO:0005578|GO:0005604|GO:0005614|GO:0030198|GO:0031012|GO:0042802|GO:0048266	chr4	155774561	155768495	-	von Willebrand factor A domain containing 1	-1.29649	-1.00074	-0.395027	-0.396005	-4.10238	-1.27361	-0.507943	0.419115	-0.228299	-0.303703	-0.897419	-2.24919	-0.454147	-0.266001
14456	-2.54572	#N/A	#N/A	down	Gas6	Gas-6	14456	ENSMUSG00000031451	GO:0001764|GO:0001786|GO:0001934|GO:0001961|GO:0003104|GO:0005102|GO:0005245|GO:0005509|GO:0005576|GO:0005615|GO:0005622|GO:0005737|GO:0006468|GO:0006909|GO:0007165|GO:0007167|GO:0007596|GO:0009267|GO:0010628|GO:0010804|GO:0010934|GO:0018105|GO:0019064|GO:0019079|GO:0030296|GO:0030971|GO:0031589|GO:0032008|GO:0032148|GO:0032689|GO:0032715|GO:0032720|GO:0032825|GO:0033138|GO:0033159|GO:0035457|GO:…	chr8	13494535	13465374	-	growth arrest specific 6	-0.8274	-0.754641	-0.71724	-2.14121	-2.08779	-2.97445	-0.950765	-0.351351	-1.55919	-1.62603	-0.766427	-2.1145	-1.42552	-1.59261
20315	-2.54381	-1.94943	-2.06303	down	Cxcl12	AI174028|Pbsf|Scyb12|Sdf1|Sdf1a|Sdf1b|Tlsf|Tlsfa|Tlsfb|Tpar1	20315	ENSMUSG00000061353	GO:0001569|GO:0001667|GO:0001764|GO:0001938|GO:0005125|GO:0005576|GO:0005615|GO:0005886|GO:0006935|GO:0006955|GO:0007281|GO:0007420|GO:0008009|GO:0008045|GO:0008083|GO:0008284|GO:0008344|GO:0008354|GO:0009897|GO:0022029|GO:0030334|GO:0030335|GO:0031100|GO:0033603|GO:0042098|GO:0043066|GO:0045236|GO:0045666|GO:0048842|GO:0050930|GO:0051924|GO:0070098|GO:0090026|GO:2000107	chr6	117181368	117168535	+	chemokine (C-X-C motif) ligand 12	-0.646285	0.21177	-0.943875	-1.92362	-1.68929	-1.50879	-1.19085	-1.56791	-1.98511	-1.02334	-0.459463	-1.80645	-1.42252	-1.50423
212070	-2.54095	#N/A	-2.18758	down	Clrn3	AI649392|Tmem12	212070	ENSMUSG00000050866	GO:0003674|GO:0005575|GO:0008150|GO:0016020|GO:0016021	chr7	135528654	135511456	-	clarin 3	0.662246	-0.317115	-1.5294	-1.27377	-2.20648	-1.27049	-0.0414152	-0.868972	-0.703219	-2.34497	-0.394758	-1.74012	-0.726958	-1.52409
67483	-2.53475	#N/A	-4.95848	down	1700028P14Rik	AV209940	67483	ENSMUSG00000033053	GO:0003674|GO:0005575|GO:0008150|GO:0016020|GO:0016021	chr19	23652812	23558760	-	RIKEN cDNA 1700028P14 gene	-0.0655436	0.712268	0.195126	-1.22732	-0.895143	-1.26842	0.0981512	-0.071044	-3.43812	-0.62044	0.280617	-1.06123	-0.413772	-2.02928
170638	-2.5344	-2.32032	#N/A	down	Hpcal4	AI846570|NVP-2	170638	ENSMUSG00000046093	GO:0005246|GO:0005509|GO:0005622|GO:0008022|GO:0008150|GO:0019904	chr4	123194699	123183504	+	hippocalcin-like 4	-0.209736	-0.36486	-1.44578	-2.34215	-1.68805	-1.16087	-1.98016	-2.52231	-1.49406	-0.998312	-0.673459	-2.0151	-1.88778	-1.24619
21354	-2.53117	#N/A	#N/A	down	Tap1	ABC17|APT1|Abcb2|Ham-1|Ham1|MTP1|PSF1|RING4|TAP|Tap-1|Y3	21354	ENSMUSG00000037321	GO:0000166|GO:0001916|GO:0005215|GO:0005524|GO:0005739|GO:0005783|GO:0005886|GO:0006200|GO:0006810|GO:0006952|GO:0008152|GO:0015031|GO:0015197|GO:0015421|GO:0015833|GO:0016020|GO:0016021|GO:0016887|GO:0017111|GO:0019060|GO:0019885|GO:0030176|GO:0042270|GO:0042288|GO:0042605|GO:0042626|GO:0042803|GO:0042825|GO:0043231|GO:0043531|GO:0046967|GO:0046978|GO:0046979|GO:0046980|GO:0046982|GO:0055085	chr17	34197225	34187556	+	transporter 1, ATP-binding cassette, sub-family B (MDR/TAP)	-1.03883	-0.482549	-1.21435	-2.03905	-2.46438	-1.55084	-1.11933	-1.56719	-0.617948	-1.02566	-0.91191	-2.25172	-1.41245	-0.821805
20202	-2.52908	#N/A	-2.41743	down	S100a9	60B8Ag|AW546964|BEE22|Cagb|GAGB|L1Ag|MRP14|p14	20202	ENSMUSG00000056071	GO:0005509|GO:0005576|GO:0005615|GO:0005634|GO:0005737|GO:0005856|GO:0005886|GO:0006935|GO:0016020|GO:0030595|GO:0031532|GO:0045113	chr3	90695691	90692633	-	S100 calcium binding protein A9 (calgranulin B)	-1.70272	-1.2478	-1.00991	-2.70012	-2.6174	-0.877057	-1.20499	-2.46881	-2.4263	-2.76094	-1.32014	-2.65876	-1.51695	-2.59362
16774	-2.52903	#N/A	#N/A	down	Lama3	Lama3B|[a]3B	16774	ENSMUSG00000024421	GO:0005604|GO:0005608|GO:0005610|GO:0005913|GO:0016337|GO:0030056|GO:0031581	chr18	12583012	12334024	+	laminin, alpha 3	-0.958435	-0.613302	-0.652315	-2.20671	-1.95315	-0.0545197	-0.733975	-1.25626	-2.0156	-0.612958	-0.741351	-2.07993	-0.681585	-1.31428
20684	-2.52333	#N/A	#N/A	down	Sp100	A430075G10Rik	20684	ENSMUSG00000026222	GO:0000122|GO:0003677|GO:0003713|GO:0003714|GO:0005515|GO:0005634|GO:0005730|GO:0005737|GO:0006978|GO:0008134|GO:0016605|GO:0019900|GO:0019904|GO:0032526|GO:0032897|GO:0034097|GO:0034340|GO:0034341|GO:0034399|GO:0042802|GO:0042803|GO:0043392|GO:0043433|GO:0045892|GO:0045893|GO:0046872|GO:0051091|GO:0051271|GO:0070087	chr1	85709448	85650050	+	nuclear antigen Sp100	-1.35671	-1.23881	-1.55974	-2.38599	-3.05485	-1.67052	-1.96096	-1.36781	-1.89009	-2.42544	-1.38509	-2.72042	-1.66643	-2.15777
72097	-2.52022	-2.17754	#N/A	down	2010300C02Rik		72097	ENSMUSG00000026090	GO:0003674|GO:0005575|GO:0008150	chr1	37719811	37611676	-	RIKEN cDNA 2010300C02 gene	0.089951	0.654053	-0.089951	-1.07717	-1.1539	-1.33926	-0.572775	-0.802015	-0.579351	-0.48194	0.218018	-1.11553	-0.904684	-0.530646
56017	-2.51867	-2.5179	#N/A	down	Slc2a8	D2Ertd44e|GLUT8|GlutX1	56017	ENSMUSG00000026791	GO:0001666|GO:0005215|GO:0005354|GO:0005355|GO:0005536|GO:0005886|GO:0005887|GO:0006006|GO:0006810|GO:0008021|GO:0008286|GO:0008643|GO:0015284|GO:0015755|GO:0015757|GO:0015758|GO:0016020|GO:0016021|GO:0022857|GO:0022891|GO:0031410|GO:0035428|GO:0043231|GO:0055085	chr2	32982056	32972989	-	solute carrier family 2, (facilitated glucose transporter), member 8	-0.561891	-0.0972152	-0.059185	-1.57067	-1.57351	-0.626427	-2.4885	-1.60002	-0.99375	-0.442945	-0.23943	-1.57209	-1.57165	-0.718347
50778	-2.51746	#N/A	-1.88447	down	Rgs1	BL34	50778	ENSMUSG00000026358	GO:0005096|GO:0005737|GO:0005886|GO:0007186|GO:0009968|GO:0038032	chr1	144249104	144244669	-	regulator of G-protein signaling 1	-0.542095	-0.76529	-1.96256	-3.385	-1.4589	-0.375475	-0.111711	-1.56517	-3.27388	-0.734404	-1.08998	-2.42195	-0.684117	-2.00414
76438	-2.51425	#N/A	#N/A	down	Rftn1	2310015N21Rik|AI853526	76438	ENSMUSG00000039316	GO:0005886|GO:0016020|GO:0045121	chr17	50190497	49993307	-	raftlin lipid raft linker 1	-1.11872	-1.32454	-0.415448	-1.58613	-2.97994	-1.16907	-1.11484	-1.05643	-1.91248	-1.44956	-0.952904	-2.28303	-1.11345	-1.68102
14940	-2.51342	#N/A	#N/A	down	Gzmc	AI323531|CCP2|Ctla-5|Ctla5	14940	ENSMUSG00000079186	GO:0003824|GO:0004252|GO:0006508|GO:0008233|GO:0008236|GO:0016787|GO:0019835	chr14	56234656	56231401	-	granzyme C	3.78627	4.44715	3.18661	3.06185	1.8922	2.73802	3.18145	3.28445	3.31835	3.92924	3.80668	2.47703	3.06797	3.62379
70598	-2.5134	#N/A	-2.0971	down	Filip1	5730485H21Rik|AI843021	70598	ENSMUSG00000034898	GO:0003674|GO:0005575|GO:0008150	chr9	79977882	79815562	-	filamin A interacting protein 1	-0.382522	-0.27651	-0.0144944	-1.39946	-1.70883	-1.28303	-0.629384	-0.302783	-2.18142	-0.404384	-0.224509	-1.55415	-0.738398	-1.2929
18667	-2.51132	-2.08651	#N/A	down	Pgr	9930019P03Rik|BB114106|ENSMUSG00000074510|NR3C3|PR|PR-A|PR-B	18667	ENSMUSG00000031870	GO:0001542|GO:0002070|GO:0003677|GO:0003707|GO:0004879|GO:0005102|GO:0005496|GO:0005634|GO:0005737|GO:0005829|GO:0006351|GO:0006355|GO:0019899|GO:0030522|GO:0030879|GO:0042562|GO:0043005|GO:0043231|GO:0043401|GO:0045893|GO:0046872|GO:0050678|GO:0050847|GO:0060748	chr9	8968611	8899833	+	progesterone receptor	-0.454826	0.199679	-0.786233	-1.52628	-1.82487	-1.80185	-0.199679	-2.22312	-1.34477	0.495865	-0.347127	-1.67557	-1.40822	-0.424451
214639	-2.5063	-2.25081	#N/A	down	4930486L24Rik	AW545031	214639	ENSMUSG00000050345	GO:0005576|GO:0006508|GO:0008234|GO:0030054	chr13	60864416	60842612	-	RIKEN cDNA 4930486L24 gene	0.230029	0.712799	-0.819974	-1.39094	-1.17828	-1.57811	-0.668236	-1.14214	-0.978313	0.400202	0.0409514	-1.28461	-1.1295	-0.289056
12845	-2.50374	-2.3344	#N/A	down	Comp	TSP5	12845	ENSMUSG00000031849	GO:0001968|GO:0003417|GO:0005201|GO:0005499|GO:0005509|GO:0005518|GO:0005576|GO:0005578|GO:0005615|GO:0006915|GO:0007155|GO:0008201|GO:0030198|GO:0031012|GO:0043395|GO:0060173	chr8	70382066	70373548	+	cartilage oligomeric matrix protein	2.5187	2.43533	1.39141	0.874902	0.70722	1.09759	0.838534	0.740159	2.30142	1.94205	2.11515	0.791061	0.892093	2.12173
12828	-2.50286	-1.95963	-3.3864	down	Col4a3	[a]3(IV)|alpha3(IV)	12828	ENSMUSG00000079465	GO:0005178|GO:0005201|GO:0005576|GO:0005578|GO:0005581|GO:0005587|GO:0005604|GO:0006917|GO:0006919|GO:0007155|GO:0007166|GO:0008283|GO:0016525|GO:0032836	chr1	82722059	82586921	+	collagen, type IV, alpha 3	-1.39932	-1.28976	-1.17935	-3.15916	-2.06695	-1.42513	-2.44692	-2.90814	-3.31729	-2.78117	-1.28948	-2.61306	-2.26006	-3.04923
80515	-2.49761	#N/A	-4.17509	down	A030009H04Rik	2310043C11Rik|AA589459|AB041807|RNF21	80515		GO:0003674|GO:0005575|GO:0008150	chr11	69342647	69340769	+	RIKEN cDNA A030009H04 gene	-1.62595	-1.69278	0.123232	-0.561973	-4.20945	-2.18804	-1.19998	-0.157173	-3.03581	-3.21813	-1.06517	-2.38571	-1.18173	-3.12697
89867	-2.4945	#N/A	-11.1851	down	Sec16b	Lztr2|Rgpr|Rgpr-p117	89867	ENSMUSG00000026589	GO:0003674|GO:0005575|GO:0005783|GO:0005794|GO:0006810|GO:0008150|GO:0015031|GO:0016020|GO:0016192|GO:0048208	chr1	157568424	157506796	+	SEC16 homolog B (S. cerevisiae)	1.15877	-0.583619	1.0459	-1.4804	-0.0763946	0.0763948	1.77376	1.74415	-2.35634	-3.52998	0.540351	-0.778397	1.1981	-2.94316
100038363	-2.49363	#N/A	#N/A	down	F630028O10Rik	ENSMUSG00000065522|Gm14924|OTTMUSG00000018496	100038363			chrX	96243642	96239926	+	RIKEN cDNA F630028O10 gene	-0.593726	0.280298	0.444438	-1.58511	-0.96404	0.0363064	-0.129325	-0.306902	-0.0363064	-0.705894	0.04367	-1.27458	-0.133307	-0.3711
12840	-2.48998	#N/A	#N/A	down	Col9a2	AI427499|Col9a-2	12840	ENSMUSG00000028626	GO:0005594	chr4	121055325	121039566	+	collagen, type IX, alpha 2	1.69698	-0.51048	0.935437	-1.15526	-0.0623922	-0.269633	1.95998	1.88862	1.44455	-1.00406	0.707312	-0.608824	1.19299	0.220245
333883	-2.483	#N/A	-2.1885	down	Cd59b		333883	ENSMUSG00000068686	GO:0001848|GO:0001971|GO:0005615|GO:0005886|GO:0009986|GO:0031362|GO:0042102|GO:0042383|GO:0043218|GO:0045916|GO:0045918	chr2	104084957	104071010	+	CD59b antigen	-0.590355	1.12513	0.709157	-0.19371	-1.60117	-0.534037	0.409734	-0.213922	-1.51932	0.0887229	0.414644	-0.897442	-0.112742	-0.715298
12263	-2.48087	#N/A	#N/A	down	C2		12263	ENSMUSG00000024371	GO:0003824|GO:0004252|GO:0005576|GO:0006508|GO:0006956|GO:0006958|GO:0008233|GO:0008236|GO:0016787|GO:0045087	chr17	34882100	34862602	-	complement component 2 (within H-2S)	-2.04378	-1.57921	-1.58181	-2.1621	-3.92947	-3.03237	-1.21515	-1.89866	-1.69484	-1.97814	-1.73494	-3.04579	-2.04873	-1.83649
74437	-2.47744	#N/A	-2.01862	down	4933402E13Rik		74437	ENSMUSG00000045330	GO:0003674|GO:0005575|GO:0008150	chrX	62292078	62283499	+	RIKEN cDNA 4933402E13 gene	-1.56087	-1.48019	-0.966737	-2.73445	-2.55511	-2.08763	-1.61086	-1.76984	-2.46052	-2.23807	-1.33593	-2.64478	-1.82278	-2.3493
11881	-2.47392	#N/A	#N/A	down	Arsb	1110007C02Rik|AI480648|As-1|As-1r|As-1s|As-1t|As1|As1-r|As1-s|As1-t|Asr-1|Ast-1	11881	ENSMUSG00000042082	GO:0003824|GO:0003943|GO:0004065|GO:0005739|GO:0005764|GO:0005791|GO:0005794|GO:0006914|GO:0007417|GO:0007584|GO:0008152|GO:0008484|GO:0009268|GO:0016787|GO:0043627|GO:0046872|GO:0051597	chr13	93943016	93771679	+	arylsulfatase B	-0.200282	0.294814	-0.691924	-1.237	-1.77485	-0.845014	-0.706163	-1.08284	-0.526543	-0.467183	-0.199131	-1.50593	-0.878006	-0.496863
58203	-2.4736	#N/A	#N/A	down	Zbp1	2010010H03Rik|Dai|Dlm1|mZaDLM	58203	ENSMUSG00000027514	GO:0003677|GO:0003692|GO:0003723|GO:0003726|GO:0005634|GO:0005737|GO:0008150|GO:0009615|GO:0019048|GO:0045087	chr2	173218922	173206612	-	Z-DNA binding protein 1	-1.67251	-1.73934	-1.35748	-3.06075	-2.73204	-1.82764	-1.31773	-1.46677	-1.17548	-1.68157	-1.58978	-2.89639	-1.53738	-1.42853
212892	-2.46799	-1.83603	#N/A	down	Rsph4a	A230081C05|Rshl3	212892	ENSMUSG00000039552	GO:0003341|GO:0003674|GO:0005634|GO:0005730|GO:0005737|GO:0005856|GO:0005929|GO:0035083|GO:0042995	chr10	33916021	33905111	+	radial spoke head 4 homolog A (Chlamydomonas)	0.0572638	-1.2611	-0.0572634	-0.66463	-2.78278	-0.519324	-2.25373	-1.11781	-0.163561	-1.00885	-0.420366	-1.72371	-1.29695	-0.586203
16424	-2.46605	#N/A	-3.25711	down	Itih1	Intin1|Itih-1	16424	ENSMUSG00000006529	GO:0004867|GO:0005576|GO:0010466|GO:0030212|GO:0030414	chr14	30943289	30929180	-	inter-alpha trypsin inhibitor, heavy chain 1	0.824727	-3.55906	0.428404	-3.55906	-0.582634	-1.53764	-0.549582	-0.506775	-1.38542	-3.55906	-0.768641	-2.07084	-0.864667	-2.47224
11864	-2.46544	-1.8569	#N/A	down	Arnt2	Hif-2b|bHLHe1|mKIAA0307	11864	ENSMUSG00000015709	GO:0001666|GO:0003677|GO:0003700|GO:0004871|GO:0005634|GO:0005667|GO:0005737|GO:0006351|GO:0006355|GO:0007165|GO:0007417|GO:0008284|GO:0009410|GO:0009636|GO:0017162|GO:0043066|GO:0045893|GO:0045944|GO:0046982|GO:0046983	chr7	84410038	84246275	-	aryl hydrocarbon receptor nuclear translocator 2	-1.33785	-0.961334	-1.85125	-3.1072	-2.26345	-2.56634	-1.52765	-2.73514	-2.48413	-1.28887	-1.38348	-2.68533	-2.27638	-1.8865
216393	-2.45906	#N/A	#N/A	down	D930020B18Rik	1500017I17Rik	216393	ENSMUSG00000047642	GO:0003674|GO:0005575|GO:0008150	chr10	121693914	121641701	+	RIKEN cDNA D930020B18 gene	-0.283129	0.412715	-1.05025	-1.84708	-1.36291	-0.740734	-0.48509	-1.22504	-0.0187578	-0.460373	-0.306889	-1.60499	-0.816954	-0.239566
11775	-2.45707	#N/A	#N/A	down	Ap3b2	AI549966|AU042881|Naptb|[b]-NAP|beta-NAP|beta3B	11775	ENSMUSG00000062444	GO:0005634|GO:0005737|GO:0005794|GO:0005802|GO:0006810|GO:0006886|GO:0006897|GO:0015031|GO:0016020|GO:0016192|GO:0030117|GO:0031410|GO:0044431	chr7	81493925	81460399	-	adaptor-related protein complex 3, beta 2 subunit	-1.16712	-1.63505	-1.05324	-2.82577	-2.33837	-1.92197	-2.34421	-2.03617	-1.90064	-1.65281	-1.28514	-2.58207	-2.10079	-1.77672
72778	-2.45476	#N/A	#N/A	down	Dnajc22	2810451A06Rik|AI506245	72778	ENSMUSG00000038009	GO:0005575|GO:0006457|GO:0008150|GO:0016020|GO:0016021|GO:0031072|GO:0051082	chr15	99104707	99099484	+	DnaJ (Hsp40) homolog, subfamily C, member 22	-0.176384	-1.05524	-0.135612	-2.92443	-0.578223	-0.0665238	1.01051	0.217331	0.0958095	-2.302	-0.455745	-1.75133	0.387106	-1.1031
76798	-2.45463	#N/A	-1.93335	down	2410137F16Rik		76798			chr5	116465487	116438722	+	RIKEN cDNA 2410137F16 gene	-0.197424	-1.107	-0.636213	-0.976193	-2.90857	1.01245	-1.74721	-1.42825	-2.37097	-0.824997	-0.646878	-1.94238	-0.721005	-1.59798
328967	-2.4511	#N/A	#N/A	down	Arhgef37	4933429F08Rik	328967	ENSMUSG00000045094	GO:0003674|GO:0005085|GO:0005089|GO:0005575|GO:0005622|GO:0005737|GO:0008150|GO:0035023	chr18	61536536	61493794	-	Rho guanine nucleotide exchange factor (GEF) 37	-2.97259	-1.88795	-1.53054	-3.56253	-3.28506	-2.11243	-3.29457	-2.78028	-3.30048	-2.25745	-2.13036	-3.42379	-2.72909	-2.77897
100628595	-2.45057	-3.35458	-2.82733	down	Mir5126	mmu-mir-5126|mu-mir-5126	100628595			chr1	84695915	84695839	+	microRNA 5126	0.573927	0.155377	0.22703	-0.906694	-1.04199	-1.33142	-1.49298	-1.45767	-1.3569	-1.00442	0.318778	-0.97434	-1.42735	-1.18066
269016	-2.44617	#N/A	#N/A	down	Sh3rf2	2310046K19|9130023G24Rik|AI452083|Ppp1r39|RNF158	269016	ENSMUSG00000057719	GO:0004864|GO:0005575|GO:0008152|GO:0008157|GO:0008270|GO:0010923|GO:0016874|GO:0019902|GO:0043086|GO:0046872	chr18	42158695	42053710	+	SH3 domain containing ring finger 2	-2.51005	-2.38522	-2.98049	-4.33915	-3.49241	-2.73556	-4.11904	-2.41978	-3.22803	-2.63274	-2.62525	-3.91578	-3.09146	-2.93039
17342	-2.44488	-2.02816	#N/A	down	Mitf	BCC2|Bhlhe32|Gsfbcc2|Vitiligo|Wh|bw|mi|vit	17342	ENSMUSG00000035158	GO:0001077|GO:0003677|GO:0003682|GO:0003700|GO:0003705|GO:0005634|GO:0006351|GO:0006355|GO:0006461|GO:0007275|GO:0010468|GO:0016055|GO:0030154|GO:0030316|GO:0030318|GO:0042127|GO:0042981|GO:0043010|GO:0043066|GO:0043234|GO:0043473|GO:0043565|GO:0045165|GO:0045670|GO:0045893|GO:0045944|GO:0046849|GO:0046983	chr6	98021358	97807058	+	microphthalmia-associated transcription factor	0.511825	1.02321	-0.227355	-0.765249	-0.942496	-0.245094	-0.449708	-1.05804	-0.243934	0.429709	0.435893	-0.853873	-0.584281	0.0928879
110855	-2.44474	#N/A	-2.46178	down	Pde6c	cpfl1	110855	ENSMUSG00000024992	GO:0000166|GO:0003824|GO:0004114|GO:0005886|GO:0007165|GO:0007601|GO:0007603|GO:0008081|GO:0016020|GO:0016787|GO:0030553|GO:0046549|GO:0046872|GO:0047555|GO:0050896|GO:0050953	chr19	38183951	38132781	+	phosphodiesterase 6C, cGMP specific, cone, alpha prime	1.70151	-3.47687	0.339792	-3.50812	-0.0282807	-0.363258	1.99124	0.516079	-0.0483258	-3.50812	-0.478523	-1.7682	0.714687	-1.77822
16981	-2.44275	-2.07578	-3.2145	down	Lrrn3	NLRR-3	16981	ENSMUSG00000036295	GO:0001934|GO:0005886|GO:0016020|GO:0016021|GO:0030131|GO:0032403	chr12	41486057	41451668	-	leucine rich repeat protein 3, neuronal	1.01458	1.15723	0.897004	-0.396461	-0.134678	-0.659961	1.3281	-0.760283	-0.633262	-0.69005	1.02294	-0.26557	-0.0307142	-0.661656
100038410	-2.44222	#N/A	#N/A	down	Gm10536	ENSMUSG00000073558	100038410			chr18	56940518	56936260	+	predicted gene 10536	1.16581	-0.0900443	0.877651	-1.01813	-0.255972	-0.0592396	0.473143	0.984927	1.01265	-0.0304353	0.65114	-0.637052	0.466277	0.491106
73747	-2.43929	#N/A	#N/A	down	1110034G24Rik		73747	ENSMUSG00000044991	GO:0003674|GO:0005575|GO:0008150	chr2	132751055	132690283	+	RIKEN cDNA 1110034G24 gene	-0.541832	-0.958096	-1.00797	-2.18656	-2.05829	-0.758937	-0.984389	-1.02026	-0.776633	-0.221986	-0.835964	-2.12242	-0.921194	-0.499309
320051	-2.43509	#N/A	#N/A	down	Exph5	AC079869.22gm5|B130009M24Rik|E030050P12|Kiaa0624|Slac2b|slac2-b	320051	ENSMUSG00000034584	GO:0005515|GO:0005768|GO:0006886|GO:0017137|GO:0045921|GO:0050714|GO:0071985	chr9	53381158	53301670	+	exophilin 5	-1.65532	-2.37033	-1.84428	-3.5997	-2.88154	-3.15238	-1.4208	-2.00646	-1.9802	-3.39672	-1.95665	-3.24062	-2.19321	-2.68846
11937	-2.43126	#N/A	#N/A	down	Atp2a1	SERCA1	11937	ENSMUSG00000030730	GO:0000166|GO:0003824|GO:0005338|GO:0005388|GO:0005509|GO:0005524|GO:0005783|GO:0005789|GO:0006200|GO:0006754|GO:0006810|GO:0006811|GO:0006812|GO:0006816|GO:0006937|GO:0006942|GO:0008152|GO:0008637|GO:0015662|GO:0015780|GO:0016020|GO:0016021|GO:0016529|GO:0016787|GO:0016820|GO:0031448|GO:0031673|GO:0031674|GO:0032470|GO:0032471|GO:0034976|GO:0042803|GO:0043231|GO:0043434|GO:0045988|GO:0046872|GO:…	chr7	126463073	126445860	-	ATPase, Ca++ transporting, cardiac muscle, fast twitch 1	-2.34245	-1.60767	0.155763	-4.06894	-1.02405	-1.36349	-1.33823	-1.51695	-2.31695	-1.82678	-1.26479	-2.54649	-1.40622	-2.07187
103967	-2.4272	#N/A	#N/A	down	Dnm3	9630020E24Rik|AW061159|B230343F03Rik|C530045C17|mKIAA0820	103967	ENSMUSG00000040265	GO:0000166|GO:0003924|GO:0005525|GO:0005543|GO:0005737|GO:0005739|GO:0005856|GO:0005874|GO:0006184|GO:0006897|GO:0007416|GO:0014069|GO:0016787|GO:0043197|GO:0046847|GO:0048471	chr1	162478034	161987302	-	dynamin 3	-2.37601	-2.0185	-2.7092	-3.48865	-3.80574	-2.8705	-2.8366	-2.75665	-2.67167	-2.55315	-2.3679	-3.64719	-2.82125	-2.61241
12773	-2.42645	#N/A	-1.82793	down	Ccr4	C-C CKR-4|CHEMR1|Cmkbr4|LESTR|Sdf1r	12773	ENSMUSG00000047898	GO:0001764|GO:0002507|GO:0004871|GO:0004930|GO:0004950|GO:0005886|GO:0006935|GO:0006954|GO:0007165|GO:0007186|GO:0009897|GO:0016020|GO:0016021|GO:0016493|GO:0043025|GO:0050927|GO:0070098	chr9	114496544	114490316	-	chemokine (C-C motif) receptor 4	-1.10348	-0.367075	-0.0295568	-2.4993	-1.05846	-1.35984	-0.935677	-0.863444	-1.38818	-1.35232	-0.500038	-1.77888	-1.05299	-1.37025
20689	-2.42394	-5.04614	#N/A	down	Sall3	B130022O04Rik|Msal|Msal-1|Sal|Salt|Spalt	20689	ENSMUSG00000024565	GO:0003676|GO:0003677|GO:0005622|GO:0005634|GO:0006351|GO:0006355|GO:0008270|GO:0021891|GO:0035136|GO:0035137|GO:0045879|GO:0046872	chr18	80986578	80966374	-	sal-like 3 (Drosophila)	0.29461	1.02555	2.56798	0.0690851	-0.031702	-1.14195	0.305547	-2.281	0.0663164	1.25628	1.29605	0.0186915	-1.03913	0.661299
217517	-2.42086	#N/A	-2.10475	down	Stxbp6	BC024598|C85317	217517	ENSMUSG00000046314	GO:0003674|GO:0005575|GO:0005737|GO:0008150|GO:0016020|GO:0016021|GO:0016192	chr12	45074483	44852486	-	syntaxin binding protein 6 (amisyn)	-1.4001	-0.748563	-0.820775	-2.66838	-1.86228	-1.05741	-1.15955	-1.1534	-1.86212	-2.26481	-0.989812	-2.26533	-1.12345	-2.06346
93961	-2.41872	#N/A	#N/A	down	B3galt5	1190002B21Rik|AU045265|b3Galt-V	93961	ENSMUSG00000074892	GO:0005783|GO:0005794|GO:0006486|GO:0008378|GO:0016020|GO:0016021|GO:0016740|GO:0016757	chr16	96319858	96235801	+	UDP-Gal:betaGlcNAc beta 1,3-galactosyltransferase, polypeptide 5	-2.54361	-4.19784	-3.74413	-5.804	-3.73487	-4.10814	-2.35455	-3.98417	-2.10792	-5.46016	-3.49519	-4.76943	-3.48229	-3.78404
226564	-2.41641	#N/A	#N/A	down	Fmo4	D1Ertd532e	226564	ENSMUSG00000026692	GO:0004497|GO:0004499|GO:0005575|GO:0005783|GO:0016020|GO:0016021|GO:0016491|GO:0031227|GO:0043231|GO:0050660|GO:0050661|GO:0055114	chr1	162812549	162793883	-	flavin containing monooxygenase 4	2.24447	-2.94827	0.951728	-2.88575	0.505315	-0.894109	2.66879	1.61097	2.20507	-2.94827	0.0826446	-1.19022	1.12855	-0.371599
193003	-2.41636	-2.64032	-2.63361	down	Pirt	A530088H08Rik	193003	ENSMUSG00000048070	GO:0016020|GO:0016021	chr11	66928700	66911991	+	phosphoinositide-interacting regulator of transient receptor potential channels	-0.0378351	0.199756	-0.296158	-1.19957	-1.43559	-1.60473	-1.61667	-1.11497	-1.3005	-1.58307	-0.0447458	-1.31758	-1.44546	-1.44179
20716	-2.41141	-2.27237	#N/A	down	Serpina3n	Spi2-2|Spi2.2|Spi2/eb.4	20716	ENSMUSG00000021091	GO:0004867|GO:0005576|GO:0005615|GO:0010951|GO:0030162|GO:0034097|GO:0043434	chr12	104414329	104406708	+	serine (or cysteine) peptidase inhibitor, clade A, member 3N	-0.731988	-0.656794	-0.933622	-1.43853	-2.6495	-3.5671	-1.77168	-0.536225	-1.24494	-0.552791	-0.774135	-2.04401	-1.95833	-0.898866
56811	-2.39872	#N/A	#N/A	down	Dkk2		56811	ENSMUSG00000028031	GO:0005576|GO:0005615|GO:0090090|GO:0090263	chr3	132180304	132085292	+	dickkopf homolog 2 (Xenopus laevis)	-0.48828	-1.25927	0.138464	-1.11797	-2.47928	-0.581099	-0.272767	-0.743868	-1.45716	-0.182905	-0.536361	-1.79862	-0.532578	-0.820032
12583	-2.39458	#N/A	#N/A	down	Cdo1	1300002L19Rik|Cdo|D18Ucla3	12583	ENSMUSG00000033022	GO:0005506|GO:0005829|GO:0007595|GO:0008198|GO:0010243|GO:0016491|GO:0016702|GO:0017172|GO:0019448|GO:0019452|GO:0019530|GO:0033762|GO:0043200|GO:0045471|GO:0046439|GO:0046872|GO:0051384|GO:0051591|GO:0055114	chr18	46728342	46713205	-	cysteine dioxygenase 1, cytosolic	-0.409692	0.023016	-0.344709	-1.75254	-1.2546	-1.40502	-0.358468	-1.0239	-0.508941	-0.0545683	-0.243795	-1.50357	-0.929129	-0.281754
12722	-2.39155	#N/A	-1.88341	down	Clca1	Cacc	12722	ENSMUSG00000056025	GO:0005229|GO:0005887|GO:0006821|GO:0034220	chr3	144760739	144730316	-	chloride channel calcium activated 1	-0.81806	0.637305	-0.086309	-1.05005	-1.64388	-2.19557	-1.09306	0.660366	-1.3795	-0.625234	-0.0890215	-1.34696	-0.876088	-1.00237
16414	-2.38867	#N/A	#N/A	down	Itgb2	2E6|AI528527|Cd18|LAD|LCAMB|Lfa1|MF17	16414	ENSMUSG00000000290	GO:0001948|GO:0002523|GO:0004872|GO:0005102|GO:0005515|GO:0007155|GO:0007159|GO:0007160|GO:0007229|GO:0007275|GO:0008305|GO:0009986|GO:0016020|GO:0016021|GO:0016337|GO:0019901|GO:0030101|GO:0030593|GO:0032403|GO:0043542|GO:0045121|GO:0045123|GO:0045429|GO:0045766|GO:0046982|GO:0050730|GO:0050798|GO:0050839|GO:0051092	chr10	77565674	77530348	+	integrin beta 2	-1.62638	-2.51535	-1.48788	-2.54983	-3.71565	-1.7215	-1.30026	-1.97511	-2.9367	-2.23149	-1.87654	-3.13274	-1.66562	-2.5841
68802	-2.38503	#N/A	-2.47019	down	Mypn	1110056A04Rik|9830112J03|AI853556|mKIAA4170	68802	ENSMUSG00000020067	GO:0003779|GO:0005634|GO:0005737|GO:0008092|GO:0015630|GO:0017124|GO:0030018|GO:0031674|GO:0045214|GO:0051371	chr10	63203952	63115795	-	myopalladin	-1.34593	-1.3664	-1.29453	-2.86691	-2.31234	-0.345306	-1.48373	-3.369	-3.72088	-1.55959	-1.33562	-2.58963	-1.73268	-2.64024
240595	-2.38497	#N/A	#N/A	down	Kcnv2	KV11.1	240595	ENSMUSG00000047298	GO:0005216|GO:0005244|GO:0005249|GO:0005267|GO:0005886|GO:0006810|GO:0006811|GO:0006813|GO:0008076|GO:0016020|GO:0016021|GO:0034765|GO:0051260|GO:0055085|GO:0071805	chr19	27337179	27322619	+	potassium channel, subfamily V, member 2	-1.72151	-1.4473	-1.0265	-2.3945	-2.91032	-1.90509	-0.710575	-2.42265	-2.50195	-1.91315	-1.39844	-2.65241	-1.67944	-2.20755
224796	-2.384	#N/A	#N/A	down	Clic5	5730531E12Rik|B330005L24|Gm322|jbg	224796	ENSMUSG00000023959	GO:0002021|GO:0002024|GO:0005216|GO:0005244|GO:0005247|GO:0005254|GO:0005737|GO:0005794|GO:0005856|GO:0006810|GO:0006811|GO:0006821|GO:0007605|GO:0008104|GO:0015629|GO:0016020|GO:0016021|GO:0032420|GO:0032421|GO:0034707|GO:0034765|GO:0050885|GO:0060088	chr17	44280168	44188572	+	chloride intracellular channel 5	-2.66411	-2.35769	-2.16609	-3.68204	-3.61665	-3.18515	-2.29545	-2.96083	-3.36288	-2.19803	-2.39596	-3.64935	-2.81381	-2.78045
280635	-2.38292	#N/A	#N/A	down	Emilin3	1110013O17Rik|EMILIN-T|Emilin5	280635	ENSMUSG00000050700	GO:0003674|GO:0005576|GO:0005578|GO:0005737|GO:0008150	chr2	160912328	160906438	-	elastin microfibril interfacer 3	-1.22267	-1.47392	-2.3801	-4.31922	-1.5707	0.59183	-0.685662	-0.352227	-0.472449	0.0742707	-1.69223	-2.94496	-0.148686	-0.199089
14164	-2.38161	#N/A	#N/A	down	Fgf1	Dffrx|Fam|Fgf-1|Fgfa	14164	ENSMUSG00000036585	GO:0001525|GO:0001759|GO:0001934|GO:0005104|GO:0005515|GO:0005576|GO:0005578|GO:0005615|GO:0005634|GO:0005730|GO:0005737|GO:0005829|GO:0007275|GO:0008083|GO:0008201|GO:0008284|GO:0008543|GO:0010740|GO:0030154|GO:0030324|GO:0030335|GO:0030544|GO:0034605|GO:0044548|GO:0045542|GO:0045766|GO:0045893|GO:0045944|GO:0050679|GO:0051781|GO:0060038|GO:0060681|GO:0060979|GO:0072163	chr18	38918699	38838673	-	fibroblast growth factor 1	0.0584135	-1.88288	0.172868	-2.33704	-1.2679	-0.793181	0.763119	-0.0909338	0.446511	-2.40823	-0.550533	-1.80247	-0.0403321	-0.980861
67847	-2.37892	-1.99781	-1.85405	down	Sncaip	2810407O15Rik|4933427B05Rik|BB104594|SYPH1	67847	ENSMUSG00000024534	GO:0005634|GO:0005730|GO:0005737|GO:0031625|GO:0042417|GO:0046928|GO:0090083	chr18	52915931	52767811	+	synuclein, alpha interacting protein (synphilin)	-0.0906942	-0.765201	1.09617	-0.704785	-1.63565	-2.06782	-0.567763	-0.119412	-1.33063	-0.290554	0.080091	-1.17022	-0.918332	-0.810591
56747	-2.37841	-3.71691	#N/A	down	Sez6l	AI843918|AIG1|AW539724|Acig1|BSRP-B|mKIAA0927	56747	ENSMUSG00000058153	GO:0003674|GO:0005575|GO:0005783|GO:0005886|GO:0008150|GO:0016020|GO:0016021	chr5	112577198	112419151	-	seizure related 6 homolog like	0.725507	0.96279	0.898205	-0.178309	-0.597353	-1.70479	0.0377951	-1.42881	-0.258379	1.25575	0.862167	-0.387831	-1.03193	0.498688
20850	-2.37809	#N/A	#N/A	down	Stat5a	AA959963|STAT5	20850	ENSMUSG00000004043	GO:0000255|GO:0000979|GO:0001553|GO:0001779|GO:0003677|GO:0003690|GO:0003700|GO:0004871|GO:0005509|GO:0005515|GO:0005634|GO:0005737|GO:0006101|GO:0006103|GO:0006105|GO:0006107|GO:0006351|GO:0006355|GO:0006357|GO:0006366|GO:0006549|GO:0006573|GO:0006600|GO:0006631|GO:0007165|GO:0007259|GO:0007565|GO:0007595|GO:0008284|GO:0018108|GO:0019218|GO:0019221|GO:0019530|GO:0019915|GO:0030155|GO:0030856|GO:…	chr11	100885169	100859351	+	signal transducer and activator of transcription 5A	-0.0148416	0.586553	-0.213621	-1.06782	-1.19305	-0.0698261	-0.48629	-0.608296	-0.643191	-0.154191	0.119363	-1.13044	-0.388138	-0.398691
239393	-2.37776	-2.01264	#N/A	down	Lrp12	AI848829|C820005L12Rik|LRP-12	239393	ENSMUSG00000022305	GO:0003674|GO:0005887|GO:0005905|GO:0006897|GO:0008150|GO:0016020|GO:0016021	chr15	39943757	39870603	-	low density lipoprotein-related protein 12	0.0943127	0.737139	-0.512439	-1.25579	-1.03074	-1.0143	-0.57712	-1.11683	-0.67998	-0.317236	0.106338	-1.14326	-0.90275	-0.498608
19736	-2.3716	#N/A	#N/A	down	Rgs4	AA004315|AA597169|ESTM48|ESTM50	19736	ENSMUSG00000038530	GO:0005096|GO:0005737|GO:0005829|GO:0005886|GO:0007186|GO:0009968|GO:0016020|GO:0038032	chr1	169747642	169741477	-	regulator of G-protein signaling 4	-2.86685	-2.03275	-2.7632	-4.13381	-3.46644	-3.1723	-3.35416	-3.39416	-3.4034	-2.05984	-2.55427	-3.80013	-3.30687	-2.73162
71583	-2.3714	#N/A	#N/A	down	9130008F23Rik		71583	ENSMUSG00000054951	GO:0003674|GO:0005575|GO:0008150	chr17	40880558	40875482	-	RIKEN cDNA 9130008F23 gene	0.837202	0.643139	-0.441044	-2.03341	0.234799	0.247411	-0.422716	-1.01611	0.662674	0.191174	0.346432	-0.899306	-0.397137	0.426924
73720	-2.37017	#N/A	#N/A	down	Cst6	1110017E11Rik|N28197|ichq	73720	ENSMUSG00000024846	GO:0001533|GO:0008544	chr19	5349574	5344705	-	cystatin E/M	0.135536	-0.346325	-0.641076	-1.06352	-1.99438	-0.14115	-0.350161	-0.395682	-0.58868	-0.369179	-0.283955	-1.52895	-0.295664	-0.478929
72230	-2.36715	#N/A	#N/A	down	Zfp558	1700007A21Rik|4932704I17Rik|Zfp558-ps	72230	ENSMUSG00000074500	GO:0003674|GO:0005575|GO:0008150|GO:0046872	chr9	18473559	18454054	-	zinc finger protein 558	-0.33743	-0.112429	-0.856703	-1.33274	-2.02461	-0.744448	-0.599226	-0.610943	-0.00250006	-0.317615	-0.43552	-1.67867	-0.651539	-0.160057
12780	-2.36231	#N/A	#N/A	down	Abcc2	AI173996|Abc30|Cmoat|Mrp2|cMRP	12780	ENSMUSG00000025194	GO:0000166|GO:0005215|GO:0005515|GO:0005524|GO:0005887|GO:0006200|GO:0006810|GO:0006855|GO:0008152|GO:0015732|GO:0016020|GO:0016021|GO:0016324|GO:0016887|GO:0017111|GO:0019904|GO:0030644|GO:0042493|GO:0042626|GO:0046581|GO:0055085|GO:0070327	chr19	43838218	43782308	+	ATP-binding cassette, sub-family C (CFTR/MRP), member 2	0.579371	-1.48396	-0.0755749	-2.46352	-0.670317	-0.0153561	1.06333	0.838709	0.190737	-2.07278	-0.326721	-1.56692	0.628893	-0.941019
15109	-2.3623	#N/A	-3.88617	down	Hal	Hsd|his|histidase	15109	ENSMUSG00000020017	GO:0003824|GO:0004397|GO:0005737|GO:0006547|GO:0006548|GO:0009058|GO:0016829|GO:0016841	chr10	93516743	93488768	+	histidine ammonia lyase	0.209929	-1.15057	-0.31488	-1.49827	-1.81913	0.498994	1.88815	-0.784599	-3.57818	-1.17553	-0.418507	-1.6587	0.534182	-2.37686
100038468	-2.35927	#N/A	#N/A	down	Gm10684	ENSMUSG00000074385	100038468			chr9	45135606	45107176	-	predicted gene 10684	-0.974191	-2.91761	-0.588892	-3.65247	-1.81134	0.779719	-1.76585	-1.47643	-1.94379	-1.89865	-1.49357	-2.7319	-0.820854	-1.92122
11567	-2.35898	#N/A	#N/A	down	Avil	Advil|DOC6	11567	ENSMUSG00000025432	GO:0003779|GO:0005515|GO:0005737|GO:0005856|GO:0006950|GO:0007010|GO:0007015|GO:0010976|GO:0042995|GO:0051693|GO:0060271	chr10	127020994	127000709	+	advillin	0.0555668	0.534674	0.0865359	-1.29286	-0.73229	-0.113485	-0.26951	-0.940003	-0.927977	-0.0559669	0.225592	-1.01257	-0.441	-0.491972
50760	-2.35765	#N/A	#N/A	down	Fbxo17	Fbg4|Fbx17|Fbxo26	50760	ENSMUSG00000030598	GO:0001948|GO:0008150|GO:0019005|GO:0030163	chr7	28738140	28716790	+	F-box protein 17	-1.12147	-0.400889	0.264602	-2.81648	-0.496729	-0.758977	0.0133567	-1.00732	-0.703132	-0.737651	-0.419253	-1.6566	-0.584312	-0.720392
20379	-2.35725	#N/A	#N/A	down	Sfrp4		20379	ENSMUSG00000021319	GO:0001944|GO:0002092|GO:0005576|GO:0005615|GO:0005634|GO:0005737|GO:0006357|GO:0007275|GO:0007420|GO:0008285|GO:0008406|GO:0009790|GO:0009986|GO:0010628|GO:0016055|GO:0017147|GO:0030154|GO:0030165|GO:0042813|GO:0043065|GO:0043433|GO:0045606|GO:0046329|GO:0046697|GO:0055062|GO:0060056|GO:0060429|GO:0090090|GO:0090263|GO:2000119	chr13	19632823	19623175	+	secreted frizzled-related protein 4	-2.91667	-4.98349	-2.20785	-3.29768	-5.9152	-2.31006	-0.386735	-4.03285	-5.9152	-1.46579	-3.36934	-4.60644	-2.24321	-3.6905
18198	-2.35695	-2.60754	#N/A	down	Musk	Mdk4|Mlk|Nsk1|Nsk2|Nsk3	18198	ENSMUSG00000057280	GO:0000166|GO:0001934|GO:0004672|GO:0004713|GO:0004714|GO:0005515|GO:0005524|GO:0005886|GO:0005887|GO:0006355|GO:0006468|GO:0007165|GO:0007275|GO:0007528|GO:0007613|GO:0008582|GO:0009897|GO:0010628|GO:0010629|GO:0016020|GO:0016021|GO:0016301|GO:0016310|GO:0016740|GO:0016772|GO:0019901|GO:0030054|GO:0030154|GO:0030165|GO:0031594|GO:0032224|GO:0042995|GO:0043113|GO:0043525|GO:0045202|GO:0045211|GO:…	chr4	58374303	58285962	+	muscle, skeletal, receptor tyrosine kinase	-0.721031	-0.191417	-0.000740051	0.0288424	-3.11147	-2.22172	-1.64869	-1.19085	-1.06949	-0.297611	-0.304396	-1.54132	-1.68709	-0.68355
100038713	-2.35595	#N/A	#N/A	down	Gm10432	ENSMUSG00000072882	100038713		GO:0003674|GO:0005575|GO:0008150	chr12	100300908	100276609	+	predicted gene 10432	-0.0550323	-0.163667	0.125272	-0.831476	-1.70343	-1.42994	-0.48624	-0.256978	-0.176579	-0.225054	-0.0311424	-1.26745	-0.724387	-0.200816
64685	-2.35487	#N/A	#N/A	down	Nmi		64685	ENSMUSG00000026946	GO:0000166|GO:0003674|GO:0005634|GO:0005737|GO:0008150	chr2	51973208	51948499	-	N-myc (and STAT) interactor	-0.958978	-0.857982	-1.03014	-2.7838	-1.58555	-1.80452	-2.0093	-0.965644	-1.49091	-0.867002	-0.949032	-2.18468	-1.59315	-1.17896
231724	-2.35295	#N/A	#N/A	down	Rad9b	A630082N15Rik|BC021784	231724	ENSMUSG00000038569	GO:0006281	chr5	122354195	122325508	-	RAD9 homolog B (S. cerevisiae)	0.21179	0.29583	0.586228	-0.400523	-1.33918	0.430877	-0.666311	0.189889	-0.0434799	-0.232669	0.364616	-0.869854	-0.0151815	-0.138074
56490	-2.3528	#N/A	#N/A	down	Zbtb20	1300017A20Rik|7330412A13Rik|A930017C21Rik|D16Wsu73e|DPZF|HOF|ODA-8S|Oda8|Zfp288	56490	ENSMUSG00000022708	GO:0000122|GO:0001078|GO:0003676|GO:0003677|GO:0005622|GO:0005634|GO:0006351|GO:0006355|GO:0008270|GO:0046872	chr16	43619123	43247284	+	zinc finger and BTB domain containing 20	-0.682827	-0.592209	-0.0389876	-1.58064	-1.76413	-0.872847	-1.76879	-0.482009	-1.93767	-0.589357	-0.438008	-1.67239	-1.04122	-1.26351
100039863	-2.34944	#N/A	#N/A	down	Gm13306	OTTMUSG00000011352	100039863	ENSMUSG00000073877	GO:0003674|GO:0005575|GO:0008150	chr4	42158846	42153445	+	predicted gene 13306	-0.0480554	0.00540853	-0.486445	-0.740189	-2.07718	0.762994	-1.16752	-1.11177	-0.792713	0.58216	-0.176364	-1.40868	-0.50543	-0.105277
71682	-2.34883	#N/A	-1.90452	down	Wdr27	0610012K18Rik	71682	ENSMUSG00000046991	GO:0003674|GO:0005575|GO:0008150	chr17	14943124	14818672	-	WD repeat domain 27	0.0715153	0.558772	-0.00198245	-1.55218	-0.492838	-0.323588	0.363174	0.00198269	-0.612061	-0.827926	0.209435	-1.02251	0.0138562	-0.719993
56264	-2.34866	#N/A	#N/A	down	Cpxm1	AA986902|Cpx-1|Cpx1|Cpxm	56264	ENSMUSG00000027408	GO:0004180|GO:0004181|GO:0005576|GO:0005615|GO:0006508|GO:0007155|GO:0008233|GO:0008237|GO:0008270|GO:0016787|GO:0046872	chr2	130397629	130390775	-	carboxypeptidase X 1 (M14 family)	-0.473505	0.0166922	-1.29661	-2.00533	-1.62729	-0.39464	-0.627805	-0.885102	-0.743958	-0.473333	-0.584475	-1.81631	-0.635849	-0.608646
99899	-2.34855	-2.22995	#N/A	down	Ifi44	A430056A10Rik|AW261460|MTAP44|p44	99899	ENSMUSG00000028037	GO:0003674|GO:0005737|GO:0008150	chr3	151749959	151730923	-	interferon-induced protein 44	-1.77763	-1.01572	-0.776436	-1.99367	-2.84972	-1.85139	-2.02001	-3.16941	-1.80774	-1.35526	-1.18993	-2.4217	-2.34694	-1.5815
18488	-2.34833	-1.89202	-2.79747	down	Cntn3	Pang	18488	ENSMUSG00000030075	GO:0007399	chr6	102464667	102163306	-	contactin 3	0.287345	0.499286	2.16915	-0.60287	0.110124	0.701798	-0.015099	-0.4907	-0.321823	-0.675908	0.98526	-0.246373	0.0653331	-0.498865
15160	-2.34787	#N/A	#N/A	down	Serpind1	AA985900|AI303446|HCII|Hcf2	15160	ENSMUSG00000022766	GO:0004867|GO:0007596|GO:0007599|GO:0008201|GO:0010466|GO:0010951|GO:0030162|GO:0030414	chr16	17343572	17331371	+	serine (or cysteine) peptidase inhibitor, clade D, member 1	0.674021	-1.88771	0.0119457	-2.97211	-0.291753	-0.659437	1.31558	0.00985765	0.400783	-2.32234	-0.400581	-1.63193	0.221999	-0.960777
29857	-2.34366	#N/A	-1.90385	down	Mapk12	AW123708|Erk6|P38gamma|Prkm12|Sapk3	29857	ENSMUSG00000022610	GO:0000165|GO:0000166|GO:0000287|GO:0004672|GO:0004674|GO:0004707|GO:0005524|GO:0005634|GO:0005737|GO:0005739|GO:0006351|GO:0006355|GO:0006468|GO:0006950|GO:0007049|GO:0016301|GO:0016310|GO:0016740|GO:0016772|GO:0018105|GO:0023014|GO:0045445|GO:0045786|GO:0046872	chr15	89140703	89130584	-	mitogen-activated protein kinase 12	-0.307891	1.19351	0.189097	-0.175368	-1.56569	0.739107	0.292368	0.678747	-1.10866	-0.032702	0.358238	-0.870527	0.570074	-0.570683
234878	-2.34352	#N/A	#N/A	down	BC021891	Mlk4|mKIAA1804	234878	ENSMUSG00000031853	GO:0000166|GO:0004672|GO:0004674|GO:0004709|GO:0004713|GO:0005524|GO:0005575|GO:0006468|GO:0016301|GO:0016310|GO:0016740|GO:0016772	chr8	125947439	125910450	+	cDNA sequence BC021891	-0.720987	-0.189396	-1.32247	-1.59056	-2.35536	-0.837826	-1.40775	-1.78365	-1.26655	-1.01589	-0.744285	-1.97296	-1.34307	-1.14122
16644	-2.34069	#N/A	-2.45102	down	Kng1	Kng	16644	ENSMUSG00000022875	GO:0001938|GO:0002020|GO:0004869|GO:0005102|GO:0005576|GO:0005615|GO:0006954|GO:0007162|GO:0007204|GO:0007596|GO:0007599|GO:0010466|GO:0030195|GO:0030414|GO:0042130|GO:0042311|GO:0043204|GO:0043231|GO:0043407|GO:0043410|GO:0045861|GO:0048146|GO:0050672|GO:0050880|GO:0052548	chr16	23082078	23058300	+	kininogen 1	-0.0607357	-4.91496	-0.430603	-3.84556	-2.21252	-2.38786	0.0607347	-0.962758	-0.75433	-5.43664	-1.8021	-3.02904	-1.09663	-3.09548
239845	-2.34012	#N/A	#N/A	down	Gpr156	Gababl	239845	ENSMUSG00000046961	GO:0003674|GO:0004871|GO:0004930|GO:0004965|GO:0005886|GO:0007165|GO:0007186|GO:0016020|GO:0016021|GO:0030054|GO:0045202|GO:0045211	chr16	38007529	37916496	+	G protein-coupled receptor 156	-1.90749	-1.29624	-2.08626	-3.25951	-2.72032	-1.91287	-2.39967	-3.09066	-2.4104	-2.10467	-1.76333	-2.98991	-2.46773	-2.25754
57737	-2.33749	#N/A	#N/A	down	Rhox4b	5430432L21Rik|Ehox|Rhox4.2	57737	ENSMUSG00000071771	GO:0003677|GO:0005575|GO:0005634|GO:0008150	chrX	37437278	37432494	+	reproductive homeobox 4B	-0.226302	-0.912312	0.00702214	-0.10505	-3.09927	-0.163463	0.374685	0.963145	-0.474426	0.045476	-0.377197	-1.60216	0.391456	-0.214475
69538	-2.33711	#N/A	#N/A	down	Antxr1	2310008J16Rik|2810405N18Rik|Antrx1|Tem8	69538	ENSMUSG00000033420	GO:0004872|GO:0004888|GO:0005518|GO:0005886|GO:0016020|GO:0016021|GO:0022414|GO:0031258|GO:0031527|GO:0031532|GO:0034446|GO:0042995|GO:0046872|GO:0051015	chr6	87335775	87133853	-	anthrax toxin receptor 1	-2.47688	-1.60845	-1.99115	-3.30098	-3.19946	-3.20596	-2.47118	-2.21391	-3.72692	-1.83953	-2.02549	-3.25022	-2.63035	-2.78323
72281	-2.33709	#N/A	#N/A	down	Sh2d4a	2210402M20Rik|SH2A	72281	ENSMUSG00000053886	GO:0005634|GO:0005737|GO:0010923|GO:0019902	chr8	68347704	68276528	+	SH2 domain containing 4A	-0.627183	-1.09889	-0.913692	-2.64231	-1.56696	-1.60541	-0.359795	-1.1573	-0.796324	-2.15943	-0.879922	-2.10463	-1.04084	-1.47788
54200	-2.33613	#N/A	#N/A	down	Sult2b1	AI326997|BB173635|ST2B1|SULT2B	54200	ENSMUSG00000003271	GO:0000103|GO:0004027|GO:0005737|GO:0005783|GO:0006629|GO:0008146|GO:0008202|GO:0016740|GO:0043231|GO:0050294	chr7	45759555	45729983	-	sulfotransferase family, cytosolic, 2B, member 1	-0.0907743	0.251376	0.149271	-0.300665	-1.941	-3.07265	0.448447	1.22559	1.67268	0.466349	0.103291	-1.12083	-0.466205	1.06951
100616095	-2.33424	#N/A	#N/A	down	0610007N19Rik	Snord123	100616095		GO:0003674|GO:0005575|GO:0008150	chr15	32244662	32240568	-	RIKEN cDNA 0610007N19	-0.0113392	-0.635142	-0.618821	-0.576324	-2.71311	-0.993175	-0.43819	-1.08672	-1.48268	-0.440505	-0.421767	-1.64472	-0.839362	-0.961593
20447	-2.33368	#N/A	#N/A	down	St6galnac3	Siat7c	20447	ENSMUSG00000052544	GO:0005794|GO:0006486|GO:0006677|GO:0006687|GO:0008152|GO:0008373|GO:0009100|GO:0016020|GO:0016021|GO:0016740|GO:0016757|GO:0030173	chr3	153725133	153202509	-	ST6 (alpha-N-acetyl-neuraminyl-2,3-beta-galactosyl-1,3)-N-acetylgalactosaminide alpha-2,6-sialyltransferase 3	0.0943165	0.187908	0.551538	-0.839153	-1.05022	-0.260532	0.889802	0.0504241	-0.763655	0.120906	0.277921	-0.944688	0.226564	-0.321374
15039	-2.33279	-2.87388	#N/A	down	H2-T22	27b|H-2T17|H-2T22|H2-T17|T22b	15039	ENSMUSG00000056116	GO:0003674|GO:0005575|GO:0008150	chr17	36042702	36038409	-	histocompatibility 2, T region locus 22	-1.11407	-0.298678	-0.496214	-2.08669	-1.63007	-3.02747	-1.25859	-2.1919	-1.0028	-0.912634	-0.636322	-1.85838	-2.15932	-0.95772
15394	-2.32968	#N/A	-1.86545	down	Hoxa1	ERA1|Hox-1.6	15394	ENSMUSG00000029844	GO:0003677|GO:0003700|GO:0005634|GO:0006351|GO:0006355|GO:0006357|GO:0007275|GO:0007399|GO:0007605|GO:0007634|GO:0008045|GO:0009653|GO:0009952|GO:0021569|GO:0021570|GO:0021571|GO:0021599|GO:0021612|GO:0021754|GO:0021953|GO:0030902|GO:0042472|GO:0042473|GO:0043565|GO:0045944|GO:0048646|GO:0048702|GO:0048839|GO:0048844|GO:0050795|GO:0050890|GO:0050905|GO:0060840|GO:0060876|GO:0090102|GO:0090103	chr6	52158317	52155367	-	homeobox A1	-1.44647	-0.117229	-0.438095	-0.761	-3.01379	-1.73172	-0.676541	-0.442651	-1.90002	-1.23356	-0.667264	-1.8874	-0.950303	-1.56679
83456	-2.32841	#N/A	-2.3095	down	Mov10l1	CHAMP|Csm	83456	ENSMUSG00000015365	GO:0000166|GO:0004386|GO:0005524|GO:0005737|GO:0007275|GO:0007517|GO:0008283|GO:0016787|GO:0045786	chr15	89055152	88982994	+	Moloney leukemia virus 10-like 1	0.434678	2.19286	2.12041	0.328734	0.397872	1.59976	-0.139348	1.14027	1.43986	-0.68972	1.58265	0.363303	0.866892	0.375068
20557	-2.32611	#N/A	#N/A	down	Slfn3		20557	ENSMUSG00000018986	GO:0008285	chr11	83215154	83191330	+	schlafen 3	0.111517	-0.336619	-0.387805	-0.579775	-2.26467	-0.308826	-0.772143	-0.0196834	-1.44133	-0.0499682	-0.204302	-1.42222	-0.366884	-0.745647
13124	-2.32192	-1.97523	#N/A	down	Cyp8b1		13124	ENSMUSG00000050445	GO:0004497|GO:0005506|GO:0005783|GO:0008397|GO:0009055|GO:0016020|GO:0016021|GO:0016491|GO:0016705|GO:0020037|GO:0033778|GO:0043231|GO:0046872|GO:0055114	chr9	121916305	121914356	-	cytochrome P450, family 8, subfamily b, polypeptide 1	0.995051	0.196589	0.443697	-0.691381	-0.649028	-0.682694	-0.104241	-0.523792	0.132378	-0.0528882	0.545112	-0.670204	-0.436909	0.0397449
381142	-2.3203	#N/A	-5.66178	down	Arl14epl	Gm949	381142	ENSMUSG00000073568	GO:0003674|GO:0005575|GO:0008150	chr18	46934222	46921815	+	ADP-ribosylation factor-like 14 effector protein-like	0.601405	-0.0934215	-0.018858	-0.465858	-1.63668	0.480361	-0.167205	-0.592352	-1.74705	-2.92937	0.163042	-1.05127	-0.0930654	-2.33821
11595	-2.31526	#N/A	#N/A	down	Acan	Agc|Agc1|Cspg1|cmd	11595	ENSMUSG00000030607	GO:0001502|GO:0002063|GO:0005509|GO:0005515|GO:0005540|GO:0005576|GO:0005578|GO:0005604|GO:0007155|GO:0030166|GO:0030199|GO:0030246|GO:0030336|GO:0031012|GO:0046872|GO:0072534	chr7	79115099	79053483	+	aggrecan	0.89515	1.76893	-0.699375	-0.593481	-0.519068	-0.205745	0.49878	0.505065	0.675182	1.1364	0.6549	-0.556275	0.266033	0.905789
100647	-2.31375	#N/A	-1.92589	down	Upk3b	AI447729|AI957187|P35|PMS2L14|UpIIIb	100647	ENSMUSG00000042985	GO:0005886|GO:0010629|GO:0016020|GO:0016021	chr5	136044993	136038496	+	uroplakin 3B	-0.0219905	-1.2224	0.938364	-0.735616	-1.88887	0.000883818	0.796301	0.276866	1.51043	-3.60549	-0.102008	-1.31224	0.358017	-1.04753
243864	-2.31206	-1.93823	-2.12182	down	Mill2	Micb	243864	ENSMUSG00000040987	GO:0002429|GO:0005515|GO:0006979|GO:0009408|GO:0031362|GO:0032526|GO:0046629|GO:0046703|GO:0050689	chr7	18858653	18839966	+	MHC I like leukocyte 2	-1.06654	-0.267797	-1.12322	-2.17311	-1.88363	-1.03524	-2.06983	-2.21671	-2.46871	-1.34026	-0.819186	-2.02837	-1.77393	-1.90449
234311	-2.31183	#N/A	#N/A	down	Ddx60	9830118M07	234311	ENSMUSG00000037921	GO:0003690|GO:0003723|GO:0003725|GO:0003727|GO:0004386|GO:0005515|GO:0005524|GO:0005737|GO:0008152|GO:0009615|GO:0016787|GO:0051607|GO:1900245|GO:1900246	chr8	62037695	61928089	+	DEAD (Asp-Glu-Ala-Asp) box polypeptide 60	-1.94611	-1.31528	-1.24076	-2.42176	-2.99775	-2.18852	-1.75529	-2.22988	-2.13498	-1.40928	-1.50072	-2.70976	-2.05789	-1.77213
338320	-2.31035	#N/A	#N/A	down	Mia2		338320	ENSMUSG00000035349	GO:0003674|GO:0005575|GO:0005576|GO:0008150	chr12	59109130	59095800	+	melanoma inhibitory activity 2	-1.40316	-1.88955	-1.00902	-2.78553	-2.49851	-1.94979	-1.56112	-1.43646	-1.44803	-1.83039	-1.43391	-2.64202	-1.64912	-1.63921
22068	-2.30952	#N/A	-3.36867	down	Trpc6	AV025995|LLHWJM002|LLHWJM003|LLHWJM004|TRP-6|Trrp6|mtrp6	22068	ENSMUSG00000031997	GO:0005216|GO:0005261|GO:0005262|GO:0005515|GO:0005886|GO:0005887|GO:0006810|GO:0006811|GO:0006812|GO:0006816|GO:0007204|GO:0015279|GO:0016020|GO:0016021|GO:0032414|GO:0034220|GO:0036057|GO:0051928|GO:0055085|GO:0070588|GO:0070679	chr9	8680741	8544142	+	transient receptor potential cation channel, subfamily C, member 6	0.17836	0.334071	1.09988	-0.484844	-0.855466	-0.897302	0.280926	0.68054	-2.44551	0.0160255	0.537437	-0.670155	0.021388	-1.21474
102566	-2.30642	#N/A	#N/A	down	Ano10	AI604832|Tmem16k	102566	ENSMUSG00000037949	GO:0003674|GO:0005216|GO:0005254|GO:0005622|GO:0005886|GO:0006810|GO:0006811|GO:0006821|GO:0008150|GO:0016020|GO:0016021|GO:0034707	chr9	122294423	122175874	-	anoctamin 10	0.052021	0.187837	-0.101195	-1.0323	-1.28657	0.0677748	0.10329	-0.0865841	-0.0520201	0.107309	0.0462208	-1.15943	0.0281601	0.0276446
16949	-2.3063	#N/A	#N/A	down	Loxl1	Loxl	16949	ENSMUSG00000032334	GO:0005507|GO:0005515|GO:0005576|GO:0005578|GO:0016491|GO:0016641|GO:0031012|GO:0046872|GO:0055114	chr9	58313212	58287723	-	lysyl oxidase-like 1	0.593451	-1.04948	0.452829	-2.2406	-0.172695	0.154113	0.165788	0.214828	-0.322121	0.0805225	-0.00106549	-1.20665	0.178243	-0.120799
768252	-2.3046	-1.81217	-1.98528	down	Foxl2os	ENSMUSG00000074122	768252			chr9	98955310	98949155	-	forkhead box L2 opposite strand transcript	-0.868378	0.872152	0.148559	-2.38936	0.081877	-0.623112	0.645059	-2.44276	-1.7385	-0.138628	0.0507777	-1.15374	-0.806939	-0.938566
55932	-2.30023	#N/A	#N/A	down	Gbp3	AW228655|Gbp4	55932	ENSMUSG00000028268	GO:0000166|GO:0003924|GO:0005525|GO:0005737|GO:0005829|GO:0006184|GO:0020005|GO:0031410|GO:0035458|GO:0042832|GO:0050830|GO:0051856|GO:0071346	chr3	142573212	142560052	+	guanylate binding protein 3	-2.27788	-1.86665	-1.69996	-2.6697	-3.63018	-2.50777	-2.61486	-1.80559	-2.5882	-2.57743	-1.94816	-3.14994	-2.30941	-2.58281
60367	-2.29704	#N/A	#N/A	down	Il1rapl2		60367	ENSMUSG00000059203	GO:0004888|GO:0004910|GO:0005622|GO:0007165|GO:0016020|GO:0016021|GO:0031224|GO:0045087	chrX	138846955	137571549	+	interleukin 1 receptor accessory protein-like 2	-0.451206	-0.693948	-0.823122	-1.29412	-2.41762	-1.24776	-2.03914	-0.71939	-1.09012	-1.27785	-0.656092	-1.85587	-1.33543	-1.18399
17523	-2.29647	#N/A	#N/A	down	Mpo	mKIAA4033	17523	ENSMUSG00000009350	GO:0001878|GO:0002149|GO:0002679|GO:0004601|GO:0005615|GO:0005739|GO:0005764|GO:0006979|GO:0008201|GO:0016491|GO:0019430|GO:0020037|GO:0030141|GO:0034374|GO:0042744|GO:0044130|GO:0046872|GO:0050830|GO:0050832|GO:0055114	chr11	87804412	87793784	+	myeloperoxidase	2.09558	3.48819	2.58201	1.74453	1.30049	1.81568	2.42845	2.30133	1.27069	2.89572	2.72193	1.52251	2.18182	2.0832
66071	-2.2949	#N/A	#N/A	down	Ethe1	0610025L15Rik|Hsco	66071	ENSMUSG00000064254	GO:0005634|GO:0005737|GO:0005739|GO:0016787|GO:0046872	chr7	24608926	24587543	+	ethylmalonic encephalopathy 1	-0.284689	0.000558376	-0.866365	-1.17636	-1.9875	-0.651872	-0.860895	-1.22009	-0.406434	-0.968583	-0.383499	-1.58193	-0.910953	-0.687508
331004	-2.29465	-2.41443	#N/A	down	Slc9a9	5730527A11Rik|9930105B05|AI854429|Nhe9	331004	ENSMUSG00000031129	GO:0005768|GO:0006810|GO:0006811|GO:0006812|GO:0006814|GO:0006885|GO:0015297|GO:0015299|GO:0015385|GO:0016020|GO:0016021|GO:0034220|GO:0035725|GO:0055037|GO:0055085	chr9	95230452	94669892	+	solute carrier family 9 (sodium/hydrogen exchanger), member 9	-0.325944	-0.571524	0.26634	-1.35826	-1.45904	-3.56929	-0.69211	-0.184782	-0.93622	0.0336175	-0.210376	-1.40865	-1.48206	-0.451301
15446	-2.29449	#N/A	-2.29894	down	Hpgd	15-PGDH|AV026552	15446	ENSMUSG00000031613	GO:0000166|GO:0003824|GO:0004957|GO:0005634|GO:0005737|GO:0006629|GO:0006631|GO:0006693|GO:0007179|GO:0007565|GO:0007567|GO:0008152|GO:0016404|GO:0016491|GO:0045786|GO:0051287|GO:0055114|GO:0070403|GO:0097070	chr8	56321046	56294552	+	hydroxyprostaglandin dehydrogenase 15 (NAD)	-0.568708	-0.568868	-0.14325	-1.48384	-1.76639	-1.21831	-0.865668	-1.45998	-2.16396	-1.09186	-0.426942	-1.62511	-1.18132	-1.62791
67425	-2.29156	#N/A	#N/A	down	Eps8l1	2310051G19Rik|4632407K17Rik|AW060268|DRC3|EPS8R1	67425	ENSMUSG00000006154	GO:0001726|GO:0005737|GO:0016601|GO:0051015	chr7	4479242	4464742	+	EPS8-like 1	-0.52542	-0.3367	-0.733599	-1.95604	-1.50044	-0.628792	-0.871422	-0.520239	-0.0821061	-0.453012	-0.531906	-1.72824	-0.673485	-0.267559
15951	-2.28934	#N/A	#N/A	down	Ifi204	Ifi16|p204	15951	ENSMUSG00000073489	GO:0000122|GO:0002218|GO:0003690|GO:0003712|GO:0005515|GO:0005634|GO:0005654|GO:0005730|GO:0005737|GO:0006357|GO:0008134|GO:0016607|GO:0030224|GO:0032731|GO:0035458|GO:0042149|GO:0042771|GO:0043392|GO:0045071|GO:0045669|GO:0045824|GO:0045892|GO:0045944|GO:0048839|GO:0051607|GO:0071479|GO:0072332|GO:0097202|GO:2000117	chr1	173766919	173747294	-	interferon activated gene 204	-1.08286	-1.03326	-1.10751	-1.58603	-2.95292	-1.58384	-1.49099	-1.70271	-1.08086	-1.84204	-1.07454	-2.26948	-1.59251	-1.46145
229445	-2.28778	-1.82486	#N/A	down	Ctso	A330105D01Rik|A430056C07|AI118514	229445	ENSMUSG00000028015	GO:0005575|GO:0005764|GO:0006508|GO:0008233|GO:0008234|GO:0016787	chr3	81956725	81932616	+	cathepsin O	-0.557039	-0.255354	-0.758131	-1.02231	-2.4126	-1.183	-0.498893	-2.49198	-1.46373	-0.233311	-0.523508	-1.71746	-1.39129	-0.84852
67776	-2.28673	#N/A	#N/A	down	Vwa5a	5830475I06Rik|AW552491|BCSC-1|E130119J22|Loh11cr2a	67776	ENSMUSG00000023186	GO:0003674|GO:0005634|GO:0008150	chr9	38743337	38718268	+	von Willebrand factor A domain containing 5A	-0.257729	-0.180885	-0.645113	-1.38022	-1.72883	-1.06618	-0.55873	-1.27487	-1.02976	-0.492488	-0.361242	-1.55453	-0.966593	-0.761126
213435	-2.28665	-2.40789	-3.08867	down	Mylk3	D830007F02Rik|MLCK	213435	ENSMUSG00000031698	GO:0000166|GO:0002528|GO:0004672|GO:0004674|GO:0004683|GO:0004687|GO:0005524|GO:0005737|GO:0006468|GO:0015629|GO:0016301|GO:0016310|GO:0016740|GO:0016772|GO:0045214|GO:0071347	chr8	85365324	85324929	-	myosin light chain kinase 3	0.384669	0.776767	0.491511	-0.380709	-0.903793	-1.54899	-0.589135	-0.0122457	-1.97796	-0.174054	0.550982	-0.642251	-0.716789	-1.076
114642	-2.28534	#N/A	#N/A	down	Brdt	7420412D09Rik|Brd6|Fsrg3	114642	ENSMUSG00000029279	GO:0005634|GO:0006338|GO:0006351|GO:0006355|GO:0042393	chr5	107387058	107331194	+	bromodomain, testis-specific	-1.96352	-1.49837	-0.030478	-1.24471	-3.46835	-0.578599	-1.13111	-0.471718	-0.619015	-0.166397	-1.16412	-2.35653	-0.727141	-0.392706
56226	-2.28443	#N/A	#N/A	down	Espn	je	56226	ENSMUSG00000028943	GO:0003779|GO:0005515|GO:0005737|GO:0005856|GO:0005902|GO:0005903|GO:0007605|GO:0007626|GO:0015629|GO:0017124|GO:0030046|GO:0030054|GO:0031941|GO:0032421|GO:0032426|GO:0042995|GO:0051015|GO:0051017|GO:0051491|GO:0051494|GO:0051639	chr4	152152207	152120876	-	espin	0.119216	-1.02893	-0.945361	-1.38961	-2.23078	-0.90195	0.0893879	0.00962114	-0.547446	-0.638893	-0.618358	-1.81019	-0.267647	-0.593169
654820.chrX	-2.28405	#N/A	-2.18195	down	G530011O06Rik		654820		GO:0003674|GO:0005575|GO:0008150	chrX	169978917	169975043	-	RIKEN cDNA G530011O06 gene	0.0921798	0.720906	0.860479	-0.596565	-0.670919	1.1676	1.60278	1.3186	-0.524777	-0.610743	0.557855	-0.633742	1.363	-0.56776
380839	-2.2837	#N/A	#N/A	down	Serpinb1c	EIC|ovalbumin	380839	ENSMUSG00000079049	GO:0004867|GO:0005615|GO:0005737|GO:0010466|GO:0010951|GO:0030162|GO:0030414	chr13	32898140	32881397	-	serine (or cysteine) peptidase inhibitor, clade B, member 1c	-0.69738	-0.82243	0.523615	-1.33686	-1.71002	-0.574786	-1.55092	-0.936234	-1.23096	-0.296753	-0.332065	-1.52344	-1.02065	-0.763858
74735	-2.27979	#N/A	#N/A	down	Trim14	5830400N10Rik|pub	74735	ENSMUSG00000039853	GO:0003674|GO:0005622|GO:0005737|GO:0008150|GO:0008270|GO:0046872	chr4	46536144	46506847	-	tripartite motif-containing 14	0.148539	1.09333	0.207029	-0.545576	-0.866297	0.177851	-0.201799	0.432861	0.0990725	0.281632	0.482966	-0.705936	0.136304	0.190352
66375	-2.2794	-1.87657	-1.87839	down	Dhrs7	2310016E22Rik|5730564L20Rik|AW061210|Retdsr4|Retsdr4	66375	ENSMUSG00000021094	GO:0000166|GO:0005575|GO:0008150|GO:0008152|GO:0016491|GO:0055114	chr12	72664828	72650353	-	dehydrogenase/reductase (SDR family) member 7	-0.732717	-1.15384	-1.18673	-2.10025	-2.32592	-2.11078	-1.60739	-2.07941	-2.17355	-1.69429	-1.02443	-2.21308	-1.93253	-1.93392
94040	-2.2763	#N/A	#N/A	down	Clmn	9330188N17Rik|AI428889|AI788815|mKIAA1188	94040	ENSMUSG00000021097	GO:0003674|GO:0003779|GO:0005737|GO:0008285|GO:0016020|GO:0016021|GO:0031175	chr12	104865076	104763114	-	calmin	-1.10217	-0.89617	-1.35717	-2.06629	-2.5441	-2.06095	-1.28452	-1.89052	-1.57514	-1.57151	-1.11851	-2.30519	-1.74533	-1.57333
171284	-2.27619	#N/A	-1.83254	down	Timd2	AA816106|AU019358|AU019662|C78111|G9D3|TIM-2|Tim2	171284	ENSMUSG00000040413	GO:0005886|GO:0016020|GO:0016021	chr11	46707104	46668960	-	T cell immunoglobulin and mucin domain containing 2	0.943769	-1.18375	0.0896015	-2.22441	-0.249087	-0.41874	1.43022	0.14102	0.202192	-2.05014	-0.0501259	-1.23675	0.384167	-0.923973
19271	-2.27541	-2.01341	#N/A	down	Ptprj	AI450271|BET|Byp|CD148|DEP-1|PTPbeta2|Ptpb2|RPTPJ|Scc-1|Scc1	19271	ENSMUSG00000025314	GO:0001570|GO:0001772|GO:0001954|GO:0004721|GO:0004725|GO:0005161|GO:0005886|GO:0005911|GO:0006470|GO:0007507|GO:0007596|GO:0008013|GO:0008285|GO:0009986|GO:0010572|GO:0010642|GO:0010759|GO:0016020|GO:0016021|GO:0016311|GO:0016787|GO:0016791|GO:0019901|GO:0030054|GO:0030155|GO:0030308|GO:0030336|GO:0032587|GO:0035335|GO:0042059|GO:0042995|GO:0043116|GO:0043407|GO:0045295|GO:0045785|GO:0048008|GO:…	chr2	90580647	90429756	-	protein tyrosine phosphatase, receptor type, J	0.0211487	0.513449	-0.316341	-1.01228	-1.21446	-0.808175	-0.821968	-1.18053	-0.805517	-0.108156	0.072752	-1.11337	-0.93689	-0.456837
19073	-2.27318	#N/A	#N/A	down	Srgn	Prg|Prg1|Sgc	19073	ENSMUSG00000020077	GO:0000139|GO:0005515|GO:0005518|GO:0005576|GO:0005615|GO:0005794|GO:0006915|GO:0016485|GO:0030502|GO:0031214|GO:0033364|GO:0033371|GO:0033373|GO:0033382|GO:0042588|GO:0042629|GO:0050710	chr10	62507755	62494428	-	serglycin	-0.985332	-0.376802	-1.22746	-2.04425	-2.05156	-1.7334	-0.672557	-1.49843	-1.30643	-0.22804	-0.863197	-2.04791	-1.30146	-0.767235
71325	-2.27052	-2.25119	#N/A	down	Tchhl1	5430400H23Rik|AA589420|S100a17|Thhl1	71325	ENSMUSG00000027908	GO:0003674|GO:0005509|GO:0005575|GO:0008150	chr3	93471980	93468754	+	trichohyalin-like 1	-1.73239	-0.645332	-1.13648	-1.80403	-2.90482	-2.4301	-2.44204	-2.15412	-2.27787	0.909041	-1.1714	-2.35443	-2.34209	-0.684416
320635	-2.26515	#N/A	#N/A	down	Cyb5r2	D630003K02Rik|b5R.2	320635	ENSMUSG00000048065	GO:0004128|GO:0005739|GO:0006694|GO:0008610|GO:0016020|GO:0016126|GO:0016491|GO:0055114	chr7	107758032	107748455	-	cytochrome b5 reductase 2	-0.188455	0.0235567	0.531356	-1.19881	-0.9161	0.981711	0.0641737	-0.738867	-0.0235565	-0.980012	0.122152	-1.05745	0.102339	-0.501784
20312	-2.26289	#N/A	#N/A	down	Cx3cl1	AB030188|ABCD-3|AI848747|CX3C|Cxc3|D8Bwg0439e|Scyd1	20312	ENSMUSG00000031778	GO:0005125|GO:0005576|GO:0005615|GO:0005737|GO:0005886|GO:0006935|GO:0006955|GO:0007155|GO:0008009|GO:0009986|GO:0010759|GO:0016020|GO:0016021|GO:0019221|GO:0030168|GO:0030335|GO:0030593|GO:0032914|GO:0042060|GO:0042995|GO:0043066|GO:0045766|GO:0045785|GO:0045906|GO:0048246|GO:0048247|GO:0048471|GO:0048661|GO:0050710|GO:0051041|GO:0060055|GO:0060080	chr8	94782426	94772180	+	chemokine (C-X3-C motif) ligand 1	-1.22357	-0.237399	-0.134481	-1.74455	-1.67541	-1.56326	-0.382556	-0.602783	-1.59828	-0.542727	-0.531816	-1.70998	-0.849534	-1.0705
54670	-2.26275	#N/A	#N/A	down	Atp8b1	AI451886|FIC1|Ic	54670	ENSMUSG00000039529	GO:0000166|GO:0000287|GO:0004012|GO:0005524|GO:0005783|GO:0005886|GO:0006812|GO:0008206|GO:0015662|GO:0015914|GO:0016020|GO:0016021|GO:0016324|GO:0016787|GO:0016820|GO:0031526|GO:0045892|GO:0046872	chr18	64661000	64528979	-	ATPase, class I, type 8B, member 1	-0.891638	-0.684151	-0.951851	-1.95597	-2.08528	-1.75679	-0.889062	-1.01901	-1.8328	-0.850053	-0.842546	-2.02062	-1.22162	-1.34143
72891	-2.26241	#N/A	#N/A	down	Xlr4c	2900036K24Rik	72891	ENSMUSG00000031362	GO:0003674|GO:0005575|GO:0008150	chrX	73243130	73234076	-	X-linked lymphocyte-regulated 4C	0.620482	0.446619	0.0798964	-0.726551	-0.864512	-0.05972	-0.790215	0.106423	0.142447	-0.419469	0.382332	-0.795531	-0.247837	-0.138511
12514	-2.25781	#N/A	-2.28147	down	Cd68	Scard1|gp110	12514	ENSMUSG00000018774	GO:0005764|GO:0005768|GO:0005886|GO:0016020|GO:0016021|GO:0071310	chr11	69666062	69664371	-	CD68 antigen	-1.57172	-1.8216	-1.4827	-2.9528	-2.64773	-2.12446	-1.93271	-2.95543	-3.25286	-2.37774	-1.62534	-2.80027	-2.33753	-2.8153
17969	-2.25746	#N/A	#N/A	down	Ncf1	NOXO2|Ncf-1|p47<phox>|p47phox	17969	ENSMUSG00000015950	GO:0001878|GO:0001909|GO:0002679|GO:0005515|GO:0005737|GO:0005791|GO:0005794|GO:0005829|GO:0005886|GO:0006691|GO:0006742|GO:0006915|GO:0006954|GO:0006968|GO:0007154|GO:0008283|GO:0009617|GO:0016020|GO:0016175|GO:0030425|GO:0035091|GO:0042554|GO:0042742|GO:0043020|GO:0043025|GO:0045730|GO:0045986|GO:0050665|GO:0050830|GO:0050832|GO:0055114|GO:0070946|GO:0070947	chr5	134229625	134220260	-	neutrophil cytosolic factor 1	-1.63367	-1.51168	-0.972486	-2.36661	-2.72802	-0.7473	-0.0880847	-1.49615	-1.86137	-1.7216	-1.37261	-2.54731	-0.777177	-1.79148
68355	-2.25009	#N/A	-2.03475	down	2010204K13Rik	0610010M13Rik|Cip7	68355		GO:0003674|GO:0005575|GO:0008150	chrX	7422988	7411817	-	RIKEN cDNA 2010204K13 gene	-1.64472	-1.91387	-1.75803	-2.58893	-3.29546	-1.90014	-1.88521	-2.39864	-2.89596	-2.69816	-1.77221	-2.94219	-2.06133	-2.79706
381229	-2.24991	#N/A	#N/A	down	Ccdc147	Gm969	381229	ENSMUSG00000046585	GO:0003674|GO:0005575|GO:0008150	chr19	48035379	47937712	+	coiled-coil domain containing 147	-0.523207	0.40997	2.30425	-0.167044	-0.712015	-0.237298	0.563717	-0.376353	-1.25683	1.05454	0.730339	-0.43953	-0.0166446	-0.101147
72273	-2.24824	#N/A	#N/A	down	2210404O07Rik		72273	ENSMUSG00000078439	GO:0003674|GO:0005575|GO:0008150|GO:0016020|GO:0016021	chr10	81395079	81393064	+	RIKEN cDNA 2210404O07 gene	0.861632	0.542927	0.0649543	-0.948746	-0.409172	-0.498267	0.47262	0.806348	0.389033	0.00563478	0.489838	-0.678959	0.260234	0.197334
20558	-2.24588	#N/A	#N/A	down	Slfn4	AI450778	20558	ENSMUSG00000000204	GO:0003674|GO:0005575|GO:0008150	chr11	83190216	83175186	+	schlafen 4	0.228097	-0.085947	0.437988	-0.469988	-1.47781	-0.0395002	0.73227	0.00187778	-0.0752702	-0.936198	0.193379	-0.9739	0.231549	-0.505734
20702	-2.2449	#N/A	-3.25667	down	Serpina1c	Pi3|Pi6|Skalp|Spi1-3|Spi1-6|Wap3	20702	ENSMUSG00000079015	GO:0004867|GO:0005576|GO:0010466|GO:0010951|GO:0030162|GO:0030414|GO:0034097|GO:0043434	chr12	103904950	103894926	-	serine (or cysteine) peptidase inhibitor, clade A, member 1C	1.19783	-2.11692	1.02129	-3.04863	0.783462	-0.219868	2.17029	0.418684	-0.290031	-3.04863	0.0340656	-1.13259	0.789703	-1.66933
20296	-2.24274	#N/A	-2.54281	down	Ccl2	AI323594|HC11|JE|MCAF|MCP-1|MCP1|SMC-CF|Scya2|Sigje	20296	ENSMUSG00000035385	GO:0000165|GO:0001525|GO:0001664|GO:0001938|GO:0002548|GO:0005125|GO:0005515|GO:0005576|GO:0005615|GO:0005737|GO:0006874|GO:0006935|GO:0006954|GO:0006955|GO:0007010|GO:0007179|GO:0008009|GO:0008201|GO:0008360|GO:0009408|GO:0009611|GO:0010574|GO:0010759|GO:0016525|GO:0019221|GO:0030593|GO:0031663|GO:0031727|GO:0035684|GO:0035702|GO:0043025|GO:0043491|GO:0043615|GO:0048010|GO:0048246|GO:0048247|GO:…	chr11	82037452	82035577	+	chemokine (C-C motif) ligand 2	-1.22647	-1.70833	-2.46399	-3.45527	-2.47444	0.218552	1.9757	-1.59981	-4.22501	-2.06704	-1.7996	-2.96486	0.198147	-3.14602
57738	-2.24156	#N/A	#N/A	down	Slc15a2	8430408C16Rik|C78862|Pept2	57738	ENSMUSG00000022899	GO:0005887|GO:0006810|GO:0006857|GO:0015334|GO:0016020|GO:0016021|GO:0042891|GO:0042895|GO:0042936|GO:0042938	chr16	36784962	36750164	-	solute carrier family 15 (H+/peptide transporter), member 2	-0.0545626	0.216549	0.0513735	-1.35386	-0.832912	-0.490133	-0.567324	-0.158375	0.141544	-0.622431	0.0711201	-1.09338	-0.405277	-0.240443
12818	-2.24018	#N/A	-1.99113	down	Col14a1	5730412L22Rik|AW108078	12818	ENSMUSG00000022371	GO:0005576|GO:0005578|GO:0005581|GO:0005615|GO:0007155	chr15	55520803	55307750	+	collagen, type XIV, alpha 1	1.1935	0.872799	1.36767	-0.377477	0.339564	-0.455177	1.42057	1.3732	0.187946	0.114191	1.14466	-0.0189564	0.779533	0.151069
64295	-2.24002	#N/A	#N/A	down	Tmub1	2010004O20Rik|AB030183|Hops	64295	ENSMUSG00000028958	GO:0005634|GO:0005737|GO:0016020|GO:0016021	chr5	24447846	24445463	-	transmembrane and ubiquitin-like domain containing 1	-0.395226	-0.797805	-0.531901	-2.17673	-1.30024	-0.925661	-0.609672	-1.49892	-1.42176	-0.992661	-0.574977	-1.73849	-1.01142	-1.20721
14941	-2.23485	#N/A	#N/A	down	Gzmd	CCP5|Ctla-5|Ctla5	14941	ENSMUSG00000059256	GO:0006508|GO:0008233|GO:0008236|GO:0016787	chr14	56132593	56129568	-	granzyme D	5.20734	5.7986	4.43773	4.25586	3.71956	4.54125	4.45778	4.65727	4.83639	5.39764	5.14789	3.98771	4.5521	5.11701
212167	-2.23436	#N/A	#N/A	down	Pion	A530088I07Rik|GSAP	212167	ENSMUSG00000039934	GO:0001540|GO:0005794|GO:0005802|GO:0030162|GO:0034205	chr5	21291701	21186267	+	pigeon homolog (Drosophila)	-0.762525	0.0514588	-0.293911	-1.06628	-1.92343	-0.419879	0.251789	-0.0514588	-0.143235	-0.342033	-0.334993	-1.49485	-0.0731831	-0.242634
639658	-2.23364	#N/A	-2.37766	down	Gm13807	OTTMUSG00000014546	639658			chr2	93417830	93403547	+	predicted gene 13807	0.728765	0.786602	-0.193588	-0.811672	-0.625932	-0.137175	0.152287	-0.369926	0.090869	-1.70877	0.440593	-0.718802	-0.118271	-0.808949
50530	-2.23232	-2.78147	#N/A	down	Mfap5	MAGP-2	50530	ENSMUSG00000030116	GO:0001527|GO:0005576|GO:0005578|GO:0030023|GO:0031012|GO:0043206	chr6	122529287	122513676	+	microfibrillar associated protein 5	-1.52179	-0.843274	-0.841315	-1.71997	-2.7347	-3.27007	-0.251041	-4.11281	-1.21095	-0.101391	-1.06879	-2.22734	-2.54464	-0.656169
68792	-2.23173	#N/A	-3.18826	down	Srpx2	1110039C07Rik|SRP|SRPUL	68792	ENSMUSG00000031253	GO:0001525|GO:0005102|GO:0005576|GO:0005737|GO:0007155|GO:0016337|GO:0042325|GO:0048870|GO:0090050	chrX	133932446	133908425	+	sushi-repeat-containing protein, X-linked 2	0.186431	0.805704	-0.409057	-1.20589	-0.721718	-1.247	0.156099	0.35091	-2.67973	-0.27709	0.194359	-0.963806	-0.246664	-1.47841
14734	-2.22867	#N/A	-2.06529	down	Gpc3	OCI-5	14734	ENSMUSG00000055653	GO:0001658|GO:0001822|GO:0005515|GO:0005576|GO:0005578|GO:0005764|GO:0005886|GO:0005887|GO:0008285|GO:0009887|GO:0009948|GO:0010171|GO:0010466|GO:0016020|GO:0030282|GO:0030316|GO:0030324|GO:0030414|GO:0030513|GO:0031225|GO:0035116|GO:0040008|GO:0043395|GO:0045732|GO:0045807|GO:0045879|GO:0045880|GO:0045926|GO:0046326|GO:0046658|GO:0050680|GO:0060422|GO:0060976|GO:0072111|GO:0072138|GO:0072180|GO:…	chrX	52613974	52272427	-	glypican 3	0.333105	-0.817957	0.0543022	-2.12775	-0.471643	-0.587017	0.83937	0.29158	-0.560767	-1.81895	-0.143517	-1.2997	0.181311	-1.18986
14938	-2.22688	#N/A	#N/A	down	Gzma	AW494114|Ctla-3|Ctla3|Hf|SE1|TSP-1|TSP1	14938	ENSMUSG00000023132	GO:0003824|GO:0004252|GO:0005576|GO:0006508|GO:0006915|GO:0006922|GO:0008152|GO:0008233|GO:0008236|GO:0016787|GO:0019835|GO:0032078|GO:0042803|GO:0043065|GO:0043392|GO:0051354|GO:0051603	chr13	113100981	113093827	-	granzyme A	1.53452	2.50332	1.72099	-0.138468	1.66763	1.62778	2.39345	2.09641	1.55762	2.2803	1.91961	0.764583	2.03921	1.91896
12876	-2.22537	-2.2609	#N/A	down	Cpe	CPH|Cph-1|Cph1|R74677|fat	12876	ENSMUSG00000037852	GO:0003214|GO:0004180|GO:0004181|GO:0005576|GO:0005615|GO:0005794|GO:0006508|GO:0006518|GO:0008233|GO:0008237|GO:0008270|GO:0016020|GO:0016485|GO:0016787|GO:0019904|GO:0030070|GO:0030141|GO:0030425|GO:0030667|GO:0031045|GO:0031410|GO:0034230|GO:0042043|GO:0043025|GO:0043171|GO:0043204|GO:0045121|GO:0046872|GO:0050839|GO:0050897|GO:0072657|GO:0097060|GO:2000173	chr8	64693040	64592551	-	carboxypeptidase E	-1.09449	-0.452416	-1.19954	-1.40293	-2.73612	-2.84637	-1.70861	-1.72215	-1.60646	-0.408726	-0.91548	-2.06953	-2.09238	-1.00759
20339	-2.22352	#N/A	-2.21072	down	Sele	CD62E|E-selectin|Elam	20339	ENSMUSG00000026582	GO:0002092|GO:0002687|GO:0004888|GO:0005615|GO:0005901|GO:0005905|GO:0006954|GO:0007155|GO:0007157|GO:0007159|GO:0007202|GO:0016020|GO:0016021|GO:0030029|GO:0030246|GO:0030863|GO:0033691|GO:0043274|GO:0045121|GO:0048471|GO:0050901|GO:0070492|GO:0070555	chr1	164057677	164048234	+	selectin, endothelial cell	-0.848628	-0.644198	0.57436	-2.21796	-0.70005	-0.423853	-0.977612	-1.42338	-1.88302	-1.01832	-0.306156	-1.459	-0.941616	-1.45067
71069	-2.22318	-2.05383	-2.11518	down	Stox2	4933409N07Rik|AI449080|AI835114|mKIAA1392	71069	ENSMUSG00000038143	GO:0003674|GO:0005575|GO:0008150	chr8	47352348	47180048	-	storkhead box 2	-0.587914	0.14832	-1.00748	-1.50906	-1.76091	-1.92868	-1.28517	-1.34818	-2.41847	-0.707806	-0.482358	-1.63498	-1.52068	-1.56314
56554	-2.22304	#N/A	#N/A	down	Raet1d	RAE-1delta	56554	ENSMUSG00000078452	GO:0005515|GO:0005886|GO:0006955|GO:0009897|GO:0016020|GO:0019882|GO:0031225|GO:0046658|GO:0046703	chr10	22374139	22361894	+	retinoic acid early transcript delta	1.03516	1.50014	0.586279	0.0652347	-0.289241	-0.687063	0.681142	0.586265	0.400071	0.968744	1.04053	-0.112003	0.193448	0.684407
13206	-2.22274	#N/A	#N/A	down	Ddx4	AV206478|Mvh|VASA	13206	ENSMUSG00000021758	GO:0000166|GO:0000237|GO:0003676|GO:0004386|GO:0005515|GO:0005524|GO:0005634|GO:0005737|GO:0007141|GO:0007275|GO:0007283|GO:0008026|GO:0016787|GO:0030317|GO:0030529|GO:0032880|GO:0033391|GO:0044464|GO:0048471|GO:0071546|GO:0071547	chr13	112652310	112598333	-	DEAD (Asp-Glu-Ala-Asp) box polypeptide 4	0.0938168	-0.0903873	1.10462	-0.306297	-1.25968	1.17848	-0.160782	-0.696724	0.264312	0.446854	0.369351	-0.782987	0.106991	0.355583
226791	-2.22161	#N/A	#N/A	down	Lyplal1	BC027340|Q96AVO	226791	ENSMUSG00000039246	GO:0003674|GO:0005575|GO:0005737|GO:0008150|GO:0016787	chr1	186117310	186087732	-	lysophospholipase-like 1	0.917434	1.06691	0.84354	-0.243109	-0.17485	0.483023	0.945942	-0.168311	0.41239	0.766399	0.942629	-0.208979	0.420218	0.589395
56189	-2.22156	#N/A	-2.03284	down	Prodh2	2510028N04Rik|2510038B11Rik|MmPOX|MmPOX1|POX1	56189	ENSMUSG00000036892	GO:0004657|GO:0005739|GO:0005743|GO:0006537|GO:0006560|GO:0006562|GO:0016491|GO:0055114	chr7	30513402	30493658	+	proline dehydrogenase (oxidase) 2	4.42342	-0.979356	1.53715	-0.979356	1.99702	2.26122	2.94312	2.29672	2.25318	-0.979356	1.66041	0.508833	2.50035	0.636911
80890	-2.22125	#N/A	#N/A	down	Trim2	mKIAA0517|narf	80890	ENSMUSG00000027993	GO:0004842|GO:0005515|GO:0005622|GO:0005737|GO:0008152|GO:0008270|GO:0016567|GO:0016874|GO:0017022|GO:0043523|GO:0046872	chr3	84220877	84160439	-	tripartite motif-containing 2	0.22476	0.45162	0.00144815	-1.3314	-0.519458	-1.087	0.274719	-0.399086	-0.153605	-0.857161	0.225943	-0.925428	-0.403789	-0.505383
73103	-2.22035	#N/A	#N/A	down	3110009E18Rik		73103	ENSMUSG00000026388	GO:0003674|GO:0005575|GO:0008150	chr1	120188189	120121187	+	RIKEN cDNA 3110009E18 gene	0.314818	0.365034	-0.0474124	-0.798883	-1.08106	0.158877	0.365591	0.393503	0.303313	-0.397911	0.210813	-0.939974	0.305991	-0.047299
330428	-2.21909	#N/A	#N/A	down	Tmem52b	D630042F21Rik	330428	ENSMUSG00000030160	GO:0003674|GO:0005575|GO:0008150|GO:0016020|GO:0016021	chr6	129519227	129512557	+	transmembrane protein 52B	0.547313	0.136217	-1.23635	0.423667	-3.09216	0.155149	-0.406985	-0.437514	-2.05017	0.767508	-0.184275	-1.33424	-0.229783	-0.641332
280667	-2.21871	#N/A	#N/A	down	Adam1b	Adam1|Ftna	280667	ENSMUSG00000062438	GO:0004222|GO:0005515|GO:0006508|GO:0007283|GO:0008152|GO:0008233|GO:0008237|GO:0008270|GO:0016020|GO:0016021|GO:0016787|GO:0046872	chr5	121502980	121500097	-	a disintegrin and metallopeptidase domain 1b	-0.102916	0.168086	-0.445114	-1.31094	-1.2418	0.173366	-0.141589	-0.106435	-0.6693	0.0560265	-0.126648	-1.27637	-0.0248863	-0.306637
16420	-2.21526	#N/A	-3.12691	down	Itgb6	2210409C20Rik|4831415H04Rik	16420	ENSMUSG00000026971	GO:0004872|GO:0005102|GO:0005178|GO:0006954|GO:0007155|GO:0007160|GO:0007229|GO:0007275|GO:0008305|GO:0016020|GO:0016021	chr2	60722603	60598292	-	integrin beta 6	-1.03205	0.169785	-0.626954	-1.48919	-1.79857	-0.889835	-1.16739	-1.38274	-3.02789	-1.2544	-0.496406	-1.64388	-1.14665	-2.14115
237360	-2.21483	-2.14178	#N/A	down	Adamts14	Adamts-14|TS14	237360	ENSMUSG00000059901	GO:0005576|GO:0006508|GO:0007229|GO:0008152|GO:0008233|GO:0008237|GO:0016787|GO:0030199|GO:0046872	chr10	61273438	61197112	-	a disintegrin-like and metallopeptidase (reprolysin type) with thrombospondin type 1 motif, 14	0.860016	1.13199	0.962935	-0.288996	-0.0354338	-1.26469	0.328231	0.594972	0.297559	0.0209932	0.984982	-0.162215	-0.11383	0.159276
245671	-2.21282	#N/A	#N/A	down	Klf8	A830097P10Rik|BKLF3|ZNF74	245671	ENSMUSG00000041649	GO:0003676|GO:0003677|GO:0005622|GO:0005634|GO:0006351|GO:0006355|GO:0008270|GO:0046872	chrX	153396134	153238045	+	Kruppel-like factor 8	-0.898028	-0.39629	-0.572304	-1.61972	-1.91647	-1.40597	-1.24501	-1.45781	-1.47516	-1.27451	-0.622207	-1.7681	-1.3696	-1.37484
14696	-2.21199	-1.83887	#N/A	down	Gnb4	6720453A21Rik|G(beta)4	14696	ENSMUSG00000027669	GO:0003924|GO:0004871|GO:0005834|GO:0006184|GO:0007165|GO:0007186|GO:0044297	chr3	32616535	32583528	-	guanine nucleotide binding protein (G protein), beta 4	0.407169	0.939424	-0.345385	-0.776342	-0.846879	-0.319422	-0.326674	-0.989156	-0.827529	0.0898762	0.333736	-0.811611	-0.545084	-0.368826
16515	-2.21088	-1.96516	-2.60001	down	Kcnj12	IRK-2|IRK2|Kir2.2|MB-IRK2	16515	ENSMUSG00000042529	GO:0005216|GO:0005244|GO:0006810|GO:0006811|GO:0006813|GO:0016020|GO:0016021|GO:0030165|GO:0030315|GO:0030425|GO:0034765|GO:0043025	chr11	61073267	61022564	+	potassium inwardly-rectifying channel, subfamily J, member 12	-0.48058	-0.0414577	-0.790344	-1.65128	-1.51288	-1.1398	-1.2088	-1.88771	-1.69831	-1.93365	-0.437461	-1.58208	-1.4121	-1.81598
64074	-2.20868	#N/A	#N/A	down	Smoc2	1700056C05Rik|5430426J21Rik|Smoc2l	64074	ENSMUSG00000023886	GO:0005509|GO:0005539|GO:0005576|GO:0005578|GO:0005604|GO:0005614|GO:0007165|GO:0008201|GO:0010811|GO:0030198|GO:0031012	chr17	14404790	14279506	+	SPARC related modular calcium binding 2	0.462022	0.704978	0.143521	-0.400315	-1.01238	-1.13427	0.113275	-0.0640678	-0.528338	0.973415	0.43684	-0.706345	-0.361689	0.222538
217893	-2.2026	#N/A	-1.88212	down	Pacs2	6720425G15Rik|AW208651|AW489976|E230011J22|Pacs1l|mKIAA0602	217893	ENSMUSG00000021143	GO:0005739|GO:0005783|GO:0006915|GO:0072661	chr12	113074401	113014508	+	phosphofurin acidic cluster sorting protein 2	-1.48667	-0.995177	-1.55643	-2.53066	-2.43994	-2.15407	-2.07334	-2.14775	-2.84151	-1.67539	-1.34609	-2.4853	-2.12505	-2.25845
12372	-2.20049	#N/A	#N/A	down	Casq1	CSQ|CSQ-1|CSQ1|sCSQ	12372	ENSMUSG00000007122	GO:0005509|GO:0005737|GO:0005739|GO:0005794|GO:0006937|GO:0007029|GO:0009408|GO:0010880|GO:0014802|GO:0014804|GO:0014809|GO:0016529|GO:0030016|GO:0030315|GO:0031674|GO:0033018|GO:0042383|GO:0043231|GO:0051282	chr1	172219895	172209894	-	calsequestrin 1	0.427237	0.571478	0.253943	-1.63431	0.193768	0.237963	0.00708961	0.0237732	0.178076	-0.119115	0.417553	-0.720273	0.0896087	0.0294805
544696	-2.1956	#N/A	-1.80615	down	D630037F22Rik	Bromi	544696	ENSMUSG00000038122	GO:0003674|GO:0005097|GO:0005575|GO:0005622|GO:0005737|GO:0005929|GO:0007275|GO:0008150|GO:0032313|GO:0042995	chr10	56228689	56014294	-	RIKEN cDNA D630037F22 gene	-0.526175	-0.814611	-0.732463	-1.43971	-2.21168	-0.719784	-0.740128	-0.781111	-2.0522	-1.0358	-0.691083	-1.8257	-0.747008	-1.544
18768	-2.19162	-2.09401	-1.97495	down	Pkib	Pkibeta|Prkacn2	18768	ENSMUSG00000019876	GO:0016301|GO:0016310	chr10	57741112	57631981	+	protein kinase inhibitor beta, cAMP dependent, testis specific	0.862695	1.38229	0.569706	-0.265456	-0.122084	-0.602921	0.214933	0.00386858	-0.438254	0.351073	0.938229	-0.19377	-0.12804	-0.0435908
106369	-2.188	-1.85848	#N/A	down	Ypel1	0610009L05Rik|1700016N17Rik|1700019O22Rik|4921520K19Rik|4930511F14Rik|AV118478|Dgl1|Ppil2|mdgl-1	106369	ENSMUSG00000022773	GO:0005515|GO:0005575|GO:0005634|GO:0031641|GO:0051898	chr16	17086688	17070311	+	yippee-like 1 (Drosophila)	-1.47037	-0.596524	-0.880102	-2.33851	-1.88538	-1.37502	-2.02121	-2.23314	-1.251	-1.08868	-0.982333	-2.11194	-1.87646	-1.16984
54447	-2.1863	#N/A	#N/A	down	Asah2	AI585898	54447	ENSMUSG00000024887	GO:0005739|GO:0005886|GO:0006629|GO:0006665|GO:0006915|GO:0008152|GO:0008283|GO:0010033|GO:0016020|GO:0016021|GO:0016787|GO:0017040	chr19	32103140	31984651	-	N-acylsphingosine amidohydrolase 2	-0.468362	0.15453	-0.678683	-1.27175	-1.6469	-1.03403	-1.05012	-1.11199	-0.96279	-0.480091	-0.330839	-1.45933	-1.06538	-0.721441
17476	-2.18421	#N/A	#N/A	down	Mpeg1	MPS1|Mpg-1	17476	ENSMUSG00000046805	GO:0016020|GO:0016021	chr19	12465285	12460779	+	macrophage expressed gene 1	-1.09975	-2.45936	-1.23034	-2.25817	-3.18903	-0.945179	-0.219712	-2.02329	-1.13153	-1.6185	-1.59649	-2.7236	-1.06273	-1.37501
230766	-2.18342	-2.13189	-3.79519	down	Fam167b	SEC	230766	ENSMUSG00000050493	GO:0003674|GO:0005575|GO:0008150	chr4	129578580	129576815	-	family with sequence similarity 167, member B	0.551748	0.369447	1.39662	0.307607	-1.01557	-2.12582	0.184173	0.983055	-3.14723	0.844093	0.772606	-0.353983	-0.31953	-1.15157
64929	-2.18231	#N/A	-5.65713	down	Scel	9230114I02Rik	64929	ENSMUSG00000022123	GO:0005737|GO:0005886|GO:0008270|GO:0008544|GO:0009790|GO:0016020|GO:0030216|GO:0046872	chr14	103613346	103513341	+	sciellin	-5.72326	-4.2924	-3.4562	-5.49578	-5.73718	-5.03682	-4.26872	-5.3735	-7.60705	-6.37434	-4.49062	-5.61648	-4.89301	-6.99069
102502	-2.18203	#N/A	#N/A	down	Pls1	AI427122	102502	ENSMUSG00000049493	GO:0003779|GO:0005509|GO:0005737|GO:0008150	chr9	95845279	95752642	-	plastin 1 (I-isoform)	-0.370527	-1.48298	-0.808164	-2.32021	-1.70558	-2.5064	-0.277832	-0.801955	-0.66495	-1.78823	-0.887222	-2.0129	-1.19539	-1.22659
217262	-2.17851	-1.84354	-3.31546	down	Abca9	D630040K07Rik	217262	ENSMUSG00000041797	GO:0000166|GO:0005524|GO:0005739|GO:0006200|GO:0006810|GO:0008152|GO:0016020|GO:0016021|GO:0016887|GO:0017111	chr11	110168153	110100822	-	ATP-binding cassette, sub-family A (ABC1), member 9	-0.380467	0.805575	0.625226	-0.955694	-0.590762	-1.68435	0.0856075	0.00163174	-1.53212	-1.22608	0.350111	-0.773228	-0.53237	-1.3791
14115	-2.17531	#N/A	#N/A	down	Fbln2	5730577E14Rik	14115	ENSMUSG00000064080	GO:0010811|GO:0050840	chr6	91272540	91212764	+	fibulin 2	-1.57964	-0.8036	-0.717129	-2.12192	-2.18743	-2.83406	-1.1244	-1.35977	-2.26918	-0.943941	-1.03345	-2.15468	-1.77274	-1.60656
216560	-2.17157	#N/A	#N/A	down	Wdpcp	AV249152	216560	ENSMUSG00000020319	GO:0003674|GO:0005575|GO:0005737|GO:0005856|GO:0005886|GO:0005929|GO:0008150|GO:0016020|GO:0030030|GO:0042995	chr11	21898686	21572281	+	WD repeat containing planar cell polarity effector	0.0493226	0.0444574	-0.693853	-1.0572	-1.58032	-0.928727	-0.130289	-0.17776	-0.656556	-0.672846	-0.200024	-1.31876	-0.412259	-0.664701
56847	-2.17104	-1.81598	#N/A	down	Aldh1a3	ALDH6|RALDH3|V1	56847	ENSMUSG00000015134	GO:0001758|GO:0002072|GO:0002138|GO:0004028|GO:0004029|GO:0004030|GO:0005737|GO:0008152|GO:0016491|GO:0016620|GO:0021768|GO:0031076|GO:0042573|GO:0042574|GO:0042803|GO:0043065|GO:0048048|GO:0048386|GO:0055114|GO:0060166|GO:0060324|GO:0070324|GO:0070403	chr7	66427477	66390893	-	aldehyde dehydrogenase family 1, subfamily A3	0.291009	0.508893	-1.36144	-1.20131	-1.40982	-0.956995	-1.11494	-1.07185	0.482909	-0.6544	-0.187181	-1.30557	-1.04793	-0.0857454
170743	-2.17049	#N/A	#N/A	down	Tlr7		170743	ENSMUSG00000044583	GO:0002224|GO:0002282|GO:0003725|GO:0003727|GO:0005515|GO:0005622|GO:0005737|GO:0005764|GO:0005768|GO:0005783|GO:0005886|GO:0006954|GO:0007165|GO:0007252|GO:0008144|GO:0016020|GO:0016021|GO:0031410|GO:0032009|GO:0032722|GO:0032755|GO:0032757|GO:0034154|GO:0035197|GO:0042221|GO:0042346|GO:0045078|GO:0045087|GO:0045356|GO:0045359|GO:0045416|GO:0051607|GO:0052033	chrX	167330528	167304931	-	toll-like receptor 7	-0.0100737	-0.430534	-1.13314	-0.884691	-2.40052	-1.9258	0.0622635	-2.03811	-1.77357	-0.733495	-0.524584	-1.6426	-1.30055	-1.25353
14862	-2.17034	#N/A	#N/A	down	Gstm1	Gstb-1|Gstb1	14862	ENSMUSG00000058135	GO:0004364|GO:0005496|GO:0005515|GO:0005576|GO:0005737|GO:0006749|GO:0008152|GO:0016740|GO:0035690|GO:0042803|GO:0046982	chr3	108017973	108012250	-	glutathione S-transferase, mu 1	0.0214167	-0.865044	0.588105	-1.61155	-0.794632	-0.226036	0.249327	-0.41584	0.616968	-1.09672	-0.0851741	-1.20309	-0.13085	-0.239874
67188	-2.17034	#N/A	-2.2225	down	2700046G09Rik		67188			chr19	32391184	32389216	+	RIKEN cDNA 2700046G09 gene	-0.207446	-1.17061	0.270028	-1.66836	-1.30616	0.173296	-0.591098	-1.18443	-1.96759	-1.07546	-0.369342	-1.48726	-0.534076	-1.52153
633285	-2.16919	#N/A	#N/A	down	Rbm46	EG633285|ENSMUSG00000033882|Gm761	633285	ENSMUSG00000033882	GO:0000166|GO:0003674|GO:0003676|GO:0003723|GO:0005575|GO:0008150	chr3	82876483	82836523	-	RNA binding motif protein 46	0.395825	0.930709	0.0932069	-0.510509	-0.777308	-0.32665	-0.510442	-0.195689	0.46851	0.329986	0.473247	-0.643908	-0.34426	0.399248
83671	-2.16738	#N/A	-2.29555	down	Sytl2	AI266830|Slp2|Slp2-a|Slp2-b|Slp2-c|Slp2-d|mKIAA1597	83671	ENSMUSG00000030616	GO:0001786|GO:0005515|GO:0005546|GO:0005634|GO:0005737|GO:0005794|GO:0005886|GO:0006886|GO:0006887|GO:0006904|GO:0010923|GO:0016020|GO:0017137|GO:0019897|GO:0019902|GO:0042043|GO:0042470|GO:0070257|GO:0070382	chr7	90410439	90348699	+	synaptotagmin-like 2	-0.623579	0.330001	0.173791	-1.52626	-0.785495	-1.16192	-1.11669	0.454893	-1.65296	-0.824573	-0.0399288	-1.15588	-0.607905	-1.23877
26888	-2.15932	#N/A	#N/A	down	Clec4a2	Clec4a|Clecsf6|DCIR|Dcir1	26888	ENSMUSG00000030148	GO:0016020|GO:0016021|GO:0030246|GO:0045087	chr6	123143999	123122690	+	C-type lectin domain family 4, member a2	-1.10157	-0.785066	-1.47575	-2.29266	-2.17009	-0.794903	-0.187931	-0.933959	-1.1281	-0.557221	-1.12079	-2.23137	-0.638931	-0.842661
171283	-2.15419	#N/A	-2.93138	down	Havcr1	AI503787|KIM-1|TIM-1|Tim1|Timd1	171283	ENSMUSG00000040405	GO:0005615|GO:0006911|GO:0009986|GO:0016020|GO:0016021|GO:0045335	chr11	46779578	46740223	+	hepatitis A virus cellular receptor 1	-1.70409	-2.77092	-3.21767	-2.64011	-4.70263	0.126138	-2.10819	-2.5677	-3.52899	-4.70263	-2.56423	-3.67137	-1.51659	-4.11581
69700	-2.15391	#N/A	#N/A	down	Col22a1	2310067L16Rik|C80743	69700	ENSMUSG00000079022	GO:0003674|GO:0005575|GO:0008150	chr15	72034227	71798476	-	collagen, type XXII, alpha 1	1.39967	-0.703154	1.55058	-0.212644	-0.503211	0.971507	1.69653	1.49542	0.123736	1.22833	0.749033	-0.357927	1.38782	0.676033
23792	-2.1537	#N/A	-2.10408	down	Adam23	AW046396|MDC3	23792	ENSMUSG00000025964	GO:0004222|GO:0005515|GO:0005576|GO:0005886|GO:0006508|GO:0007155|GO:0007229|GO:0008233|GO:0008237|GO:0008270|GO:0016020|GO:0016021	chr1	63596515	63445904	+	a disintegrin and metallopeptidase domain 23	-0.478546	-0.128337	0.0527506	-1.48582	-1.09724	-1.39073	-0.412536	0.0849381	-1.79628	-0.719521	-0.184711	-1.29153	-0.572776	-1.2579
12123	-2.15199	#N/A	-2.3157	down	Hrk	AI838259|Bid3|DP5|harakiri	12123	ENSMUSG00000046607	GO:0005739|GO:0006915|GO:0016020|GO:0016021|GO:0032464|GO:0042981|GO:0043065|GO:0043525|GO:0051365|GO:0090200	chr5	118189478	118169764	+	harakiri, BCL2 interacting protein (contains only BH3 domain)	-2.0271	-2.37204	-1.8877	-3.42094	-2.98162	-2.58491	-2.71366	-2.32571	-3.53221	-3.08192	-2.09561	-3.20128	-2.54142	-3.30707
20541	-2.15111	#N/A	-2.78391	down	Slc8a1	AI852629|AV344025|D930008O12Rik|Ncx1	20541	ENSMUSG00000054640	GO:0001666|GO:0001892|GO:0002026|GO:0002027|GO:0002028|GO:0003007|GO:0005432|GO:0005515|GO:0005516|GO:0005739|GO:0005874|GO:0005886|GO:0005887|GO:0006810|GO:0006811|GO:0006814|GO:0006816|GO:0006874|GO:0007154|GO:0007204|GO:0008092|GO:0009791|GO:0010763|GO:0010881|GO:0014704|GO:0014829|GO:0015297|GO:0016020|GO:0016021|GO:0016323|GO:0030018|GO:0030315|GO:0030506|GO:0031072|GO:0033198|GO:0034614|GO:…	chr17	81738377	81373105	-	solute carrier family 8 (sodium/calcium exchanger), member 1	0.0440373	0.484269	0.133641	-1.04243	-0.726438	-0.904122	-0.136855	0.312235	-1.63521	-0.877709	0.220649	-0.884432	-0.242914	-1.25646
76507	-2.15071	-3.26904	#N/A	down	Abp1	1600012D06Rik|DAO	76507	ENSMUSG00000029811	GO:0004872|GO:0005261|GO:0005507|GO:0005509|GO:0005615|GO:0005886|GO:0005923|GO:0008131|GO:0008144|GO:0008201|GO:0008270|GO:0015898|GO:0016491|GO:0032403|GO:0035874|GO:0042493|GO:0042803|GO:0046677|GO:0046872|GO:0048038|GO:0052597|GO:0055114|GO:0071280|GO:0071420|GO:0097185	chr6	48909187	48895255	+	amiloride binding protein 1 (amine oxidase, copper-containing)	0.296021	0.830161	-0.149888	-0.080266	-1.4785	-1.68963	-0.658066	-1.80262	-0.769681	0.712233	0.325431	-0.779382	-1.38344	-0.028724
235435	-2.14998	#N/A	#N/A	down	Lctl	E130104I05Rik|KLPH	235435	ENSMUSG00000032401	GO:0003824|GO:0004553|GO:0005783|GO:0005975|GO:0016020|GO:0016021|GO:0043169	chr9	64138118	64117147	+	lactase-like	2.8147	1.93317	2.03661	-0.3722	2.68654	2.20863	2.54694	2.76259	2.6697	2.52839	2.26149	1.15717	2.50605	2.59904
22061	-2.1492	#N/A	-2.13044	down	Trp63	AI462811|Ket|P51/P63|P63|P73l|Tp63|Trp53rp1	22061	ENSMUSG00000022510	GO:0000122|GO:0000785|GO:0001077|GO:0001302|GO:0001501|GO:0001736|GO:0001738|GO:0001942|GO:0002039|GO:0002053|GO:0002064|GO:0003677|GO:0003682|GO:0003684|GO:0003690|GO:0003700|GO:0005515|GO:0005634|GO:0005654|GO:0005667|GO:0005737|GO:0005791|GO:0005794|GO:0005829|GO:0006338|GO:0006351|GO:0006355|GO:0006915|GO:0006917|GO:0006978|GO:0007049|GO:0007219|GO:0007275|GO:0007389|GO:0007499|GO:0007569|GO:…	chr16	25892088	25683765	+	transformation related protein 63	-0.658153	0.25061	0.538579	-1.30664	-0.813598	-0.906997	-0.497087	-0.508234	-1.97345	-0.121497	0.0436788	-1.06012	-0.637439	-1.04747
229900	-2.14644	#N/A	#N/A	down	Gbp7	9830147J24Rik	229900	ENSMUSG00000040253	GO:0003674|GO:0020005|GO:0031410|GO:0042832|GO:0050830|GO:0051856|GO:0071346	chr3	142550083	142530338	+	guanylate binding protein 7	-1.23679	-0.705664	-1.65211	-2.1973	-2.40297	-1.9577	-1.71444	-1.74443	-1.82558	-1.32952	-1.19819	-2.30013	-1.80553	-1.57755
66391	-2.14355	#N/A	#N/A	down	2310061J03Rik		66391			chr16	55974617	55973268	-	RIKEN cDNA 2310061J03 gene	0.129828	0.290493	0.25807	-0.981604	-0.766144	-0.582712	-0.266288	-0.126389	-0.379825	0.444511	0.22613	-0.873874	-0.325129	0.0323431
93835	-2.14165	#N/A	#N/A	down	Amn	5033428N14Rik|AV002116	93835	ENSMUSG00000021278	GO:0007275|GO:0007588|GO:0008104|GO:0016020|GO:0016021|GO:0045177	chr12	111276426	111271111	+	amnionless	1.60212	-1.5819	0.799285	-1.36012	-0.290984	0.0582025	2.23245	0.829424	1.72095	-2.43132	0.273168	-0.825553	1.04003	-0.355186
233979	-2.13849	#N/A	#N/A	down	Tpcn2	BC025890|D830047E22Rik	233979	ENSMUSG00000048677	GO:0005216|GO:0005244|GO:0005245|GO:0005262|GO:0005764|GO:0005765|GO:0006810|GO:0006811|GO:0006816|GO:0006874|GO:0006939|GO:0010008|GO:0016020|GO:0016021|GO:0019901|GO:0034765|GO:0042802|GO:0051209|GO:0055085|GO:0070588|GO:0072345	chr7	145283927	145253923	-	two pore segment channel 2	0.556813	0.380776	-0.623403	-0.426914	-1.55682	-1.42132	-0.0596695	-0.556006	-0.226285	-0.476479	0.104729	-0.991866	-0.678998	-0.351382
231148	-2.13831	#N/A	#N/A	down	Ablim2	AI606905|C230091L11	231148	ENSMUSG00000029095	GO:0003674|GO:0003779|GO:0005634|GO:0005737|GO:0007010|GO:0008270|GO:0015629|GO:0030016|GO:0045111|GO:0045944|GO:0046872	chr5	35884979	35757880	+	actin-binding LIM protein 2	-1.72623	-1.90115	-1.22112	-2.24721	-3.17807	-3.03593	-2.62725	-1.72354	-3.13609	-0.941021	-1.61617	-2.71264	-2.46224	-2.03856
54486	-2.13831	#N/A	-2.10401	down	Hpgds	H-PGDS|Ptgds2	54486	ENSMUSG00000029919	GO:0000287|GO:0001516|GO:0004364|GO:0004667|GO:0005509|GO:0005634|GO:0005737|GO:0006633|GO:0006693|GO:0008610|GO:0016740|GO:0016853|GO:0042803	chr6	65144730	65117293	-	hematopoietic prostaglandin D synthase	0.0593972	0.595363	-0.447801	-1.16016	-0.894805	-0.632211	-0.472998	-0.577297	-1.73401	-0.274299	0.0689863	-1.02748	-0.560835	-1.00415
11690	-2.13735	#N/A	#N/A	down	Alox5ap	Flap	11690	ENSMUSG00000060063	GO:0002540|GO:0002675|GO:0004051|GO:0005515|GO:0005634|GO:0005635|GO:0005783|GO:0005829|GO:0006691|GO:0006750|GO:0008047|GO:0016020|GO:0016021|GO:0019370|GO:0019372|GO:0019899|GO:0031965|GO:0042803|GO:0043085|GO:0046982|GO:0047485|GO:0050544|GO:0055114|GO:0070207|GO:0071277	chr5	149288047	149265058	+	arachidonate 5-lipoxygenase activating protein	-1.43161	-0.948058	-1.00715	-2.32176	-2.12776	-1.91607	-0.450146	-1.30071	-2.08577	-0.505101	-1.12894	-2.22476	-1.22231	-1.29544
67138	-2.13723	#N/A	#N/A	down	Herc6	1700121D12Rik|2510038N07Rik|4930427L17Rik|AI451296|CEB1|Herc5	67138	ENSMUSG00000029798	GO:0004842|GO:0005622|GO:0005634|GO:0005737|GO:0006464|GO:0016567|GO:0016874|GO:0016881|GO:0030332|GO:0042787|GO:0045087	chr6	57665136	57580992	+	hect domain and RLD 6	-1.08593	-0.277365	-0.434528	-1.28885	-2.10119	-1.23763	-0.782841	-0.538085	-1.6121	-1.08093	-0.599276	-1.69502	-0.852852	-1.34652
79201	-2.1372	#N/A	#N/A	down	Tnfrsf23	Dctrailr1|Tnfrh1|Tnfrsf1al1|mDcTrailr1|mSOB	79201	ENSMUSG00000037613	GO:0005515|GO:0005575|GO:0005886|GO:0008150|GO:0016020|GO:0031225	chr7	143685872	143665807	-	tumor necrosis factor receptor superfamily, member 23	-2.02067	-1.0592	-1.98516	-2.84089	-2.72724	-2.21048	-1.81273	-2.9048	-3.02474	-1.58456	-1.68834	-2.78407	-2.30934	-2.30465
66141	-2.13355	#N/A	#N/A	down	Ifitm3	1110004C05Rik|Cd225|Cdw217|DSPA2b|Fgls|IP15|mil-1	66141	ENSMUSG00000025492	GO:0005764|GO:0005768|GO:0005783|GO:0005886|GO:0008285|GO:0009607|GO:0016020|GO:0016021|GO:0016023|GO:0051607|GO:0060337	chr7	141010744	141009590	-	interferon induced transmembrane protein 3	-0.872682	-0.493442	-0.587893	-0.963029	-2.52616	-1.7104	-1.16292	-1.3043	-1.48418	-1.28798	-0.651339	-1.74459	-1.39254	-1.38608
231147	-2.13221	#N/A	#N/A	down	Sh3tc1	4631428G15|BC024909	231147	ENSMUSG00000036553	GO:0003674|GO:0005575|GO:0008150	chr5	35729276	35697180	-	SH3 domain and tetratricopeptide repeats 1	-0.765491	-0.548696	-1.08658	-1.93261	-1.8526	-1.98735	-1.03743	-1.10696	-1.48113	-0.979223	-0.800254	-1.8926	-1.37725	-1.23018
15211	-2.13141	#N/A	#N/A	down	Hexa	Hex-1	15211	ENSMUSG00000025232	GO:0001501|GO:0003824|GO:0004553|GO:0004563|GO:0005764|GO:0005975|GO:0006689|GO:0007040|GO:0007605|GO:0007626|GO:0007628|GO:0008152|GO:0016020|GO:0016787|GO:0016798|GO:0019915|GO:0019953|GO:0030203|GO:0042552|GO:0043169|GO:0046982|GO:0048667|GO:0050884|GO:0050885	chr9	59565105	59539667	+	hexosaminidase A	-0.789424	-0.327216	-1.23373	-1.99278	-1.75775	-1.36284	-1.07122	-1.49056	-1.47024	-0.907092	-0.783458	-1.87526	-1.30821	-1.18867
11988	-2.12995	#N/A	-1.97338	down	Slc7a2	AI158848|Atrc2|Cat2|Tea	11988	ENSMUSG00000031596	GO:0000064|GO:0002537|GO:0003333|GO:0005289|GO:0005737|GO:0006809|GO:0006810|GO:0006865|GO:0015171|GO:0015179|GO:0015181|GO:0015189|GO:0015807|GO:0015809|GO:0015819|GO:0015822|GO:0016020|GO:0016021|GO:0042116|GO:0043030|GO:0050727	chr8	40922070	40862367	+	solute carrier family 7 (cationic amino acid transporter, y+ system), member 2	-0.661168	0.0779715	0.437718	-1.21285	-1.06577	-1.02069	-0.505272	-0.284834	-1.64168	-0.416638	-0.0484927	-1.13931	-0.6036	-1.02916
20510	-2.12987	#N/A	-2.00926	down	Slc1a1	D130048G10Rik|EAAC1|EAAC2|EAAT3|MEAAC1	20510	ENSMUSG00000024935	GO:0003333|GO:0005313|GO:0005886|GO:0006810|GO:0006835|GO:0015293|GO:0015501|GO:0015807|GO:0015813|GO:0016020|GO:0016021|GO:0016595|GO:0017153|GO:0035725|GO:0051260|GO:0051938|GO:0070779	chr19	28913960	28835166	+	solute carrier family 1 (neuronal/epithelial high affinity glutamate transporter, system Xag), member 1	-0.643861	0.231138	-0.229541	-1.17406	-1.43565	-1.16106	-0.792282	-0.672164	-1.99589	-0.445615	-0.214088	-1.30486	-0.87517	-1.22075
76866	-2.12933	#N/A	-2.3526	down	Morn1	2900057D20Rik|4930417P05Rik|AU042805	76866	ENSMUSG00000029049	GO:0003674|GO:0005575|GO:0008150	chr4	155145507	155086577	+	MORN repeat containing 1	-0.0606437	-0.0759501	-1.67534	-0.590905	-2.79784	-0.585878	-0.56271	-0.167809	-1.25356	-2.42292	-0.603978	-1.69437	-0.438799	-1.83824
11770	-2.12416	#N/A	-2.90924	down	Fabp4	422/aP2|ALBP/Ap2|Ap2|Lbpl	11770	ENSMUSG00000062515	GO:0001816|GO:0005215|GO:0005634|GO:0005737|GO:0005829|GO:0006469|GO:0006631|GO:0006810|GO:0008284|GO:0008289|GO:0042632|GO:0045892|GO:0050729|GO:0050872|GO:0050873|GO:0071285	chr3	10208576	10204343	-	fatty acid binding protein 4, adipocyte	-2.66606	-1.33984	-2.02147	-3.07713	-3.1149	-2.75566	-2.03064	-1.22711	-5.947	-1.15254	-2.00912	-3.09602	-2.00447	-3.54977
80898	-2.12204	#N/A	#N/A	down	Erap1	Arts1|ERAAP|PILSA|PILSAP	80898	ENSMUSG00000021583	GO:0004177|GO:0005138|GO:0005164|GO:0005576|GO:0005737|GO:0005783|GO:0005788|GO:0006508|GO:0006509|GO:0008152|GO:0008233|GO:0008235|GO:0008237|GO:0008270|GO:0016020|GO:0016021|GO:0016787|GO:0043231|GO:0045766|GO:0046872	chr13	74691875	74639872	+	endoplasmic reticulum aminopeptidase 1	-1.21599	-0.834969	-1.08228	-1.93893	-2.3208	-1.888	-1.47304	-1.41146	-1.63013	-1.08412	-1.04441	-2.12986	-1.59083	-1.35712
214922	-2.12165	-2.10692	-2.12125	down	Slc39a2	F730005G13Rik|Gm1789|Gm289|Zip2	214922	ENSMUSG00000072572	GO:0005385|GO:0005886|GO:0006829|GO:0016023|GO:0071577	chr14	51896745	51893610	+	solute carrier family 39 (zinc transporter), member 2	0.0215845	0.169685	0.0735888	-0.0780206	-1.91577	-1.70409	-0.0913782	-1.16507	-2.06643	0.0731754	0.0882862	-0.996897	-0.986847	-0.996629
20536	-2.11943	#N/A	#N/A	down	Slc4a3	A930038D23Rik|Ae3	20536	ENSMUSG00000006576	GO:0005215|GO:0005452|GO:0005886|GO:0006810|GO:0006811|GO:0006820|GO:0008509|GO:0015297|GO:0015301|GO:0016020|GO:0016021|GO:0034220|GO:0051453	chr1	75559431	75546266	+	solute carrier family 4 (anion exchanger), member 3	-0.703546	-0.68974	-1.07217	-1.93367	-1.87733	-0.908912	-1.35552	-1.24936	-1.32605	-0.617409	-0.82182	-1.9055	-1.17126	-0.971731
14198	-2.11775	#N/A	#N/A	down	Fhit	AW045638|Fra14A2	14198	ENSMUSG00000060579	GO:0003824|GO:0005634|GO:0005737|GO:0005829|GO:0005886|GO:0006260|GO:0009117|GO:0015964|GO:0016151|GO:0016787|GO:0043231|GO:0047710	chr14	11162032	9550094	-	fragile histidine triad gene	-0.288602	0.0666561	-1.38714	-1.54655	-1.69124	-0.0666559	0.859838	-0.384318	-0.736097	-0.617745	-0.536362	-1.61889	0.136288	-0.676921
320472	-2.11627	#N/A	#N/A	down	Ppm1e	AW049266|B930008A12Rik|POPX1|PP2CH|mKIAA1072	320472	ENSMUSG00000046442	GO:0003824|GO:0004721|GO:0004722|GO:0005634|GO:0005730|GO:0005737|GO:0006469|GO:0006470|GO:0016787|GO:0035690|GO:0035970|GO:0043234|GO:0046872|GO:0051496	chr11	87358994	87226906	-	protein phosphatase 1E (PP2C domain containing)	-0.523622	0.57892	0.0574527	-0.372522	-1.71536	-0.732689	0.47383	-1.74717	-0.803808	-0.0574527	0.0375837	-1.04394	-0.668676	-0.43063
667214	-2.11505	#N/A	-1.85873	down	9930111J21Rik1	9930111J21Rik|Iigp	667214	ENSMUSG00000069893	GO:0003674|GO:0005575|GO:0008150	chr11	48979381	48946150	-	RIKEN cDNA 9930111J21 gene 1	-1.94876	-1.63119	-1.5254	-2.44443	-3.12052	-2.88808	-2.07752	-1.99942	-2.89339	-2.29881	-1.70178	-2.78247	-2.32167	-2.5961
75801	-2.11035	#N/A	-2.92199	down	4930447C04Rik	4921504I02Rik|A930035O15Rik|Six6OS|Six6as|Six6os1	75801	ENSMUSG00000021098	GO:0003674|GO:0005575|GO:0007275|GO:0051090	chr12	72917765	72881109	-	RIKEN cDNA 4930447C04 gene	0.100265	-1.56698	0.0886307	-1.91333	-1.16035	-1.09643	-1.7098	-1.07994	-2.13118	-1.88144	-0.459361	-1.53684	-1.29539	-2.00631
19735	-2.10924	#N/A	#N/A	down	Rgs2	GOS8	19735	ENSMUSG00000026360	GO:0005096|GO:0005515|GO:0005634|GO:0005737|GO:0005829|GO:0005886|GO:0006417|GO:0007049|GO:0007186|GO:0009898|GO:0009968|GO:0010519|GO:0010614|GO:0016020|GO:0038032|GO:0043407|GO:0045744|GO:0050873|GO:0055119|GO:0060087|GO:0060452|GO:0071877	chr1	144004149	143999338	-	regulator of G-protein signaling 2	0.0108795	-0.0108795	0.170206	-0.764597	-1.27539	-0.256109	-0.257554	-0.706599	-1.51261	-0.0244536	0.0567352	-1.01999	-0.406754	-0.768533
20977	-2.10883	#N/A	#N/A	down	Syp	A230093K24Rik|AI848995|Syn|p38	20977	ENSMUSG00000031144	GO:0005215|GO:0005515|GO:0006810|GO:0006897|GO:0007268|GO:0008021|GO:0015485|GO:0016020|GO:0016021|GO:0017075|GO:0019904|GO:0030054|GO:0030285|GO:0030672|GO:0031410|GO:0032403|GO:0042169|GO:0042734|GO:0042802|GO:0043005|GO:0043229|GO:0043234|GO:0044306|GO:0045202|GO:0048169|GO:0048172|GO:0048786|GO:0060076|GO:0071310|GO:2000474	chrX	7653256	7638580	+	synaptophysin	-0.776287	-0.129366	-0.993815	-1.75366	-1.66554	-0.821584	-0.502316	-0.0143571	-1.38378	0.220612	-0.633156	-1.7096	-0.446086	-0.581585
67758	-2.10725	#N/A	#N/A	down	Aadac	5033417E09Rik|AI265437|Aada	67758	ENSMUSG00000027761	GO:0004091|GO:0004806|GO:0005783|GO:0005789|GO:0008152|GO:0010898|GO:0016020|GO:0016021|GO:0016298|GO:0016787|GO:0017171|GO:0019213|GO:0043231|GO:0050253	chr3	60040157	60031788	+	arylacetamide deacetylase (esterase)	2.69898	0	3.84275	0	2.21043	1.34334	4.39124	3.01481	4.7586	0	2.18058	1.10522	2.91646	2.3793
58809	-2.10664	#N/A	#N/A	down	Rnase4	C730049F20Rik	58809	ENSMUSG00000021876	GO:0003674|GO:0004518|GO:0004519|GO:0005576|GO:0008150|GO:0016787	chr14	51106151	51091077	+	ribonuclease, RNase A family 4	-0.416494	-0.0178041	-0.629266	-1.46241	-1.39653	-1.23715	-0.370196	-1.1244	-0.732797	-0.198765	-0.354521	-1.42947	-0.91058	-0.465781
100041694	-2.10485	#N/A	-1.97047	down	Gm10451	ENSMUSG00000073000	100041694			chr12	76448698	76444497	+	predicted gene 10451	-0.741103	0.0413342	0.639613	-0.806354	-1.38118	0.359346	-1.90825	0.433405	0.344249	-2.34144	-0.020052	-1.09377	-0.371832	-0.998594
677296	-2.10403	#N/A	#N/A	down	Fcrl6	ENSMUSG00000070504|FcRH6|mIFGP6|moFcRH6	677296	ENSMUSG00000070504	GO:0008150|GO:0009897|GO:0019903	chr1	172602551	172596640	-	Fc receptor-like 6	1.17065	1.08602	0.962471	0.0429893	-0.0432062	0.260854	0.960982	0.323194	0.276491	0.967601	1.07305	-0.000108481	0.51501	0.622046
242341	-2.10083	#N/A	#N/A	down	Atp6v0d2	1620401A02Rik|AI324824|V-ATPase	242341	ENSMUSG00000028238	GO:0005768|GO:0005769|GO:0006810|GO:0006811|GO:0015078|GO:0015991|GO:0015992|GO:0016020|GO:0016324|GO:0016471|GO:0033177|GO:0033179	chr4	19922566	19876838	-	ATPase, H+ transporting, lysosomal V0 subunit D2	-0.959179	-0.556396	-1.65701	-1.61462	-2.64235	-2.07985	-0.2906	-2.36113	-2.44836	-0.0699654	-1.05753	-2.12849	-1.57719	-1.25916
20128	-2.09932	#N/A	#N/A	down	Trim30a	Rpt-1|Rpt1|Trim30	20128	ENSMUSG00000030921	GO:0003677|GO:0005622|GO:0005634|GO:0005737|GO:0006351|GO:0006355|GO:0008270|GO:0032715|GO:0032720|GO:0034122|GO:0045732|GO:0046872|GO:0051865|GO:2000378	chr7	104465193	104409026	-	tripartite motif-containing 30A	-1.28379	-0.293665	-0.23881	-1.89276	-1.45792	-1.26893	-0.432876	-0.857358	-0.565832	-1.05986	-0.605421	-1.67534	-0.853053	-0.812848
21923	-2.0973	#N/A	#N/A	down	Tnc	AI528729|C130033P17Rik|Hxb|TN|TN-C|Ten|cytotactin|tenascin-C	21923	ENSMUSG00000028364	GO:0001968|GO:0005102|GO:0005576|GO:0005578|GO:0005604|GO:0005614|GO:0005615|GO:0007155|GO:0007165|GO:0007528|GO:0008284|GO:0010628|GO:0014012|GO:0045545|GO:0060739|GO:0060740	chr4	64047015	63959785	-	tenascin C	0.0705438	-1.40845	0.380065	-2.0575	-0.718132	-0.467925	0.613112	0.370076	0.305516	-2.12346	-0.319281	-1.38782	0.171755	-0.908972
74580	-2.09618	#N/A	#N/A	down	Pyroxd2	3830409H07Rik|4833409A17Rik	74580	ENSMUSG00000060224	GO:0003674|GO:0005575|GO:0008150|GO:0016491|GO:0055114	chr19	42752775	42725858	-	pyridine nucleotide-disulphide oxidoreductase domain 2	0.0218782	-0.551128	-1.08425	-1.90197	-1.30922	-1.00837	-0.68634	-0.84163	-1.73653	-0.633605	-0.537833	-1.60559	-0.845446	-1.18507
54396	-2.09577	#N/A	#N/A	down	Irgm2	AI481100|GTPI|Ifggd2|Iigp2	54396	ENSMUSG00000069874	GO:0003924|GO:0005794|GO:0006184|GO:0020003|GO:0034341|GO:0042742|GO:0042832	chr11	58222783	58214977	+	immunity-related GTPase family M member 2	-0.78522	-0.305762	-0.468722	-1.35274	-1.82203	-1.27845	-1.0146	-1.16158	-1.16639	-0.682252	-0.519902	-1.58738	-1.15154	-0.924321
100037283	-2.09162	#N/A	#N/A	down	Rnaset2a	0610007O07Rik|4833423A10Rik|4930532K22Rik|C79750|RNASE6PL|Rnaset2	100037283	ENSMUSG00000095687	GO:0003674|GO:0005575|GO:0008150	chr17	8147788	8128598	-	ribonuclease T2A	-0.162395	-0.342374	-1.93385	-1.98428	-1.77071	-1.05693	-1.22448	-0.472775	-1.28947	-0.956592	-0.812874	-1.87749	-0.918059	-1.12303
214112	-2.09128	#N/A	-2.21762	down	Nipal4	9530066K23Rik	214112	ENSMUSG00000020411	GO:0003674|GO:0005575|GO:0006810|GO:0006811|GO:0015095|GO:0015693|GO:0016020|GO:0016021|GO:0034220	chr11	46166359	46148155	-	NIPA-like domain containing 4	-0.127634	0.557614	0.523574	-0.649584	-0.843481	-0.479055	-0.447222	-0.465292	-1.64587	-0.0164542	0.317852	-0.746532	-0.463856	-0.831162
18510	-2.09116	#N/A	-1.8335	down	Pax8	Pax-8	18510	ENSMUSG00000026976	GO:0000979|GO:0001077|GO:0001655|GO:0001656|GO:0001823|GO:0003677|GO:0003700|GO:0005515|GO:0005634|GO:0005654|GO:0005667|GO:0006351|GO:0006355|GO:0007275|GO:0009887|GO:0030154|GO:0030878|GO:0042472|GO:0042981|GO:0043565|GO:0044212|GO:0045893|GO:0045944|GO:0048793|GO:0071371|GO:0072108|GO:0072221|GO:0072289|GO:0072305|GO:0072307|GO:0090190|GO:1900212|GO:1900215|GO:1900218|GO:2000594|GO:2000611|GO:…	chr2	24475599	24420551	-	paired box gene 8	-2.55977	-2.21063	-2.48102	-3.68165	-3.28123	-2.43396	-3.02413	-2.12488	-3.92034	-2.66314	-2.41714	-3.48144	-2.52766	-3.29174
71660	-2.09081	#N/A	#N/A	down	Rarres2	0610007L05Rik|AI303516	71660	ENSMUSG00000009281	GO:0001523|GO:0005102|GO:0005515|GO:0005576|GO:0006952|GO:0010759|GO:0031012|GO:0048566|GO:0050873	chr6	48572670	48569698	-	retinoic acid receptor responder (tazarotene induced) 2	-0.434181	-0.141121	-1.61016	-1.57963	-2.00547	0.00907135	-0.767744	-0.895178	-1.78972	0.205605	-0.728488	-1.79255	-0.551284	-0.792058
22776	-2.08994	#N/A	#N/A	down	Zim1		22776	ENSMUSG00000002266	GO:0046872	chr7	6696432	6675443	-	zinc finger, imprinted 1	-0.0244093	0.475936	-1.6809	-1.08144	-1.86507	-0.248887	0.0244093	0.136511	-0.243682	-0.830358	-0.40979	-1.47325	-0.0293223	-0.53702
231125	-2.08967	#N/A	-2.6794	down	Zfyve28	9630058O20Rik|Gm146|mKIAA1643	231125	ENSMUSG00000037224	GO:0005737|GO:0005768|GO:0005829|GO:0007175|GO:0016020|GO:0031901|GO:0032266|GO:0042059|GO:0046872	chr5	34288324	34194894	-	zinc finger, FYVE domain containing 28	-0.34942	-0.0536737	-0.338643	-1.8704	-0.750637	0.566539	-0.601518	-0.951027	-1.98167	-1.35663	-0.247245	-1.31052	-0.328669	-1.66915
75818	-2.08881	#N/A	-2.30796	down	4930478L05Rik		75818			chr16	78564869	78560316	+	RIKEN cDNA 4930478L05 gene	1.37107	1.05737	1.33011	-0.21271	0.593053	1.26031	1.41623	-0.598682	-0.265546	0.358011	1.25285	0.190171	0.692618	0.0462323
13405	-2.08826	-1.874	-2.35014	down	Dmd	DXSmh7|DXSmh9|Dp427|Dp71|mdx|pke	13405	ENSMUSG00000045103	GO:0002162|GO:0003779|GO:0005178|GO:0005515|GO:0005634|GO:0005737|GO:0005856|GO:0005886|GO:0006355|GO:0007517|GO:0007519|GO:0008065|GO:0008270|GO:0008307|GO:0009986|GO:0010468|GO:0014904|GO:0016010|GO:0016020|GO:0021629|GO:0030016|GO:0030018|GO:0030055|GO:0030165|GO:0032403|GO:0042383|GO:0043034|GO:0043043|GO:0043234|GO:0044306|GO:0045121|GO:0045202|GO:0045213|GO:0046716|GO:0046872|GO:0048747|GO:…	chrX	85205050	82948870	+	dystrophin, muscular dystrophy	-1.16053	-1.18536	-1.22238	-2.41206	-2.09139	-2.22402	-1.64564	-2.41697	-2.51892	-2.32542	-1.18942	-2.25173	-2.09554	-2.42217
56050	-2.0844	-2.56825	-3.82298	down	Cyp39a1		56050	ENSMUSG00000023963	GO:0004497|GO:0005506|GO:0005783|GO:0006629|GO:0006699|GO:0006707|GO:0007586|GO:0008202|GO:0008387|GO:0008396|GO:0009055|GO:0016020|GO:0016491|GO:0016705|GO:0020037|GO:0030573|GO:0033782|GO:0043231|GO:0046872|GO:0055114	chr17	43751431	43667425	+	cytochrome P450, family 39, subfamily a, polypeptide 1	-1.61653	-1.20866	-1.79768	-2.22012	-2.98106	-2.67626	-3.6882	-2.34076	-4.55506	-2.39625	-1.54096	-2.60059	-2.90174	-3.47565
218877	-2.08432	-1.8111	-2.62266	down	Sema3g	AK129018	218877	ENSMUSG00000021904	GO:0004872|GO:0005576|GO:0007275|GO:0016020	chr14	31229511	31217873	+	sema domain, immunoglobulin domain (Ig), short basic domain, secreted, (semaphorin) 3G	-0.697857	-0.00589561	-0.369268	-1.48118	-1.35331	-1.72515	-1.29846	-0.619991	-3.34711	-0.150302	-0.357674	-1.41725	-1.21454	-1.74871
209268	-2.08324	#N/A	#N/A	down	Igsf1	5330413N23|5530402E03|AI747649|InhBP/p120|mKIAA0364	209268	ENSMUSG00000031111	GO:0004872|GO:0005576|GO:0006355|GO:0007165|GO:0015026|GO:0016020|GO:0016021|GO:0034711	chrX	49797745	49782537	-	immunoglobulin superfamily, member 1	-1.41852	-0.316803	-0.819982	-1.32429	-2.4969	-2.01377	-0.691402	-1.26732	-2.02102	-1.25313	-0.851767	-1.9106	-1.32416	-1.63708
56644	-2.08198	#N/A	-1.85479	down	Clec7a	BGR|Clecsf12|beta-GR	56644	ENSMUSG00000079293	GO:0001846|GO:0001872|GO:0001874|GO:0001878|GO:0001879|GO:0002238|GO:0002366|GO:0002752|GO:0005515|GO:0005886|GO:0006910|GO:0006911|GO:0006954|GO:0008037|GO:0008329|GO:0009897|GO:0016020|GO:0016021|GO:0016337|GO:0030246|GO:0030247|GO:0032760|GO:0045087|GO:0046872|GO:0050766|GO:0071226	chr6	129472777	129461591	-	C-type lectin domain family 7, member a	-1.40863	-1.54311	-1.28769	-2.34607	-2.59614	-2.0217	-1.52583	-1.79503	-2.20261	-2.40619	-1.41315	-2.4711	-1.78085	-2.3044
68875	-2.08034	#N/A	-2.75026	down	Tmcc2	1110063G11Rik	68875	ENSMUSG00000042066	GO:0003674|GO:0005575|GO:0008150|GO:0016020|GO:0016021	chr1	132391281	132356315	-	transmembrane and coiled-coil domains 2	0.747185	1.23783	0.915203	-0.319333	0.139168	-0.0803628	0.650916	0.444348	-1.59969	0.614033	0.966738	-0.0900822	0.338301	-0.49283
243771	-2.07866	#N/A	#N/A	down	Parp12	9930021O16|AA409132|AA536654|ARTD12|PARP-12|Zc3hdc1	243771	ENSMUSG00000038507	GO:0003674|GO:0003676|GO:0003950|GO:0005575|GO:0005634|GO:0008150|GO:0008270|GO:0016740|GO:0046872	chr6	39118349	39086412	-	poly (ADP-ribose) polymerase family, member 12	-0.753953	-0.393057	-0.0514517	-1.42664	-1.48365	-1.27581	-0.736404	-0.975972	-0.976291	-0.831339	-0.399487	-1.45514	-0.996063	-0.903815
237890	-2.07826	-2.15193	-3.53844	down	Slfn14-ps	Gm20|Slfn14	237890			chr11	83286726	83275112	-	schlafen family member 14, pseudogene	2.87818	3.22242	2.96659	2.59624	1.3378	0.481691	2.94141	2.32718	-0.131614	2.53017	3.02239	1.96702	1.91676	1.19928
16175	-2.07767	#N/A	-2.38167	down	Il1a	Il-1a	16175	ENSMUSG00000027399	GO:0001660|GO:0005125|GO:0005149|GO:0005507|GO:0005576|GO:0005615|GO:0005829|GO:0006954|GO:0006955|GO:0008285|GO:0009986|GO:0010575|GO:0010893|GO:0019221|GO:0031424|GO:0032755|GO:0032874|GO:0034605|GO:0043123|GO:0045086|GO:0045766|GO:0045840|GO:0045944|GO:0046330|GO:0046688|GO:0050715|GO:0051781|GO:0051930|GO:0070374	chr2	129309972	129299610	-	interleukin 1 alpha	-0.0258398	0.130491	0.360976	-1.12627	-0.673239	0.115417	-0.0608258	-0.72099	-1.06508	-1.12845	0.155209	-0.899757	-0.222133	-1.09676
632687	-2.07489	#N/A	-2.9642	down	2018-03-10	4933417C16Rik|AV039223|OTTMUSG00000002847|Rnf190	632687	ENSMUSG00000078627	GO:0003674|GO:0005575|GO:0008150	chr11	105456735	105360798	-	membrane-associated ring finger (C3HC4) 10	-2.1532	-0.388843	-1.37834	-2.49072	-2.22894	-1.99824	-1.89169	-2.15631	-2.3796	-3.36927	-1.3068	-2.35983	-2.01542	-2.87444
192188	-2.07249	#N/A	-5.06618	down	Stab2	FEEL-2|FELL|MFEEL-2|STAB-2	192188	ENSMUSG00000035459	GO:0005041|GO:0005044|GO:0005540|GO:0005737|GO:0005886|GO:0005887|GO:0006897|GO:0007155|GO:0016020|GO:0016021|GO:0030169|GO:0042742|GO:0051635|GO:0051636	chr10	87007942	86841210	-	stabilin 2	-1.03127	-0.7165	-1.15108	-2.0985	-1.9368	-1.69642	-1.21628	-2.12037	-3.81505	-2.79932	-0.966283	-2.01765	-1.67769	-3.30718
217154	-2.07234	-2.04627	#N/A	down	Stac2	24b2|24b2/STAC2|AW240854	217154	ENSMUSG00000017400	GO:0003674|GO:0005575|GO:0008150|GO:0035556|GO:0046872	chr11	98053462	98036624	-	SH3 and cysteine rich domain 2	-0.233477	0.195794	-0.513993	-0.6734	-1.79691	-1.71451	-0.726445	-1.20971	-1.97732	0.852277	-0.183892	-1.23515	-1.21689	-0.562519
227394	-2.07153	#N/A	#N/A	down	Slco4c1	9530051F04|C330017E21Rik|OATP-H|OATP-M1|OATP4C1|OATPX|PRO2176|SLC21A20|oatp-R	227394	ENSMUSG00000040693	GO:0005215|GO:0005886|GO:0006810|GO:0006811|GO:0007275|GO:0007283|GO:0008514|GO:0015711|GO:0016020|GO:0016021|GO:0016323|GO:0030154|GO:0034220	chr1	96872171	96818784	-	solute carrier organic anion transporter family, member 4C1	2.75207	-2.05382	2.35021	-2.05382	1.98473	-0.0324056	2.48433	1.99846	2.60775	-1.26747	1.01616	-0.0345432	1.48346	0.670139
236312	-2.06651	#N/A	#N/A	down	Pyhin1	4930422C14|AI447904|Ifi209|Ifix	236312	ENSMUSG00000043263	GO:0003674|GO:0005575|GO:0005634|GO:0035458	chr1	173647928	173630859	+	pyrin and HIN domain family, member 1	-1.24444	0.202569	-0.773333	-1.5657	-1.73883	-1.1513	-0.0615644	-2.19724	-1.23131	-1.53909	-0.605069	-1.65227	-1.1367	-1.3852
16880	-2.06543	#N/A	#N/A	down	Lifr	A230075M04Rik|AW061234|LIF	16880	ENSMUSG00000054263	GO:0004896|GO:0004923|GO:0005127|GO:0005515|GO:0005576|GO:0005886|GO:0008284|GO:0016020|GO:0016021|GO:0019221|GO:0019838|GO:0019955|GO:0031100|GO:0034097|GO:0038165|GO:0046982|GO:0048812|GO:0048861|GO:0070120	chr15	7197489	7129572	+	leukemia inhibitory factor receptor	-0.220971	0.230494	-0.46973	-1.26445	-1.13524	-0.796633	-0.620044	-1.0498	-1.08085	-0.513509	-0.153402	-1.19984	-0.822158	-0.797177
214663	-2.06512	#N/A	#N/A	down	Slc25a29	C030003J19Rik|CACL|mCACL	214663	ENSMUSG00000021265	GO:0005739|GO:0005743|GO:0006810|GO:0006844|GO:0015227|GO:0016020|GO:0016021|GO:0055085	chr12	108835876	108825878	-	solute carrier family 25 (mitochondrial carrier, palmitoylcarnitine transporter), member 29	-0.0699706	0.68272	-0.371565	-0.377931	-1.55373	-0.168901	-0.234834	-0.966919	0.308546	0.374146	0.0803947	-0.965832	-0.456885	0.341346
71132	-2.06499	-3.02367	-3.82117	down	Cabyr	1700016C01Rik|4933421A18Rik|CBP86|FSP-2	71132	ENSMUSG00000024430	GO:0001539|GO:0005509|GO:0005515|GO:0005737|GO:0005856|GO:0005929|GO:0007165|GO:0008603|GO:0009434|GO:0019722|GO:0019861|GO:0019899|GO:0019901|GO:0019904|GO:0031514|GO:0035686|GO:0042995|GO:0044442|GO:0046872|GO:0046982|GO:0048240|GO:0051259	chr18	12755142	12741355	+	calcium-binding tyrosine-(Y)-phosphorylation regulated (fibrousheathin 2)	-1.18726	0.754417	-0.313634	-1.28112	-1.3088	-2.33103	-1.41233	-1.79202	-1.78901	-2.57666	-0.248825	-1.29496	-1.84513	-2.18284
14601	-2.06415	#N/A	#N/A	down	Ghrh	Ghrf	14601	ENSMUSG00000027643	GO:0005179|GO:0005576|GO:0005615|GO:0007188|GO:0007189|GO:0007204|GO:0008284|GO:0010667|GO:0016608|GO:0019933|GO:0021984|GO:0030252|GO:0030816|GO:0030819|GO:0031770|GO:0032094|GO:0040018|GO:0043005|GO:0043195|GO:0043204|GO:0043679|GO:0045893|GO:0046010|GO:0046887|GO:0060124	chr2	157346655	157329496	-	growth hormone releasing hormone	-0.534267	-0.623376	-0.644478	-1.9357	-1.35681	0.888261	-0.564045	-0.690013	-0.855077	0.202841	-0.600707	-1.64625	-0.121932	-0.326118
217265	-2.0609	#N/A	#N/A	down	Abca5	ABC13|B930033A02Rik|mKIAA1888	217265	ENSMUSG00000018800	GO:0000166|GO:0005524|GO:0005764|GO:0005768|GO:0005770|GO:0005794|GO:0006810|GO:0010745|GO:0016020|GO:0016021|GO:0016887|GO:0017111|GO:0033344|GO:0034375|GO:0043691	chr11	110337716	110269369	-	ATP-binding cassette, sub-family A (ABC1), member 5	-1.01086	-0.473048	-1.37845	-1.77715	-2.21765	-1.72776	-1.5104	-1.91735	-2.16897	-1.40007	-0.95412	-1.9974	-1.7185	-1.78452
12335	-2.05665	#N/A	#N/A	down	Capn3	AI323605|Capa-3|Capa3|Lp82|p94	12335	ENSMUSG00000079110	GO:0001896|GO:0003824|GO:0004198|GO:0005102|GO:0005509|GO:0005515|GO:0005622|GO:0005634|GO:0005737|GO:0005829|GO:0005886|GO:0006461|GO:0006508|GO:0008233|GO:0008234|GO:0008307|GO:0014718|GO:0014850|GO:0016787|GO:0019899|GO:0030016|GO:0030018|GO:0030239|GO:0030315|GO:0031402|GO:0031432|GO:0032947|GO:0033234|GO:0043066|GO:0043122|GO:0043234|GO:0045214|GO:0045661|GO:0045862|GO:0045892|GO:0045893|GO:…	chr2	120504919	120463593	+	calpain 3	0.897795	1.10724	0.858129	0.0608075	-0.232625	-0.535861	0.920801	0.446625	0.0530698	0.626269	0.954389	-0.0859085	0.277188	0.339669
56753	-2.05622	#N/A	-2.04165	down	Tacstd2	C80403|EGP-1|GA733-1|Ly97|TROP2	56753	ENSMUSG00000051397	GO:0003674|GO:0005886|GO:0009925|GO:0010633|GO:0016020|GO:0016021|GO:0016328|GO:0051497|GO:0090191|GO:1900025|GO:1900028|GO:2000146	chr6	67535822	67534059	-	tumor-associated calcium signal transducer 2	0.394928	0.0217724	0.277446	0.0563626	-1.67359	-0.594798	-0.0217729	-0.157525	-0.531243	-1.06546	0.231382	-0.808612	-0.258032	-0.798351
66707	-2.05526	#N/A	#N/A	down	Nkapl	4921504I05Rik	66707	ENSMUSG00000059395	GO:0003674|GO:0005575|GO:0008150	chr13	21468501	21467047	-	NFKB activating protein-like	0.190192	-0.0881367	0.880148	-0.205259	-1.21858	0.4906	-0.0129609	-0.385421	-0.357171	0.89347	0.327401	-0.711921	0.0307395	0.268149
209692	-2.05439	#N/A	-1.85689	down	Dhtkd1	C330018I04Rik	209692	ENSMUSG00000025815	GO:0003674|GO:0004591|GO:0005575|GO:0005739|GO:0006096|GO:0006099|GO:0008150|GO:0008152|GO:0016491|GO:0016624|GO:0030976|GO:0055114	chr2	5942792	5898060	-	dehydrogenase E1 and transketolase domain containing 1	0.621403	-0.337246	0.0147929	-0.177035	-1.70108	-0.261128	0.932403	0.582115	-0.485764	-1.10071	0.0996499	-0.939058	0.417796	-0.793236
22283	-2.05336	#N/A	-2.51302	down	Ush2a	A930011D15Rik|A930037M10Rik|Gm676|Gm983|Mush2a|Usherin	22283	ENSMUSG00000026609	GO:0001917|GO:0002141|GO:0002142|GO:0005515|GO:0005518|GO:0005576|GO:0005604|GO:0005737|GO:0005886|GO:0007601|GO:0007605|GO:0016020|GO:0016021|GO:0016324|GO:0017022|GO:0032391|GO:0032421|GO:0042995|GO:0043025|GO:0045494|GO:0048496|GO:0050896|GO:0050953|GO:0060113|GO:0060171	chr1	188965039	188262838	+	Usher syndrome 2A (autosomal recessive, mild)	-0.368584	-0.385587	0.0778275	-1.40706	-1.11981	-0.400057	-0.67571	-1.30403	-1.92849	-1.18125	-0.225448	-1.26343	-0.793267	-1.55487
12737	-2.05248	#N/A	#N/A	down	Cldn1	AI596271	12737	ENSMUSG00000022512	GO:0005198|GO:0005515|GO:0005886|GO:0005923|GO:0016020|GO:0016021|GO:0016324|GO:0016328|GO:0016338|GO:0030054|GO:0042802|GO:0045216	chr16	26371839	26356646	-	claudin 1	-0.597373	-1.08459	-1.39194	-2.66999	-1.45401	-2.51845	-0.40954	-1.95706	-0.950262	-0.904682	-1.02463	-2.062	-1.62835	-0.927472
15417	-2.05212	-2.32856	#N/A	down	Hoxb9	Hox-2.5	15417	ENSMUSG00000020875	GO:0003677|GO:0005634|GO:0005739|GO:0009952|GO:0030879|GO:0045944|GO:0048706|GO:0060070|GO:0060326	chr11	96276593	96271330	+	homeobox B9	0.378601	0.148278	0.720634	-0.116845	-1.12571	-1.23595	-0.717378	-0.457472	-0.005723	-0.735529	0.415837	-0.621277	-0.803602	-0.370626
76670	-2.05212	-2.35754	-3.34743	down	Ttc18	5330402L21Rik	76670	ENSMUSG00000039543	GO:0003674|GO:0005575|GO:0008150	chr14	20452225	20394190	-	tetratricopeptide repeat domain 18	0.701195	0.609346	0.971399	-0.811037	0.258101	0.730731	-0.614673	-1.54597	-2.51511	0.550301	0.760647	-0.276468	-0.476637	-0.982407
13143	-2.05047	#N/A	#N/A	down	Dapk2		13143	ENSMUSG00000032380	GO:0000166|GO:0004672|GO:0004674|GO:0005516|GO:0005524|GO:0005737|GO:0006468|GO:0006915|GO:0006917|GO:0007243|GO:0016301|GO:0016310|GO:0016740|GO:0016772|GO:0031410|GO:0042802|GO:0043276	chr9	66272242	66158226	+	death-associated protein kinase 2	-0.184189	-0.0247498	-1.10212	-1.74086	-1.20508	-0.776035	-0.873933	-1.22941	-1.25996	-0.648116	-0.437018	-1.47297	-0.959791	-0.954036
93702	-2.05037	#N/A	-2.0071	down	Pcdhgb5		93702		GO:0003674|GO:0005886|GO:0007155|GO:0016020|GO:0016021	chr18	37841870	37731154	+	protocadherin gamma subfamily B, 5	0.620912	0.154753	-0.0225353	-0.911408	-0.658271	-0.486315	-0.224559	-0.0949964	-1.15629	-0.351846	0.251043	-0.784839	-0.268624	-0.754066
16184	-2.04966	#N/A	-3.64498	down	Il2ra	CD25|Il2r|Ly-43	16184	ENSMUSG00000026770	GO:0002437|GO:0004911|GO:0005515|GO:0006924|GO:0007219|GO:0008144|GO:0009897|GO:0009986|GO:0016020|GO:0016021|GO:0019976|GO:0038110|GO:0042102|GO:0042104|GO:0042130|GO:0043029|GO:0043065|GO:0045582|GO:0046013|GO:0050672|GO:0050687|GO:0050728|GO:0050777	chr2	11693194	11642792	+	interleukin 2 receptor, alpha chain	0.266562	0.190967	-0.136833	-1.5424	-0.314565	-0.139408	0.0226841	-0.817096	-3.27258	-0.245446	0.106899	-0.928483	-0.311273	-1.75901
213484	-2.04915	#N/A	#N/A	down	Nudt18	BC036718	213484	ENSMUSG00000045211	GO:0005575|GO:0008150|GO:0016787|GO:0046872	chr14	70582571	70577847	+	nudix (nucleoside diphosphate linked moiety X)-type motif 18	-0.622582	-0.37338	-0.782997	-1.25731	-1.99871	-0.993483	-1.20763	-1.40454	-1.21869	-0.902673	-0.592986	-1.62801	-1.20188	-1.06068
18600	-2.04815	-1.82187	#N/A	down	Padi2	Pdi|Pdi2|mKIAA0994	18600	ENSMUSG00000028927	GO:0004668|GO:0005509|GO:0005737|GO:0006464|GO:0016787|GO:0018101	chr4	140952586	140906360	+	peptidyl arginine deiminase, type II	0.0575724	0.568815	0.117996	-0.647409	-0.924973	-0.856004	-0.372465	-0.623402	-0.765922	0.699672	0.248128	-0.786191	-0.61729	-0.0331249
170716	-2.0478	#N/A	#N/A	down	Cyp4f13	0610030I10Rik|Cypf13	170716	ENSMUSG00000024055	GO:0004497|GO:0005575|GO:0006691|GO:0016491|GO:0046872|GO:0055114	chr17	32947361	32924688	-	cytochrome P450, family 4, subfamily f, polypeptide 13	-0.112808	-0.127843	-0.284797	-0.983686	-1.43476	-1.27718	-0.64946	-0.689878	-0.413818	-0.547241	-0.175149	-1.20922	-0.872171	-0.480529
225845	-2.04651	#N/A	#N/A	down	Pla2g16	C78643|HRSL3|Hrasls3|Hrev107|MLP-3	225845	ENSMUSG00000060675	GO:0004623|GO:0005737|GO:0005783|GO:0006644|GO:0008654|GO:0008970|GO:0016020|GO:0016021|GO:0016042|GO:0016746|GO:0016787|GO:0045786|GO:0048471|GO:0052739|GO:0052740	chr19	7588545	7557459	+	phospholipase A2, group XVI	-1.56069	-2.29464	-1.15644	-2.57584	-2.83167	-2.14199	-1.95569	-1.39914	-2.28718	-1.9792	-1.67059	-2.70375	-1.83227	-2.13319
106052	-2.0464	#N/A	#N/A	down	Fbxo4	1700096C12Rik|AI851261|AW494535|Fbx4	106052	ENSMUSG00000022184	GO:0000151|GO:0000209|GO:0000723|GO:0004842|GO:0005515|GO:0005737|GO:0006511|GO:0016567|GO:0019005|GO:0031146|GO:0031398|GO:0042803	chr15	3979573	3963564	-	F-box protein 4	-1.56641	-1.54757	-1.15415	-2.68602	-2.22557	-1.18631	-1.61838	-1.45238	-2.12829	-1.67618	-1.42271	-2.4558	-1.41902	-1.90223
14417	-2.04604	#N/A	#N/A	down	Gad2	6330404F12Rik|GAD(65)|GAD65|Gad-2	14417	ENSMUSG00000026787	GO:0003824|GO:0004351|GO:0005737|GO:0005794|GO:0005829|GO:0005886|GO:0006540|GO:0016020|GO:0016595|GO:0016829|GO:0016831|GO:0019752|GO:0030054|GO:0030170|GO:0030424|GO:0030672|GO:0031225|GO:0031410|GO:0042136|GO:0045202|GO:0046982|GO:0048471	chr2	22693877	22622327	+	glutamic acid decarboxylase 2	0.378731	0.268025	0.0937781	-0.431757	-1.14023	0.264102	-0.139027	-1.49644	0.181866	-1.08792	0.246845	-0.785992	-0.457122	-0.453025
13636	-2.04403	#N/A	#N/A	down	Efna1	AI325262|B61|Efl1|Epl1|Eplg1|Lerk1	13636	ENSMUSG00000027954	GO:0000122|GO:0000187|GO:0001525|GO:0003180|GO:0003183|GO:0003199|GO:0005515|GO:0005576|GO:0005886|GO:0010719|GO:0014028|GO:0016020|GO:0016477|GO:0030182|GO:0031225|GO:0033628|GO:0034446|GO:0043535|GO:0045765|GO:0046658|GO:0046875|GO:0048013|GO:0050730|GO:0050731|GO:0050770|GO:0061002	chr3	89280951	89271730	-	ephrin A1	-0.273762	0.198277	-1.012	-1.49477	-1.29305	-0.445932	-0.865996	-1.11695	-1.51647	-0.524734	-0.362496	-1.39391	-0.809625	-1.0206
625253	-2.04325	-2.42551	-2.11261	down	Gm6568	EG625253	625253			chrX	157541750	157540804	+	DnaJ (Hsp40) homolog, subfamily B, member 9 pseudogene	0.770006	0.203611	0.0143538	-0.649096	-0.753987	-0.266991	-0.87617	-1.70373	-0.605088	-0.894321	0.329323	-0.701541	-0.948963	-0.749704
20192	-2.04292	-1.99068	-4.19668	down	Ryr3	AI851294|C230090H21|RYR-3	20192	ENSMUSG00000057378	GO:0005216|GO:0005219|GO:0005262|GO:0005509|GO:0005516|GO:0005783|GO:0006810|GO:0006811|GO:0006816|GO:0006874|GO:0006941|GO:0015278|GO:0016020|GO:0016021|GO:0016529|GO:0030314|GO:0033017|GO:0034220|GO:0043231|GO:0055085|GO:0070588	chr2	113030331	112631382	-	ryanodine receptor 3	0.915978	1.14726	-0.0629759	-0.582048	-0.145715	-0.955052	-0.195045	0.17056	-1.05508	-1.7499	0.666753	-0.363882	-0.326512	-1.40249
15203	-2.03864	#N/A	-2.52863	down	Heph	C130006F04Rik|Cpl|mKIAA0698|sla	15203	ENSMUSG00000031209	GO:0005507|GO:0005886|GO:0006810|GO:0006811|GO:0006825|GO:0006826|GO:0016020|GO:0016021|GO:0016491|GO:0030218|GO:0046872|GO:0048471|GO:0055072|GO:0055114	chrX	96574484	96455436	+	hephaestin	0.353427	-0.179107	-0.36695	-0.852316	-1.33132	-0.913601	0.130508	-0.0504007	-1.96383	-0.841299	-0.0642099	-1.09182	-0.277831	-1.40257
15458	-2.03727	-1.84779	-6.16338	down	Hpx	Hpxn|hx	15458	ENSMUSG00000030895	GO:0002639|GO:0002925|GO:0005576|GO:0005615|GO:0006810|GO:0020027|GO:0020037|GO:0042168|GO:0042511|GO:0046872|GO:0051246|GO:0060332|GO:0060335	chr7	105600116	105591611	-	hemopexin	1.5475	-2.036	2.25167	0.0265224	-0.90434	-2.036	-0.0265224	1.16829	-2.036	-2.036	0.587726	-0.438909	-0.298076	-2.036
13180	-2.03607	#N/A	-2.51162	down	Pcbd1	Dcoh|Pcbd	13180	ENSMUSG00000020098	GO:0003713|GO:0004505|GO:0005515|GO:0005634|GO:0005737|GO:0006351|GO:0006355|GO:0006729|GO:0008124|GO:0016829|GO:0042802|GO:0043496|GO:0045893|GO:0051289|GO:0051291|GO:0055114	chr10	61094329	61089343	+	pterin 4 alpha carbinolamine dehydratase/dimerization cofactor of hepatocyte nuclear factor 1 alpha (TCF1) 1	1.17731	0.38891	0.765149	-0.4971	-0.000222683	0.401672	1.83424	0.657071	0.522874	-1.62586	0.777123	-0.248662	0.964328	-0.551494
241520	-2.03465	#N/A	-4.37487	down	Fam171b	D430039N05Rik	241520	ENSMUSG00000048388	GO:0003674|GO:0005575|GO:0008150|GO:0016020|GO:0016021	chr2	83881358	83812728	+	family with sequence similarity 171, member B	-0.279405	1.79127	1.82369	0.047611	0.12653	1.42154	-0.0152817	1.08984	-1.42623	-0.608548	1.11185	0.0870705	0.832034	-1.01739
16432	-2.03418	#N/A	#N/A	down	Itm2b	AI256040|Bri|Bri2|D14Sel6|E25BMM|imBRI2	16432	ENSMUSG00000022108	GO:0001540|GO:0005515|GO:0005524|GO:0005576|GO:0005615|GO:0005634|GO:0005768|GO:0005794|GO:0005886|GO:0006915|GO:0006917|GO:0016020|GO:0016021|GO:0030660|GO:0031301|GO:0042985|GO:0043231	chr14	73385271	73362232	-	integral membrane protein 2B	-1.01926	-0.676583	-1.30944	-2.18017	-1.87224	-1.30802	-1.52609	-1.61932	-1.90133	-1.31302	-1.00176	-2.02621	-1.48448	-1.60718
22431	-2.03097	-1.80054	#N/A	down	Wt1	D630046I19Rik|Wt-1	22431	ENSMUSG00000016458	GO:0000122|GO:0001077|GO:0001570|GO:0001656|GO:0001657|GO:0001658|GO:0001822|GO:0001823|GO:0003156|GO:0003676|GO:0003677|GO:0003690|GO:0003700|GO:0003723|GO:0005515|GO:0005622|GO:0005634|GO:0005654|GO:0005737|GO:0006351|GO:0006355|GO:0006357|GO:0006917|GO:0007281|GO:0007356|GO:0007507|GO:0007530|GO:0008270|GO:0008285|GO:0008380|GO:0008406|GO:0008584|GO:0009888|GO:0016607|GO:0017148|GO:0030308|GO:…	chr2	105173614	105126529	+	Wilms tumor 1 homolog	-1.12315	-0.0641446	-0.448562	-1.0648	-2.0701	-1.93523	-0.0785079	-2.1674	-1.241	0.348301	-0.545286	-1.56745	-1.39371	-0.446348
121021	-2.02897	#N/A	-2.45815	down	Cspg4	4732461B14Rik|AN2|NG2	121021	ENSMUSG00000032911	GO:0000187|GO:0001525|GO:0004871|GO:0005518|GO:0005886|GO:0006954|GO:0007165|GO:0007169|GO:0007275|GO:0008283|GO:0008347|GO:0010977|GO:0016020|GO:0016021|GO:0016322|GO:0019901|GO:0030154|GO:0035556|GO:0042995|GO:0048771|GO:0050731	chr9	56899870	56865104	+	chondroitin sulfate proteoglycan 4	-1.05702	-0.416628	-0.159205	-2.02279	-1.10727	-1.32693	-0.201364	-0.980557	-2.91167	-0.772056	-0.544285	-1.56503	-0.836283	-1.84186
15451	-2.02873	#N/A	#N/A	down	Hpn	AA408042|AI788568	15451	ENSMUSG00000001249	GO:0003824|GO:0004252|GO:0005044|GO:0005737|GO:0005789|GO:0005886|GO:0005887|GO:0005911|GO:0006508|GO:0008152|GO:0008233|GO:0008236|GO:0008360|GO:0009986|GO:0010628|GO:0010719|GO:0010756|GO:0015269|GO:0016020|GO:0016021|GO:0016787|GO:0030307|GO:0034769|GO:0043025|GO:0043066|GO:0043923|GO:0050680|GO:0050910|GO:0070008|GO:0071805|GO:0090103|GO:0097066|GO:0097195|GO:2000347|GO:2000611	chr7	31115326	31098725	-	hepsin	0.956599	-0.605781	0.323962	-2.05994	0.468631	0.176537	1.44934	1.78164	1.64461	1.03879	0.224927	-0.795654	1.13584	1.3417
16492	-2.02853	-2.36903	#N/A	down	Kcna4	Kv1.4	16492	ENSMUSG00000042604	GO:0005216|GO:0005244|GO:0005249|GO:0005267|GO:0005887|GO:0006810|GO:0006811|GO:0006813|GO:0008076|GO:0016020|GO:0016021|GO:0030955|GO:0034765|GO:0051260|GO:0055085|GO:0071805	chr2	107298504	107290589	+	potassium voltage-gated channel, shaker-related subfamily, member 4	0.829687	-0.282517	0.49529	-0.770282	-0.575614	0.144217	-1.00974	-1.82491	-0.334321	-0.426441	0.347486	-0.672948	-0.896813	-0.380381
29859	-2.0273	#N/A	#N/A	down	Sult4a1	2400007A17Rik|AI853543|BR-STL-1|ST4A1|Sultx3	29859	ENSMUSG00000018865	GO:0005737|GO:0006629|GO:0006790|GO:0008146|GO:0008202|GO:0016740	chr15	84105754	84076097	-	sulfotransferase family 4A, member 1	-1.42794	0.675165	1.86584	-2.42647	1.1294	1.29538	-0.0950713	0.777811	-0.0829074	0.564849	0.371023	-0.648537	0.659373	0.240971
14726	-2.02591	#N/A	#N/A	down	Pdpn	Gp38|OTS-8|RANDAM-2|T1-alpha|T1a|T1alpha	14726	ENSMUSG00000028583	GO:0000902|GO:0001726|GO:0001946|GO:0005372|GO:0005886|GO:0006693|GO:0006833|GO:0006865|GO:0006928|GO:0007049|GO:0007155|GO:0007165|GO:0007275|GO:0008283|GO:0008360|GO:0008517|GO:0010572|GO:0015171|GO:0015250|GO:0015884|GO:0016020|GO:0016021|GO:0016324|GO:0016337|GO:0030027|GO:0030175|GO:0030324|GO:0030335|GO:0035239|GO:0042995|GO:0048286|GO:0051272|GO:0061032	chr4	143299507	143267422	-	podoplanin	-0.626546	0.00861072	0.0608711	-0.957907	-1.45061	-0.997665	0.0836906	-0.0936918	-0.532119	-0.00861168	-0.185688	-1.20426	-0.335889	-0.270365
16177	-2.0251	#N/A	#N/A	down	Il1r1	CD121a|CD121b|IL-iR|Il1r-1	16177	ENSMUSG00000026072	GO:0002020|GO:0004871|GO:0004888|GO:0004908|GO:0004909|GO:0005161|GO:0005515|GO:0005576|GO:0005622|GO:0005886|GO:0007165|GO:0009986|GO:0014069|GO:0016020|GO:0016021|GO:0019221|GO:0031224|GO:0035255|GO:0043234|GO:0045087|GO:0070498|GO:0070555	chr1	40316177	40225080	+	interleukin 1 receptor, type I	0.00782204	0.704561	-0.283698	-0.94568	-0.804514	0.264179	-0.30526	-0.382169	-0.673293	-0.00782299	0.142895	-0.875097	-0.141083	-0.340558
71934	-2.02291	#N/A	-2.79817	down	Car13	2310075C21Rik|Ca13	71934	ENSMUSG00000027555	GO:0004089|GO:0006730|GO:0008270|GO:0016829|GO:0046872	chr3	14663002	14641727	+	carbonic anhydrase 13	0.174523	-1.47726	0.0218186	-1.34646	-1.54035	-1.38757	0.337462	-1.11158	-2.8203	-1.00262	-0.426974	-1.44341	-0.720562	-1.91146
73181	-2.02271	#N/A	#N/A	down	Nfatc4	3110041H08Rik|AW107667|AW546455|Nfat3	73181	ENSMUSG00000023411	GO:0000981|GO:0001569|GO:0003677|GO:0003700|GO:0005515|GO:0005634|GO:0005667|GO:0005737|GO:0005829|GO:0006351|GO:0006355|GO:0007507|GO:0008134|GO:0030154|GO:0034644|GO:0042975|GO:0043065|GO:0045111|GO:0045333|GO:0045944|GO:0048167|GO:0051145|GO:0055001|GO:0071285	chr14	55833943	55824795	+	nuclear factor of activated T cells, cytoplasmic, calcineurin dependent 4	-0.705883	-0.0357413	-0.318126	-1.96383	-0.775257	-1.09152	-0.102479	-0.599671	-0.0801182	-0.909393	-0.35325	-1.36954	-0.59789	-0.494756
11593	-2.02207	-1.8985	-3.92639	down	Aga	AW060726	11593	ENSMUSG00000031521	GO:0003948|GO:0005764|GO:0005783|GO:0006517|GO:0016787|GO:0043621|GO:0051604	chr8	53523422	53511702	+	aspartylglucosaminidase	-0.0584588	-0.214571	-0.393018	-1.00521	-1.47048	-1.32037	-0.948554	-1.17171	-2.07737	-2.31307	-0.222016	-1.23785	-1.14688	-2.19522
67896	-2.02194	#N/A	-2.05394	down	Ccdc80	2610001E17Rik|DRO1|Ssg1|Urb	67896	ENSMUSG00000022665	GO:0001968|GO:0005539|GO:0005576|GO:0005578|GO:0005604|GO:0005614|GO:0008201|GO:0010811|GO:0030198|GO:0031012	chr16	45127924	45094053	+	coiled-coil domain containing 80	-0.674365	-0.697489	0.0779958	-2.13934	-0.754703	-0.387458	0.271374	-0.11295	-1.35211	-1.58725	-0.431286	-1.44702	-0.0763447	-1.46968
73230	-2.02152	#N/A	#N/A	down	Bmper	3110056H04Rik|CV-2|Crim3|Cv2	73230	ENSMUSG00000031963	GO:0002043|GO:0005515|GO:0005576|GO:0005615|GO:0010594|GO:0030514|GO:0042118|GO:0048839|GO:0060393|GO:0070374	chr9	23485215	23223076	+	BMP-binding endothelial regulator	-1.31379	-1.67878	-0.973533	-2.36121	-2.31374	-2.03975	-1.29329	-2.07774	-1.61118	-1.31376	-1.32204	-2.33747	-1.80359	-1.46247
11813	-2.01987	#N/A	-4.4405	down	Apoc2		11813	ENSMUSG00000002992	GO:0005576|GO:0005615|GO:0006629|GO:0006810|GO:0006869|GO:0008047|GO:0008289|GO:0010518|GO:0010898|GO:0010916|GO:0016004|GO:0016042|GO:0032375|GO:0033344|GO:0033700|GO:0034361|GO:0034362|GO:0034363|GO:0034366|GO:0034382|GO:0034384|GO:0042627|GO:0042803|GO:0042953|GO:0043085|GO:0043086|GO:0043274|GO:0045723|GO:0045833|GO:0048261|GO:0051006|GO:0055102|GO:0060230|GO:0060697|GO:0070328	chr7	19676864	19671579	-	apolipoprotein C-II	0.653777	-2.67357	-0.707132	-3.54277	-0.303706	-0.645277	1.53301	0.334784	-0.929146	-5.19025	-0.908976	-1.92324	0.407506	-3.0597
56774	-2.01976	#N/A	-2.20784	down	Slc6a14	1110007A17Rik|9030613J17Rik|ATB0plus|CATB0plus	56774	ENSMUSG00000031089	GO:0005275|GO:0005328|GO:0005887|GO:0006810|GO:0006836|GO:0006865|GO:0009636|GO:0015293|GO:0015837|GO:0016020|GO:0016021|GO:0031526|GO:0055085	chrX	21742357	21714900	+	solute carrier family 6 (neurotransmitter transporter), member 14	-0.42508	0.173704	0.527097	-1.61781	-0.226745	-0.851563	-0.0620465	0.146885	-2.02126	-0.0801983	0.0919069	-0.922278	-0.255575	-1.05073
17857	-2.01967	#N/A	-1.85312	down	Mx1	AI893580|Mx|Mx-1	17857		GO:0000166|GO:0003924|GO:0005515|GO:0005525|GO:0005634|GO:0005643|GO:0005737|GO:0005783|GO:0006184|GO:0009615|GO:0016020|GO:0045087|GO:0046822|GO:0051726	chr16	97462906	97447035	-	myxovirus (influenza virus) resistance 1	-0.517041	0.0723214	-0.366424	-1.38184	-1.18717	-0.490057	-0.388136	-1.93224	-0.730145	-1.59054	-0.270381	-1.2845	-0.936809	-1.16034
20612	-2.01908	#N/A	#N/A	down	Siglec1	Cd169|Siglec-1|Sn	20612	ENSMUSG00000027322	GO:0005515|GO:0005576|GO:0005886|GO:0006897|GO:0007155|GO:0016020|GO:0016021	chr2	131086765	131069220	-	sialic acid binding Ig-like lectin 1, sialoadhesin	-1.4628	-1.81187	-1.2818	-3.26226	-1.80278	-1.77976	-0.668204	-3.16911	-2.50734	-2.18074	-1.51882	-2.53252	-1.87236	-2.34404
386655	-2.01907	#N/A	-2.16334	down	Eid2	Cri2|EID-2	386655	ENSMUSG00000046058	GO:0000122|GO:0005634|GO:0006351|GO:0006355|GO:0007181|GO:0007183|GO:0007275|GO:0007517|GO:0017015|GO:0030154|GO:0030512|GO:0042127|GO:0045892|GO:0046332	chr7	28269168	28267881	+	EP300 interacting inhibitor of differentiation 2	-0.590783	-0.513217	-0.689323	-1.68727	-1.53567	-1.60638	-0.873578	-0.867428	-2.57614	-0.845926	-0.597774	-1.61147	-1.1158	-1.71103
72899	-2.01808	#N/A	-1.83544	down	Macrod2	1110033L15Rik|2610107G07Rik|2900006F19Rik	72899	ENSMUSG00000068205	GO:0005575|GO:0008152|GO:0016787|GO:0019213|GO:0042278	chr2	142390050	140395430	+	MACRO domain containing 2	-0.432916	-2.04742	-0.909212	-2.76011	-1.52555	-0.410906	-1.06277	-1.09678	-2.48357	-1.52838	-1.12985	-2.14283	-0.856818	-2.00597
72027	-2.01744	#N/A	-2.04954	down	Slc39a4	1600025H15Rik|AU041686|AWMS2|ZIP4	72027	ENSMUSG00000063354	GO:0005385|GO:0005768|GO:0005886|GO:0006810|GO:0006811|GO:0006829|GO:0006882|GO:0016020|GO:0016021|GO:0016023|GO:0016324|GO:0030001|GO:0034224|GO:0046873|GO:0055085|GO:0071577	chr15	76616852	76612383	-	solute carrier family 39 (zinc transporter), member 4	-1.24789	-1.31254	-0.132738	-2.04401	-1.7765	-1.52342	-1.029	-0.779031	-1.32952	-2.53653	-0.897724	-1.91025	-1.11048	-1.93302
232987	-2.01607	#N/A	#N/A	down	B9d2	stumpy	232987	ENSMUSG00000063439	GO:0005515|GO:0005634|GO:0005737|GO:0005813|GO:0005856|GO:0005929|GO:0005932|GO:0030030|GO:0036038|GO:0042384|GO:0042995|GO:0043015	chr7	25686558	25681158	+	B9 protein domain 2	0.481784	-0.0758448	0.0892572	-1.04715	-0.645815	0.0043931	0.654148	-0.0043931	0.939111	0.991962	0.165065	-0.846482	0.218049	0.965537
73656	-2.01483	#N/A	#N/A	down	Ms4a6c	2200009H22Rik|2210417N07Rik	73656	ENSMUSG00000079419	GO:0016020|GO:0016021	chr19	11482196	11469368	+	membrane-spanning 4-domains, subfamily A, member 6C	-0.136938	-1.27051	-0.264762	-1.52499	-1.61113	-0.313469	-0.607787	-1.03749	-0.902668	-1.75147	-0.557403	-1.56806	-0.652914	-1.32707
11717	-2.01319	#N/A	#N/A	down	Ampd3		11717	ENSMUSG00000005686	GO:0003876|GO:0006188|GO:0009117|GO:0009168|GO:0016787|GO:0019239|GO:0046872	chr7	110812408	110772604	+	adenosine monophosphate deaminase 3	-0.807927	-0.509351	-0.609858	-1.26956	-2.03417	-1.75239	-0.675663	-1.85921	-2.3487	0.349903	-0.642378	-1.65186	-1.42909	-0.999399
227620	-2.01287	#N/A	#N/A	down	Uap1l1	5730445F03Rik	227620	ENSMUSG00000026956	GO:0003674|GO:0005575|GO:0008150|GO:0008152|GO:0016740|GO:0016779	chr2	25365626	25361492	-	UDP-N-acteylglucosamine pyrophosphorylase 1-like 1	-0.534591	-0.208518	-1.0899	-1.5834	-1.65711	-1.08194	-0.15376	-1.20153	-1.05627	-1.52022	-0.611004	-1.62026	-0.81241	-1.28824
12489	-2.01205	-1.81157	-2.91104	down	Cd33	Siglec-3|gp67	12489	ENSMUSG00000004609	GO:0005886|GO:0007155|GO:0009897|GO:0016020|GO:0016021	chr7	43533171	43527456	-	CD33 antigen	-1.73022	-1.81615	-1.55665	-2.74424	-2.6751	-3.28285	-2.13045	-2.26144	-3.63312	-2.85196	-1.70101	-2.70967	-2.55825	-3.24254
108811	-2.01148	#N/A	#N/A	down	Ccdc122	4933415L06Rik	108811	ENSMUSG00000034795	GO:0003674|GO:0005575|GO:0008150	chr14	77112204	77036772	+	coiled-coil domain containing 122	-2.84858	-2.40602	-3.38203	-4.70917	-3.06509	-2.7159	-3.52237	-3.91647	-3.56367	-2.49033	-2.87888	-3.88713	-3.38491	-3.027
224132	-2.0108	#N/A	#N/A	down	Dirc2	RCC4	224132	ENSMUSG00000022848	GO:0003674|GO:0005575|GO:0005764|GO:0006810|GO:0008150|GO:0016020|GO:0016021	chr16	35769356	35694903	-	disrupted in renal carcinoma 2 (human)	-0.661443	-0.429239	-1.25341	-1.66878	-1.9095	-1.1687	-0.840937	-1.35998	-1.16235	-0.910555	-0.781364	-1.78914	-1.12321	-1.03645
108151	-2.01012	#N/A	-2.41269	down	Sema3d	4631426B19Rik	108151	ENSMUSG00000040254	GO:0004872|GO:0005576|GO:0007275|GO:0007399|GO:0016020|GO:0030154	chr5	12588943	12383166	+	sema domain, immunoglobulin domain (Ig), short basic domain, secreted, (semaphorin) 3D	0.536279	0.710464	1.67875	0.725792	-0.790033	0.269647	0.895139	1.06363	-1.74805	1.1571	0.975164	-0.0321206	0.742807	-0.295477
67578	-2.00853	#N/A	-1.82876	down	Patl2	4930424G05Rik|Pat1a	67578	ENSMUSG00000027233	GO:0000932|GO:0002151|GO:0003723|GO:0005634|GO:0005737|GO:0008266|GO:0010607|GO:0017148|GO:0030371|GO:0034046	chr2	122186189	122120108	-	protein associated with topoisomerase II homolog 2 (yeast)	-0.0308738	0.159016	0.167118	-0.836017	-0.979419	-1.16539	-0.273778	0.346648	-1.04519	-0.4997	0.0984201	-0.907718	-0.364174	-0.772446
22779	-2.00765	#N/A	#N/A	down	Ikzf2	A730095J18Rik|Helios|Zfpn1a2|Znfn1a2	22779	ENSMUSG00000025997	GO:0003676|GO:0003677|GO:0005622|GO:0005634|GO:0006351|GO:0006355|GO:0008270|GO:0042803|GO:0045944|GO:0046872|GO:0046982	chr1	69685960	69531210	-	IKAROS family zinc finger 2	-1.22338	-0.367883	-1.12514	-2.23708	-1.58488	-1.80292	-1.1202	-1.66235	-1.49647	-0.882196	-0.905469	-1.91098	-1.52849	-1.18933
431706	-2.00452	#N/A	#N/A	down	Zfp457	Rslcan-6	431706	ENSMUSG00000055341	GO:0003674|GO:0005575|GO:0008150|GO:0046872	chr13	67306412	67292451	-	zinc finger protein 457	-0.0753548	-0.273073	0.13131	-0.706519	-1.44474	0.0498812	1.07694	-1.4822	0.340091	-2.00011	-0.0723724	-1.07563	-0.118459	-0.830009
54216	-2.0045	#N/A	-1.93284	down	Pcdh7		54216	ENSMUSG00000029108	GO:0005515|GO:0005887|GO:0007155|GO:0008150|GO:0016020|GO:0016021	chr5	58132240	57718021	+	protocadherin 7	-0.547077	-0.117278	0.638738	-1.51172	-0.511841	-0.729048	0.398858	0.2989	-1.26635	-0.652175	-0.00853905	-1.01178	-0.0104302	-0.959262
93703	-2.00386	#N/A	#N/A	down	Pcdhgb6		93703	ENSMUSG00000023036	GO:0003674|GO:0008150|GO:0016020	chr18	37841872	37742094	+	protocadherin gamma subfamily B, 6	0.515865	0.474641	-0.0526957	-0.796564	-0.583795	-0.287985	-0.661198	0.178371	0.222268	-0.336903	0.312603	-0.690179	-0.256937	-0.0573173
75580	-2.00282	#N/A	#N/A	down	Zbtb4	2310026P19Rik|9230111I22Rik|RP23-422L16.16|mKIAA1538	75580	ENSMUSG00000018750	GO:0003674|GO:0005575|GO:0005634|GO:0008150|GO:0046872	chr11	69784026	69765912	+	zinc finger and BTB domain containing 4	-1.73472	-1.43105	-1.46277	-1.95683	-3.13293	-1.93651	-1.02731	-1.64658	-2.38468	-2.02999	-1.54285	-2.54488	-1.5368	-2.20733
12705	-2.00215	#N/A	#N/A	down	Cited1	AI316840|AU019144|Msg1	12705	ENSMUSG00000051159	GO:0001570|GO:0001658|GO:0001822|GO:0001890|GO:0002009|GO:0003682|GO:0003700|GO:0003713|GO:0005515|GO:0005634|GO:0005737|GO:0005829|GO:0006351|GO:0006355|GO:0006913|GO:0006915|GO:0007179|GO:0007275|GO:0008022|GO:0010628|GO:0030154|GO:0030318|GO:0032496|GO:0032868|GO:0034097|GO:0034341|GO:0042438|GO:0042803|GO:0043473|GO:0043524|GO:0043627|GO:0044212|GO:0045668|GO:0045892|GO:0045893|GO:0050693|GO:…	chrX	102251843	102247378	-	Cbp/p300-interacting transactivator with Glu/Asp-rich carboxy-terminal domain 1	-1.09372	-0.869998	-0.894464	-2.07549	-1.83307	-0.525814	-1.36689	-1.5918	-1.73982	-0.71167	-0.952726	-1.95428	-1.1615	-1.22574
327744	-2.00079	#N/A	#N/A	down	E130307A14Rik		327744		GO:0003674|GO:0005575|GO:0008150	chr10	39732007	39621411	-	RIKEN cDNA E130307A14 gene	-0.166548	0.403562	-0.820683	-0.382329	-2.00792	-0.235878	-0.284024	0.11691	-0.372335	-0.503921	-0.194557	-1.19513	-0.134331	-0.438128
209200	-2.0005	#N/A	#N/A	down	Dtx3l	AU042200|BC023741	209200	ENSMUSG00000049502	GO:0004842|GO:0005634|GO:0005737|GO:0006974|GO:0008270|GO:0010390|GO:0016568|GO:0016874|GO:0042393|GO:0046872	chr16	35939027	35926515	-	deltex 3-like (Drosophila)	-1.45164	-1.10859	-1.3786	-2.35893	-2.26767	-2.11716	-1.70259	-1.56246	-1.46985	-1.47709	-1.31294	-2.3133	-1.79407	-1.47347
66809	-1.99901	#N/A	#N/A	down	Krt20	9030623C06Rik|CK20|K20|KRT21	66809	ENSMUSG00000035775	GO:0005198|GO:0005515|GO:0005737|GO:0005794|GO:0005882|GO:0006915|GO:0033554|GO:0045109|GO:0050708	chr11	99438153	99428403	-	keratin 20	-0.790918	-5.00129	-1.51633	-5.00129	-1.86964	-1.97988	0.00818062	0.0905161	0.494275	-5.00129	-2.43618	-3.43546	-0.627062	-2.25351
394432	-1.9984	#N/A	#N/A	down	Ugt1a7c	A10'|A13|Ugt1a10	394432	ENSMUSG00000090124	GO:0005783|GO:0006711|GO:0008152|GO:0015020|GO:0016020|GO:0016021|GO:0016740|GO:0016757|GO:0016758|GO:0019439|GO:0043231|GO:0046226	chr1	88220002	88095001	+	UDP glucuronosyltransferase 1 family, polypeptide A7C	0.639447	-2.68476	-0.833838	-3.61648	-0.300654	-0.366248	1.17479	-0.307001	-0.233384	-2.23284	-0.959718	-1.95857	0.167179	-1.23311
29818	-1.99791	#N/A	#N/A	down	Hspb7	27kDa|Hsp25-2|cvHsp	29818	ENSMUSG00000006221	GO:0005634|GO:0005737|GO:0005739|GO:0005856|GO:0006950|GO:0009408	chr4	141425310	141420779	+	heat shock protein family, member 7 (cardiovascular)	-0.768116	-0.515614	-0.882338	-1.55077	-1.89025	-1.8958	-0.750695	-1.65148	-1.90227	-0.492931	-0.722022	-1.72051	-1.43266	-1.1976
242122	-1.9979	#N/A	-2.42751	down	Vtcn1	B7h4|B7s1|B7x|BC032925	242122	ENSMUSG00000051076	GO:0001562|GO:0005102|GO:0005886|GO:0009897|GO:0016020|GO:0031225|GO:0050868|GO:0072602|GO:0072643	chr3	100896922	100825459	+	V-set domain containing T cell activation inhibitor 1	-0.741525	-0.159195	-0.00143623	-1.05964	-1.53876	-1.54645	-1.11546	-0.175376	-2.48688	-0.673509	-0.300719	-1.2992	-0.945764	-1.58019
26427	-1.99523	#N/A	#N/A	down	Creb3l1	Oasis	26427	ENSMUSG00000027230	GO:0001077|GO:0003677|GO:0003682|GO:0003700|GO:0005634|GO:0005783|GO:0006351|GO:0006355|GO:0006986|GO:0016020|GO:0016021|GO:0030500|GO:0043565|GO:0046983	chr2	92024170	91982328	-	cAMP responsive element binding protein 3-like 1	-2.53344	-2.24262	-2.14278	-3.49221	-3.11346	-2.38494	-1.94613	-2.38061	-2.58944	-2.36381	-2.30628	-3.30284	-2.23722	-2.47662
24110	-1.99518	#N/A	#N/A	down	Usp18	1110058H21Rik|AW047653|UBP43|Ubp15	24110	ENSMUSG00000030107	GO:0004221|GO:0005634|GO:0006508|GO:0006511|GO:0008233|GO:0008234|GO:0016787|GO:0019785|GO:0032020	chr6	121270917	121245906	+	ubiquitin specific peptidase 18	-1.30161	-1.07513	-0.539901	-2.25554	-1.68192	-1.61463	-1.3408	-1.4192	-1.9363	-1.01957	-0.972213	-1.96873	-1.45821	-1.47793
80981	-1.99502	#N/A	#N/A	down	Arl4d	1110036H21Rik|ARL6|AW456149|Arf4l|Arfl4|Arl5	80981	ENSMUSG00000034936	GO:0000166|GO:0003674|GO:0005525|GO:0005634|GO:0005737|GO:0005886|GO:0008150	chr11	101667832	101665541	+	ADP-ribosylation factor-like 4D	-0.335309	-0.1524	-0.0880747	-1.04894	-1.32772	-0.727473	-0.525498	-1.17492	-0.575244	0.181037	-0.191928	-1.18833	-0.809298	-0.197103
353187	-1.99416	#N/A	#N/A	down	Nr1d2	RVR|Rev-erb	353187	ENSMUSG00000021775	GO:0003677|GO:0003700|GO:0003707|GO:0004887|GO:0005515|GO:0005634|GO:0006351|GO:0006355|GO:0008270|GO:0030522|GO:0043401|GO:0043565|GO:0046872	chr14	18239106	18204056	-	nuclear receptor subfamily 1, group D, member 2	-0.696105	-0.444367	-0.56928	-1.36008	-1.77131	-0.773918	-0.823891	-1.33313	-1.34036	-1.42023	-0.569917	-1.5657	-0.976981	-1.3803
269637	-1.99398	#N/A	#N/A	down	Cnpy1	1500012D20Rik|9630008K15Rik|AI853839	269637	ENSMUSG00000044681	GO:0003674|GO:0005575|GO:0008150	chr5	28237873	28205463	-	canopy 1 homolog (zebrafish)	1.33461	0.0906665	1.8776	0.0246992	0.185913	-0.0246992	0.839721	0.621456	0.144065	0.73644	1.10096	0.105306	0.478826	0.440253
13139	-1.99327	#N/A	#N/A	down	Dgka	80kDa|AW146112|Dagk1	13139	ENSMUSG00000025357	GO:0000166|GO:0004143|GO:0005509|GO:0005524|GO:0005543|GO:0005829|GO:0005886|GO:0007205|GO:0016301|GO:0016310|GO:0016740|GO:0035556|GO:0046872	chr10	128744056	128720136	-	diacylglycerol kinase, alpha	-1.71132	-1.59133	-1.70976	-2.59768	-2.73419	-2.07012	-1.95884	-2.42093	-2.64151	-2.0763	-1.6708	-2.66594	-2.14996	-2.35891
21331	-1.9927	#N/A	#N/A	down	T2	brachyury2	21331		GO:0003674|GO:0005575|GO:0014028	chr17	8422726	8372396	+	brachyury 2	0.735395	-0.00365591	0.44159	-1.07101	-0.13622	-0.737326	-0.125102	0.175	0.761596	-0.042666	0.39111	-0.603613	-0.229143	0.359465
53324	-1.98846	#N/A	#N/A	down	Nptx2	Narp|np2	53324	ENSMUSG00000059991	GO:0005576|GO:0046872	chr5	144557478	144545887	+	neuronal pentraxin 2	-0.123718	-0.12556	0.240794	-0.745208	-1.24375	-0.546645	-0.64973	0.0215187	-0.454536	-0.0215187	-0.00282828	-0.994481	-0.391619	-0.238027
216725	-1.98717	#N/A	#N/A	down	Adamts2	4732482M10|A430089F14|ADAM-TS2|ADAMTS-3|PCINP|hPCPNI|mKIAA4060	216725	ENSMUSG00000036545	GO:0004222|GO:0005576|GO:0005578|GO:0006508|GO:0007229|GO:0007283|GO:0008152|GO:0008233|GO:0008237|GO:0008270|GO:0016485|GO:0016787|GO:0030199|GO:0030324|GO:0030574|GO:0031012|GO:0043588|GO:0046872	chr11	50804049	50602085	+	a disintegrin-like and metallopeptidase (reprolysin type) with thrombospondin type 1 motif, 2	-0.514314	0.265261	-0.548306	-0.999691	-1.51331	-1.65676	0.000997543	-0.985244	-1.5748	0.557542	-0.265786	-1.2565	-0.880336	-0.508631
83408	-1.98611	#N/A	-2.28633	down	Gimap3	2010110D23Rik|Gimap5|Ian4	83408		GO:0000166|GO:0005525|GO:0005739|GO:0005741|GO:0008150|GO:0016020|GO:0016021	chr6	48770851	48764464	-	GTPase, IMAP family member 3	-0.500098	-0.623506	-1.39219	-1.67712	-1.97996	-0.370309	-1.60464	-1.14679	-2.02543	-2.03783	-0.838597	-1.82854	-1.04058	-2.03163
20491	-1.9851	#N/A	-2.44599	down	Sla	Slap|Slap-1	20491	ENSMUSG00000022372	GO:0005515|GO:0005737|GO:0005768	chr15	66831829	66780864	-	src-like adaptor	-0.569162	0.960117	0.60619	-0.539128	-0.774538	-0.513121	0.088326	-0.211603	-1.4984	-0.417679	0.332382	-0.656833	-0.212133	-0.958037
228543	-1.98461	#N/A	#N/A	down	Rhov	A030005A06Rik|Arhv	228543	ENSMUSG00000034226	GO:0000166|GO:0005525|GO:0005575|GO:0005622|GO:0005768|GO:0005886|GO:0007165|GO:0007264|GO:0016020|GO:0046872	chr2	119271226	119269201	-	ras homolog gene family, member V	-0.810979	0.129576	-1.23917	-2.32458	-0.933515	-1.36569	-1.0557	-1.70371	-0.628496	-1.81081	-0.640192	-1.62905	-1.37503	-1.21966
71106	-1.98376	-2.12438	-2.26996	down	4933413J09Rik	GCSE	71106			chr14	26400456	26357547	+	RIKEN cDNA 4933413J09 gene	0.0770731	-0.227378	0.441267	-1.00447	-0.778027	-0.976517	-1.18162	-0.812022	-1.13485	-1.03651	0.0969876	-0.891249	-0.990053	-1.08568
320343	-1.98309	#N/A	#N/A	down	Lypd6	E130115E03Rik	320343	ENSMUSG00000050447	GO:0003674|GO:0005575|GO:0005576|GO:0008150	chr2	50193569	50066429	+	LY6/PLAUR domain containing 6	0.692046	0.625222	0.625274	-0.896049	0.21557	0.16238	-0.171486	-0.561638	0.108158	-0.452672	0.647514	-0.340239	-0.190248	-0.172257
11307	-1.98277	-2.06176	-2.40133	down	Abcg1	AW413978|Abc8|White	11307	ENSMUSG00000024030	GO:0000166|GO:0005524|GO:0005548|GO:0005739|GO:0005768|GO:0005794|GO:0005886|GO:0006355|GO:0006810|GO:0006869|GO:0008203|GO:0009897|GO:0010033|GO:0010745|GO:0010872|GO:0010875|GO:0010888|GO:0016020|GO:0016021|GO:0016887|GO:0017111|GO:0017127|GO:0019534|GO:0030301|GO:0032367|GO:0033344|GO:0033700|GO:0033993|GO:0034041|GO:0034374|GO:0034375|GO:0034436|GO:0034437|GO:0042632|GO:0042803|GO:0042987|GO:…	chr17	31117981	31057694	+	ATP-binding cassette, sub-family G (WHITE), member 1	-3.23217	-2.44025	-3.09264	-3.80493	-4.01349	-4.21476	-3.67448	-4.00745	-4.5722	-3.79885	-2.92169	-3.90921	-3.96557	-4.18553
667370	-1.98253	#N/A	#N/A	down	I830012O16Rik		667370	ENSMUSG00000062488	GO:0003674|GO:0005575|GO:0008150	chr19	34613401	34607957	+	RIKEN cDNA I830012O16 gene	-1.58058	-2.50047	-0.718692	-2.06408	-3.11042	-1.45311	-2.01021	-2.35972	-1.6534	-2.31216	-1.59991	-2.58725	-1.94101	-1.98278
70375	-1.98213	-2.92616	-3.13886	down	Ica1l	1700030B17Rik|Als2cr15	70375	ENSMUSG00000026018	GO:0003674|GO:0005575|GO:0008150|GO:0019904	chr1	60043087	59989068	-	islet cell autoantigen 1-like	-0.193814	0.728492	-0.961548	-0.957636	-1.30105	-1.64033	-0.849969	-2.58359	-2.60247	-0.982595	-0.14229	-1.12934	-1.6913	-1.79253
77633	-1.98176	#N/A	#N/A	down	4930594C11Rik		77633			chr1	37488605	37485851	-	G1 to S phase transition pseudogene	0.314806	0.407209	-0.105222	-0.757538	-0.804834	-0.0738654	-0.631947	-0.608144	-0.280163	-0.509502	0.205598	-0.781186	-0.437985	-0.394833
319236	-1.98075	-1.87882	-2.03504	down	Trim12c	9230105E10Rik|Trim12-2	319236	ENSMUSG00000057143	GO:0003674|GO:0005575|GO:0008150|GO:0046872	chr7	104353358	104338754	-	tripartite motif-containing 12C	-0.972536	-0.678155	-1.15305	-1.84365	-1.99761	-2.14988	-1.64644	-1.73689	-2.39767	-1.5216	-0.93458	-1.92063	-1.84441	-1.95964
11936	-1.98016	#N/A	-1.80303	down	Fxyd2	Atp1g1	11936	ENSMUSG00000059412	GO:0001558|GO:0005216|GO:0005391|GO:0005890|GO:0006810|GO:0006811|GO:0006813|GO:0006814|GO:0016020|GO:0016021|GO:0016323|GO:0042127|GO:0043231	chr9	45410278	45399709	+	FXYD domain-containing ion transport regulator 2	1.36019	-3.43037	0.749794	-3.07717	0.225684	0.00510406	1.921	0.896138	1.14785	-3.72895	-0.440129	-1.42574	0.940749	-1.29055
76408	-1.97774	#N/A	#N/A	down	Abcc3	1700019L09Rik|ABC31|MLP2|MOAT-D|MRP3	76408	ENSMUSG00000020865	GO:0000166|GO:0005215|GO:0005524|GO:0005887|GO:0006200|GO:0006810|GO:0006855|GO:0008559|GO:0015238|GO:0015432|GO:0015722|GO:0015893|GO:0016020|GO:0016021|GO:0016323|GO:0016887|GO:0017111|GO:0042626|GO:0055085	chr11	94392976	94343295	-	ATP-binding cassette, sub-family C (CFTR/MRP), member 3	-0.608822	-0.74756	-0.10546	-0.942995	-1.99926	-1.36403	-0.378592	-0.184815	-1.88689	-0.554636	-0.48728	-1.47113	-0.642479	-1.22076
76829	-1.97739	-2.07347	#N/A	down	Dok5	2700055C10Rik	76829	ENSMUSG00000027560	GO:0000165|GO:0005057|GO:0005158|GO:0005543|GO:0007169|GO:0007399	chr2	170879775	170731807	+	docking protein 5	-0.386589	0.458956	-0.706492	-0.867962	-1.52198	-1.6847	-0.714557	-1.39101	-1.10678	0.0951109	-0.211375	-1.19497	-1.26342	-0.505836
17189	-1.97711	#N/A	-2.78433	down	Mb	AI325109	17189	ENSMUSG00000018893	GO:0001666|GO:0005344|GO:0005506|GO:0006810|GO:0007507|GO:0009725|GO:0015671|GO:0019825|GO:0020037|GO:0042542|GO:0043353|GO:0046872|GO:0050873	chr15	77050668	77015487	-	myoglobin	-0.644493	-0.504565	0.641862	-2.33739	0.0324731	0.221107	0.220311	-1.06711	-2.34287	-0.949921	-0.169065	-1.15246	-0.208565	-1.6464
78834	-1.9764	#N/A	#N/A	down	Zfp623	2610029D06Rik|AI847036	78834	ENSMUSG00000050846	GO:0003674|GO:0005575|GO:0008150	chr15	75949400	75940952	+	zinc finger protein 623	-1.30333	-0.909925	-1.04905	-2.11381	-2.0268	-1.11994	-0.718774	-1.39781	-1.63346	-1.74023	-1.08743	-2.07031	-1.07884	-1.68684
70405	-1.97563	#N/A	#N/A	down	Calml3	2310068O22Rik|AI326174	70405	ENSMUSG00000063130	GO:0005509|GO:0005575|GO:0008150	chr13	3804318	3802893	-	calmodulin-like 3	-0.893504	-0.259889	-0.407082	-2.82952	-0.175423	0.714333	0.117432	0.572207	0.18849	0.680558	-0.520158	-1.50247	0.467991	0.434524
209760	-1.97514	#N/A	#N/A	down	Tmc7	1700030H01Rik|C230064B05|C630024K23Rik	209760	ENSMUSG00000042246	GO:0003674|GO:0005575|GO:0008150|GO:0016020|GO:0016021	chr7	118584686	118535844	-	transmembrane channel-like gene family 7	-1.05238	-1.14588	-1.01074	-1.95925	-2.14399	-1.00035	-1.05018	-2.1983	-2.68463	-0.519483	-1.06967	-2.05162	-1.41628	-1.60205
69106	-1.97504	#N/A	#N/A	down	Stoml1	1810015E19Rik|AI847431|SLP1|STORP|UNC24|WPB72	69106	ENSMUSG00000032333	GO:0003674|GO:0005575|GO:0008150|GO:0016020|GO:0016021|GO:0032934	chr9	58262524	58253164	+	stomatin-like 1	0.652622	0.464076	-0.300013	-0.413405	-1.0059	-0.312249	-0.380172	-0.503369	-0.32128	-0.266911	0.272229	-0.709653	-0.398597	-0.294096
209224	-1.97457	#N/A	-2.43682	down	Enox2	APK1|Cova1|tNOX	209224	ENSMUSG00000031109	GO:0000166|GO:0003676|GO:0005576|GO:0005886|GO:0006810|GO:0007624|GO:0009897|GO:0015035|GO:0016020|GO:0016491|GO:0022900|GO:0040008|GO:0048511|GO:0055114	chrX	49288242	49009707	-	ecto-NOX disulfide-thiol exchanger 2	0.051147	0.44434	0.158352	-0.380507	-1.14667	-0.684784	0.393245	0.684919	-1.42832	-0.705788	0.217946	-0.763589	0.131127	-1.06705
20346	-1.97393	#N/A	-2.21256	down	Sema3a	Hsema-I|SEMA1|SemD|Semad|coll-1	20346	ENSMUSG00000028883	GO:0002027|GO:0004872|GO:0005576|GO:0006915|GO:0007275|GO:0007399|GO:0007411|GO:0007413|GO:0010633|GO:0016020|GO:0030154|GO:0030424|GO:0030425|GO:0030517|GO:0045499|GO:0048813|GO:0048841|GO:0048843|GO:0050919|GO:0060666	chr5	13603485	13396784	+	sema domain, immunoglobulin domain (Ig), short basic domain, secreted, (semaphorin) 3A	-0.635741	-0.367381	-0.127292	-1.92459	-0.791155	-1.05027	-1.28962	-0.259394	-2.02357	-1.02147	-0.376804	-1.35787	-0.866429	-1.52252
26399	-1.97201	-2.09922	#N/A	down	Map2k6	MEK6|MKK6|Prkmk6|SAPKK3	26399	ENSMUSG00000020623	GO:0000165|GO:0000166|GO:0000187|GO:0004672|GO:0004674|GO:0004713|GO:0005515|GO:0005524|GO:0005634|GO:0005737|GO:0005856|GO:0006351|GO:0006355|GO:0006468|GO:0006915|GO:0006950|GO:0016301|GO:0016310|GO:0016740|GO:0016772|GO:0019901|GO:0043065|GO:0060048	chr11	110513637	110399122	+	mitogen-activated protein kinase kinase 6	0.657536	0.611587	-0.107533	-0.57211	-0.612838	-0.988904	-0.430191	-0.62888	-0.620153	-0.0351791	0.387197	-0.592474	-0.682659	-0.327666
29873	-1.97201	-2.29075	-2.42566	down	Cspg5	Caleb|Ngc	29873	ENSMUSG00000032482	GO:0005783|GO:0005794|GO:0005886|GO:0007275|GO:0007399|GO:0016020|GO:0016021|GO:0030154|GO:0030660|GO:0040008|GO:0050804	chr9	110262576	110243783	+	chondroitin sulfate proteoglycan 5	1.23994	1.23892	0.0133643	-0.526262	0.228407	-0.578112	-0.726788	0.209658	-0.790044	-0.105228	0.830741	-0.148927	-0.365081	-0.447636
12212	-1.97195	#N/A	#N/A	down	Chic1	Brx	12212	ENSMUSG00000031327	GO:0003674|GO:0005575|GO:0005886|GO:0008150|GO:0016020|GO:0031410	chrX	103396118	103356476	+	cysteine-rich hydrophobic domain 1	-0.345668	-0.769822	-0.103476	-1.1712	-1.6007	-1.03972	-0.833582	-0.495646	-0.795751	-0.97807	-0.406322	-1.38595	-0.789648	-0.88691
19419	-1.97125	#N/A	-2.26599	down	Rasgrp1	Rasgrp	19419	ENSMUSG00000027347	GO:0005085|GO:0005509|GO:0005622|GO:0005737|GO:0005783|GO:0005794|GO:0005886|GO:0007264|GO:0016020|GO:0030154|GO:0035556|GO:0046872|GO:0051056	chr2	117342877	117279993	-	RAS guanyl releasing protein 1	0.00663471	0.4943	1.3175	-0.445409	-0.30052	-0.540621	-0.00663471	0.33825	-1.18503	0.0370407	0.606145	-0.372964	-0.0696685	-0.573995
330355	-1.97032	#N/A	#N/A	down	Dnahc6	9830168K20|A730004I20Rik|mKIAA1697|mdhc6	330355	ENSMUSG00000052861	GO:0000166|GO:0003674|GO:0005524|GO:0005575|GO:0008150	chr6	73221631	73017607	-	dynein, axonemal, heavy chain 6	-0.647149	-0.84569	-0.272805	-1.4897	-1.64426	-0.52381	-2.00135	-1.53887	-1.15451	-1.41988	-0.588548	-1.56698	-1.35468	-1.28719
236573	-1.97006	#N/A	#N/A	down	Gbp9		236573	ENSMUSG00000029298	GO:0003674|GO:0020005|GO:0031410|GO:0042832|GO:0050830|GO:0051856|GO:0071346	chr5	105110292	105078394	-	guanylate-binding protein 9	-0.783668	-0.127805	-0.061121	-1.05764	-1.54723	-1.65385	-0.916167	-0.523816	-0.629383	-0.773645	-0.324198	-1.30244	-1.03128	-0.701514
74134	-1.96439	#N/A	#N/A	down	Cyp2s1	1200011C15Rik|AU041727|C79779	74134	ENSMUSG00000040703	GO:0004497|GO:0005506|GO:0005783|GO:0009055|GO:0016020|GO:0016491|GO:0016705|GO:0016712|GO:0020037|GO:0043231|GO:0046872|GO:0055114|GO:0070330	chr7	25816530	25802476	-	cytochrome P450, family 2, subfamily s, polypeptide 1	-1.53414	-1.19279	-0.886555	-2.5392	-1.81796	-1.95325	-1.38203	-1.42001	-1.82438	-1.92208	-1.2045	-2.17858	-1.5851	-1.87323
12483	-1.96293	#N/A	-2.21346	down	Cd22	A530093D23|Lyb-8|Lyb8	12483	ENSMUSG00000030577	GO:0005515|GO:0005886|GO:0005887|GO:0007155|GO:0007166|GO:0009897|GO:0015026|GO:0016020|GO:0016021	chr7	30880342	30865404	-	CD22 antigen	-0.183165	-0.530192	0.144591	-1.04097	-1.28423	-0.689596	-0.763405	-0.378781	-1.59924	-1.07254	-0.189589	-1.1626	-0.610594	-1.33589
15360	-1.96242	#N/A	#N/A	down	Hmgcs2	1300002P16|mHS	15360	ENSMUSG00000027875	GO:0003824|GO:0004421|GO:0005739|GO:0005743|GO:0005759|GO:0006694|GO:0006695|GO:0008152|GO:0008299|GO:0008610|GO:0016126|GO:0016740	chr3	98310738	98280431	+	3-hydroxy-3-methylglutaryl-Coenzyme A synthase 2	-1.47955	-0.732783	-0.163048	-1.45996	-2.06889	-0.977503	-0.557858	-1.39219	-1.17891	-1.28323	-0.791792	-1.76443	-0.975851	-1.23107
100043636	-1.96221	#N/A	#N/A	down	AI662270	AW496474	100043636			chr11	83226584	83223576	+	expressed sequence AI662270	0.951729	0.244473	-0.671492	0.0235987	-1.61876	0.363397	-0.00958681	0.932531	0.258328	1.12878	0.174904	-0.797579	0.42878	0.693554
216148	-1.96194	#N/A	#N/A	down	Shc2	6720466E06|SCK|ShcB|Sli	216148	ENSMUSG00000020312	GO:0035556	chr10	79637918	79617938	-	SHC (Src homology 2 domain containing) transforming protein 2	0.142548	-0.026269	-1.21508	-1.19799	-1.47911	0.345866	-0.852485	-1.58966	-0.572295	0.0262694	-0.366267	-1.33855	-0.698759	-0.273013
79202	-1.9619	#N/A	#N/A	down	Tnfrsf22	2810028K06Rik|C130035G06Rik|SOBa|Tnfrh2|Tnfrsf1al2|mDcTrailr2	79202	ENSMUSG00000010751	GO:0004872|GO:0005515|GO:0005575|GO:0005576|GO:0005886|GO:0016020|GO:0016021|GO:0042981|GO:0045569	chr7	143649638	143636725	-	tumor necrosis factor receptor superfamily, member 22	-0.132144	-0.504684	-0.587685	-0.66761	-2.09324	-1.01906	-0.735932	-0.459939	-0.866828	-0.389222	-0.408171	-1.38042	-0.73831	-0.628025
16439	-1.96131	#N/A	-2.01289	down	Itpr2	AI649341|InsP3R-2|InsP3R-5|Ip3r2|Itpr5|insP3R2	16439	ENSMUSG00000030287	GO:0001666|GO:0005216|GO:0005220|GO:0005262|GO:0005737|GO:0005783|GO:0005886|GO:0005938|GO:0006810|GO:0006811|GO:0006816|GO:0015278|GO:0016020|GO:0016021|GO:0016529|GO:0030424|GO:0033017|GO:0035091|GO:0043209|GO:0048016|GO:0055085|GO:0070588|GO:0071320|GO:0071361	chr6	146502223	146108299	-	inositol 1,4,5-triphosphate receptor 2	-1.98326	-1.65339	-2.25881	-3.1718	-2.70214	-2.64883	-2.36511	-2.43152	-3.226	-2.72284	-1.96516	-2.93697	-2.48182	-2.97442
23844	-1.96124	#N/A	-3.08018	down	Clca3	Clca1|Clca2|gob-5|gob5	23844	ENSMUSG00000028255	GO:0005254|GO:0005576|GO:0006810|GO:0006811|GO:0006816|GO:0006821|GO:0016021|GO:0030141|GO:0034220|GO:0042589	chr3	145032776	145004537	-	chloride channel calcium activated 3	1.39432	-2.10383	0.585691	-1.45613	-0.569947	-1.70994	1.11131	-0.0118923	0.373027	-3.7016	-0.0412728	-1.01304	-0.203506	-1.66429
319387	-1.95937	#N/A	-2.30228	down	Lphn3	5430402I23Rik|CIRL-3|D130075K09Rik|Gm1379|LEC3|mKIAA0768	319387	ENSMUSG00000037605	GO:0004871|GO:0004888|GO:0004930|GO:0005886|GO:0007165|GO:0007166|GO:0007186|GO:0007218|GO:0016020|GO:0016021|GO:0030246	chr5	81795730	81021593	+	latrophilin 3	0.751674	-0.0209784	0.35364	0.090703	-1.30859	0.0209784	-0.402363	-0.485085	-1.13667	-0.54656	0.361445	-0.608946	-0.288823	-0.841616
16490	-1.95885	#N/A	#N/A	down	Kcna2	Akr6a4|ENSMUSG00000074335|Gm10672|Kca1-2|Kv1.2|Mk-2	16490	ENSMUSG00000040724	GO:0005216|GO:0005244|GO:0005249|GO:0005267|GO:0005515|GO:0006810|GO:0006811|GO:0006813|GO:0008076|GO:0015271|GO:0016020|GO:0016021|GO:0021633|GO:0034220|GO:0034765|GO:0044224|GO:0051259|GO:0051260|GO:0055085|GO:0071805	chr3	107115005	107101567	+	potassium voltage-gated channel, shaker-related subfamily, member 2	-0.203964	-0.369104	-0.0517211	-1.77538	-0.581154	-1.05102	-0.919457	-0.987399	-1.00538	-0.931968	-0.208263	-1.17827	-0.985958	-0.968676
67620	-1.95848	#N/A	#N/A	down	Lrp2bp	1700113N17Rik|2310006J04Rik|4930479L12Rik|MegBP	67620	ENSMUSG00000031637	GO:0005515|GO:0005737|GO:0008150	chr8	46029476	46010602	+	Lrp2 binding protein	0.0531449	-0.590769	0.515019	-0.781891	-1.17265	0.68253	-0.747473	0.2474	-1.08581	-0.393656	-0.00753491	-0.977268	0.0608188	-0.739731
104156	-1.95845	#N/A	-1.92946	down	Etv5	1110005E01Rik|8430401F14Rik|ERM	104156	ENSMUSG00000013089	GO:0003677|GO:0003700|GO:0005634|GO:0006355|GO:0007274|GO:0007610|GO:0034599|GO:0043565|GO:0044212|GO:0045666|GO:0045893|GO:0048133|GO:0050807|GO:0060252|GO:0060762|GO:0071340	chr16	22439570	22381313	-	ets variant gene 5	0.159263	-0.802234	0.0609946	-1.51428	-0.813131	-0.670649	-0.0662308	-0.535814	-0.762699	-1.52167	-0.193992	-1.16371	-0.424231	-1.14219
94071	-1.95804	#N/A	#N/A	down	Clec2h	Clrf|clr-f	94071	ENSMUSG00000030364	GO:0004888|GO:0005886|GO:0005887|GO:0006968|GO:0007165|GO:0016020|GO:0016021|GO:0030246	chr6	128677374	128662385	+	C-type lectin domain family 2, member h	0.0896721	-0.884168	-0.289514	-0.929685	-1.73181	-0.645492	-0.197951	-1.32744	-0.293313	-1.64474	-0.361337	-1.33075	-0.723627	-0.969025
117229	-1.95666	-3.15521	#N/A	down	Stk33	4921505G21Rik|AW061264	117229	ENSMUSG00000031027	GO:0000166|GO:0004672|GO:0004674|GO:0005515|GO:0005524|GO:0005634|GO:0005737|GO:0005794|GO:0006468|GO:0016301|GO:0016310|GO:0016740|GO:0016772|GO:0046777	chr7	109439053	109279216	-	serine/threonine kinase 33	2.57267	2.16893	0.96595	1.75749	0.110757	-0.101578	0.391234	0.444689	2.42843	0.0400705	1.90252	0.934124	0.244781	1.23425
68203	-1.95589	#N/A	#N/A	down	Diras2	2900052J15Rik|AI414999	68203	ENSMUSG00000047842	GO:0000166|GO:0003924|GO:0005525|GO:0005575|GO:0005886|GO:0006184|GO:0007165|GO:0007264|GO:0008150|GO:0016020	chr13	52530836	52504375	-	DIRAS family, GTP-binding RAS-like 2	-0.196421	0.350439	-0.0246429	-0.994463	-0.854941	-0.114964	-0.953307	-0.6985	-0.597289	-0.190432	0.0431252	-0.924702	-0.588924	-0.39386
15902	-1.95585	#N/A	#N/A	down	Id2	AI255428|C78922|Idb2|bHLHb26	15902	ENSMUSG00000020644	GO:0000122|GO:0000785|GO:0001656|GO:0001779|GO:0002521|GO:0003166|GO:0005515|GO:0005634|GO:0005737|GO:0005829|GO:0007275|GO:0007507|GO:0008284|GO:0009649|GO:0010628|GO:0010629|GO:0014003|GO:0019216|GO:0021772|GO:0033598|GO:0043234|GO:0043353|GO:0043392|GO:0043433|GO:0044325|GO:0045578|GO:0045600|GO:0045648|GO:0045651|GO:0045665|GO:0045668|GO:0045777|GO:0045787|GO:0045892|GO:0045893|GO:0046983|GO:…	chr12	25096092	25093799	-	inhibitor of DNA binding 2	-0.116683	0.3201	-0.371822	-0.923324	-1.12454	-0.705639	-0.270681	-0.552555	-0.832612	-0.186767	-0.0561352	-1.02393	-0.509625	-0.509689
64082	-1.95529	-1.96403	#N/A	down	Popdc2	AV006127|Pop2	64082	ENSMUSG00000022803	GO:0003674|GO:0008150|GO:0016020|GO:0016021	chr16	38378216	38362173	+	popeye domain containing 2	0.542683	0.961286	1.92957	0.606664	-0.252407	-1.75637	1.23169	1.03676	0.717787	0.91398	1.14451	0.177129	0.170693	0.815883
14260	-1.9552	#N/A	-1.8958	down	Fmn1	BB164513|Fmn|formin-1|ld	14260	ENSMUSG00000044042	GO:0003677|GO:0003779|GO:0005515|GO:0005634|GO:0005737|GO:0005856|GO:0005886|GO:0005912|GO:0010467|GO:0015629|GO:0016020|GO:0016043|GO:0017124|GO:0030036|GO:0030054|GO:0030838|GO:0035136|GO:0035137|GO:0048705|GO:0051127	chr2	113716767	113327736	+	formin 1	-0.705627	-0.511924	-0.317229	-0.800343	-2.15747	-1.27903	-0.542595	-1.67192	-1.186	-1.6828	-0.511593	-1.47891	-1.16452	-1.4344
107771	-1.95282	-1.90849	#N/A	down	Bmyc	2900002K07Rik|AW060705|Mycb	107771	ENSMUSG00000049086	GO:0003700|GO:0005515|GO:0005634|GO:0005819|GO:0006355	chr2	25707719	25706879	+	brain expressed myelocytomatosis oncogene	0.0923429	-0.292724	0.673718	-0.107744	-1.50782	-0.913854	-1.15548	-0.254618	-0.853329	0.791063	0.157779	-0.807781	-0.774651	-0.0311333
381524	-1.95139	#N/A	#N/A	down	AI427809	Gm1659	381524			chr4	53270232	53261356	-	expressed sequence AI427809	-0.433265	-0.400404	-0.0695491	-1.59372	-0.937426	-0.0542436	-0.545035	-0.655321	-1.11783	-1.10751	-0.301073	-1.26557	-0.4182	-1.11267
13479	-1.94645	#N/A	#N/A	down	Dpep1	AI327012|MBD	13479	ENSMUSG00000019278	GO:0005886|GO:0006508|GO:0008233|GO:0008235|GO:0008237|GO:0008239|GO:0008270|GO:0016020|GO:0016787|GO:0016805|GO:0016999|GO:0030336|GO:0031225|GO:0035690|GO:0042995|GO:0043027|GO:0043066|GO:0043154|GO:0045177|GO:0046872|GO:0050667|GO:0070573|GO:0072341	chr8	123201813	123186235	+	dipeptidase 1 (renal)	0.161854	0.428672	-0.275191	-0.736974	-0.974498	0.337224	-0.174683	-0.832588	-0.425554	0.707279	0.105112	-0.855736	-0.223349	0.140863
432442	-1.94474	#N/A	#N/A	down	Akap7	6430401D08|AI662165|AKAP15|Akap18|BB170514	432442	ENSMUSG00000039166	GO:0005515|GO:0005634|GO:0005829|GO:0007178|GO:0008022|GO:0008104|GO:0010738|GO:0016020|GO:0016208|GO:0016324|GO:0016328|GO:0016529|GO:0019901|GO:0019904|GO:0030315|GO:0032947|GO:0034237|GO:0043234|GO:0051018|GO:0070382	chr10	25299163	25169090	-	A kinase (PRKA) anchor protein 7	-0.397028	0.0980024	-0.390729	-1.36429	-1.0147	-0.392641	-0.432272	-0.678426	-1.26956	-0.632264	-0.229918	-1.18949	-0.501113	-0.950913
17386	-1.94431	#N/A	#N/A	down	Mmp13	Clg|MMP-13|Mmp1	17386	ENSMUSG00000050578	GO:0001968|GO:0004222|GO:0005509|GO:0005576|GO:0005578|GO:0005583|GO:0005615|GO:0005764|GO:0005794|GO:0006508|GO:0008152|GO:0008233|GO:0008237|GO:0008270|GO:0016787|GO:0030282|GO:0030574|GO:0031012|GO:0031623|GO:0043171|GO:0044267|GO:0046581|GO:0046872|GO:0048306|GO:0050750|GO:0051216	chr9	7283333	7272514	+	matrix metallopeptidase 13	-4.09221	-3.10656	-5.03828	-5.03828	-5.03828	-1.39676	-0.0288029	-4.15592	-5.03828	-2.46199	-4.07902	-5.03828	-1.86049	-3.75013
67419	-1.94342	#N/A	#N/A	down	3632451O06Rik	AU067705	67419	ENSMUSG00000036242	GO:0003674|GO:0005575|GO:0008150|GO:0016020|GO:0016021	chr14	49783367	49682019	-	RIKEN cDNA 3632451O06 gene	0.716248	0.785327	-0.479977	-0.762966	-0.473165	0.111488	0.0708456	0.0930562	0.107651	0.618078	0.340533	-0.618065	0.0917966	0.362864
14114	-1.94304	#N/A	#N/A	down	Fbln1		14114	ENSMUSG00000006369	GO:0005509|GO:0005515|GO:0005576|GO:0005578|GO:0005604|GO:0005615|GO:0010952|GO:0016504|GO:0030198	chr15	85286294	85206008	+	fibulin 1	-1.86879	-1.41246	-2.11978	-2.59916	-2.91816	-1.79289	-2.21336	-2.29041	-2.31806	-2.45314	-1.80035	-2.75866	-2.09889	-2.3856
381979	-1.94288	#N/A	#N/A	down	Brsk1	Gm1100|SAD-B|SADB	381979	ENSMUSG00000035390	GO:0000086|GO:0000166|GO:0000287|GO:0004672|GO:0004674|GO:0005515|GO:0005524|GO:0005634|GO:0005737|GO:0005813|GO:0005856|GO:0005886|GO:0006468|GO:0006974|GO:0007049|GO:0007095|GO:0007269|GO:0007399|GO:0007409|GO:0008021|GO:0009411|GO:0016301|GO:0016310|GO:0016740|GO:0016772|GO:0018105|GO:0019901|GO:0030010|GO:0030054|GO:0030182|GO:0031572|GO:0043015|GO:0045202|GO:0046872|GO:0048812|GO:0050321|GO:…	chr7	4715997	4690928	+	BR serine/threonine kinase 1	-0.134081	0.450362	0.371312	-0.97109	-0.486914	1.91535	0.777601	0.891633	0.846364	0.532829	0.229197	-0.729002	1.19486	0.689596
100417829	-1.9405	#N/A	-2.62995	down	Gm17757		100417829			chr7	105928691	105924344	-	GTPase, very large interferon inducible 1 pseudogene	-0.968225	-0.227179	0.080049	-0.570304	-2.08613	-1.6588	-0.208312	-0.674015	-2.62911	-0.904535	-0.371785	-1.32822	-0.847042	-1.76682
68591	-1.93935	#N/A	#N/A	down	Mocos	1110018O12Rik|HMCS|MCS|MOS	68591	ENSMUSG00000039616	GO:0003824|GO:0005575|GO:0006777|GO:0008152|GO:0008265|GO:0016740|GO:0030151|GO:0030170|GO:0043545	chr18	24701556	24653691	+	molybdenum cofactor sulfurase	-0.553718	-1.3372	-0.331962	-2.20639	-1.18667	-0.984465	0.0862885	-0.599957	-0.875824	-0.512054	-0.740959	-1.69653	-0.499378	-0.693939
171429.chr9.1	-1.93856	#N/A	#N/A	down	Slc26a6	B930010B04Rik|CFEX|Pat1	171429	ENSMUSG00000023259	GO:0005887|GO:0006821|GO:0015108|GO:0015301|GO:0015499|GO:0015701|GO:0015724|GO:0016020|GO:0016021|GO:0034220|GO:0055085	chr9	108862143	108854043	+	solute carrier family 26, member 6	1.13909	0.526238	0.480717	-0.790415	0.311144	-1.06802	0.734552	-0.0496583	0.563192	-0.321043	0.715347	-0.239636	-0.127709	0.121075
387510	-1.93836	#N/A	-2.80415	down	Ifnk		387510	ENSMUSG00000042993	GO:0005125|GO:0005126|GO:0005132|GO:0005575|GO:0005576|GO:0005615|GO:0006355|GO:0006952|GO:0009615|GO:0019221	chr4	35154019	35152055	+	interferon kappa	-1.42722	-0.439373	0.182455	-0.991882	-2.04055	-0.0436249	-1.10613	-2.31332	-2.80516	-1.29272	-0.561378	-1.51622	-1.15436	-2.04894
71566	-1.93829	#N/A	#N/A	down	Clmp	9030425E11Rik|ACAM|ASP5|AW557819	71566	ENSMUSG00000032024	GO:0003674|GO:0005886|GO:0005923|GO:0008150|GO:0016020|GO:0016021|GO:0030054	chr9	40784046	40685964	+	CXADR-like membrane protein	-0.510919	-0.0301476	-0.422671	-1.37542	-1.17664	-0.870523	-0.715522	-0.986905	-0.903904	0.436663	-0.321246	-1.27603	-0.85765	-0.23362
74055	-1.93697	#N/A	#N/A	down	Plce1	4933403A21Rik|PLCepsilon|Plce|mKIAA1516	74055	ENSMUSG00000024998	GO:0000187|GO:0004435|GO:0004629|GO:0004871|GO:0005085|GO:0005509|GO:0005622|GO:0005737|GO:0005794|GO:0005829|GO:0005886|GO:0006629|GO:0007165|GO:0007186|GO:0007200|GO:0007264|GO:0007265|GO:0008081|GO:0008277|GO:0016020|GO:0016042|GO:0016787|GO:0017016|GO:0019899|GO:0032835|GO:0035556|GO:0045859|GO:0046578	chr19	38785100	38524197	+	phospholipase C, epsilon 1	-0.0499907	-0.262734	0.36536	-1.34037	-0.532148	-0.621749	0.0344405	0.736235	-0.306339	-0.352632	0.0175451	-0.936258	0.0496421	-0.329486
17155	-1.9366	#N/A	#N/A	down	Man1a	Man1a1|PCR1	17155	ENSMUSG00000003746	GO:0000139|GO:0004571|GO:0005509|GO:0005793|GO:0005794|GO:0008152|GO:0016020|GO:0016021|GO:0016787|GO:0016798|GO:0046872	chr10	54075796	53906033	-	mannosidase 1, alpha	0.0930366	0.349965	-0.00227451	-0.975198	-0.638033	-0.242404	-0.467881	-0.79029	-0.704175	-0.682764	0.146909	-0.806615	-0.500192	-0.69347
338364	-1.93558	#N/A	-2.98518	down	Trim65	4732463G12Rik	338364	ENSMUSG00000054517	GO:0003674|GO:0005575|GO:0008150	chr11	116131128	116124708	-	tripartite motif-containing 65	-0.710791	-0.468503	0.488349	-1.78849	-0.577672	-0.332041	-0.825386	-0.604579	-2.12065	-1.49561	-0.230315	-1.18308	-0.587336	-1.80813
77619	-1.93505	#N/A	#N/A	down	Prelid2	1700003A01Rik|C330008K14Rik	77619	ENSMUSG00000056671	GO:0003674|GO:0005739|GO:0008150	chr18	41951194	41875696	-	PRELI domain containing 2	0.641749	0.220693	0.0170522	-1.02514	-0.293278	-0.449926	0.235567	0.146936	-0.480876	-0.256185	0.293165	-0.65921	-0.0224741	-0.368531
69123	-1.93464	#N/A	#N/A	down	Eci3	1810022C23Rik|Kseg2	69123	ENSMUSG00000021416	GO:0003674|GO:0005575|GO:0008150	chr13	34963809	34946614	-	enoyl-Coenzyme A delta isomerase 3	0.514544	1.342	0.372182	-0.111113	-0.307192	0.0777826	0.969538	0.281965	-0.458456	0.583744	0.742909	-0.209153	0.443095	0.0626443
67723	-1.93445	#N/A	#N/A	down	4932415G12Rik		67723		GO:0003674|GO:0005575|GO:0008150	chr10	94688613	94673493	-	RIKEN cDNA 4932415G12 gene	0.337262	0.261449	-0.273319	-0.87078	-0.816142	-0.163426	-0.982718	-0.617982	-0.77773	-0.0939794	0.108464	-0.843461	-0.588042	-0.435855
77424	-1.93359	-3.92138	-14.3289	down	Spinkl	9530002K18Rik	77424	ENSMUSG00000053729	GO:0005576	chr18	44175073	44166358	-	serine protease inhibitor, Kazal type-like	-0.94009	0.69228	1.42371	-0.801405	-0.317229	0.565146	-1.85445	-3.44889	-3.44889	-3.44889	0.391967	-0.559317	-1.5794	-3.44889
282663	-1.93321	#N/A	-2.2396	down	Serpinb1b	6330533H24Rik|EIB|Serpin1b1|ovalbumin	282663	ENSMUSG00000051029	GO:0004867|GO:0005615|GO:0005737|GO:0010466|GO:0010951|GO:0030162|GO:0030414|GO:0042176	chr13	33094380	33084103	+	serine (or cysteine) peptidase inhibitor, clade B, member 1b	0.444864	-0.825464	1.2257	-0.819983	-0.518605	-0.0154285	-0.110111	0.330648	-0.709985	-1.0531	0.281701	-0.669294	0.0683695	-0.881541
19201	-1.93295	-1.81328	#N/A	down	Pstpip2	MAYP|cmo	19201	ENSMUSG00000025429	GO:0003779|GO:0005737|GO:0005829|GO:0005856|GO:0007010|GO:0016020	chr18	77882879	77794550	+	proline-serine-threonine phosphatase-interacting protein 2	1.05674	0.982499	0.265697	-0.0726929	-0.292287	-0.346049	-2.81334e-05	0.0751987	0.522333	0.0870562	0.768312	-0.18249	-0.0902928	0.304695
65969	-1.93281	#N/A	-2.11499	down	Cubn	AA408369|AL022750|D2Wsu88e	65969	ENSMUSG00000026726	GO:0001701|GO:0004872|GO:0005509|GO:0005515|GO:0005737|GO:0005764|GO:0005768|GO:0005783|GO:0005794|GO:0005903|GO:0005905|GO:0006629|GO:0006810|GO:0006898|GO:0007584|GO:0008202|GO:0008203|GO:0015031|GO:0016020|GO:0016324|GO:0020028|GO:0030139|GO:0030492|GO:0030666|GO:0031419|GO:0031526|GO:0042802|GO:0042803|GO:0042953|GO:0043202|GO:0043234|GO:0045177|GO:0046872|GO:0070207	chr2	13491876	13276338	-	cubilin (intrinsic factor-cobalamin receptor)	1.01702	-3.49428	0.445856	-3.58475	0.329082	-0.404933	1.94691	0.881387	0.899534	-4.41511	-0.677134	-1.62783	0.807789	-1.75779
12830	-1.93173	#N/A	#N/A	down	Col4a5		12830	ENSMUSG00000031274	GO:0005581|GO:0005587|GO:0005604|GO:0005605|GO:0007528|GO:0031594	chrX	141689235	141475419	+	collagen, type IV, alpha 5	0.131253	-1.21636	0.541684	-1.98385	-0.278212	0.325851	0.913709	0.393247	-0.637397	-0.881116	-0.181141	-1.13103	0.544269	-0.759257
58250	-1.93168	#N/A	#N/A	down	Chst11	1110020P09Rik|C4ST|C4ST-1|C4ST1|C4s	58250	ENSMUSG00000034612	GO:0001537|GO:0002063|GO:0005794|GO:0005975|GO:0007585|GO:0008146|GO:0009791|GO:0016020|GO:0016021|GO:0016051|GO:0016740|GO:0030204|GO:0030206|GO:0030326|GO:0030512|GO:0033037|GO:0036342|GO:0042127|GO:0042733|GO:0043066|GO:0047756|GO:0048589|GO:0048703|GO:0048704|GO:0050659|GO:0051216	chr10	83195891	82985497	+	carbohydrate sulfotransferase 11	0.250535	0.633015	-0.0401688	-0.637292	-0.70017	-0.10239	-0.399569	-0.673137	-0.33982	-0.0285149	0.281127	-0.668731	-0.391699	-0.184167
71007	-1.93069	#N/A	-2.90653	down	D7Ertd443e	4933400E14Rik|FATS|Gm497	71007	ENSMUSG00000030994	GO:0005737|GO:0005813|GO:0005856|GO:0006974|GO:0007095|GO:0009411|GO:0010212|GO:0015629|GO:0030308|GO:0042826|GO:0050821	chr7	134376828	134266262	-	DNA segment, Chr 7, ERATO Doi 443, expressed	-1.23852	0.00458097	0.417223	-1.04284	-1.39987	-1.45087	-1.1831	-0.718055	-2.10576	-1.51731	-0.272239	-1.22136	-1.11734	-1.81154
12808	-1.93027	#N/A	-2.40382	down	Cobl	4732460E13|C530045F18Rik|mKIAA0633	12808	ENSMUSG00000020173	GO:0001726|GO:0001843|GO:0003779|GO:0003785|GO:0005515|GO:0005884|GO:0005938|GO:0016020|GO:0030041|GO:0030424|GO:0030425|GO:0043025|GO:0044294|GO:0044295|GO:0048471|GO:0048669|GO:0051639|GO:0051764|GO:1900006	chr11	12464960	12236676	-	cordon-bleu	-1.33069	-1.06915	-0.952622	-2.38765	-1.74492	-2.37978	-1.46727	-2.03244	-2.99549	-1.77015	-1.11749	-2.06629	-1.95983	-2.38282
56690	-1.9273	#N/A	-3.7701	down	Mlycd	AI324784|Mcd	56690	ENSMUSG00000074064	GO:0005102|GO:0005737|GO:0005739|GO:0005777|GO:0005829|GO:0006085|GO:0006633|GO:0008610|GO:0016829|GO:0016831|GO:0019395|GO:0031998|GO:0046320|GO:0050080	chr8	119411088	119394892	+	malonyl-CoA decarboxylase	-0.863984	-0.442636	-0.797424	-1.6889	-1.60697	-0.73483	-1.16593	-1.68872	-2.87706	-2.35484	-0.701348	-1.64793	-1.1965	-2.61595
17022	-1.92669	#N/A	#N/A	down	Lum	Ldc|SLRR2D	17022	ENSMUSG00000036446	GO:0005518|GO:0005576|GO:0005578|GO:0005583|GO:0005615|GO:0045944	chr10	97572703	97565501	+	lumican	-0.0976801	-0.13867	0.257288	-1.31562	-0.562667	-0.381628	0.783223	0.0370913	0.055975	-0.801855	0.00697947	-0.939144	0.146228	-0.37294
50908	-1.92421	-2.09726	#N/A	down	C1s	AA959438|AI255193|AI327365|C1sa	50908	ENSMUSG00000038521	GO:0003824|GO:0004252|GO:0005509|GO:0005576|GO:0006508|GO:0006956|GO:0006958|GO:0008233|GO:0008236|GO:0016787|GO:0045087|GO:0046872	chr6	124542359	124530344	-	complement component 1, s subcomponent	0.0270462	-0.0270462	-0.614223	-0.942167	-1.35585	-1.65894	-0.809684	-1.35111	0.18399	-0.493989	-0.204741	-1.14901	-1.27325	-0.154999
14362	-1.92332	#N/A	#N/A	down	Fzd1	AW227548|FZ-1|Fz1	14362	ENSMUSG00000044674	GO:0001934|GO:0001944|GO:0003149|GO:0003150|GO:0003151|GO:0004871|GO:0004888|GO:0004930|GO:0005102|GO:0005737|GO:0005886|GO:0006357|GO:0007165|GO:0007166|GO:0007186|GO:0007199|GO:0007223|GO:0007267|GO:0007275|GO:0007409|GO:0007420|GO:0008406|GO:0009986|GO:0016020|GO:0016021|GO:0016055|GO:0017147|GO:0030165|GO:0030514|GO:0030855|GO:0032589|GO:0035414|GO:0035425|GO:0042493|GO:0042803|GO:0042813|GO:…	chr5	4758216	4753839	-	frizzled homolog 1 (Drosophila)	-0.427846	-0.171803	-0.628609	-1.39714	-1.30889	-1.03771	-0.145026	-0.525351	-1.14608	0.154593	-0.409419	-1.35302	-0.569362	-0.495742
105349	-1.92308	#N/A	#N/A	down	Akr1c18	AW146047	105349	ENSMUSG00000021214	GO:0000060|GO:0001758|GO:0004032|GO:0004745|GO:0004958|GO:0005622|GO:0005634|GO:0005737|GO:0005829|GO:0006709|GO:0007186|GO:0007567|GO:0008284|GO:0010942|GO:0016488|GO:0016491|GO:0016655|GO:0018636|GO:0034614|GO:0034694|GO:0035410|GO:0042448|GO:0042574|GO:0044597|GO:0044598|GO:0045550|GO:0045703|GO:0047006|GO:0047020|GO:0047023|GO:0047086|GO:0047787|GO:0048385|GO:0050810|GO:0051897|GO:0055114|GO:…	chr13	4150631	4132627	-	aldo-keto reductase family 1, member C18	0.0207654	-0.0460587	-0.0777744	-0.977771	-0.977771	4.20951	-0.0207654	-0.977771	1.78083	3.37189	-0.0343559	-0.977771	1.07032	2.57636
20965	-1.92125	#N/A	#N/A	down	Syn2	2900074L19Rik|AI836018|AI841723	20965	ENSMUSG00000009394	GO:0003824|GO:0005524|GO:0007269|GO:0008021|GO:0030054|GO:0030672|GO:0045202|GO:0046983	chr6	115282626	115134902	+	synapsin II	-0.747567	-1.73936	-2.22038	-1.33344	-3.68887	-2.45818	-1.66592	-1.94328	-1.21904	-2.55052	-1.5691	-2.51115	-2.02246	-1.88478
13025	-1.92115	#N/A	#N/A	down	Ctla2b	AW545568|Ctla-2b	13025	ENSMUSG00000074874	GO:0004869|GO:0005515|GO:0005575|GO:0008234|GO:0010951	chr13	60897447	60895351	-	cytotoxic T lymphocyte-associated protein 2 beta	-0.324008	-0.140005	-1.11497	-1.23586	-1.70073	-0.648367	-0.813514	-1.54821	-1.48954	0.0177231	-0.526327	-1.4683	-1.00336	-0.735908
100037282	-1.91994	#N/A	#N/A	down	Rsph3b	Rshl2b	100037282	ENSMUSG00000023806	GO:0003674|GO:0005575|GO:0008150	chr17	6948356	6904716	-	radial spoke 3B homolog (Chlamydomonas)	-0.56046	0.303543	-1.09387	-1.48615	-1.29651	-0.478103	-0.83856	-1.43897	-1.2158	0.103009	-0.450264	-1.39133	-0.918543	-0.556397
223433	-1.91927	#N/A	#N/A	down	Fam105a	9830126M18	223433	ENSMUSG00000056069	GO:0003674|GO:0005575|GO:0008150	chr15	27681542	27655071	-	family with sequence similarity 105, member A	-1.20625	-1.83807	-2.03992	-2.39041	-2.8802	-1.68012	-1.5943	-1.15752	-1.8948	-1.51152	-1.69475	-2.6353	-1.47731	-1.70316
13850	-1.91918	#N/A	#N/A	down	Ephx2	CEH|Eph2|SEH|sEP	13850	ENSMUSG00000022040	GO:0000287|GO:0002539|GO:0003824|GO:0003869|GO:0004301|GO:0005102|GO:0005730|GO:0005737|GO:0005777|GO:0005794|GO:0005829|GO:0005925|GO:0006629|GO:0006954|GO:0008152|GO:0009636|GO:0010628|GO:0015643|GO:0016311|GO:0016787|GO:0016791|GO:0019233|GO:0019439|GO:0033885|GO:0042577|GO:0042632|GO:0042803|GO:0043651|GO:0045777|GO:0046272|GO:0046839|GO:0046872|GO:0090181	chr14	66124522	66084372	-	epoxide hydrolase 2, cytoplasmic	-0.0922575	-0.593763	0.426989	-1.41049	-0.643179	-0.352062	0.512876	-0.00994587	0.285594	-1.11912	-0.0863441	-1.02683	0.0502896	-0.416761
80721	-1.9165	#N/A	#N/A	down	Slc19a3	A230084E24Rik|AI788884|ThTr2	80721	ENSMUSG00000038496	GO:0005542|GO:0005886|GO:0005887|GO:0006810|GO:0008517|GO:0008518|GO:0015234|GO:0015403|GO:0015884|GO:0015888|GO:0016020|GO:0016021	chr1	83038448	83012523	-	solute carrier family 19, member 3	-0.110556	0.0692787	-0.509332	-0.920546	-1.32348	-0.63303	-0.200183	-0.894348	-0.402798	-0.0692787	-0.183536	-1.12201	-0.575854	-0.236038
319727	-1.91499	#N/A	#N/A	down	A330035P11Rik		319727		GO:0003674|GO:0005575|GO:0008150	chr14	122106974	122097939	-	RIKEN cDNA A330035P11 gene	-0.268772	-0.156586	-0.28606	-0.719373	-1.62958	-0.268976	-0.384529	-0.272071	-0.330176	-0.641258	-0.237139	-1.17448	-0.308525	-0.485717
239570	-1.91321	#N/A	#N/A	down	Ttc38	9030019H09	239570	ENSMUSG00000035944	GO:0003674|GO:0005575|GO:0008150	chr15	85858822	85832304	+	tetratricopeptide repeat domain 38	0.0825396	0.0983663	0.393806	-1.00011	-0.488735	0.238749	-0.173615	0.0673528	-0.234239	-0.104531	0.191571	-0.744425	0.0441623	-0.169385
114249	-1.91197	-1.80947	#N/A	down	Npnt	1110009H02Rik|AA682063|AI314031|Nctn|POEM	114249	ENSMUSG00000040998	GO:0001657|GO:0001658|GO:0005178|GO:0005509|GO:0005576|GO:0005578|GO:0005604|GO:0007155|GO:0007160|GO:0007275|GO:0010694|GO:0010811|GO:0016020|GO:0030154|GO:0030198|GO:0030485|GO:0030511|GO:0031012|GO:0033631|GO:0034678|GO:0045184|GO:0045669|GO:0045987|GO:0070374|GO:0071356|GO:0097195|GO:2000721	chr3	132950291	132882696	-	nephronectin	-0.080224	-0.209376	-0.513457	-1.19933	-1.20617	-1.9958	-0.692552	-0.681409	-0.763397	-0.666206	-0.267686	-1.20275	-1.12325	-0.714802
269181	-1.91087	#N/A	#N/A	down	Mgat4a	9530018I07Rik|GnT-IVa|glcNAc-T-IVa	269181	ENSMUSG00000026110	GO:0005576|GO:0005794|GO:0005975|GO:0008454|GO:0016020|GO:0016021|GO:0016740|GO:0016757|GO:0016758|GO:0046872	chr1	37536259	37439340	-	mannoside acetylglucosaminyltransferase 4, isoenzyme A	-0.124867	0.469053	-0.338786	-1.10062	-0.764232	-0.021471	-0.281072	-0.565187	-0.654494	-0.214052	0.0017999	-0.932426	-0.289243	-0.434273
100047133	-1.91023	#N/A	#N/A	down	Gm16894		100047133			chr1	40085851	40076212	-	predicted gene, 16894	-0.404707	-1.4773	0.212878	-1.71022	-1.27003	0.774981	-0.255558	0.0625145	0.00500536	-0.977238	-0.556376	-1.49012	0.193979	-0.486116
81500	-1.90955	#N/A	#N/A	down	Sil1	1810057E01Rik|AI042831|wz	81500	ENSMUSG00000024357	GO:0005783|GO:0006810|GO:0015031	chr18	35498925	35266396	-	endoplasmic reticulum chaperone SIL1 homolog (S. cerevisiae)	-1.12906	-0.833183	-1.64398	-2.07521	-2.19541	-1.55325	-1.5821	-1.73371	-2.00277	-0.958889	-1.20208	-2.13531	-1.62302	-1.48083
12772	-1.90916	#N/A	-2.11266	down	Ccr2	Cc-ckr-2|Ccr2a|Ccr2b|Ckr2|Ckr2a|Ckr2b|Cmkbr2|mJe-r	12772	ENSMUSG00000049103	GO:0001525|GO:0002246|GO:0002827|GO:0002829|GO:0004871|GO:0004930|GO:0004950|GO:0005515|GO:0005829|GO:0005886|GO:0005887|GO:0006874|GO:0006954|GO:0006955|GO:0006959|GO:0006968|GO:0007165|GO:0007186|GO:0010574|GO:0010820|GO:0016020|GO:0016021|GO:0016493|GO:0016525|GO:0019221|GO:0019233|GO:0019725|GO:0019955|GO:0019956|GO:0019957|GO:0030097|GO:0030334|GO:0030425|GO:0032729|GO:0032743|GO:0035705|GO:…	chr9	124109140	124102183	+	chemokine (C-C motif) receptor 2	-1.62616	-0.252409	-2.07262	-1.19961	-3.30039	-1.47204	-1.96314	-2.27798	-2.67345	-2.1188	-1.31706	-2.25	-1.90439	-2.39612
17112	-1.90828	#N/A	#N/A	down	Tm4sf1	L6|M3s1	17112	ENSMUSG00000027800	GO:0005887|GO:0016020|GO:0016021	chr3	57301919	57287064	-	transmembrane 4 superfamily member 1	-1.73864	-0.598437	-0.204289	-2.32673	-1.23206	-1.85327	-1.38908	-0.473634	-1.75733	-0.56143	-0.847122	-1.7794	-1.23866	-1.15938
56642	-1.90779	#N/A	#N/A	down	Ankrd2	Arpp|mArpp	56642	ENSMUSG00000025172	GO:0005634|GO:0030016|GO:0030017|GO:0031432|GO:0031674	chr19	42045110	42036038	+	ankyrin repeat domain 2 (stretch responsive muscle)	1.77008	1.22013	0.0237708	0.723809	-0.578296	0.890364	0.867469	0.329805	1.39723	1.42783	1.00466	0.0727564	0.695879	1.41253
268958	-1.90767	#N/A	#N/A	down	Capn11		268958	ENSMUSG00000058626	GO:0001669|GO:0004198|GO:0005509|GO:0005622|GO:0006508|GO:0008233|GO:0008234|GO:0016787|GO:0031410	chr17	45659309	45630204	-	calpain 11	0.213149	0.760437	0.534989	-0.729404	-0.1285	-0.0754914	0.631791	-0.0937376	1.158	1.05275	0.502858	-0.428952	0.154187	1.10537
83984	-1.90747	#N/A	#N/A	down	Tssk6	Sstk	83984	ENSMUSG00000047654	GO:0000166|GO:0000287|GO:0004672|GO:0004674|GO:0005524|GO:0006468|GO:0007275|GO:0007283|GO:0016301|GO:0016310|GO:0016740|GO:0016772|GO:0030154|GO:0035092|GO:0046872	chr8	69903518	69902215	+	testis-specific serine kinase 6	0.779614	-1.32355	0.692987	-0.862742	-0.901216	0.410395	1.14653	0.129592	-0.966147	0.932454	0.0496832	-0.881979	0.562171	-0.0168464
12608	-1.90695	#N/A	#N/A	down	Cebpb	C/EBPbeta|CRP2|IL-6DBP|LAP|LIP|NF-IL6|NF-M|Nfil6	12608	ENSMUSG00000056501	GO:0000790|GO:0001077|GO:0001892|GO:0003677|GO:0003700|GO:0003705|GO:0005515|GO:0005634|GO:0005737|GO:0006351|GO:0006355|GO:0006917|GO:0008134|GO:0016363|GO:0030154|GO:0030182|GO:0032496|GO:0033598|GO:0035259|GO:0042803|GO:0043565|GO:0045408|GO:0045444|GO:0045669|GO:0045892|GO:0045893|GO:0045944|GO:0046982|GO:0046983|GO:0050873|GO:0060644|GO:0071230	chr2	167690418	167688915	+	CCAAT/enhancer binding protein (C/EBP), beta	-1.04382	-0.971258	-1.30524	-1.89928	-2.1768	-1.6933	-1.31027	-1.25447	-2.0431	-1.10295	-1.10677	-2.03804	-1.41935	-1.57303
384309	-1.90689	#N/A	-2.43521	down	Trim56	A130009K11Rik|Gm452|RNF109	384309	ENSMUSG00000043279	GO:0004842|GO:0005515|GO:0005622|GO:0005737|GO:0008270|GO:0009615|GO:0016874|GO:0032608|GO:0034340|GO:0045087|GO:0046872|GO:0051607|GO:0070534	chr5	137116207	137111286	-	tripartite motif-containing 56	-0.426972	-0.0396729	-0.182497	-1.11546	-1.17974	-1.71199	-0.65551	-0.803144	-1.85185	-1.149	-0.216381	-1.1476	-1.05688	-1.50042
14221	-1.90676	#N/A	-3.96135	down	Fjx1		14221	ENSMUSG00000075012	GO:0005576|GO:0005615	chr2	102451792	102449366	-	four jointed box 1 (Drosophila)	-1.21568	-0.282501	-0.121572	-1.37409	-1.56798	-1.83023	-0.690167	0.253105	-4.02157	-1.03025	-0.539917	-1.47104	-0.755765	-2.52591
320158	-1.90637	-1.9964	-3.08875	down	Zmat4	9630048M01Rik	320158	ENSMUSG00000037492	GO:0003676|GO:0003677|GO:0005622|GO:0005634|GO:0008150|GO:0008270|GO:0046872	chr8	24063116	23669661	+	zinc finger, matrin type 4	-1.57143	-2.11964	-4.26867	-2.72984	-4.43831	-2.89648	-3.56049	-4.49496	-4.20368	-4.35685	-2.65324	-3.58407	-3.65065	-4.28027
328829	-1.90618	-1.96037	#N/A	down	9830107B12Rik	Trem5	328829	ENSMUSG00000073386	GO:0003674|GO:0005575|GO:0008150	chr17	48146307	48125605	-	RIKEN cDNA 9830107B12 gene	0.708164	0.34178	-0.252872	-0.849343	-0.480645	-0.59089	-0.795472	-0.729945	-0.116732	-0.299051	0.265691	-0.664994	-0.705436	-0.207892
246707	-1.90517	#N/A	#N/A	down	Emilin2	FOAP-10	246707	ENSMUSG00000024053	GO:0005576|GO:0005578|GO:0005581|GO:0007155	chr17	71310965	71252176	-	elastin microfibril interfacer 2	-1.27922	-0.437008	-1.3689	-2.66157	-1.25501	-1.64702	-0.596427	-1.28555	-1.92583	-0.296983	-1.02837	-1.95829	-1.17633	-1.11141
64209	-1.90407	#N/A	#N/A	down	Herpud1	Herp|Mifl|SUP	64209	ENSMUSG00000031770	GO:0005515|GO:0005783|GO:0005789|GO:0006511|GO:0006874|GO:0006950|GO:0006986|GO:0016020|GO:0016021|GO:0030968|GO:0031396|GO:0032092|GO:0043154	chr8	94395358	94386500	+	homocysteine-inducible, endoplasmic reticulum stress-inducible, ubiquitin-like domain member 1	0.0193014	0.480009	-0.713995	-0.912501	-1.0888	-0.638273	-0.818383	-0.694831	-0.497471	-0.309014	-0.0715615	-1.00065	-0.717162	-0.403243
14263	-1.90307	#N/A	-1.88539	down	Fmo5	5033418D19Rik|AI195026	14263	ENSMUSG00000028088	GO:0004497|GO:0004499|GO:0005783|GO:0016020|GO:0016021|GO:0016491|GO:0031227|GO:0043231|GO:0050660|GO:0050661|GO:0055114	chr3	97655287	97628804	+	flavin containing monooxygenase 5	-1.10095	-0.74496	-0.631551	-2.02403	-1.48426	-1.40918	-1.00669	-2.57859	-1.67471	-1.80666	-0.82582	-1.75415	-1.66482	-1.74068
70772	-1.9024	#N/A	#N/A	down	Ggnbp1	0610031G08Rik|mdf	70772	ENSMUSG00000048731	GO:0000266|GO:0005515|GO:0005737|GO:0005739|GO:0005758|GO:0005794|GO:0005886|GO:0007275|GO:0007283|GO:0016020|GO:0030154	chr17	27036378	27018035	+	gametogenetin binding protein 1	0.490044	0.407713	1.04807	-0.501609	-0.0568082	-0.683786	0.314998	1.71548	1.40306	0.257269	0.648609	-0.279209	0.448898	0.830166
12816	-1.90231	#N/A	-1.94681	down	Col12a1	AW743884	12816	ENSMUSG00000032332	GO:0005576|GO:0005578|GO:0005581|GO:0005595|GO:0005615|GO:0007155	chr9	79718678	79598991	-	collagen, type XII, alpha 1	-0.390276	0.0247078	0.36109	-1.08201	-0.776483	-0.68132	-0.0247078	-0.135088	-0.94781	-0.977405	-0.00149282	-0.929246	-0.280372	-0.962607
77810	-1.90188	#N/A	-4.7174	down	A930015D03Rik		77810			chr17	36038174	35994504	+	RIKEN cDNA A930015D03 gene	-0.779285	-0.483076	-0.707337	-2.28975	-0.87824	-0.655248	-1.49577	-1.64203	-2.6037	-3.18541	-0.656566	-1.58399	-1.26435	-2.89456
13730	-1.90149	#N/A	-1.80616	down	Emp1	I-8-09|TMP	13730	ENSMUSG00000030208	GO:0005886|GO:0016020|GO:0016021|GO:0016049	chr6	135383173	135362931	+	epithelial membrane protein 1	-2.7633	-2.4895	-2.03364	-3.07313	-3.63876	-3.01606	-1.92758	-2.76864	-4.02429	-2.53919	-2.42881	-3.35594	-2.57076	-3.28174
66730	-1.90025	#N/A	#N/A	down	4921531C22Rik		66730		GO:0003674|GO:0005575|GO:0008150	chr2	179979013	179976853	+	RIKEN cDNA 4921531C22 gene	-0.0071125	-0.308402	-0.453576	-2.07241	-0.292686	-0.0911536	-0.932691	-0.553762	-0.599644	-0.531575	-0.256363	-1.18255	-0.525869	-0.565609
246177	-1.89929	#N/A	#N/A	down	Myo1g	E430002D17Rik	246177	ENSMUSG00000020437	GO:0000166|GO:0003774|GO:0003779|GO:0005516|GO:0005524|GO:0005886|GO:0008150|GO:0016020|GO:0016459	chr11	6520958	6506548	-	myosin IG	0.21425	0.547797	0.714288	-0.361419	-0.505285	-0.386652	0.0317287	0.00874186	0.0106502	-0.132947	0.492111	-0.433352	-0.115394	-0.0611486
216505	-1.89903	#N/A	#N/A	down	Pik3ip1	1500004A08Rik|5830455E04Rik|Crkd|Hgfl	216505	ENSMUSG00000034614	GO:0014067|GO:0016020|GO:0016021|GO:0036313|GO:0043553	chr11	3342971	3330731	+	phosphoinositide-3-kinase interacting protein 1	-1.85175	-1.20888	-1.27551	-1.96347	-2.77781	-1.77884	-1.85645	-1.96435	-2.83619	-1.41836	-1.44538	-2.37064	-1.86655	-2.12727
17079	-1.89681	#N/A	#N/A	down	Cd180	F630107B15|Ly78|RP105	17079	ENSMUSG00000021624	GO:0005886|GO:0006954|GO:0016020|GO:0016021|GO:0045087	chr13	102706631	102693558	+	CD180 antigen	0.151985	-2.47723	-0.653281	-1.6585	-2.17433	-1.04286	1.28384	-1.52264	-1.69869	-0.453179	-0.992841	-1.91641	-0.427216	-1.07594
12010	-1.89671	#N/A	#N/A	down	B2m	Ly-m11|beta2-m|beta2m	12010	ENSMUSG00000060802	GO:0001916|GO:0002237|GO:0002474|GO:0002481|GO:0005515|GO:0005576|GO:0005615|GO:0006968|GO:0009897|GO:0033077|GO:0042026|GO:0042612	chr2	122153082	122147687	+	beta-2 microglobulin	-1.10094	-0.824514	-1.35831	-1.91533	-2.12085	-1.73345	-1.45636	-1.59019	-1.57856	-1.17768	-1.09459	-2.01809	-1.59333	-1.37812
67621	-1.89622	#N/A	#N/A	down	Bend5	2310026E23Rik	67621	ENSMUSG00000028545	GO:0003674|GO:0005794|GO:0008150	chr4	111460298	111415006	+	BEN domain containing 5	-0.873155	-0.79346	-1.24515	-1.96074	-1.82669	-1.12719	-1.41441	-1.25121	-1.69858	-1.00118	-0.970588	-1.89372	-1.26427	-1.34988
21685	-1.89607	#N/A	#N/A	down	Tef	2310028D20Rik	21685	ENSMUSG00000022389	GO:0003677|GO:0003690|GO:0003700|GO:0005515|GO:0005634|GO:0006351|GO:0006355|GO:0042803|GO:0043565|GO:0045944|GO:0046982|GO:0046983|GO:0048511	chr15	81826863	81802673	+	thyrotroph embryonic factor	-1.47865	-1.06992	-0.935239	-1.92291	-2.24565	-1.93961	-1.54828	-2.25544	-1.6616	-1.77354	-1.16127	-2.08428	-1.91444	-1.71757
21405	-1.89585	#N/A	#N/A	down	Hnf1a	AI323641|HNF1|HNF1-alpha|HNF1[a]|Hnf-1|Hnf1alpha|LFB1|Tcf-1|Tcf1	21405	ENSMUSG00000029556	GO:0000122|GO:0001077|GO:0001750|GO:0001824|GO:0001889|GO:0001890|GO:0003677|GO:0003690|GO:0003700|GO:0005515|GO:0005634|GO:0005667|GO:0005737|GO:0006338|GO:0006351|GO:0006355|GO:0006357|GO:0006366|GO:0006633|GO:0006699|GO:0006783|GO:0006979|GO:0008104|GO:0008134|GO:0008203|GO:0009749|GO:0015721|GO:0015908|GO:0030073|GO:0030111|GO:0030326|GO:0031018|GO:0035623|GO:0042593|GO:0042803|GO:0043234|GO:…	chr5	114971062	114948980	-	HNF1 homeobox A	0.443231	-0.902452	-0.0186934	-2.183	0.0186934	-1.33102	0.0601387	0.659974	0.122913	-1.76737	-0.159305	-1.08215	-0.203636	-0.822227
234214	-1.89534	#N/A	#N/A	down	Sorbs2	2010203O03Rik|9430041O17Rik|A530071H08|Argbp2|mKIAA0777	234214	ENSMUSG00000031626	GO:0003674|GO:0005737|GO:0005856|GO:0008270|GO:0014069|GO:0030054|GO:0030425|GO:0043025	chr8	45827906	45507788	+	sorbin and SH3 domain containing 2	-0.891402	0.0161653	-0.800032	-0.951635	-2.01013	-1.8404	-0.919407	-1.4538	-1.80462	0.33882	-0.558423	-1.48088	-1.40454	-0.732899
72518	-1.89526	-2.03052	-4.8586	down	2610307P16Rik	AI666457	72518		GO:0003674|GO:0005575|GO:0008150	chr13	28885422	28460034	-	RIKEN cDNA 2610307P16 gene	-1.31468	0.138239	-0.650988	-1.61525	-1.44782	-1.87065	-1.10014	-1.92219	-3.73178	-2.04758	-0.609143	-1.53153	-1.63099	-2.88968
210719	-1.89506	#N/A	#N/A	down	Mkx	9430023B20Rik|Irxl1	210719	ENSMUSG00000061013	GO:0000122|GO:0000981|GO:0001085|GO:0002932|GO:0003677|GO:0003700|GO:0005515|GO:0005634|GO:0005667|GO:0006355|GO:0007275|GO:0010468|GO:0010628|GO:0030199|GO:0032967|GO:0035990|GO:0035992|GO:0043565|GO:0045662	chr18	7004779	6934966	-	mohawk homeobox	0.341041	0.726059	-0.350358	0.126014	-1.49267	-0.108154	0.215471	0.0407042	0.299333	-0.392	0.238914	-0.68333	0.0493404	-0.0463336
23876	-1.8946	#N/A	#N/A	down	Fbln5	A55|DANCE|EVEC	23876	ENSMUSG00000021186	GO:0005509|GO:0005576|GO:0005615|GO:0005737|GO:0007155|GO:0008022|GO:0030198|GO:0031012|GO:0034394|GO:0048251|GO:0071953|GO:2000121	chr12	101819119	101746565	-	fibulin 5	-0.508786	-0.0330834	0.312055	-0.557201	-1.4398	-1.55004	-0.3632	-0.504672	-0.397813	0.45229	-0.0766048	-0.998499	-0.805972	0.0272384
13423	-1.89376	#N/A	#N/A	down	Dnase2a	Dnase2	13423	ENSMUSG00000003812	GO:0004518|GO:0004519|GO:0004520|GO:0004531|GO:0005764|GO:0006259|GO:0006308|GO:0006915|GO:0007275|GO:0016787|GO:0030218	chr8	84911461	84908624	+	deoxyribonuclease II alpha	0.18045	0.389537	-0.334878	-0.731635	-0.954128	-0.162615	-0.713007	-0.740633	-0.857697	-0.535842	0.0783696	-0.842882	-0.538752	-0.696769
75259	-1.89226	#N/A	#N/A	down	4930556M19Rik	1700009D01Rik|C130022M03Rik	75259		GO:0003674|GO:0005575|GO:0008150	chr15	10790123	10714836	+	RIKEN cDNA 4930556M19 gene	-0.64368	-0.0253296	-0.980392	-1.02314	-1.91668	0.0175176	-0.85214	-0.567418	-0.573321	-0.931883	-0.549801	-1.46991	-0.467347	-0.752602
93722	-1.8913	-1.94234	-1.8553	down	Pcdhga10		93722		GO:0003674|GO:0005886|GO:0007155|GO:0016020|GO:0016021	chr18	37841870	37747188	+	protocadherin gamma subfamily A, 10	0.75511	0.729127	0.0881157	-0.646561	-0.143961	-0.424521	-0.207005	-0.669504	-0.473005	-0.26206	0.524117	-0.395261	-0.433677	-0.367532
26360	-1.88958	#N/A	#N/A	down	Angptl2	AI593246|AW260363|Arp2	26360	ENSMUSG00000004105	GO:0005102|GO:0005576|GO:0005615|GO:0007165	chr2	33247714	33215961	+	angiopoietin-like 2	-0.955496	-0.172921	-0.680442	-1.65586	-1.38617	-1.15922	-0.646876	-0.712009	-1.85008	-0.172998	-0.602953	-1.52102	-0.839367	-1.01154
20375	-1.88947	#N/A	#N/A	down	Sfpi1	Dis-1|Dis1|PU.1|Sfpi-1|Spi-1|Spi1|Tcfpu1|Tfpu.1	20375	ENSMUSG00000002111	GO:0000790|GO:0000980|GO:0001047|GO:0001085|GO:0001205|GO:0001944|GO:0002320|GO:0002573|GO:0003677|GO:0003700|GO:0003705|GO:0003723|GO:0005515|GO:0005634|GO:0005667|GO:0006351|GO:0006355|GO:0006357|GO:0006917|GO:0030098|GO:0030218|GO:0030225|GO:0030851|GO:0035019|GO:0043011|GO:0043565|GO:0043966|GO:0044027|GO:0045347|GO:0045646|GO:0045814|GO:0045892|GO:0045893|GO:0045944|GO:0051525|GO:0060033|GO:…	chr2	91115756	91096797	+	SFFV proviral integration 1	-1.49652	-2.56334	-0.52941	-2.53207	-2.3634	0.108911	-0.408549	-0.912261	-1.73645	-1.18181	-1.52976	-2.44774	-0.403967	-1.45913
17777	-1.88905	#N/A	#N/A	down	Mttp	1810043K16Rik|MTP	17777	ENSMUSG00000028158	GO:0005319|GO:0005515|GO:0005783|GO:0005791|GO:0005794|GO:0006497|GO:0006629|GO:0006641|GO:0006810|GO:0006869|GO:0008202|GO:0008203|GO:0008289|GO:0016323|GO:0031526|GO:0031528|GO:0031988|GO:0034185|GO:0042157|GO:0042632|GO:0042953|GO:0046982	chr3	138143388	138089855	-	microsomal triglyceride transfer protein	0.0556498	-1.24164	-0.0541172	-1.95692	-0.705146	-1.06571	0.659823	-0.170576	0.0835199	-1.43406	-0.41337	-1.33103	-0.192155	-0.675269
15504	-1.88891	#N/A	#N/A	down	Dnajb3	Hsj3|MSJ-1|Msj1	15504	ENSMUSG00000081984	GO:0006457|GO:0031072|GO:0051082	chr1	88205748	88204732	-	DnaJ (Hsp40) homolog, subfamily B, member 3	0.858245	-0.00400925	0.81423	-0.672932	-0.0498586	0.106411	-0.110641	0.146906	-0.258418	-0.27635	0.556155	-0.361395	0.0475589	-0.267384
636741	-1.88721	#N/A	#N/A	down	Zfp964	4732490P12|EG636741|Gm7187	636741	ENSMUSG00000091764	GO:0003674|GO:0005575|GO:0008150|GO:0046872	chr8	69664453	69654556	+	zinc finger protein 964	0.350601	0.247733	-1.57934	-1.30119	-1.18533	-0.948178	-1.01367	-1.33862	-1.11273	0.245625	-0.327003	-1.24326	-1.10016	-0.433553
93876	-1.88622	#N/A	-2.69467	down	Pcdhb5	Pcdhb4A|PcdhbE	93876	ENSMUSG00000063687	GO:0005886|GO:0007155|GO:0016020|GO:0016021	chr18	37323913	37320381	+	protocadherin beta 5	0.305612	0.823751	-0.792928	-0.630406	-0.976306	0.135842	-1.09849	-0.315681	-0.934322	-1.7016	0.112145	-0.803356	-0.426109	-1.31796
78751	-1.88558	#N/A	#N/A	down	Zc3h6	4631426G04Rik|4833425H18Rik|AU024389|AW060453|Zc3hdc6|mKIAA2035	78751	ENSMUSG00000042851	GO:0003674|GO:0003676|GO:0005575|GO:0008150|GO:0008270|GO:0046872	chr2	129018563	128967402	+	zinc finger CCCH type containing 6	-0.834847	-0.615296	-1.12207	-1.94487	-1.59996	-1.05053	-1.46217	-1.54617	-1.8926	-0.992925	-0.857403	-1.77241	-1.35295	-1.44276
18858	-1.88491	#N/A	-2.05416	down	Pmp22	22kDa|Gas-3|HNPP|Tr|trembler	18858	ENSMUSG00000018217	GO:0005886|GO:0005923|GO:0007049|GO:0007050|GO:0008285|GO:0010977|GO:0016020|GO:0016021|GO:0030154|GO:0032288|GO:0042552|GO:0043218	chr11	63159546	63131510	+	peripheral myelin protein 22	-0.289683	-0.405724	0.399462	-0.978225	-1.04806	-0.838793	-0.319234	-0.248374	-1.74558	-0.528807	-0.0986482	-1.01314	-0.4688	-1.1372
56640	-1.88477	-2.83562	#N/A	down	Klk4	ESMP1|KLK-L1|PSTS|Prss17	56640	ENSMUSG00000006948	GO:0003674|GO:0005575|GO:0006508|GO:0008233|GO:0008236|GO:0016787|GO:0097186	chr7	43885804	43881172	+	kallikrein related-peptidase 4 (prostase, enamel matrix, prostate)	0.90811	-0.0566044	-0.605467	-1.02791	-0.636843	-2.06902	-1.49599	-0.699953	-1.33182	-0.025207	0.0820127	-0.832376	-1.42165	-0.678516
18191	-1.8843	#N/A	-2.14446	down	Nrxn3	4933401A11Rik|6332407J11|9330112C09Rik|D12Bwg0831e	18191	ENSMUSG00000066392	GO:0001525|GO:0005246|GO:0007155|GO:0007268|GO:0007269|GO:0007416|GO:0016020|GO:0016021|GO:0042734|GO:0046872	chr12	90334933	88794504	+	neurexin III	-0.29688	-0.478065	0.268114	-1.47279	-0.693159	-0.725401	-1.17791	0.411178	-0.651175	-1.88794	-0.168944	-1.08297	-0.497378	-1.26956
57319	-1.88407	#N/A	#N/A	down	Smpdl3a	0610010C24Rik|AI529588|ASM3A|ASML3|ASML3A	57319	ENSMUSG00000019872	GO:0004767|GO:0005576|GO:0005615|GO:0006685|GO:0008152|GO:0016787|GO:0016798	chr10	57811830	57794544	+	sphingomyelin phosphodiesterase, acid-like 3A	-0.285907	0.607959	-0.214689	-1.03956	-0.716565	-1.29637	-0.294072	-0.817293	-1.36095	-0.080296	0.0357874	-0.878064	-0.802577	-0.720623
66079	-1.88206	#N/A	#N/A	down	Tmem42	0610027O18Rik|4933429E06Rik|AV003444|D9Ertd662e	66079	ENSMUSG00000066233	GO:0003674|GO:0005575|GO:0008150|GO:0016020|GO:0016021	chr9	123023491	123021326	+	transmembrane protein 42	-0.551971	0.508002	0.00902176	-1.08023	-0.767695	0.425444	-0.548783	0.34248	0.0184069	0.115332	-0.0116488	-0.923964	0.0730468	0.0668693
216136	-1.88195	#N/A	#N/A	down	Ilvbl	5830463I21|AI415009	216136	ENSMUSG00000032763	GO:0000287|GO:0003824|GO:0005575|GO:0008150|GO:0016020|GO:0016021|GO:0016740|GO:0030976|GO:0046872	chr10	78584502	78574500	+	ilvB (bacterial acetolactate synthase)-like	-0.312489	-0.104856	-1.00513	-1.29685	-1.47593	-0.896373	-1.0343	-0.694827	-0.651279	-0.671848	-0.47416	-1.38639	-0.875166	-0.661563
208727	-1.88005	#N/A	#N/A	down	Hdac4	4932408F19Rik|AI047285	208727	ENSMUSG00000026313	GO:0000118|GO:0000122|GO:0001501|GO:0002076|GO:0003677|GO:0003714|GO:0004407|GO:0005515|GO:0005634|GO:0005737|GO:0005829|GO:0006338|GO:0006351|GO:0006355|GO:0006476|GO:0008134|GO:0008270|GO:0008284|GO:0008285|GO:0010832|GO:0010882|GO:0014894|GO:0016568|GO:0016575|GO:0016787|GO:0017053|GO:0019901|GO:0030017|GO:0030018|GO:0030955|GO:0031078|GO:0031594|GO:0031672|GO:0032041|GO:0032129|GO:0033235|GO:…	chr1	92148393	91932749	-	histone deacetylase 4	0.102406	0.163851	-0.51968	-1.02429	-0.966208	-0.670882	-0.654745	-0.815006	-0.522502	-0.28317	-0.0844746	-0.995247	-0.713545	-0.402836
20657	-1.8796	#N/A	#N/A	down	Sod3	AI314465|EC-SOD	20657	ENSMUSG00000072941	GO:0001666|GO:0004784|GO:0005507|GO:0005515|GO:0005576|GO:0005615|GO:0005634|GO:0005737|GO:0005802|GO:0006801|GO:0006950|GO:0008270|GO:0016209|GO:0016491|GO:0019430|GO:0031012|GO:0046688|GO:0046872|GO:0055114	chr5	52369738	52363804	+	superoxide dismutase 3, extracellular	-4.18874	-3.04912	-4.40276	-4.8252	-4.75606	-3.65685	-2.97135	-3.81554	-3.28781	-3.80893	-3.88021	-4.79063	-3.48125	-3.54837
75443	-1.87881	#N/A	#N/A	down	1700011M02Rik		75443		GO:0003674|GO:0005575|GO:0008150	chrX	102909651	102908905	+	RIKEN cDNA 1700011M02 gene	-3.23385	-1.35263	-1.89374	-3.10849	-3.03129	-0.980141	-1.11409	-1.08867	-1.73644	-0.93097	-2.16007	-3.06989	-1.06097	-1.3337
74369	-1.87793	#N/A	-4.67672	down	Mei1	4932408F18Rik|mei1	74369	ENSMUSG00000068117	GO:0007126|GO:0007141|GO:0007276|GO:0007286	chr15	82126814	82070117	+	meiosis defective 1	0.245604	0.022917	1.05519	-1.46519	0.529369	0.637219	-0.196304	-0.496847	-2.35406	-1.21446	0.441238	-0.467909	-0.0186438	-1.78426
238692	-1.87761	#N/A	#N/A	down	Zfp874a	C330011K17Rik|Rslcan15|Zfp874	238692	ENSMUSG00000069206	GO:0003674|GO:0005575|GO:0008150|GO:0046872	chr13	67451624	67440431	-	zinc finger protein 874a	0.0130105	-0.183581	-0.231419	-1.15861	-0.927171	-1.01947	-0.295136	-0.372304	-0.269634	0.153904	-0.133996	-1.04289	-0.562304	-0.0578649
19883	-1.87735	#N/A	#N/A	down	Rora	9530021D13Rik|Nr1f1|ROR1|ROR2|ROR3|nmf267|sg|staggerer|tmgc26	19883	ENSMUSG00000032238	GO:0003677|GO:0003700|GO:0003707|GO:0004879|GO:0005515|GO:0005634|GO:0006351|GO:0006355|GO:0006809|GO:0008270|GO:0021702|GO:0030522|GO:0043030|GO:0043401|GO:0043565|GO:0045944|GO:0046068|GO:0046872	chr9	69379028	68653802	+	RAR-related orphan receptor alpha	-1.08956	-0.987802	-1.66784	-2.27942	-2.03477	-1.00289	-2.05871	-1.88154	-1.5807	-1.29841	-1.2484	-2.1571	-1.64771	-1.43955
218461	-1.87726	#N/A	#N/A	down	Pde8b	B230331L10Rik|C030047E14Rik	218461	ENSMUSG00000021684	GO:0000156|GO:0000160|GO:0003824|GO:0004114|GO:0004871|GO:0005575|GO:0006355|GO:0007165|GO:0008081|GO:0016787|GO:0035556|GO:0046676|GO:0046872	chr13	95250304	95024105	-	phosphodiesterase 8B	0.254352	-0.395054	-0.521133	-1.69632	-0.562165	-0.572424	-0.590646	-0.984075	-1.2687	0.0208883	-0.220612	-1.12924	-0.715715	-0.623904
13867	-1.87411	#N/A	#N/A	down	Erbb3	C76256|Erbb-3|Erbb3r|Her3	13867	ENSMUSG00000018166	GO:0000166|GO:0003197|GO:0004672|GO:0004713|GO:0004714|GO:0004716|GO:0005515|GO:0005524|GO:0005615|GO:0005634|GO:0006468|GO:0007162|GO:0007165|GO:0007169|GO:0007422|GO:0009968|GO:0014037|GO:0014065|GO:0016020|GO:0016021|GO:0016301|GO:0016310|GO:0016323|GO:0016324|GO:0016328|GO:0016740|GO:0016772|GO:0019838|GO:0021545|GO:0023014|GO:0030296|GO:0042127|GO:0043524|GO:0045211|GO:0046326|GO:0046982|GO:…	chr10	128589501	128569368	-	v-erb-b2 erythroblastic leukemia viral oncogene homolog 3 (avian)	-1.59898	-1.58094	-0.407347	-2.38617	-1.81775	-1.35208	-1.56554	-1.72564	-2.44331	-1.58332	-1.19576	-2.10196	-1.54775	-2.01331
235130	-1.87343	#N/A	#N/A	down	Adamts15		235130	ENSMUSG00000033453	GO:0004222|GO:0005576|GO:0005578|GO:0006508|GO:0008233|GO:0008237|GO:0008270|GO:0016787|GO:0031012|GO:0046872	chr9	30922452	30899155	-	a disintegrin-like and metallopeptidase (reprolysin type) with thrombospondin type 1 motif, 15	-0.31904	0.128354	-0.827659	-1.34155	-1.14871	-0.534269	-0.790326	-1.01405	-0.534346	-0.264585	-0.339448	-1.24513	-0.779549	-0.399466
67937	-1.87331	#N/A	#N/A	down	Tmem59l	5330410G16Rik	67937	ENSMUSG00000035964	GO:0003674|GO:0005575|GO:0005794|GO:0008150|GO:0016020|GO:0016021	chr8	70487358	70483867	-	transmembrane protein 59-like	-0.404724	-0.82705	-1.35191	-1.61787	-1.91577	-1.03521	-0.83004	-0.661173	-1.17886	-0.936481	-0.861229	-1.76682	-0.842143	-1.05767
109218	-1.8726	#N/A	-2.25718	down	Tmem139	A930027H06Rik	109218	ENSMUSG00000071506	GO:0003674|GO:0005575|GO:0008150|GO:0016021	chr6	42264555	42261970	+	transmembrane protein 139	0.432311	0.108403	-0.0349584	-0.58746	-0.885463	-0.523598	-1.06959	-0.438712	-1.07498	-0.936893	0.168585	-0.736461	-0.677301	-1.00593
435684	-1.87141	#N/A	#N/A	down	Shf		435684	ENSMUSG00000033256	GO:0003674|GO:0005575|GO:0006915|GO:0008150	chr2	122368918	122348892	-	Src homology 2 domain containing F	0.0913272	-0.25521	-0.729277	-0.558765	-1.84493	-0.603111	-0.279977	-0.808744	-0.4791	0.0150199	-0.29772	-1.20185	-0.563944	-0.23204
11488	-1.87083	#N/A	#N/A	down	Adam11	AW060611|Mdc	11488	ENSMUSG00000020926	GO:0004222|GO:0006508|GO:0007229|GO:0008233|GO:0008237|GO:0008270|GO:0016020|GO:0016021	chr11	102780262	102761439	+	a disintegrin and metallopeptidase domain 11	0.0692716	0.41673	0.144006	-0.693472	-0.693879	0.163541	-1.57368	0.211255	0.0731292	-0.366119	0.210003	-0.693676	-0.399628	-0.146495
381246	-1.86881	#N/A	#N/A	down	Xkr9	Gm1620|XRG9	381246	ENSMUSG00000067813	GO:0003674|GO:0005575|GO:0008150|GO:0016020|GO:0016021	chr1	13701723	13668771	+	X Kell blood group precursor related family member 9 homolog	-0.00506902	-1.46421	-0.103609	-3.39592	0.543088	0.432843	1.28482	0.486433	0.272838	-2.98956	-0.524296	-1.42642	0.734699	-1.35836
73914	-1.86637	#N/A	#N/A	down	Irak3	4833428C18Rik|AI563835|IRAK-M	73914	ENSMUSG00000020227	GO:0000166|GO:0000287|GO:0001960|GO:0004672|GO:0004674|GO:0005524|GO:0005634|GO:0005737|GO:0006468|GO:0006915|GO:0007165|GO:0009615|GO:0010933|GO:0010936|GO:0016301|GO:0016310|GO:0016740|GO:0016772|GO:0019221|GO:0032088|GO:0032494|GO:0032496|GO:0032695|GO:0032715|GO:0032720|GO:0034122|GO:0042177|GO:0042803|GO:0042981|GO:0043242|GO:0043244|GO:0043330|GO:0043407|GO:0045824|GO:0046777|GO:0046982|GO:…	chr10	120201537	120141654	-	interleukin-1 receptor-associated kinase 3	-1.27441	-0.926197	-1.00372	-1.79539	-2.14129	-1.29008	-0.389005	-0.390592	-2.58473	-1.16615	-1.06811	-1.96834	-0.689891	-1.87544
16510	-1.86634	#N/A	-2.2142	down	Kcnh1	M-eag	16510	ENSMUSG00000058248	GO:0000155|GO:0000160|GO:0004871|GO:0005216|GO:0005244|GO:0005249|GO:0005267|GO:0005516|GO:0006355|GO:0006468|GO:0006810|GO:0006811|GO:0006813|GO:0007165|GO:0016020|GO:0016021|GO:0023014|GO:0034765|GO:0055085|GO:0071805	chr1	192510158	192190872	+	potassium voltage-gated channel, subfamily H (eag-related), member 1	0.375074	0.377971	0.760614	-0.673062	-0.118255	0.352209	0.209356	-0.603879	-1.00893	-0.275534	0.504553	-0.395658	-0.0141045	-0.642232
15529	-1.86629	#N/A	#N/A	down	Sdc2	4833414L08Rik|AA960457|Hspg1|Synd2|syndecan-2	15529	ENSMUSG00000022261	GO:0005515|GO:0008092|GO:0016020|GO:0016021|GO:0030165|GO:0043025|GO:0045202	chr15	33034721	32920723	+	syndecan 2	-0.146278	0.0845833	0.0528674	-1.05989	-0.746344	-0.679994	-0.125684	0.0656037	-1.23826	-0.0528674	-0.00294256	-0.903116	-0.246691	-0.645565
240892	-1.86365	#N/A	-2.72073	down	Dusp27	C130085G02Rik|Gm209	240892	ENSMUSG00000026564	GO:0005575|GO:0006470|GO:0008138|GO:0016311|GO:0016791	chr1	166127898	166098148	-	dual specificity phosphatase 27 (putative)	1.46755	1.65707	1.10696	0.187771	0.83702	1.17849	1.63049	2.2303	0.0576961	-0.124623	1.41053	0.512395	1.67976	-0.0334632
83965	-1.86223	#N/A	#N/A	down	Enpp5	AW061004|D17Abb1e|E-NPP 5|mKIAA4152	83965	ENSMUSG00000023960	GO:0003824|GO:0004551|GO:0005576|GO:0005886|GO:0005887|GO:0007154|GO:0008152|GO:0009166|GO:0016020|GO:0016021|GO:0016787	chr17	44086561	44078846	+	ectonucleotide pyrophosphatase/phosphodiesterase 5	-0.0813403	0.031764	-0.260368	-0.931689	-1.069	-0.879687	-0.178875	-0.669472	-0.612286	-0.766818	-0.103315	-1.00035	-0.576011	-0.689552
208677	-1.86212	#N/A	#N/A	down	Creb3l3	BC010786|CREB-H|D10Bur1e	208677	ENSMUSG00000035041	GO:0003677|GO:0003700|GO:0005634|GO:0005783|GO:0006351|GO:0006355|GO:0006986|GO:0016020|GO:0016021|GO:0043565|GO:0046983	chr10	81098872	81084333	-	cAMP responsive element binding protein 3-like 3	-0.0578108	-1.24011	-0.103721	-2.69427	-0.0340476	-1.07241	1.21083	0.137	0.177438	-0.659646	-0.467215	-1.36416	0.0918078	-0.241104
140557	-1.86197	-1.81863	-2.3514	down	Smc1b	SMC-1B|SMC1beta|Smc1l2	140557	ENSMUSG00000022432	GO:0000166|GO:0000775|GO:0000795|GO:0000800|GO:0003677|GO:0005515|GO:0005524|GO:0005634|GO:0005694|GO:0006281|GO:0006310|GO:0007049|GO:0007062|GO:0007126|GO:0030261|GO:0030893|GO:0034991|GO:0051276	chr15	85131957	85064689	-	structural maintenance of chromosomes 1B	-0.0444713	0.324992	1.16285	-0.417952	-0.413461	0.673908	-0.735476	-1.08361	-0.530836	-0.973949	0.481125	-0.415707	-0.381726	-0.752392
433752	-1.86066	#N/A	#N/A	down	AA415398		433752	ENSMUSG00000087385		chr4	119538769	119530315	-	expressed sequence AA415398	-1.00896	-0.456083	-1.74026	-2.72341	-1.2051	-0.230648	-0.69594	-0.820426	-1.07539	-1.88023	-1.06844	-1.96425	-0.582338	-1.47781
59044	-1.86012	#N/A	#N/A	down	Rnf130	2510042A13Rik|G1RZFP|G1rp|GOLIATH|GP	59044	ENSMUSG00000020376	GO:0004842|GO:0005634|GO:0005737|GO:0006915|GO:0008270|GO:0012501|GO:0016020|GO:0016021|GO:0016874|GO:0046872	chr11	50104733	50025331	+	ring finger protein 130	-0.740664	-1.24066	-1.18942	-2.14387	-1.76075	-1.39921	-0.568963	-1.32082	-0.795126	-1.33067	-1.05691	-1.95231	-1.09633	-1.0629
12491	-1.8591	#N/A	-3.09083	down	Cd36	FAT|GPIV|Scarb3	12491	ENSMUSG00000002944	GO:0000122|GO:0001676|GO:0001954|GO:0002221|GO:0003085|GO:0005041|GO:0005515|GO:0005622|GO:0005739|GO:0005783|GO:0005794|GO:0005886|GO:0005901|GO:0006631|GO:0006641|GO:0006810|GO:0006910|GO:0007155|GO:0007166|GO:0007263|GO:0008035|GO:0008289|GO:0009612|GO:0009897|GO:0009986|GO:0010629|GO:0010744|GO:0010886|GO:0015908|GO:0015909|GO:0015911|GO:0016020|GO:0016021|GO:0016525|GO:0019395|GO:0019915|GO:…	chr5	17888959	17781690	-	CD36 antigen	-0.756019	0.0126228	-0.0490026	-0.896592	-1.42089	-0.928547	-0.0126219	-0.374715	-3.06968	-0.714574	-0.264133	-1.15874	-0.438628	-1.89213
69865	-1.85906	#N/A	#N/A	down	A1cf	1810073H04Rik|ACF64|ACF65|ASP|Acf	69865	ENSMUSG00000052595	GO:0000166|GO:0003676|GO:0003723|GO:0003727|GO:0003729|GO:0004131|GO:0005622|GO:0005634|GO:0005720|GO:0005737|GO:0005783|GO:0006397|GO:0016554|GO:0016556|GO:0030895|GO:0050821	chr19	31949406	31868761	+	APOBEC1 complementation factor	2.15952	-2.00894	1.55247	-1.94642	1.29264	-0.090486	3.06079	2.46267	1.78997	-2.00894	0.567685	-0.32689	1.81099	-0.109484
22678	-1.85649	-2.0265	#N/A	down	Zfp2	9930007F06Rik|Fnp-2|Zfp-2|mkr-2|mszf87	22678	ENSMUSG00000049321	GO:0003676|GO:0003677|GO:0005622|GO:0005634|GO:0006351|GO:0006355|GO:0008150|GO:0008270|GO:0046872	chr11	50916161	50898712	-	zinc finger protein 2	0.0233946	-0.27632	0.46657	-0.0908003	-1.55192	-1.89744	-0.90938	-0.0364971	0.117431	0.645705	0.071215	-0.821362	-0.947773	0.381568
30045	-1.85632	#N/A	#N/A	down	Dnajc12	Jdp1|mJDP1	30045	ENSMUSG00000036764	GO:0005575|GO:0006457|GO:0008150|GO:0031072|GO:0051082	chr10	63408840	63382443	+	DnaJ (Hsp40) homolog, subfamily C, member 12	0.463705	0.399616	0.970515	-0.0919075	-0.47042	0.552138	-0.144952	-0.593472	1.24999	0.729858	0.611279	-0.281164	-0.0620956	0.989927
104776	-1.85358	#N/A	#N/A	down	Aldh6a1	1110038I05Rik|AI314632|Mmsdh	104776	ENSMUSG00000021238	GO:0004491|GO:0005634|GO:0005739|GO:0006210|GO:0006573|GO:0006574|GO:0008152|GO:0016491|GO:0016620|GO:0016790|GO:0018478|GO:0019484|GO:0019859|GO:0050873|GO:0055114	chr12	84450950	84430720	-	aldehyde dehydrogenase family 6, subfamily A1	-0.22352	0.291742	-0.0852413	-0.643216	-1.14876	-0.830499	-0.473006	-0.894112	-0.987812	-0.189173	-0.00567309	-0.89599	-0.732539	-0.588493
99031	-1.85296	#N/A	#N/A	down	Osbpl6	1110062M20Rik|AI596402|ORP-6|mKIAA4128	99031	ENSMUSG00000042359	GO:0003674|GO:0005543|GO:0005575|GO:0006810|GO:0006869|GO:0008150|GO:0008289	chr2	76600647	76406538	+	oxysterol binding protein-like 6	-0.591681	-1.13507	-0.348326	-1.84106	-1.32199	-1.56428	-0.00816917	-0.794363	0.130862	-1.33898	-0.691693	-1.58152	-0.788938	-0.604061
233813	-1.85126	-2.14578	#N/A	down	Vwa3a	E030013G06Rik	233813	ENSMUSG00000030889	GO:0003674|GO:0005575|GO:0008150	chr7	120805540	120739557	+	von Willebrand factor A domain containing 3A	-0.0137308	0.602922	1.26566	-0.079463	-0.460987	0.013731	-1.16813	-0.295249	0.479357	-0.601321	0.618284	-0.270225	-0.483217	-0.0609818
72997	-1.85097	#N/A	#N/A	down	2900056M20Rik	2810454L23Rik	72997			chrX	152327493	152294828	-	RIKEN cDNA 2900056M20 gene	-0.222249	0.0234857	0.404447	-0.429388	-1.21005	0.326592	-0.120732	0.074079	-0.206543	-0.535305	0.0685611	-0.81972	0.0933131	-0.370924
15213	-1.85081	#N/A	-2.38944	down	Hey1	AI316788|AI414254|CHF2|HRT1|Herp2|Hesr1|bHLHb31|hesr-1	15213	ENSMUSG00000040289	GO:0000122|GO:0000988|GO:0001568|GO:0001570|GO:0002076|GO:0003198|GO:0003199|GO:0003222|GO:0003700|GO:0005634|GO:0006351|GO:0006355|GO:0007219|GO:0009948|GO:0010629|GO:0035939|GO:0043565|GO:0045669|GO:0045746|GO:0045892|GO:0060840|GO:2000678|GO:2000820	chr3	8667038	8663359	-	hairy/enhancer-of-split related with YRPW motif 1	0.673531	0.461854	0.672885	0.340994	-0.911796	0.0235004	-0.0235009	-0.217385	-1.0922	-0.215629	0.602757	-0.285401	-0.0724618	-0.653916
72535	-1.84992	#N/A	#N/A	down	Aldh1b1	2700007F14Rik	72535	ENSMUSG00000035561	GO:0004029|GO:0005634|GO:0005739|GO:0008152|GO:0016491|GO:0016620|GO:0043231|GO:0055114	chr4	45804608	45799022	+	aldehyde dehydrogenase 1 family, member B1	1.79945	-0.986195	0.0975666	-1.11842	-0.0492859	-1.8965	1.09157	1.28072	0.577661	-1.18962	0.303606	-0.583855	0.158597	-0.30598
319468	-1.84956	#N/A	#N/A	down	Ppm1h	A430075L18Rik|ARHCL1|C030002B11Rik	319468	ENSMUSG00000034613	GO:0003674|GO:0003824|GO:0004721|GO:0005575|GO:0008150|GO:0016787	chr10	122945793	122678762	+	protein phosphatase 1H (PP2C domain containing)	-1.07424	-0.523831	-1.0007	-1.77167	-1.73519	-1.61023	-0.751098	-1.06998	-1.54709	-1.11797	-0.866254	-1.75343	-1.14377	-1.33253
320705	-1.8494	#N/A	#N/A	down	Bend6	B230209C24Rik	320705	ENSMUSG00000042182	GO:0003674|GO:0005575|GO:0008150	chr1	33907621	33852052	-	BEN domain containing 6	0.474822	0.440712	-0.461825	-0.632511	-0.839134	-0.063097	-0.485275	-0.675546	-0.165084	-0.104566	0.151236	-0.735822	-0.407973	-0.134825
212980	-1.84808	#N/A	#N/A	down	Slc45a3	2210413P12Rik|AU023994|AU043764|IPCA-6|PRST|Pcanap6	212980	ENSMUSG00000026435	GO:0003674|GO:0005575|GO:0006810|GO:0008150|GO:0016020|GO:0016021|GO:0055085	chr1	131982972	131962915	+	solute carrier family 45, member 3	-0.536688	-0.562052	-0.011003	-1.22875	-1.28312	-1.33565	-0.692039	-0.354113	-1.31355	-0.244931	-0.369915	-1.25594	-0.793932	-0.779242
17970	-1.84712	#N/A	#N/A	down	Ncf2	NOXA2|Ncf-2|p67phox	17970	ENSMUSG00000026480	GO:0001669|GO:0005515|GO:0005730|GO:0005737|GO:0005829|GO:0006742|GO:0006801|GO:0008022|GO:0009749|GO:0014070|GO:0016020|GO:0016175|GO:0032496|GO:0032870|GO:0042554|GO:0043525|GO:0045777|GO:0048365	chr1	152836990	152807890	+	neutrophil cytosolic factor 2	-0.198738	-0.231807	0.434644	-0.862728	-0.90509	-0.0304971	-0.132413	-0.282477	-0.0831203	-0.0782204	0.00136646	-0.883909	-0.148463	-0.0806704
66425	-1.84624	#N/A	-2.17608	down	Pcp4l1	1500036F01Rik	66425	ENSMUSG00000038370	GO:0003674|GO:0005575|GO:0008150	chr1	171196268	171173264	-	Purkinje cell protein 4-like 1	-1.99315	-1.00863	-1.55112	-3.13706	-1.66738	-1.8655	-1.89144	-1.20619	-4.08483	-1.1939	-1.51763	-2.40222	-1.65438	-2.63936
52685	-1.84608	#N/A	#N/A	down	Cd300lg	2310016B05Rik|Clm9|D11Ertd736e	52685	ENSMUSG00000017309	GO:0005768|GO:0005886|GO:0016020|GO:0016021	chr11	102055617	102041511	+	CD300 antigen like family member G	0.015202	-1.37355	-0.235341	-1.65778	-1.17361	-1.11393	-1.29579	-1.72247	-1.54666	0.00798702	-0.53123	-1.41569	-1.37739	-0.769337
269695	-1.84587	#N/A	#N/A	down	Rnft2	AW049082|B830028P19Rik|Tmem118	269695	ENSMUSG00000032850	GO:0003674|GO:0005575|GO:0008150|GO:0008270|GO:0016020|GO:0016021|GO:0046872	chr5	118245025	118190736	-	ring finger protein, transmembrane 2	0.706139	-0.00123262	0.0628428	-0.304615	-0.952155	-0.498092	0.229095	-0.262122	0.13729	-0.218699	0.255916	-0.628385	-0.17704	-0.0407047
50764	-1.84378	#N/A	#N/A	down	Fbxo15	AU019763|Fbx15|ecat3	50764	ENSMUSG00000034391	GO:0004842|GO:0005515|GO:0016567|GO:0019005	chr18	84981392	84935025	+	F-box protein 15	-0.281979	0.0274262	-0.652607	-0.587984	-1.78213	-0.118532	0.0424051	-0.0274258	-1.00465	-0.783484	-0.302387	-1.18505	-0.0345174	-0.894067
257871	-1.84316	-2.24377	#N/A	down	Olfr1372-ps1	GA_x5J8B7TR6JS-3-632|MOR256-54P|NP_TR6JSE50FPA	257871			chr11	52157907	52154876	-	olfactory receptor 1372, pseudogene 1	1.10097	0.667545	1.66827	0.164342	0.362483	-0.461727	0.532761	-0.132013	0.581604	0.152039	1.1456	0.263412	-0.0203264	0.366821
277010	-1.84062	#N/A	#N/A	down	Marveld1	AI504298|Mrvldc1	277010	ENSMUSG00000044345	GO:0003674|GO:0005575|GO:0005634|GO:0005737|GO:0005856|GO:0005886|GO:0007049|GO:0008150|GO:0016020|GO:0016021	chr19	42151703	42147389	+	MARVEL (membrane-associating) domain containing 1	0.262797	0.464917	-0.489365	-0.712107	-0.889384	-0.507935	-0.342062	-0.479409	-0.137628	-0.212281	0.0794498	-0.800745	-0.443135	-0.174954
209027	-1.8406	#N/A	#N/A	down	Pycr1		209027	ENSMUSG00000025140	GO:0000166|GO:0004735|GO:0005739|GO:0006561|GO:0006950|GO:0008652|GO:0016491|GO:0034599|GO:0042802|GO:0055114	chr11	120643670	120635712	-	pyrroline-5-carboxylate reductase 1	0.229367	0.37679	0.419727	-0.291972	-0.784455	-0.709237	0.0814171	-0.269365	0.00441074	-0.00941563	0.341961	-0.538213	-0.299062	-0.00250244
29820	-1.84004	#N/A	#N/A	down	Tnfrsf19	AL023044|AW123854|TAJ|TAJ-ALPHA|TRADE|Troy	29820	ENSMUSG00000060548	GO:0001942|GO:0005576|GO:0005886|GO:0016020|GO:0016021|GO:0043123	chr14	61046855	60963834	-	tumor necrosis factor receptor superfamily, member 19	-0.786537	-1.44016	-1.47004	-3.30752	-0.916452	0.236338	-0.7756	-0.317755	-0.736964	-0.378714	-1.23225	-2.11198	-0.285673	-0.557839
56635	-1.83997	#N/A	#N/A	down	Prl2a1	PLP-M|Prlpm	56635	ENSMUSG00000022886	GO:0005179|GO:0005576|GO:0008150	chr13	27808716	27801655	+	prolactin family 2, subfamily a, member 1	-0.520818	-0.221845	-0.188713	-1.05709	-1.32319	-0.338334	-0.683968	-1.21731	-1.33693	-0.296839	-0.310459	-1.19014	-0.746538	-0.816886
15932	-1.83917	#N/A	#N/A	down	Idua	6030426D08	15932	ENSMUSG00000033540	GO:0000902|GO:0003824|GO:0003940|GO:0004553|GO:0005764|GO:0005975|GO:0007040|GO:0008152|GO:0016787|GO:0016798|GO:0035108|GO:0043169|GO:0048705|GO:0048878	chr5	108684558	108669106	+	iduronidase, alpha-L-	-0.91069	-0.813942	-1.21868	-1.6853	-2.03501	-1.27972	-0.862363	-0.909319	-1.40663	-0.590757	-0.981106	-1.86016	-1.01713	-0.998695
381845	-1.83892	#N/A	#N/A	down	2310014L17Rik	AV237412|C77118	381845	ENSMUSG00000033967	GO:0003674|GO:0005575|GO:0008150|GO:0046872	chr7	12931072	12927416	+	RIKEN cDNA 2310014L17 gene	-0.26356	-0.31198	-0.125871	-0.87602	-1.34931	-0.465726	-1.43861	0.0263391	0.185452	-0.828219	-0.233804	-1.11266	-0.626	-0.321384
66253	-1.83885	#N/A	-1.92753	down	Aig1	1500031O19Rik|AV064870|AW413422|CGI-103	66253	ENSMUSG00000019806	GO:0003674|GO:0005575|GO:0008150|GO:0016020|GO:0016021	chr10	13868830	13652709	-	androgen-induced 1	0.245913	0.298264	-0.237962	-0.988288	-0.565175	-0.227089	-0.897706	-0.823576	-1.38251	-0.306852	0.102071	-0.776732	-0.649457	-0.84468
94216	-1.83736	#N/A	-3.33622	down	Col4a6	BB116301	94216	ENSMUSG00000031273	GO:0005198|GO:0005581|GO:0005587|GO:0005604|GO:0030198|GO:0071230	chrX	141474076	141165403	-	collagen, type IV, alpha 6	-0.105723	-0.587584	0.532703	-1.30478	-0.557566	1.28639	1.64218	1.22548	0.105723	-3.68922	-0.0535345	-0.931171	1.38468	-1.79175
70417	-1.83564	-1.86011	#N/A	down	Megf10	3000002B06Rik|Gm331	70417	ENSMUSG00000024593	GO:0001891|GO:0003674|GO:0005886|GO:0006909|GO:0007155|GO:0007517|GO:0014719|GO:0014816|GO:0014841|GO:0016020|GO:0016021|GO:0034109|GO:0042995|GO:0043654|GO:0048641|GO:0051147|GO:0055001	chr18	57297467	57133090	+	multiple EGF-like-domains 10	0.999306	1.63875	0.559729	-0.026211	0.405497	0.359215	0.347277	-0.194877	0.570338	1.13648	1.06593	0.189643	0.170538	0.853409
279572	-1.83553	#N/A	-2.23919	down	Tlr13	AI666735|Gm713	279572	ENSMUSG00000033777	GO:0002755|GO:0005515|GO:0005622|GO:0005737|GO:0006954|GO:0007165|GO:0009615|GO:0016020|GO:0016021|GO:0042803|GO:0043408|GO:0045087	chrX	106160493	106143275	+	toll-like receptor 13	-0.219632	-0.945419	-0.223683	-0.60311	-2.07511	-0.628246	0.376267	-0.657741	-2.02493	-1.22685	-0.462911	-1.33911	-0.30324	-1.62589
67182	-1.83526	#N/A	-4.45013	down	Pdzk1ip1	0610007F13Rik|2700030M23Rik|AU046042|Map17	67182	ENSMUSG00000028716	GO:0003674|GO:0005575|GO:0008150|GO:0016020|GO:0016021	chr4	115093894	115088708	+	PDZK1 interacting protein 1	1.03698	0.991911	0.997384	0.187377	0.0781784	-0.0861421	0.57703	0.100667	-2.5428	0.252626	1.00876	0.132778	0.197185	-1.14509
18815	-1.83236	#N/A	-2.47081	down	Plg	AI649309|Pg	18815	ENSMUSG00000059481	GO:0003824|GO:0004175|GO:0004252|GO:0005576|GO:0005615|GO:0006508|GO:0006915|GO:0006917|GO:0007596|GO:0007599|GO:0008233|GO:0008236|GO:0010812|GO:0016525|GO:0016787|GO:0019897|GO:0019904|GO:0022617|GO:0031232|GO:0034185|GO:0042246|GO:0042730|GO:0043231|GO:0043498|GO:0045445|GO:0046716|GO:0048771|GO:0051603|GO:0051918|GO:0051919|GO:0060707|GO:0060716|GO:0071674	chr17	12419384	12378609	+	plasminogen	2.35704	-4.7672	1.27026	-3.11972	0.612384	0.680476	2.80736	1.71431	0.654368	-4.02427	-0.379967	-1.25367	1.73405	-1.68495
17880	-1.83216	#N/A	-2.21081	down	Myh11	AV071570|SM1|SM2|smMHC	17880	ENSMUSG00000018830	GO:0000166|GO:0001725|GO:0003774|GO:0003779|GO:0005524|GO:0005859|GO:0006939|GO:0008152|GO:0008307|GO:0016459|GO:0030485|GO:0048251|GO:0048739	chr16	14291408	14194527	-	myosin, heavy polypeptide 11, smooth muscle	-0.790925	-0.277982	-0.125342	-1.25047	-1.29278	-1.19406	-0.437426	0.220856	-2.33115	-0.754169	-0.398083	-1.27163	-0.470211	-1.54266
74054	-1.83172	-4.29982	#N/A	down	4931406B18Rik	4930538L19Rik	74054	ENSMUSG00000013353	GO:0003674|GO:0005575|GO:0008150	chr7	43505938	43492044	-	RIKEN cDNA 4931406B18 gene	0.241076	-0.41071	-0.697683	-0.904396	-1.42022	-2.9455	-2.95744	-1.2772	-0.918804	-0.7532	-0.289106	-1.16231	-2.39338	-0.836002
74337	-1.82824	#N/A	-2.21429	down	Palm3	4432412L15Rik|AL024300	74337	ENSMUSG00000047986	GO:0000166|GO:0001960|GO:0003674|GO:0005524|GO:0005575|GO:0005737|GO:0005886|GO:0008063|GO:0016020|GO:0032496	chr8	84030295	84021474	+	paralemmin 3	1.42103	0.292412	0.496347	0.293415	-0.561136	-0.430263	0.717733	1.39598	-0.0208755	-0.799618	0.736596	-0.13386	0.56115	-0.410247
13019	-1.82785	#N/A	#N/A	down	Ctf1	CT-1	13019	ENSMUSG00000042340	GO:0005125|GO:0005146|GO:0005576|GO:0005615|GO:0007399|GO:0048666|GO:0048861	chr7	127718185	127712736	+	cardiotrophin 1	0.251843	-0.0721779	-0.905382	-1.05104	-1.17306	-0.215304	-1.48437	-1.29621	-0.350472	-1.40466	-0.241906	-1.11205	-0.998627	-0.877564
18779	-1.82777	#N/A	-1.81801	down	Pla2r1	Pla2-r|Pla2g1br|Pla2r	18779	ENSMUSG00000054580	GO:0001816|GO:0004872|GO:0005576|GO:0005886|GO:0006897|GO:0006898|GO:0009986|GO:0016020|GO:0016021|GO:0030246|GO:0043274|GO:0043517|GO:0072593|GO:0090238|GO:0090399|GO:0090403|GO:1900138|GO:1900139	chr2	60553308	60417543	-	phospholipase A2 receptor 1	0.329419	1.10048	0.538547	-0.488188	0.0603147	-0.719272	0.541995	0.56682	-0.952744	0.540322	0.65615	-0.213937	0.129847	-0.206211
58518	-1.82627	#N/A	#N/A	down	Cts6	1600022N02Rik	58518	ENSMUSG00000021441	GO:0003674|GO:0005575|GO:0008150	chr13	61203392	61195147	-	cathepsin 6	-9.35977	-9.16722	-10.3875	-10.5646	-10.4495	-9.36376	-9.61048	-9.55311	-10.6856	-9.37896	-9.63817	-10.5071	-9.50912	-10.0323
12364	-1.82569	#N/A	#N/A	down	Casp12		12364	ENSMUSG00000025887	GO:0002020|GO:0004175|GO:0004197|GO:0005515|GO:0005622|GO:0005634|GO:0005783|GO:0005829|GO:0006508|GO:0006915|GO:0006917|GO:0006926|GO:0008233|GO:0008234|GO:0016540|GO:0016787|GO:0030968|GO:0042981|GO:0043065|GO:0043231|GO:0043280|GO:0070059	chr9	5373034	5345476	+	caspase 12	-0.550805	0.403517	-0.374306	-1.68807	-0.39654	-0.506785	-0.120963	0.0703673	-0.5472	-0.536874	-0.173865	-1.0423	-0.185793	-0.542037
434156	-1.82558	#N/A	#N/A	down	Eid2b	3010005C08Rik	434156	ENSMUSG00000070705	GO:0003674|GO:0005575|GO:0008150	chr7	28280129	28277706	+	EP300 interacting inhibitor of differentiation 2B	-0.621429	-1.58442	-1.2011	-2.03857	-1.96944	-2.49472	-1.28426	-1.73937	-2.34249	-1.52481	-1.13565	-2.00401	-1.83945	-1.93365
83379	-1.8241	#N/A	#N/A	down	Klb	AV071179|betaKlotho	83379	ENSMUSG00000029195	GO:0003824|GO:0004553|GO:0005886|GO:0005975|GO:0008284|GO:0008543|GO:0016020|GO:0016021|GO:0017134|GO:0043169|GO:0090080	chr5	65384003	65348411	+	klotho beta	0.268245	-0.909609	0.435777	-1.95482	0.0833936	-0.707316	1.21537	0.503722	0.0954146	-1.59843	-0.068529	-0.935711	0.337259	-0.751507
72000	-1.82386	#N/A	#N/A	down	1600016N20Rik		72000	ENSMUSG00000025500	GO:0003674|GO:0005575|GO:0008150	chr7	141214080	141210043	-	RIKEN cDNA 1600016N20 gene	-0.478104	0.0318236	-0.17428	-1.173	-0.974697	-0.754862	-0.00160933	0.0902796	-0.312602	-0.302989	-0.206854	-1.07385	-0.222064	-0.307795
14268	-1.81956	#N/A	#N/A	down	Fn1	E330027I09|Fn|Fn-1	14268	ENSMUSG00000026193	GO:0002020|GO:0005515|GO:0005577|GO:0005578|GO:0005604|GO:0005615|GO:0005793|GO:0007044|GO:0007155|GO:0007160|GO:0007161|GO:0010952|GO:0016324|GO:0016504|GO:0018149|GO:0030198|GO:0031012|GO:0034446|GO:0042060|GO:0045340	chr1	71653234	71585473	-	fibronectin 1	-0.983288	-0.614855	-0.989489	-1.89567	-1.55659	-1.07454	-1.1465	-1.32199	-1.77365	-1.14162	-0.862544	-1.72613	-1.18101	-1.45764
233781	-1.81878	#N/A	#N/A	down	Xylt1	8030490L12	233781	ENSMUSG00000030657	GO:0005783|GO:0005794|GO:0006024|GO:0008375|GO:0016020|GO:0016021|GO:0016740|GO:0016757|GO:0030158|GO:0030166|GO:0034605|GO:0048681	chr7	117667630	117380979	+	xylosyltransferase 1	0.117427	0.50545	-0.39478	-0.842335	-0.731543	-0.190619	-0.504026	-0.615811	-0.330731	0.033371	0.0760323	-0.786939	-0.436819	-0.14868
114715	-1.81791	#N/A	-1.8221	down	Spred1	5730461F13Rik|AL024345|AW047647	114715	ENSMUSG00000027351	GO:0000188|GO:0005173|GO:0005515|GO:0005634|GO:0005737|GO:0005886|GO:0007275|GO:0009966|GO:0010801|GO:0010923|GO:0016020|GO:0019901|GO:0019902|GO:0030291|GO:0043517|GO:0071901|GO:0090311	chr2	117172853	117121071	+	sprouty protein with EVH-1 domain 1, related sequence	-0.549607	-0.192127	-0.26689	-1.73306	-0.663922	-0.774167	-0.713371	-0.235062	-1.84518	-0.558433	-0.336208	-1.19849	-0.5742	-1.20181
68774	-1.81783	#N/A	#N/A	down	Ms4a6d	1110058E16Rik|AI447446|Ms4a11	68774	ENSMUSG00000024679	GO:0003674|GO:0005575|GO:0008150|GO:0016020|GO:0016021	chr19	11604804	11586606	-	membrane-spanning 4-domains, subfamily A, member 6D	-0.240578	-1.88784	0.0651209	-0.292074	-2.8079	-0.333181	1.19451	-0.180056	-0.765914	-0.626305	-0.687767	-1.54999	0.227092	-0.69611
106347	-1.81717	-1.85134	#N/A	down	Ildr1	AU041483|AU044638	106347	ENSMUSG00000022900	GO:0003674|GO:0005575|GO:0005886|GO:0008150|GO:0016020|GO:0016021	chr16	36726741	36694038	+	immunoglobulin-like domain containing receptor 1	0.507994	0.735557	-0.262311	-0.705125	-0.36411	-0.312913	-0.443319	-0.92823	-0.281435	-0.469618	0.32708	-0.534617	-0.561488	-0.375526
94094	-1.81644	#N/A	#N/A	down	Trim34a	Trim34|Trim34-1	94094	ENSMUSG00000056144	GO:0005622|GO:0005737|GO:0008270|GO:0046872|GO:0070206	chr7	104262236	104244457	+	tripartite motif-containing 34A	-0.295522	-0.0128522	0.0128522	-0.788099	-1.13114	-0.394768	-1.04358	-0.671854	-0.628624	-0.456282	-0.0985074	-0.959617	-0.703402	-0.542453
50798	-1.8151	#N/A	#N/A	down	Gne	2310066H07Rik|DMRV|GLCNE|IBM2|NM|Uae1	50798	ENSMUSG00000028479	GO:0000166|GO:0003824|GO:0005524|GO:0005737|GO:0005829|GO:0005975|GO:0006047|GO:0006054|GO:0008152|GO:0008761|GO:0009103|GO:0009384|GO:0016301|GO:0016310|GO:0016740|GO:0016773|GO:0016853|GO:0046380|GO:0046872	chr4	44084177	44034075	-	glucosamine (UDP-N-acetyl)-2-epimerase/N-acetylmannosamine kinase	0.284122	0.48453	0.0159187	-0.640544	-0.5565	0.168793	-0.219517	-0.624386	-0.0660753	-0.0904493	0.261524	-0.598522	-0.225037	-0.0782623
329502	-1.81386	-2.09823	#N/A	down	Pla2g4e	2310026J01Rik|C230096D22|Pla2epsilon	329502	ENSMUSG00000050211	GO:0004620|GO:0004623|GO:0005737|GO:0005764|GO:0008152|GO:0009395|GO:0016020|GO:0016042|GO:0016787|GO:0046872	chr2	120245335	120166412	-	phospholipase A2, group IVE	0.428296	0.672637	-0.50313	-0.719979	-0.599605	-0.85977	-0.540429	-1.20952	-0.2936	-0.852102	0.199268	-0.659792	-0.869908	-0.572851
69202	-1.81364	#N/A	#N/A	down	Ptms	2610009E16Rik	69202	ENSMUSG00000030122	GO:0005829|GO:0008150|GO:0008270	chr6	124917946	124913675	-	parathymosin	-0.539008	-0.127066	-0.874422	-1.45915	-1.28561	-0.995325	-0.690598	-0.519996	-1.04676	-0.521808	-0.513499	-1.37238	-0.735306	-0.784284
18163	-1.81312	#N/A	#N/A	down	Ctnnd2	Catnd2|Nprap|neurojugin	18163	ENSMUSG00000022240	GO:0001763|GO:0005634|GO:0006351|GO:0006355|GO:0007155|GO:0007275|GO:0007612|GO:0014069|GO:0030054|GO:0043005|GO:0048167	chr15	31029343	30172593	+	catenin (cadherin associated protein), delta 2	-0.399191	-0.475438	-1.05123	-1.6055	-1.39536	-1.11328	-0.214469	-0.944215	-0.961053	-0.33538	-0.641953	-1.50043	-0.757322	-0.648217
12176	-1.81292	#N/A	#N/A	down	Bnip3	Nip3	12176	ENSMUSG00000078566	GO:0001666|GO:0005515|GO:0005634|GO:0005635|GO:0005654|GO:0005737|GO:0005739|GO:0005740|GO:0005741|GO:0006309|GO:0006338|GO:0006915|GO:0006917|GO:0008219|GO:0010637|GO:0016020|GO:0016021|GO:0030425|GO:0031307|GO:0031966|GO:0035694|GO:0042802|GO:0042803|GO:0042981|GO:0043065|GO:0043243|GO:0043653|GO:0045837|GO:0046902|GO:0046982|GO:0048102|GO:0050873|GO:0051020|GO:0051402|GO:0051607|GO:0070301|GO:…	chr7	138909506	138890836	-	BCL2/adenovirus E1B interacting protein 3	-1.08649	-1.07699	-0.680284	-1.79952	-1.81295	-0.646882	-1.06235	-1.39113	-1.31366	-0.724028	-0.94792	-1.80624	-1.03345	-1.01884
14421	-1.81182	#N/A	#N/A	down	B4galnt1	4933429D13Rik|Gal-NAc-T|GalNAc-T|GalNAcT|Galgt1|Ggm-2|Ggm2	14421	ENSMUSG00000006731	GO:0001574|GO:0003947|GO:0005794|GO:0005886|GO:0006687|GO:0007283|GO:0008376|GO:0016020|GO:0016021|GO:0016740|GO:0016757|GO:0016758|GO:0019915|GO:0030173|GO:0030259	chr10	127172340	127165156	+	beta-1,4-N-acetyl-galactosaminyl transferase 1	-1.70314	-0.626079	-0.919536	-2.30576	-1.57495	-1.52578	-1.65818	-1.18393	-2.36631	-0.518573	-1.08292	-1.94036	-1.45596	-1.44244
224090	-1.81108	#N/A	#N/A	down	Tmem44	1700007N03Rik|9330161C17Rik|B230220N21	224090	ENSMUSG00000022537	GO:0003674|GO:0005575|GO:0008150	chr16	30550578	30511855	-	transmembrane protein 44	0.0139027	-0.0169582	-0.555702	-1.08041	-1.00579	-1.43796	0.48825	-0.769664	-0.219206	-1.00862	-0.186253	-1.0431	-0.573126	-0.613914
432870	-1.80991	#N/A	#N/A	down	Gm5464	EG432870	432870	ENSMUSG00000075553	GO:0003674|GO:0005575|GO:0008150	chr14	66871005	66868850	+	predicted gene 5464	0.71346	-0.224483	-0.054565	-0.245681	-1.17654	-0.456713	0.116312	0.429315	0.154948	-0.39588	0.144804	-0.711112	0.029638	-0.120466
18399	-1.80969	#N/A	#N/A	down	Slc22a6	NKT|Oat1|Orctl1|mOat1	18399	ENSMUSG00000024650	GO:0005452|GO:0005886|GO:0005887|GO:0005901|GO:0006820|GO:0008514|GO:0015075|GO:0015347|GO:0015711|GO:0015742|GO:0016020|GO:0016021|GO:0016323|GO:0022857|GO:0034220|GO:0043234|GO:0043252|GO:0055085|GO:0097254	chr19	8628299	8617996	+	solute carrier family 22 (organic anion transporter), member 6	3.36479	-0.675463	3.03189	-0.675463	2.77812	0.345948	3.79344	2.79186	2.82011	-0.675463	1.90707	1.05133	2.31042	1.07232
210293	-1.80913	#N/A	-2.10774	down	Dock10	9330153B10Rik|A630054M16Rik|Jr4|Jr5|R75174|ZIZ3|Zizimin3|mKIAA0694	210293	ENSMUSG00000038608	GO:0005089|GO:0005575|GO:0017048|GO:0050790	chr1	80758553	80501073	-	dedicator of cytokinesis 10	-0.890212	-0.739918	-0.30191	-1.56907	-1.42955	-0.899143	-0.568204	-0.613266	-1.77988	-1.65954	-0.644013	-1.49931	-0.693538	-1.71971
14313	-1.80648	#N/A	#N/A	down	Fst	AL033346	14313	ENSMUSG00000021765	GO:0000122|GO:0002244|GO:0005576|GO:0005634|GO:0005737|GO:0007276|GO:0007389|GO:0008585|GO:0030509|GO:0031069|GO:0032926|GO:0042475|GO:0043395|GO:0043616|GO:0045596|GO:0048185|GO:0051798	chr13	114458730	114452262	-	follistatin	0.339083	0.877142	1.00146	0.112123	-0.340034	-0.0589743	0.985541	0.676626	0.631552	0.568412	0.739228	-0.113955	0.534398	0.599982
210356	-1.80578	#N/A	#N/A	down	Nckap5	8430408F21|D130011D22Rik|E030049G20Rik|Erih1|Erih2|Gm1548|Nap5	210356	ENSMUSG00000049690	GO:0003674|GO:0005575|GO:0008150	chr1	126830632	125913636	-	NCK-associated protein 5	0.0652804	-0.0104108	0.335171	-1.24122	-0.203992	-0.333192	0.493615	0.419788	-0.0496645	-1.28784	0.130014	-0.722606	0.193404	-0.668751
68588	-1.80409	#N/A	#N/A	down	Cthrc1	1110014B07Rik	68588	ENSMUSG00000054196	GO:0005109|GO:0005515|GO:0005615|GO:0005737|GO:0016477|GO:0017147|GO:0031012|GO:0032092|GO:0033690|GO:0043932|GO:0045669|GO:0060071|GO:0060122|GO:0090090|GO:0090103|GO:0090177	chr15	39087119	39076932	+	collagen triple helix repeat containing 1	0.0507889	-0.238428	-0.491105	-1.47019	-0.684847	-1.00201	-0.423701	-0.78521	-0.320113	-0.178819	-0.226248	-1.07752	-0.736975	-0.249466
17929	-1.80359	#N/A	-1.85975	down	Myom1	D430047A17Rik	17929	ENSMUSG00000024049	GO:0005200|GO:0005856|GO:0006936|GO:0030017|GO:0031430|GO:0032982	chr17	71126856	71019557	+	myomesin 1	-0.617055	-0.0916977	0.0707088	-1.42244	-0.704655	-0.942361	-0.387349	-0.322757	-1.35231	-0.863265	-0.212681	-1.06355	-0.550823	-1.10779
21912	-1.80126	#N/A	-2.3338	down	Tspan7	1200014P11Rik|A15|AI323365|Cd231|Mxs1|PE31|R74651|TALLA|Tm4sf2	21912	ENSMUSG00000058254	GO:0016020|GO:0016021	chrX	10596604	10485116	+	tetraspanin 7	-0.694232	-0.114288	0.250297	-0.974205	-1.09595	-1.54583	0.0796652	-0.569405	-2.24159	-0.575916	-0.186075	-1.03508	-0.678522	-1.40876
12394	-1.80117	#N/A	#N/A	down	Runx1	AI462102|AML1|Cbfa2|Pebp2a2|Pebpa2b	12394	ENSMUSG00000022952	GO:0000975|GO:0001501|GO:0001701|GO:0001889|GO:0002318|GO:0003677|GO:0003700|GO:0005509|GO:0005515|GO:0005524|GO:0005604|GO:0005634|GO:0006351|GO:0006355|GO:0007417|GO:0008134|GO:0009966|GO:0030097|GO:0030099|GO:0030182|GO:0030853|GO:0030854|GO:0031069|GO:0032526|GO:0035162|GO:0042803|GO:0043231|GO:0045766|GO:0045893|GO:0045944|GO:0046982|GO:0048266|GO:0048666|GO:0060216|GO:0070491|GO:0071336|GO:…	chr16	92826066	92601466	-	runt related transcription factor 1	-1.04016	-0.637208	-0.612706	-1.34659	-1.878	-1.29499	-0.540328	-1.66908	-1.77265	-0.345643	-0.763359	-1.61229	-1.16813	-1.05915
15378	-1.80071	#N/A	#N/A	down	Hnf4a	HNF-4|Hnf4|Hnf4alpha|MODY1|Nr2a1|Tcf14	15378	ENSMUSG00000017950	GO:0000062|GO:0001077|GO:0003677|GO:0003700|GO:0003705|GO:0003707|GO:0004879|GO:0005102|GO:0005504|GO:0005515|GO:0005634|GO:0005667|GO:0005737|GO:0006351|GO:0006355|GO:0006357|GO:0006591|GO:0006629|GO:0006637|GO:0006805|GO:0007164|GO:0007548|GO:0007596|GO:0008134|GO:0008270|GO:0008285|GO:0009749|GO:0010470|GO:0016290|GO:0019216|GO:0023019|GO:0030154|GO:0030308|GO:0030522|GO:0032534|GO:0033159|GO:…	chr2	163572907	163547188	+	hepatic nuclear factor 4, alpha	0.585951	-2.02432	0.334504	-2.0655	-0.367545	-1.0286	1.33053	0.139002	0.123625	-2.43215	-0.367956	-1.21652	0.146975	-1.15426
