# Supplementary material for: Loss of H3K27me3 imprinting in the Sfmbt2 miRNA cluster causes enlargement of cloned mouse placentas
Source: Nat Commun. 2020 May 1;11:2150. doi: 10.1038/s41467-020-16044-8 (PMC7195362; doi:10.1038/s41467-020-16044-8)
Supplement: Supplementary file 8 — Supplementary Data 4 [file 41467_2020_16044_MOESM8_ESM.xlsx]

## Sheet: Supplementary Data 4
Supplementary Data 4. List of upregulated genes in wild-type, miRNA KO, and miRNA/Gab1 KO SCNT placentas at E19.5.
	Fold Change			Regulation	Gene Information										Normalized value (log2)												Normalized value_mean
Gene ID	Fold Change (wild-type Cumulus clone/IVF)	Fold Change (miRNA KO Cumulus clone/IVF)	Fold Change (miRNA/Gab1 KO Cumulus clone/IVF)	Regulation ([E19.5_CCWT] vs [E19.5_IVF])	Gene Symbol	Aliases	Entrez ID	Ensembl ID	GO Accession	Chromosome	End	Start	Strand	Description	IVF_E19.5_rep1	IVF_E19.5_rep2	IVF_E19.5_rep3	WT_SCNT_E19.5_rep1	WT_SCNT_E19.5_rep2	WT_SCNT_E19.5_rep3	miRNAKO_SCNT_E19.5_rep1	miRNAKO_SCNT_E19.5_rep2	miRNAKO_SCNT_E19.5_rep3	miRNA/Gab1KO_SCNT_E19.5_rep1	miRNA/Gab1KO_SCNT_E19.5_rep2	miRNA/Gab1KO_SCNT_E19.5_rep3	IVF_E19.5_mean	WT_SCNT_E19.5_mean	miRNAKO_SCNT_E19.5_mean	miRNA/Gab1KO_SCNT_E19.5_mean
13142	12.3492	4.66853	3.92839	up	Dao	AI987963|Dao-1|Dao1	13142	ENSMUSG00000042096	GO:0000166|GO:0003884|GO:0005102|GO:0005777|GO:0005778|GO:0005829|GO:0006551|GO:0006562|GO:0016491|GO:0016641|GO:0036088|GO:0046983|GO:0055114|GO:0055130|GO:0070178|GO:0071949	chr5	114025460	114003826	+	D-amino acid oxidase	-0.386554	-1.93422	-1.09386	2.23281	2.75579	2.4758	-0.112169	1.90922	1.45723	1.44097	0.0114591	1.05475	-1.13821	2.48814	1.08476	0.835728
213742	9.88812	8.98047	8.34916	up	Xist	A430022B11|AI314753	213742		GO:0005694|GO:0009048	chrX	103483233	103460373	-	inactive X specific transcripts	-5.6304	-3.77694	-0.160745	0.192577	0.123249	0.0331812	-0.0250339	-0.035759	-0.00691795	-0.0297785	0.0400972	-0.39351	-3.18936	0.116336	-0.0225703	-0.12773
16334	8.993	6.53111	12.2337	up	Ins2	AA986540|Ins-2|InsII|Mody|Mody4|proinsulin	16334	ENSMUSG00000000215	GO:0000122|GO:0000165|GO:0000187|GO:0002020|GO:0002674|GO:0005158|GO:0005159|GO:0005179|GO:0005576|GO:0005615|GO:0005634|GO:0005732|GO:0005737|GO:0005975|GO:0006006|GO:0006521|GO:0006953|GO:0006983|GO:0007186|GO:0007257|GO:0007520|GO:0008284|GO:0008286|GO:0010468|GO:0014068|GO:0014902|GO:0015758|GO:0016042|GO:0022898|GO:0030141|GO:0032148|GO:0032270|GO:0032403|GO:0032460|GO:0032880|GO:0033861|GO:…	chr7	142679708	142678656	-	insulin II	0.851393	0	0	5.11704	3.15454	2.08622	3.24987	1.86144	3.86207	2.95814	5.80722	2.92442	0.283798	3.4526	2.99113	3.89659
17175	8.03888	#N/A	#N/A	up	Masp2	MASP-2|MAp19	17175	ENSMUSG00000028979	GO:0001867|GO:0003824|GO:0004252|GO:0005509|GO:0005576|GO:0006508|GO:0006956|GO:0006958|GO:0008233|GO:0008236|GO:0016787|GO:0045087|GO:0046872|GO:0048306	chr4	148615480	148602544	+	mannan-binding lectin serine peptidase 2	0.550765	4.52068	-1.89156	4.43004	4.20845	3.56237	-1.89156	-1.89156	-0.509626	-0.72441	0.0802951	0.0539863	1.05996	4.06695	-1.43092	-0.19671
230959	7.61787	3.95107	3.39675	up	Ajap1	Gm573	230959	ENSMUSG00000039546	GO:0003674|GO:0005575|GO:0005886|GO:0007155|GO:0008150|GO:0016020|GO:0016021|GO:0030054	chr4	153482830	153373221	-	adherens junction associated protein 1	-0.38068	-1.70595	-0.865595	0.798115	2.835	2.20282	0.477012	1.51553	1.00197	0.169556	0.670989	1.4997	-0.984075	1.94531	0.998168	0.780081
319951	7.11559	2.30195	5.35903	up	A230001M10Rik		319951			chr3	102288771	102262405	+	RIKEN cDNA A230001M10 gene	0.0428	-0.0428	-0.202444	2.78319	2.40505	3.10226	-0.181766	1.96717	1.62072	1.64006	3.39121	2.0322	-0.0674815	2.7635	1.13538	2.35449
71685	7.08696	3.13136	3.39534	up	Galnt14	0610033M06Rik	71685	ENSMUSG00000024064	GO:0003674|GO:0004653|GO:0005575|GO:0005794|GO:0005975|GO:0008150|GO:0016020|GO:0016021|GO:0016740|GO:0016757	chr17	73710451	73493751	-	UDP-N-acetyl-alpha-D-galactosamine:polypeptide N-acetylgalactosaminyltransferase 14	-0.606522	-4.36481	-1.76951	0.124815	0.887654	0.722193	-2.39269	0.152182	0.440032	0.243091	-1.75125	0.0579929	-2.24695	0.578221	-0.600157	-0.483389
21689	6.92976	2.76159	3.61706	up	Tekt1	MT14	21689	ENSMUSG00000020799	GO:0000226|GO:0005737|GO:0005874	chr11	72361880	72344720	-	tektin 1	1.52654	1.42496	-2.85697	2.36108	3.1694	2.94246	0.67914	1.69198	2.1199	1.02397	1.77441	2.8606	0.0315081	2.82431	1.49701	1.88633
14943	6.82623	2.63776	22.1994	up	Gzmf	CCP4|Ctla-7|Ctla7|MCSP-3	14943	ENSMUSG00000015441	GO:0003824|GO:0004252|GO:0006508|GO:0008233|GO:0008236|GO:0016787|GO:0019835	chr14	56211407	56205263	-	granzyme F	-4.75759	-4.75759	-4.75759	-2.1622	-1.7109	-2.08641	-4.75759	-2.88446	-2.43278	0.559072	-0.559071	-0.855425	-4.75759	-1.9865	-3.35828	-0.285141
12921	6.75555	4.82413	8.289	up	Crhr1	CRFR1|Crhr	12921	ENSMUSG00000018634	GO:0001666|GO:0001965|GO:0004871|GO:0004888|GO:0004930|GO:0005771|GO:0005802|GO:0005886|GO:0006950|GO:0007165|GO:0007166|GO:0007186|GO:0007188|GO:0007189|GO:0007200|GO:0007204|GO:0007218|GO:0007610|GO:0007613|GO:0008542|GO:0009755|GO:0015056|GO:0016020|GO:0016021|GO:0030425|GO:0030819|GO:0030855|GO:0031982|GO:0032099|GO:0032403|GO:0032811|GO:0033267|GO:0035641|GO:0042277|GO:0042755|GO:0043025|GO:…	chr11	104175518	104132882	+	corticotropin releasing hormone receptor 1	0	0	2.95144	3.83754	3.97397	3.40815	3.49589	2.45809	3.80826	3.30852	4.70217	4.09434	0.983814	3.73989	3.25408	4.03501
14803	6.366	2.24079	#N/A	up	Grid1	GluRdelta1	14803	ENSMUSG00000041078	GO:0004872|GO:0004970|GO:0005215|GO:0005216|GO:0005234|GO:0005515|GO:0005886|GO:0006810|GO:0006811|GO:0016020|GO:0016021|GO:0030054|GO:0030288|GO:0035235|GO:0045202|GO:0045211	chr14	35581115	34820136	+	glutamate receptor, ionotropic, delta 1	-0.0521047	0.876958	-0.905102	2.35545	2.83146	2.744	0.592001	1.11837	1.7014	0.368388	0.95182	0.545761	-0.0267494	2.64364	1.13726	0.62199
71183	6.3054	2.41064	#N/A	up	Clec12b	4933425B16Rik	71183	ENSMUSG00000030158	GO:0005575|GO:0005886|GO:0008150|GO:0016020|GO:0016021|GO:0030246	chr6	129385874	129375513	-	C-type lectin domain family 12, member B	2.50009	1.69712	-1.2644	3.73593	3.72087	3.44577	1.32837	2.27673	3.13596	1.2644	1.48919	1.46149	0.977602	3.63419	2.24702	1.40503
214575	6.11363	2.03525	1.99076	up	Tdrd5	Gm103	214575	ENSMUSG00000060985	GO:0003674|GO:0005737|GO:0007275|GO:0007283|GO:0007286|GO:0030154|GO:0030719|GO:0033391|GO:0043046|GO:0071546	chr1	156303348	156255296	-	tudor domain containing 5	0.63007	-1.61599	-3.41483	0.853563	1.08679	1.49498	-2.03771	-0.255763	0.96833	-2.29711	0.366093	0.510217	-1.46692	1.14511	-0.441714	-0.473602
12961	6.10286	2.57546	5.10527	up	Crybb2	Aey2|Cryb-2|Phil	12961	ENSMUSG00000042240	GO:0005212|GO:0007601|GO:0042802|GO:0042803|GO:0043010	chr5	113068766	113058265	-	crystallin, beta B2	-1.48759	-3.2279	0.506717	1.2039	1.54664	0.869152	-0.53858	-0.17212	0.596428	1.12232	1.71877	0.006109	-1.40292	1.20656	-0.0380909	0.949064
11517	5.93443	2.60426	5.25424	up	Adcyap1r1	2900024I10Rik|AI846590|PAC1|PAC1R|PACAP1-R	11517	ENSMUSG00000029778	GO:0004871|GO:0004888|GO:0004930|GO:0004999|GO:0005515|GO:0005737|GO:0005768|GO:0005791|GO:0005886|GO:0005901|GO:0005923|GO:0007165|GO:0007166|GO:0007186|GO:0007202|GO:0007275|GO:0007283|GO:0008179|GO:0009986|GO:0010524|GO:0016020|GO:0016021|GO:0019933|GO:0030154|GO:0030306|GO:0030819|GO:0042923|GO:0043005|GO:0060548|GO:0060732	chr6	55501455	55451980	+	adenylate cyclase activating polypeptide 1 receptor 1	-1.06636	-2.30916	-0.627506	0.721396	1.73299	1.24991	-0.711163	0.359773	0.49098	1.32676	1.42896	0.421706	-1.33434	1.23477	0.0465298	1.05914
104582	5.71556	#N/A	#N/A	up	Rprml	AW049332	104582	ENSMUSG00000046215	GO:0003674|GO:0005575|GO:0008150|GO:0016020|GO:0016021	chr11	103650580	103649509	+	reprimo-like	0.160747	1.09784	-0.876709	2.62995	2.58408	2.71254	-2.17796	2.05999	1.20612	-0.215953	0.0484405	0.0962677	0.127293	2.64219	0.362717	-0.0237484
16204	5.67378	2.83276	2.14993	up	Fabp6	I-15P|I-BABP|ILBP|ILBP3|Illbp	16204	ENSMUSG00000020405	GO:0005215|GO:0005504|GO:0005737|GO:0005829|GO:0006810|GO:0008206|GO:0008289	chr11	43601562	43596040	-	fatty acid binding protein 6, ileal (gastrotropin)	1.2039	0.0317948	-1.12785	2.57552	2.59059	2.45466	0.976385	2.03062	1.60747	1.42192	-0.0779018	2.07669	0.0359481	2.54026	1.53816	1.14024
229933	5.38455	2.08987	7.55115	up	Clca5	4732440A06|AI586120|Clca2	229933	ENSMUSG00000036960	GO:0005254|GO:0005886|GO:0006810|GO:0006811|GO:0006821|GO:0007155|GO:0015276|GO:0016020|GO:0016021|GO:0030054|GO:0034220	chr3	145099041	145070265	-	chloride channel calcium activated 5	-3.81432	-2.17995	-2.27947	-0.314589	-0.101996	-0.570668	-1.2217	-3.35778	-0.504005	0.0395741	-0.279808	0.716593	-2.75791	-0.329084	-1.69449	0.158787
100125339	5.26075	#N/A	#N/A	up	A230020J21Rik	ENSMUSG00000066596	100125339			chr1	191029781	191025351	+	RIKEN cDNA A230020J21 gene	2.7861	-0.317804	-1.55557	2.4957	3.04875	2.55408	1.06597	0.170198	0.247622	-0.434797	0.383003	-1.10639	0.304241	2.69951	0.494596	-0.38606
56847	5.07794	2.16707	#N/A	up	Aldh1a3	ALDH6|RALDH3|V1	56847	ENSMUSG00000015134	GO:0001758|GO:0002072|GO:0002138|GO:0004028|GO:0004029|GO:0004030|GO:0005737|GO:0008152|GO:0016491|GO:0016620|GO:0021768|GO:0031076|GO:0042573|GO:0042574|GO:0042803|GO:0043065|GO:0048048|GO:0048386|GO:0055114|GO:0060166|GO:0060324|GO:0070324|GO:0070403	chr7	66427477	66390893	-	aldehyde dehydrogenase family 1, subfamily A3	0.495466	0.109244	-1.8725	1.52195	2.15413	2.08886	-0.402658	1.26849	1.21363	-0.560135	-0.109244	0.620381	-0.422596	1.92165	0.693151	-0.0163326
269994	4.89888	2.0011	#N/A	up	Gsg1l	AI852434|C230098I05Rik|G630023A01Rik|Gm637|g1l	269994	ENSMUSG00000046182	GO:0003674|GO:0005575|GO:0008150	chr7	126082411	125878419	-	GSG1-like	1.47808	1.23494	-0.944325	2.54491	3.02853	3.07261	1.0952	1.97803	1.69785	0.926319	1.08597	1.36047	0.589564	2.88202	1.59036	1.12425
81840	4.89726	2.57602	1.97923	up	Sorcs2	N28137|mKIAA1329	81840	ENSMUSG00000029093	GO:0016020|GO:0016021	chr5	36398139	36017181	-	sortilin-related VPS10 domain containing receptor 2	0.326936	-0.154872	-0.858824	1.93159	2.22974	2.02784	0.570244	1.32783	1.5106	0.744762	0.612336	0.910964	-0.22892	2.06306	1.13622	0.756021
14944	4.87312	#N/A	5.12195	up	Gzmg	Ctla-7|Ctla7	14944	ENSMUSG00000040284	GO:0003824|GO:0004252|GO:0006508|GO:0008233|GO:0008236|GO:0016787|GO:0019835	chr14	56159579	56156581	-	granzyme G	-3.45693	-1.72721	-4.16023	-1.13004	-0.285795	-1.07401	-4.16023	-4.16023	-4.16023	0.285795	-1.32428	-1.23581	-3.11479	-0.829947	-4.16023	-0.758099
329972	4.83735	1.81975	#N/A	up	Spata21	4933414G08	329972	ENSMUSG00000045004	GO:0003674|GO:0005509|GO:0005575|GO:0008150	chr4	141112759	141088345	+	spermatogenesis associated 21	-0.263866	0.102448	-2.57027	1.16499	1.69553	1.23045	-0.672616	0.483739	0.0484138	-0.938229	-0.757908	-0.740905	-0.910562	1.36366	-0.0468208	-0.812347
110902	4.68349	3.49536	3.79217	up	Chrna2	Acra-2|Acra2|BC011490	110902	ENSMUSG00000022041	GO:0004889|GO:0005216|GO:0005230|GO:0005886|GO:0005892|GO:0006810|GO:0006811|GO:0007165|GO:0015464|GO:0016020|GO:0016021|GO:0030054|GO:0045202|GO:0045211	chr14	66152948	66140960	+	cholinergic receptor, nicotinic, alpha polypeptide 2 (neuronal)	-0.892314	-0.91273	-2.87973	-0.100542	0.720546	1.37797	-0.274088	0.878978	0.12666	1.24288	0.841279	-0.999862	-1.56159	0.665992	0.24385	0.361434
194237	4.58578	2.65385	#N/A	up	Rimkla	B930030J24|NAAGS|NAAGS-II|Rimk	194237	ENSMUSG00000048899	GO:0000166|GO:0003824|GO:0005524|GO:0005575|GO:0005737|GO:0006464|GO:0008152|GO:0016874|GO:0016879|GO:0046872	chr4	119492598	119465285	-	ribosomal modification protein rimK-like family member A	-0.557556	-1.29786	-0.872546	0.621239	1.98006	1.26223	0.885098	0.923613	-0.312413	0.162605	-1.38036	-0.162604	-0.909322	1.28784	0.498766	-0.460119
64378	4.52294	#N/A	#N/A	up	Gpr88	AW061286|Strg	64378	ENSMUSG00000068696	GO:0004871|GO:0004888|GO:0004930|GO:0005575|GO:0005886|GO:0007165|GO:0007186|GO:0016020|GO:0016021	chr3	116253484	116249654	-	G-protein coupled receptor 88	-0.136243	0.345841	-0.621158	2.15803	2.13834	1.82386	-1.60048	-0.58399	-0.0595531	-0.416082	0.979556	-1.06322	-0.137187	2.04007	-0.748008	-0.166582
71753	4.3	1.85047	#N/A	up	Tmprss6	1300008A22Rik	71753	ENSMUSG00000016942	GO:0003824|GO:0004252|GO:0005886|GO:0006508|GO:0008233|GO:0008236|GO:0016020|GO:0016021|GO:0016787|GO:0042730|GO:0055072	chr15	78468634	78439667	-	transmembrane serine protease 6	-0.537672	0.192046	-1.04999	2.40272	1.66365	0.851025	0.0734139	0.308666	0.885983	-0.59899	0.306464	0.0758519	-0.465205	1.63913	0.422688	-0.0722248
56708	4.28322	#N/A	2.42487	up	Clcf1	Bsf3|CLC	56708	ENSMUSG00000040663	GO:0002639|GO:0002830|GO:0005102|GO:0005125|GO:0005127|GO:0005576|GO:0005615|GO:0005622|GO:0007166|GO:0007259|GO:0008284|GO:0030183|GO:0030890|GO:0042517|GO:0043524|GO:0046982|GO:0048295|GO:0048711|GO:0050727|GO:0051466|GO:0051896|GO:0070372|GO:0097058|GO:0097059|GO:2000672	chr19	4222615	4214392	+	cardiotrophin-like cytokine factor 1	0.901649	0.897287	-2.06466	1.96553	2.67927	1.38557	-0.0670006	1.44232	0.767669	1.40262	1.68192	0.483457	-0.0885731	2.01012	0.714329	1.18933
271697	4.15008	#N/A	#N/A	up	Cdk15	Als2cr7|Pftk2	271697	ENSMUSG00000026023	GO:0000166|GO:0004672|GO:0004674|GO:0004693|GO:0005524|GO:0005575|GO:0006468|GO:0016301|GO:0016310|GO:0016740|GO:0016772|GO:0046872	chr1	59352369	59256907	+	cyclin-dependent kinase 15	0.850494	-0.0780625	0.282746	2.51482	2.55944	2.14033	0.444501	1.35838	1.59763	1.01844	0.0780621	1.20839	0.351726	2.40486	1.13351	0.768299
74488	4.14874	#N/A	#N/A	up	Lrrc15	5430427N11Rik|LIB	74488	ENSMUSG00000052316	GO:0005622|GO:0016020|GO:0016021	chr16	30283254	30269302	-	leucine rich repeat containing 15	-0.353498	1.10413	-1.34091	1.8253	2.23433	1.50811	-0.51288	0.66824	0.0599117	0.716605	0.730763	-0.120009	-0.19676	1.85591	0.0717571	0.442453
232232	4.09248	2.32436	#N/A	up	Hdac11		232232	ENSMUSG00000034245	GO:0000118|GO:0004407|GO:0005515|GO:0005634|GO:0005737|GO:0005886|GO:0006351|GO:0006355|GO:0008134|GO:0014003|GO:0016568|GO:0016575|GO:0016787|GO:0031078|GO:0032041|GO:0032129|GO:0034739|GO:0046969|GO:0046970|GO:0070932|GO:0070933	chr6	91174683	91156815	+	histone deacetylase 11	-0.460682	-1.44892	-3.60856	0.0052228	0.349746	0.225794	-0.624221	-1.36494	0.121496	-0.573411	-2.53141	-0.889449	-1.83939	0.193588	-0.622556	-1.33142
12819	4.08068	1.84089	#N/A	up	Col15a1		12819	ENSMUSG00000028339	GO:0005198|GO:0005576|GO:0005578|GO:0005581|GO:0005604|GO:0005615|GO:0007155|GO:0031012	chr4	47313165	47208012	+	collagen, type XV, alpha 1	1.51898	1.06589	-0.120278	2.84106	2.82663	2.88332	0.548116	2.27954	2.27813	0.120278	1.61115	1.67423	0.821528	2.85034	1.70193	1.13522
20681	4.00603	5.06032	4.14149	up	Sox8		20681	ENSMUSG00000024176	GO:0000979|GO:0001649|GO:0001701|GO:0001755|GO:0003677|GO:0003700|GO:0005515|GO:0005634|GO:0005737|GO:0006351|GO:0006355|GO:0007165|GO:0007283|GO:0007422|GO:0008134|GO:0008584|GO:0010628|GO:0010817|GO:0014015|GO:0033690|GO:0043066|GO:0043565|GO:0045165|GO:0045444|GO:0045662|GO:0045892|GO:0045893|GO:0045944|GO:0046533|GO:0048469|GO:0048484|GO:0048709|GO:0060009|GO:0060018|GO:0060041|GO:0060221|GO:…	chr17	25570686	25565893	-	SRY-box containing gene 8	-3.87081	-2.17476	-3.87081	-1.03326	-1.67697	-1.19962	-2.89869	-0.304046	0.304046	-0.562287	-1.25725	-1.94639	-3.30546	-1.30329	-0.966229	-1.25531
27028	3.95131	2.032	1.91765	up	Ermap	AA409279|AI666418	27028	ENSMUSG00000028644	GO:0003674|GO:0005737|GO:0005886|GO:0008150|GO:0016020|GO:0016021|GO:0031410	chr4	119190011	119175457	-	erythroblast membrane-associated protein	-0.611466	-1.16751	-2.58295	0.385856	0.705177	0.494037	-1.13842	-0.00554657	-0.149257	-0.788684	-0.329391	-0.425819	-1.45397	0.528357	-0.431075	-0.514631
22776	3.85178	2.23221	#N/A	up	Zim1		22776	ENSMUSG00000002266	GO:0046872	chr7	6696432	6675443	-	zinc finger, imprinted 1	1.57778	-1.99931	-0.302043	1.63489	1.78298	1.69514	1.52853	0.306882	0.916445	1.9197	-1.34602	-0.343594	-0.24119	1.70433	0.917285	0.0766942
12591	3.84557	2.38228	#N/A	up	Cdx2	Cdx-2	12591	ENSMUSG00000029646	GO:0000122|GO:0000794|GO:0000976|GO:0001568|GO:0001824|GO:0001829|GO:0001890|GO:0003677|GO:0003690|GO:0003700|GO:0003714|GO:0005515|GO:0005634|GO:0006351|GO:0006355|GO:0006357|GO:0007275|GO:0007389|GO:0008284|GO:0008333|GO:0009952|GO:0017053|GO:0030154|GO:0035019|GO:0043234|GO:0043565|GO:0045197|GO:0045597|GO:0045893|GO:0060711	chr5	147307249	147300900	-	caudal type homeobox 2	-0.178193	-0.688165	-1.94104	1.10162	0.849536	1.07103	-0.245931	0.561523	0.634038	-0.680604	-0.0105705	0.30631	-0.935801	1.0074	0.316543	-0.128288
69480	3.78676	#N/A	#N/A	up	Ttc9	1700029M07Rik|AI429215|AI853559	69480	ENSMUSG00000042734	GO:0003674|GO:0005575|GO:0008150	chr12	81664941	81631369	+	tetratricopeptide repeat domain 9	-2.79941	-2.04048	-1.78509	-0.121381	-0.862099	0.121381	-2.76441	-3.32836	-1.46029	-2.74994	-1.49877	-0.271374	-2.20833	-0.287366	-2.51769	-1.5067
26368	3.77052	#N/A	#N/A	up	Ceacam9	AA410097|AW545709|Cea-5|Cea5|mmCGM8	26368	ENSMUSG00000007209	GO:0003674|GO:0005575|GO:0008150	chr7	16726110	16721929	+	carcinoembryonic antigen-related cell adhesion molecule 9	-1.85104	-1.78642	-3.11385	-1.00701	-0.190857	0.190856	-0.923246	-0.334178	-3.29068	-2.0787	-1.71477	-0.892945	-2.25044	-0.335672	-1.51604	-1.56214
100038577	3.73536	1.89911	#N/A	up	Gm10790	ENSMUSG00000074927	100038577			chr13	41913092	41865915	+	predicted gene 10790	0.869269	0.327153	-0.887763	2.28381	1.84257	1.88602	0.228938	1.3326	1.5231	-0.302906	0.343409	1.14869	0.102887	2.00413	1.02821	0.396399
66329	3.66147	2.29411	2.77614	up	Susd3	1700017I11Rik|2810440J20Rik	66329	ENSMUSG00000021384	GO:0003674|GO:0005575|GO:0008150|GO:0016020|GO:0016021	chr13	49248706	49230831	-	sushi domain containing 3	-0.831918	-2.03651	-0.527191	-0.0462732	1.1642	1.10372	-0.349969	0.31181	0.236339	0.141042	1.16051	-0.277927	-1.13187	0.74055	0.0660602	0.341208
15945	3.64868	#N/A	#N/A	up	Cxcl10	C7|CRG-2|INP10|IP-10|IP10|Ifi10|Scyb10|gIP-10|mob-1	15945	ENSMUSG00000034855	GO:0002690|GO:0005125|GO:0005576|GO:0005615|GO:0006935|GO:0006954|GO:0006955|GO:0007165|GO:0008009|GO:0008284|GO:0009306|GO:0009897|GO:0016525|GO:0030335|GO:0051607	chr5	92348889	92346639	-	chemokine (C-X-C motif) ligand 10	-1.57087	1.14825	0.851104	2.19249	2.47372	1.3644	0.871783	-1.54913	-0.0626938	1.02376	1.19129	0.0871148	0.142828	2.0102	-0.246682	0.767388
210940	3.62756	2.24466	2.04489	up	4931408C20Rik		210940	ENSMUSG00000073722	GO:0003674|GO:0005575|GO:0008150	chr1	26687460	26681801	-	RIKEN cDNA 4931408C20 gene	-3.41604	-1.15635	-2.63792	-1.23725	-0.352359	-0.0437088	-2.61724	0.283769	-1.37735	-0.795415	-0.653878	-2.66494	-2.40344	-0.544438	-1.23694	-1.37141
245038	3.61254	4.02028	2.28383	up	Dclk3	BC056929|C730036H08|Dcamkl3	245038	ENSMUSG00000032500	GO:0000166|GO:0004672|GO:0004674|GO:0005524|GO:0005634|GO:0005737|GO:0006468|GO:0016301|GO:0016310|GO:0016740|GO:0016772|GO:0035556	chr9	111489611	111439081	+	doublecortin-like kinase 3	-2.80809	0.302996	1.78209	1.54403	1.84395	1.44806	1.62346	1.38697	2.28845	0.878942	1.85609	0.116328	-0.241003	1.61201	1.76629	0.950454
231507	3.57877	1.83539	#N/A	up	Plac8	C15|D5Wsu111e	231507	ENSMUSG00000029322	GO:0003682|GO:0005515|GO:0005634|GO:0008284|GO:0009409|GO:0040015|GO:0042742|GO:0043066|GO:0045944|GO:0050873	chr5	100572205	100553733	-	placenta-specific 8	-0.89569	-0.706832	-1.94026	0.554054	0.812021	0.609532	-0.94801	0.0135107	0.0199766	-0.769097	-0.271301	0.0223827	-1.18093	0.658536	-0.304841	-0.339339
13857	3.55294	2.29993	#N/A	up	Epor		13857	ENSMUSG00000006235	GO:0003007|GO:0004888|GO:0004896|GO:0004900|GO:0005515|GO:0005576|GO:0005886|GO:0007165|GO:0007204|GO:0007420|GO:0007507|GO:0009790|GO:0016020|GO:0016021|GO:0019048|GO:0038162|GO:0042802|GO:0046697|GO:0055008|GO:0055010|GO:0060979|GO:0061032	chr9	21963576	21958899	-	erythropoietin receptor	-1.98816	-0.638702	-2.38804	-0.0693445	0.350452	0.191026	-0.72448	-0.620702	-0.064949	-2.116	-1.3005	-1.41264	-1.67163	0.157378	-0.470044	-1.60971
14723	3.53451	2.66402	3.13939	up	Gp1ba	GPIba|GPIbalpha	14723	ENSMUSG00000050675	GO:0000902|GO:0005886|GO:0005887|GO:0007155|GO:0007596|GO:0007599|GO:0016020|GO:0016021|GO:0031362|GO:0042730	chr11	70642055	70639122	+	glycoprotein 1b, alpha polypeptide	-1.62154	-4.47293	0.118241	0.188103	-0.70541	0.00561047	-0.431647	-0.512334	-0.791429	-1.52401	0.0475178	0.451716	-1.99207	-0.170566	-0.57847	-0.341591
74511	3.5231	#N/A	#N/A	up	Lrrc17	37kDa|4833425M04Rik|6130400C22Rik|P37nb	74511	ENSMUSG00000039883	GO:0001503|GO:0001649|GO:0003674|GO:0005576|GO:0005615|GO:0033687|GO:0045671|GO:0048539	chr5	21575902	21543527	+	leucine rich repeat containing 17	-0.218168	0.27745	-1.87814	1.08165	1.53436	1.01567	-1.00946	-0.243607	-0.116629	-0.7726	-0.216025	-0.76766	-0.606286	1.21056	-0.456567	-0.585429
80908	3.50334	#N/A	3.6163	up	Abo	NAGAT	80908	ENSMUSG00000015787	GO:0001962|GO:0004380|GO:0004381|GO:0005576|GO:0005794|GO:0005975|GO:0008152|GO:0008284|GO:0016020|GO:0016021|GO:0016740|GO:0016757|GO:0016758|GO:0031410|GO:0043066|GO:0046872|GO:0051691	chr2	26864979	26842503	-	ABO blood group (transferase A, alpha 1-3-N-acetylgalactosaminyltransferase, transferase B, alpha 1-3-galactosyltransferase)	1.2011	0.913066	-0.63104	2.62579	3.07934	1.20418	2.30045	1.53068	-0.701483	2.65204	2.73076	1.66386	0.494375	2.3031	1.04322	2.34889
80976	3.49675	3.08849	2.04493	up	Syt13	5730409J20Rik|AI549909|mKIAA1427	80976	ENSMUSG00000027220	GO:0003674|GO:0005887|GO:0016020|GO:0016021|GO:0016192|GO:0030133|GO:0031410	chr2	92956051	92915101	+	synaptotagmin XIII	-0.845908	-1.03723	-1.78917	0.303869	0.778552	0.663316	0.228058	0.370379	0.609965	-0.101118	-0.298993	-0.176035	-1.2241	0.581912	0.402801	-0.192049
78390	3.48566	2.44929	#N/A	up	Pla2g4d	2610311B01Rik|Pla2delta|cPLA2delta	78390	ENSMUSG00000070719	GO:0004620|GO:0004623|GO:0005737|GO:0008152|GO:0009395|GO:0016020|GO:0016042|GO:0016787|GO:0031410|GO:0046872	chr2	120289069	120265869	-	phospholipase A2, group IVD	-0.22267	-0.224115	-1.86768	0.693917	1.29565	1.10026	-0.093441	0.885629	0.770433	-0.758727	0.362806	0.419073	-0.771488	1.02994	0.520874	0.00771761
76219	3.45681	1.93089	#N/A	up	Arxes1	6530401D17Rik|Spc22/23|Spcs3	76219	ENSMUSG00000048355	GO:0003674|GO:0005575|GO:0008150	chrX	136034946	136033367	+	adipocyte-related X-chromosome expressed sequence 1	-0.92052	-0.660828	-1.95413	0.769698	0.734909	0.328231	-0.551406	-0.38736	0.251083	0.0480287	-0.680026	-0.69104	-1.17849	0.610946	-0.229227	-0.441013
208890	3.43788	3.77539	5.61643	up	Slc26a7		208890	ENSMUSG00000040569	GO:0001696|GO:0005253|GO:0005254|GO:0005737|GO:0005768|GO:0005886|GO:0006810|GO:0006811|GO:0006820|GO:0006821|GO:0008272|GO:0015106|GO:0015116|GO:0015301|GO:0015698|GO:0015701|GO:0016020|GO:0016021|GO:0016323|GO:0019531|GO:0019532|GO:0034220	chr4	14621778	14505197	-	solute carrier family 26, member 7	-1.43828	-1.89434	-0.965996	0.34058	0.255725	0.449633	0.582616	0.493826	0.374816	0.724428	1.75042	0.695492	-1.43287	0.348646	0.483753	1.05678
319211	3.39008	#N/A	#N/A	up	Nol4	1700013J13Rik|4930568N03Rik|Gm1262	319211	ENSMUSG00000041923	GO:0003674|GO:0005575|GO:0005634|GO:0008150	chr18	23041653	22693155	-	nucleolar protein 4	0.104758	-0.523075	-2.00465	0.828987	0.94388	1.08812	-1.39901	0.202445	0.676501	-0.969497	-0.172608	0.183975	-0.807655	0.953663	-0.173354	-0.319377
319909	3.37038	#N/A	#N/A	up	Ism1	5430433G21Rik|AV354986|Ism|Isthmin	319909	ENSMUSG00000074766	GO:0005576	chr2	139758581	139678178	+	isthmin 1 homolog (zebrafish)	1.26708	1.19384	-0.0412664	1.96292	3.01446	2.701	0.0412669	1.4966	1.16781	0.515257	1.20963	1.29676	0.80655	2.55946	0.901895	1.00722
69826	3.33679	#N/A	#N/A	up	Ms4a10	2010001N17Rik	69826	ENSMUSG00000024731	GO:0005515|GO:0016020|GO:0016021	chr19	10974670	10962295	-	membrane-spanning 4-domains, subfamily A, member 10	0.32276	1.88821	-0.467123	1.82671	2.67443	2.45809	-1.29438	1.80954	1.41635	1.31017	1.17693	0.91289	0.581281	2.31974	0.643837	1.13333
14299	3.3296	1.86986	2.0695	up	Ncs1	9430075O15Rik|A730032G13Rik|AI836659|Freq|Mfreq|NCS-1	14299	ENSMUSG00000062661	GO:0005509|GO:0005737|GO:0005794|GO:0005829|GO:0005886|GO:0010975|GO:0016020|GO:0030054|GO:0030424|GO:0030425|GO:0031045|GO:0031410|GO:0043231|GO:0045202|GO:0045211|GO:0045921|GO:0048015|GO:0050806	chr2	31295471	31245923	+	neuronal calcium sensor 1	-2.19388	-1.6897	-1.36392	-0.0331154	0.04071	-0.0490532	-0.796896	-1.0514	-0.690418	-0.650483	-0.730377	-0.718804	-1.74917	-0.0138195	-0.846239	-0.699888
17898	3.26985	#N/A	#N/A	up	Myl7	MLC-2alpha|MLC2a|MYL2A|Mylc2a|RLC-A	17898	ENSMUSG00000020469	GO:0005509|GO:0005515|GO:0016459|GO:0031672|GO:0043197	chr11	5898782	5896637	-	myosin, light polypeptide 7, regulatory	0.288949	1.58545	-0.868159	2.12633	2.15278	1.85481	0.596515	1.28242	1.23799	0.0605707	0.858458	1.58515	0.335413	2.04464	1.03897	0.834727
635253	3.26005	2.45942	3.47841	up	Usp51	AV136873	635253	ENSMUSG00000067215	GO:0003674|GO:0005575|GO:0006508|GO:0008150|GO:0008233|GO:0008234|GO:0016787|GO:0046872	chrX	153009459	153006469	+	ubiquitin specific protease 51	-1.33957	-1.71458	-2.97643	-0.547135	-0.515972	0.147216	-0.478388	-0.552194	-1.10503	-0.0243502	-0.717207	0.106263	-2.01019	-0.305297	-0.711872	-0.211765
14836	3.23111	#N/A	#N/A	up	Gsc		14836	ENSMUSG00000021095	GO:0000122|GO:0003677|GO:0003700|GO:0005515|GO:0005634|GO:0005667|GO:0006355|GO:0007275|GO:0009653|GO:0021904|GO:0023019|GO:0030178|GO:0030900|GO:0042474|GO:0043565|GO:0043583|GO:0048644|GO:0048704	chr12	104473236	104471209	-	goosecoid homeobox	-0.172093	-0.0248756	-0.393974	0.976955	1.55191	1.95629	-1.7496	0.486654	-0.985843	-2.03689	-0.509466	0.579003	-0.196981	1.49505	-0.749596	-0.655786
26381	3.20774	1.82253	#N/A	up	Esrrg	ERR3|Errg|NR3B3|mKIAA0832	26381	ENSMUSG00000026610	GO:0003677|GO:0003700|GO:0003707|GO:0003708|GO:0004879|GO:0005496|GO:0005515|GO:0005516|GO:0005634|GO:0006351|GO:0006355|GO:0007275|GO:0008270|GO:0030522|GO:0043401|GO:0043565|GO:0045893|GO:0046872|GO:0048384	chr1	188214884	187609006	+	estrogen-related receptor gamma	0.715253	0.764378	-1.20262	2.04605	1.81991	1.45572	0.614858	1.39149	0.868474	1.11793	0.459493	-0.422291	0.0923361	1.77389	0.958275	0.385045
16178	3.16833	2.96301	#N/A	up	Il1r2	CD121b|Il1r-2	16178	ENSMUSG00000026073	GO:0004908|GO:0004910|GO:0005576|GO:0005886|GO:0016020|GO:0016021	chr1	40125226	40084768	+	interleukin 1 receptor, type II	-0.726016	-0.0562048	-1.66985	0.804914	1.00783	0.726352	0.904737	0.758329	0.586053	0.233243	-0.456985	0.268975	-0.817357	0.846365	0.749707	0.0150778
433966	3.16103	#N/A	#N/A	up	5730422E09Rik		433966		GO:0003674|GO:0005575|GO:0008150	chr5	149182036	149119565	-	RIKEN cDNA 5730422E09 gene	1.0131	0.737315	0.147583	2.44885	2.09635	2.33399	0.87592	1.18008	1.91694	0.518209	-0.147583	1.1468	0.632667	2.29306	1.32431	0.505809
58869	3.15843	3.92854	3.37653	up	Pex5l	1700016J08Rik|PXR2|Pex2|TRIP8b	58869	ENSMUSG00000027674	GO:0000268|GO:0005052|GO:0005221|GO:0005515|GO:0005737|GO:0005778|GO:0005829|GO:0016020|GO:0016558|GO:0017071|GO:0017137|GO:0030425|GO:0031267|GO:0042391|GO:0043949|GO:0045055|GO:0045185|GO:0048471|GO:0051286|GO:0051461	chr3	33143082	32949631	-	peroxisomal biogenesis factor 5-like	-1.63871	-1.30567	-0.478015	0.513203	0.382693	0.659337	0.950478	0.372907	1.1762	0.557649	1.36558	-0.0789967	-1.1408	0.518411	0.833194	0.614745
14942	3.14906	3.93036	6.30065	up	Gzme	CCP3|Ctla-6|Ctla6|MCSP-2	14942	ENSMUSG00000022156	GO:0003824|GO:0004252|GO:0006508|GO:0008233|GO:0008236|GO:0016787|GO:0019835	chr14	56120625	56117619	-	granzyme E	-2.87639	-2.93862	-3.09827	-1.43456	-1.17528	-1.33868	-1.49263	-0.932827	-0.563846	-0.905047	0.563846	-0.605576	-2.97109	-1.31617	-0.996434	-0.315593
546325	3.13874	3.89076	1.82503	up	Gm5936	EG546325	546325	ENSMUSG00000079531	GO:0003674|GO:0005575|GO:0008150	chrX	74843355	74837196	+	predicted gene 5936	-0.890928	-1.11666	-1.1388	-0.497119	0.976834	1.32445	0.848709	1.10482	0.780235	-0.103653	0.726845	-1.16583	-1.0488	0.601387	0.911253	-0.180878
271844	3.11618	2.09595	#N/A	up	Pla2g4f	4732472I07Rik|Gm647|Pla2zeta	271844	ENSMUSG00000046971	GO:0001516|GO:0004620|GO:0004622|GO:0004623|GO:0005737|GO:0005764|GO:0005829|GO:0008152|GO:0009395|GO:0015908|GO:0016020|GO:0016042|GO:0016787|GO:0031982|GO:0032587|GO:0046872|GO:0047498|GO:0050482|GO:0071236|GO:0071407	chr2	120314165	120299957	-	phospholipase A2, group IVF	-0.578191	-0.832346	-2.56444	0.019968	0.54078	0.383615	-1.16807	0.178782	0.217113	-1.47464	-0.685549	0.0209837	-1.32499	0.314788	-0.257391	-0.713068
382427	3.10104	#N/A	#N/A	up	Best3	Vmd2l3|mBest4	382427	ENSMUSG00000020169	GO:0005216|GO:0005254|GO:0005886|GO:0006810|GO:0006811|GO:0006821|GO:0015698|GO:0016020|GO:0016021|GO:0034220|GO:0034707|GO:0043271	chr10	117025040	116986314	+	bestrophin 3	-1.42906	0.0274811	-0.60285	0.352531	1.42847	1.11283	-0.508947	-0.554599	0.347925	-0.34904	-1.18255	-0.639048	-0.668143	0.964609	-0.23854	-0.723545
100503592	3.09289	2.89225	#N/A	up	A330076C08Rik		100503592			chr13	44216487	44193589	-	RIKEN cDNA A330076C08 gene	0.411171	1.69689	-0.996496	2.02206	1.98182	1.99456	1.60399	2.18159	1.92257	0.558104	0.892973	1.74346	0.370523	1.99948	1.90271	1.06484
14675	3.08389	2.02752	#N/A	up	Gna14	AU023208	14675	ENSMUSG00000024697	GO:0000166|GO:0001664|GO:0003924|GO:0004871|GO:0005525|GO:0005834|GO:0006184|GO:0006471|GO:0007165|GO:0007186|GO:0007188|GO:0019001|GO:0031234|GO:0031683|GO:0046872|GO:0060158	chr19	16610818	16435667	+	guanine nucleotide binding protein, alpha 14	-0.484153	-0.177585	-1.37314	0.839692	0.991653	1.00804	-0.141175	0.443599	0.721851	-0.421435	-0.00592232	0.265629	-0.678292	0.94646	0.341425	-0.0539096
17967	3.06754	#N/A	#N/A	up	Ncam1	CD56|E-NCAM|NCAM-1|Ncam	17967	ENSMUSG00000039542	GO:0001928|GO:0005515|GO:0005886|GO:0007155|GO:0007166|GO:0007568|GO:0007611|GO:0008201|GO:0009897|GO:0009986|GO:0010288|GO:0014076|GO:0016020|GO:0016021|GO:0019902|GO:0021794|GO:0030275|GO:0030424|GO:0030426|GO:0031175|GO:0031225|GO:0033555|GO:0034109|GO:0042220|GO:0043025|GO:0048666|GO:0050850|GO:0051930|GO:0060045|GO:0060548	chr9	49799069	49502146	-	neural cell adhesion molecule 1	0.0559874	-0.024107	-0.729554	1.13992	1.5488	1.46485	-0.0865936	0.817235	0.615869	-0.276753	0.102328	0.298673	-0.232558	1.38452	0.448837	0.0414158
75507	3.04118	#N/A	#N/A	up	Pou5f2	1700013G10Rik|SPRM-1|Sprm1	75507	ENSMUSG00000093668	GO:0003677|GO:0003700|GO:0005575|GO:0005634|GO:0006351|GO:0006355|GO:0043565	chr13	78026296	78024902	+	POU domain class 5, transcription factor 2	-1.83462	0.0100348	0.587356	0.666104	1.18842	1.72214	0.722605	-0.812882	-0.326442	-1.69942	-0.010035	0.697836	-0.41241	1.19222	-0.138906	-0.337207
24001	3.03753	#N/A	#N/A	up	Tiam2	3000002F19Rik|STEF|mKIAA2016	24001	ENSMUSG00000023800	GO:0005057|GO:0005085|GO:0005089|GO:0005096|GO:0005515|GO:0005543|GO:0005622|GO:0005737|GO:0007165|GO:0016020|GO:0035023|GO:0035556|GO:0042995	chr17	3519397	3326573	+	T cell lymphoma invasion and metastasis 2	-0.293718	-0.218223	-1.56489	0.870355	1.01765	0.843856	-0.70397	0.285221	0.332743	-0.588847	-0.0721388	-0.0271873	-0.692278	0.910622	-0.0286686	-0.229391
67149	3.03639	1.9666	#N/A	up	Nkain1	2610200G18Rik|2810426C15Rik	67149	ENSMUSG00000078532	GO:0005886|GO:0016020|GO:0016021	chr4	130574036	130530131	-	Na+/K+ transporting ATPase interacting 1	-1.21208	-1.07043	-1.98654	0.0474548	0.391085	0.099472	-1.02645	-0.105391	-0.210097	-1.11249	-0.630892	-0.620978	-1.42302	0.179337	-0.447313	-0.788121
434341	3.01681	#N/A	#N/A	up	Nlrc5	AI451557|AK220210|NOD27	434341		GO:0000166|GO:0000979|GO:0005524|GO:0005634|GO:0005737|GO:0005829|GO:0006952|GO:0032088|GO:0043549|GO:0045087|GO:0045345|GO:0045944|GO:0060335|GO:0060339|GO:0060340	chr8	94527272	94472763	+	NLR family, CARD domain containing 5	-0.347952	-0.205795	-1.03048	0.714226	1.4251	1.05552	-0.675219	0.275548	0.442654	0.131886	0.373896	0.0937886	-0.528076	1.06495	0.0143278	0.199857
330814	3.0058	1.87646	#N/A	up	Lphn1	2900070I05Rik|AI182398|CLIBA|Lec2|mKIAA0821	330814	ENSMUSG00000013033	GO:0004871|GO:0004888|GO:0004930|GO:0005886|GO:0007165|GO:0007166|GO:0007186|GO:0007218|GO:0014069|GO:0015643|GO:0016020|GO:0016021|GO:0016524|GO:0030246	chr8	83941954	83900098	+	latrophilin 1	-0.319548	-0.270101	-0.767999	1.13975	1.26601	0.999847	0.00224018	0.792996	0.571159	-0.386053	-0.689601	-0.605428	-0.452549	1.1352	0.455465	-0.560361
11486	2.99004	2.18385	#N/A	up	Ada		11486	ENSMUSG00000017697	GO:0001666|GO:0001701|GO:0001821|GO:0001829|GO:0001883|GO:0001889|GO:0001890|GO:0002314|GO:0002636|GO:0002686|GO:0002906|GO:0004000|GO:0005615|GO:0005737|GO:0005764|GO:0005829|GO:0005886|GO:0006154|GO:0006157|GO:0007155|GO:0008270|GO:0009117|GO:0009168|GO:0009897|GO:0009986|GO:0010460|GO:0016020|GO:0016787|GO:0019239|GO:0030054|GO:0030324|GO:0030890|GO:0031410|GO:0032261|GO:0032839|GO:0033089|GO:…	chr2	163750239	163726571	-	adenosine deaminase	-0.0922375	-0.152999	-1.21515	0.918868	1.21424	1.147	0.0724802	0.904015	0.943746	-0.61545	-0.0724812	0.532122	-0.486794	1.09337	0.64008	-0.0519365
12836	2.98982	2.96503	3.56011	up	Col7a1	AW209154	12836	ENSMUSG00000025650	GO:0004867|GO:0005576|GO:0005578|GO:0005581|GO:0005604|GO:0007155|GO:0010466|GO:0030414	chr9	108984875	108953745	+	collagen, type VII, alpha 1	0.17202	-0.17202	0.229358	1.75119	2.04955	1.16879	1.75808	0.738077	2.43734	1.61798	1.70266	2.40448	0.0764526	1.65651	1.6445	1.90837
60613	2.97931	#N/A	#N/A	up	Kcnq4		60613	ENSMUSG00000028631	GO:0005216|GO:0005244|GO:0005249|GO:0005267|GO:0005737|GO:0005886|GO:0006810|GO:0006811|GO:0006813|GO:0007605|GO:0008076|GO:0016020|GO:0016021|GO:0032227|GO:0034765|GO:0042472|GO:0043005|GO:0055085|GO:0071805	chr4	120747176	120697473	-	potassium voltage-gated channel, subfamily Q, member 4	-0.0123487	-1.52168	-0.305222	0.70037	1.41102	0.774292	0.21754	0.0123482	-0.425644	0.774351	-0.216677	-0.320853	-0.613083	0.961895	-0.0652518	0.0789405
13038	2.97466	5.97701	4.09582	up	Ctsk	AI323530|MMS10-Q|Ms10q|catK	13038	ENSMUSG00000028111	GO:0005615|GO:0005737|GO:0005764|GO:0006508|GO:0008233|GO:0008234|GO:0016787|GO:0045453	chr3	95509362	95499286	+	cathepsin K	-1.21829	-1.23013	-1.2955	0.559005	-0.111766	0.527016	-0.191583	2.26977	1.91615	1.02778	0.62777	0.702979	-1.24798	0.324751	1.33145	0.786176
76976	2.96209	2.42383	#N/A	up	Arxes2	2900062L11Rik|Spc22/23|Spcs3	76976	ENSMUSG00000048040	GO:0003674|GO:0005575|GO:0008150	chrX	135995359	135993820	+	adipocyte-related X-chromosome expressed sequence 2	-1.00059	-2.00135	-1.73535	-0.00295496	-0.0374565	0.00295496	-0.120493	-0.32569	-0.459254	-0.493752	-0.525751	-1.19603	-1.5791	-0.0124855	-0.301812	-0.738511
327954	2.95107	#N/A	2.26504	up	Dnahc2	2900022L05Rik|4930564A01|D130094J20|D330014H01Rik|Dnah2|Dnhd3	327954	ENSMUSG00000005237	GO:0000166|GO:0003774|GO:0003777|GO:0005524|GO:0005737|GO:0005856|GO:0005874|GO:0005929|GO:0007018|GO:0016887|GO:0017111|GO:0030286|GO:0042995	chr11	69549108	69420809	-	dynein, axonemal, heavy chain 2	-1.0973	-1.73232	-3.41162	-1.55752	0.0804701	-0.0804696	-2.21842	-0.901045	-0.751838	-1.38918	-0.206825	-1.10663	-2.08041	-0.519174	-1.29043	-0.900878
66392	2.94587	2.53505	2.12678	up	Prl2b1	2310047B08Rik|PLP-K|Plpk|Prlpk|mPLP-K	66392	ENSMUSG00000069258	GO:0003674|GO:0005179|GO:0005575|GO:0005576|GO:0008150	chr13	27390846	27383345	-	prolactin family 2, subfamily b, member 1	-1.058	-0.407417	-1.58717	0.191688	0.79796	0.633841	0.200373	0.696119	0.0769539	-0.135845	1.01045	-0.66119	-1.01753	0.541163	0.324482	0.0711397
23928	2.93562	1.99442	#N/A	up	Lamc3	AI562206|AW240805	23928	ENSMUSG00000026840	GO:0000904|GO:0005576|GO:0005578|GO:0005604|GO:0007155|GO:0007601|GO:0014002|GO:0060041	chr2	31946535	31887281	+	laminin gamma 3	0.401809	-0.855923	0.0880909	1.30587	1.83149	1.15762	0.638439	0.806385	1.17705	-0.029201	-0.0731907	0.985073	-0.122008	1.43166	0.873958	0.294227
12349	2.91669	1.92759	1.94582	up	Car2	AI131712|CAII|Ca2|Car-2|Ltw-5|Lvtw-5	12349	ENSMUSG00000027562	GO:0002009|GO:0004089|GO:0005615|GO:0005737|GO:0005829|GO:0005902|GO:0006730|GO:0008270|GO:0015670|GO:0016323|GO:0016829|GO:0030424|GO:0032849|GO:0045177|GO:0045672|GO:0045780|GO:0046872|GO:0046903	chr3	14900770	14886426	+	carbonic anhydrase 2	-1.38173	-1.05667	-2.52794	-0.50335	0.14167	0.0283327	-1.36847	-0.358971	-0.398518	-1.09921	-0.957675	-0.0283318	-1.65545	-0.111116	-0.708653	-0.695073
12295	2.90339	3.09702	2.37693	up	Cacnb1	Cchb1|Cchlb1	12295	ENSMUSG00000020882	GO:0005216|GO:0005244|GO:0005245|GO:0005262|GO:0005515|GO:0005886|GO:0005891|GO:0006612|GO:0006810|GO:0006811|GO:0006816|GO:0008331|GO:0016020|GO:0016529|GO:0030315|GO:0034765|GO:0070588	chr11	98022627	98002901	-	calcium channel, voltage-dependent, beta 1 subunit	-1.87079	-0.0588179	0.0869443	1.33002	0.593372	0.847151	0.71666	0.536083	1.79723	1.23046	0.615352	0.0588176	-0.614222	0.923515	1.01666	0.634877
100316663	2.90204	2.05491	#N/A	up	Mir669k	Mirn669k|mmu-mir-669k	100316663			chr2	10475426	10475300	+	microRNA 669k	-1.70978	-0.933768	-1.79662	-0.247726	0.786204	-0.36744	0.0134225	-0.689416	-0.646938	-0.760745	-1.2992	-0.83318	-1.48006	0.0570127	-0.440977	-0.964376
71082	2.87702	#N/A	#N/A	up	4933416M07Rik		71082		GO:0003674|GO:0005575|GO:0008150	chr8	27149706	27142910	+	RIKEN cDNA 4933416M07 gene	-1.13111	-0.764084	0.0166411	0.929591	0.828952	0.936636	-0.619702	-0.950035	-1.26501	-0.56721	-0.687696	-0.891857	-0.626183	0.898393	-0.944915	-0.715587
381524	2.87691	2.09148	1.93449	up	AI427809	Gm1659	381524			chr4	53270232	53261356	-	expressed sequence AI427809	0.0542436	-0.225131	0.151927	1.31082	1.55895	1.68484	0.849782	1.22224	1.10259	0.774476	1.08857	0.973847	-0.00632	1.5182	1.05821	0.94563
230777	2.85298	2.68362	2.37884	up	Hcrtr1	Ox1r	230777	ENSMUSG00000028778	GO:0004871|GO:0004930|GO:0005886|GO:0007165|GO:0007186|GO:0007218|GO:0016020|GO:0016021|GO:0016499|GO:0017046	chr4	130139162	130130217	-	hypocretin (orexin) receptor 1	-2.00528	-1.07339	-0.893553	0.610919	0.467561	-0.513296	-1.21236	1.56786	-0.0551944	-0.56515	-0.143063	0.486759	-1.32408	0.188395	0.100103	-0.0738178
20860	2.81935	2.76936	#N/A	up	Sult1e1	EST|ST1E1|Ste	20860	ENSMUSG00000029272	GO:0004304|GO:0005634|GO:0005737|GO:0007565|GO:0008210|GO:0016740|GO:0031965|GO:0047894|GO:0050294|GO:0051923	chr5	87591611	87575968	-	sulfotransferase family 1E, member 1	0.656779	0.175717	-0.10148	1.57995	1.96725	1.66991	1.04025	1.59138	2.50804	0.10148	1.03953	2.06746	0.243672	1.73903	1.71322	1.06949
280635	2.81201	4.19964	#N/A	up	Emilin3	1110013O17Rik|EMILIN-T|Emilin5	280635	ENSMUSG00000050700	GO:0003674|GO:0005576|GO:0005578|GO:0005737|GO:0008150	chr2	160912328	160906438	-	elastin microfibril interfacer 3	0.877683	-0.523978	-0.181815	1.83046	1.58361	1.23262	1.22896	2.22526	2.92846	-0.0742712	0.629974	1.65166	0.0572966	1.5489	2.12756	0.735788
235402	2.79382	3.02351	#N/A	up	Lingo1	4930471K13Rik|AV148400|LERN1|LINGO-1|Lrrn6a|UNQ201	235402	ENSMUSG00000049556	GO:0005154|GO:0005515|GO:0005886|GO:0016020|GO:0016021|GO:0021954|GO:0031175|GO:0043491|GO:0048715	chr9	56685253	56618475	-	leucine rich repeat and Ig domain containing 1	-1.10634	0.00650668	-3.91193	-0.0743899	0.477073	-0.967731	-0.633106	0.846894	-0.436885	-1.11799	-1.07599	-0.665588	-1.67059	-0.188349	-0.0743656	-0.953187
266645	2.79248	2.80446	#N/A	up	Acmsd		266645	ENSMUSG00000026348	GO:0001760|GO:0003824|GO:0005829|GO:0008152|GO:0016829|GO:0016831|GO:0046872|GO:0046874	chr1	127767564	127729413	+	amino carboxymuconate semialdehyde decarboxylase	-0.105199	-3.15198	-0.564388	0.105199	0.138174	0.37971	-0.650759	0.363626	0.928733	-1.36667	-0.721255	0.715125	-1.27385	0.207694	0.213867	-0.457601
319477	2.78908	#N/A	#N/A	up	6030419C18Rik		319477	ENSMUSG00000066607	GO:0003674|GO:0005575|GO:0008150	chr9	58499742	58488603	+	RIKEN cDNA 6030419C18 gene	0.386486	0.258633	-1.2776	0.801184	1.41916	1.58655	-0.593367	0.52709	0.722435	-0.719641	0.0765467	0.268039	-0.210828	1.26896	0.218719	-0.125018
11754	2.78338	#N/A	#N/A	up	Aoc3	SSAO|VAP1	11754	ENSMUSG00000019326	GO:0002523|GO:0002675|GO:0002687|GO:0005261|GO:0005507|GO:0005509|GO:0005615|GO:0005886|GO:0006950|GO:0007155|GO:0008131|GO:0008217|GO:0009308|GO:0009986|GO:0010828|GO:0016020|GO:0016021|GO:0016491|GO:0042755|GO:0042803|GO:0043231|GO:0046677|GO:0046872|GO:0048038|GO:0052593|GO:0052594|GO:0052595|GO:0052596|GO:0055114	chr11	101339430	101330606	+	amine oxidase, copper containing 3	0.669926	0.781499	1.20976	2.67527	1.94757	2.46887	-0.533267	0.500969	0.061502	0.555256	0.928463	-0.572564	0.887063	2.3639	0.00973464	0.303718
243547	2.76655	2.45001	4.1498	up	Grip2		243547	ENSMUSG00000030098	GO:0005737|GO:0005886|GO:0008022|GO:0014069|GO:0015031|GO:0016020|GO:0030425|GO:0035254|GO:0043198|GO:0045211	chr6	91807393	91761510	-	glutamate receptor interacting protein 2	-0.882411	0.599673	-1.11785	1.03335	0.333274	1.63706	1.10339	0.748619	0.625767	1.57316	2.10564	1.07973	-0.466863	1.00123	0.825924	1.58618
69121	2.7504	2.55681	1.95963	up	Chrdl2	1810022C01Rik|Chl2	69121	ENSMUSG00000030732	GO:0001503|GO:0005515|GO:0005576|GO:0005739|GO:0007275|GO:0030154|GO:0030514|GO:0051216	chr7	100034726	100006404	+	chordin-like 2	-1.32992	-1.26671	-2.47314	-0.329776	-0.0955725	-0.265492	-1.17345	0.112679	0.0540371	-1.34822	-0.755771	-0.054038	-1.68992	-0.23028	-0.33558	-0.719342
237940	2.7386	2.03444	#N/A	up	Aoc2	RAO	237940	ENSMUSG00000078651	GO:0005507|GO:0005575|GO:0006584|GO:0008131|GO:0009308|GO:0016491|GO:0046872|GO:0048038|GO:0052593|GO:0052594|GO:0052595|GO:0052596|GO:0055114	chr11	101329694	101325063	+	amine oxidase, copper containing 2 (retina-specific)	-1.40764	-2.11161	-0.122482	-0.127022	0.551985	0.293626	-0.44151	0.0850806	-0.211407	-0.769942	0.0954075	-1.7595	-1.21391	0.23953	-0.189279	-0.811346
380969	2.73005	#N/A	#N/A	up	Nckap5l	C230021P08Rik	380969	ENSMUSG00000023009	GO:0003674|GO:0005575|GO:0008150	chr15	99457748	99422034	-	NCK-associated protein 5-like	-0.295791	-0.795765	-1.20756	0.547208	0.719741	0.780719	-0.651565	0.378044	0.205656	-0.806364	-0.115808	-0.13922	-0.766371	0.682556	-0.0226216	-0.353797
329502	2.72707	#N/A	#N/A	up	Pla2g4e	2310026J01Rik|C230096D22|Pla2epsilon	329502	ENSMUSG00000050211	GO:0004620|GO:0004623|GO:0005737|GO:0005764|GO:0008152|GO:0009395|GO:0016020|GO:0016042|GO:0016787|GO:0046872	chr2	120245335	120166412	-	phospholipase A2, group IVE	0.233513	0.219003	-1.31148	1.00556	1.29186	1.18567	-0.219003	1.03205	0.723956	-0.473948	0.287867	0.408775	-0.286321	1.16103	0.512335	0.0742315
18768	2.71318	1.96704	2.80382	up	Pkib	Pkibeta|Prkacn2	18768	ENSMUSG00000019876	GO:0016301|GO:0016310	chr10	57741112	57631981	+	protein kinase inhibitor beta, cAMP dependent, testis specific	-1.62025	-0.394585	-1.60325	-0.759271	0.760145	0.700983	-0.684223	0.0724955	-0.0782933	-0.0038681	0.271724	0.576235	-1.20603	0.233953	-0.230007	0.281364
76257	2.6914	2.30429	#N/A	up	Slc38a3	0610012J02Rik|D9Ucla2|Nat1|Slc38-3|Sn1|Snat3|mNAT	76257	ENSMUSG00000010064	GO:0003333|GO:0005290|GO:0005886|GO:0005887|GO:0006810|GO:0006811|GO:0006814|GO:0006865|GO:0006867|GO:0006868|GO:0015180|GO:0015182|GO:0015186|GO:0015293|GO:0015297|GO:0015807|GO:0015808|GO:0015817|GO:0016020|GO:0016021	chr9	107668968	107651155	-	solute carrier family 38, member 3	-2.17505	-1.18984	-2.20482	-1.28463	-0.0384588	0.0384593	-0.649612	-0.155625	-1.1515	-1.40413	-1.74916	-1.98293	-1.85657	-0.428211	-0.652245	-1.71207
77799	2.69037	#N/A	2.51153	up	Sla2	A930009E21Rik|AI430952|SLAP-2|SLAP2	77799	ENSMUSG00000027636	GO:0000122|GO:0005070|GO:0005515|GO:0005737|GO:0005768|GO:0005770|GO:0005886|GO:0016020|GO:0016023|GO:0031410|GO:0042110|GO:0047485|GO:0050849	chr2	156887078	156872922	-	Src-like-adaptor 2	-4.20377	-0.119755	-0.0199361	0.0450082	-0.115777	0.0107303	0.0235815	-0.0107307	-5.13448	-0.0206766	-0.15092	-0.186167	-1.44782	-0.0200129	-1.70721	-0.119254
56760	2.68412	#N/A	#N/A	up	Clec1b	1810061I13Rik|Clec-2|Clec2	56760	ENSMUSG00000030159	GO:0004888|GO:0005887|GO:0007165|GO:0007166|GO:0016020|GO:0016021|GO:0030246	chr6	129405413	129397297	+	C-type lectin domain family 1, member b	1.53627	0.84074	-0.0890365	2.0416	2.37692	2.14281	0.189028	1.70653	2.17579	0.0890369	0.826578	1.8777	0.762658	2.18711	1.35711	0.931105
20964	2.68035	5.10181	2.71246	up	Syn1	Syn-1	20964	ENSMUSG00000037217	GO:0000795|GO:0003779|GO:0003824|GO:0005515|GO:0005524|GO:0005794|GO:0005829|GO:0007269|GO:0008021|GO:0030054|GO:0030425|GO:0030672|GO:0043229|GO:0045202|GO:0046983|GO:0048786	chrX	20920918	20860511	-	synapsin I	0.287959	-3.25386	-0.536711	0.545509	-0.017283	0.236424	1.22839	1.3	1.02203	0.017283	0.705376	0.0935469	-1.16754	0.254883	1.18347	0.272069
380684	2.66702	3.92654	5.43757	up	Nefh	NF-H|NF200|Nfh|mKIAA0845	380684	ENSMUSG00000020396	GO:0000226|GO:0005739|GO:0005882|GO:0005883|GO:0045104|GO:0045110|GO:0045735|GO:0060052	chr11	4948064	4938756	-	neurofilament, heavy polypeptide	-1.72084	-1.77368	-0.41201	1.31581	-1.91436	0.937715	0.336251	1.68776	-0.0107718	0.0107718	1.31437	2.09721	-1.30218	0.113053	0.671081	1.14078
18011	2.66451	#N/A	#N/A	up	Neurl1a	2410129E16Rik|AI450910|AI481072|Neu1|Neur1|Neurl|Nlz|Rnf67	18011	ENSMUSG00000006435	GO:0005515|GO:0005634|GO:0005737|GO:0005886|GO:0007288|GO:0007595|GO:0008152|GO:0008270|GO:0009605|GO:0016020|GO:0016874|GO:0030317|GO:0046872	chr19	47259441	47178820	+	neuralized homolog 1A (Drosophila)	-0.241039	0.0175209	-0.561698	0.970479	1.24474	1.24118	-0.0669975	0.471444	-0.0193958	-0.415095	-0.276834	-0.58343	-0.261739	1.15213	0.12835	-0.42512
15490	2.65593	2.29506	#N/A	up	Hsd17b7	AI266814	15490	ENSMUSG00000026675	GO:0000166|GO:0000253|GO:0004303|GO:0005148|GO:0005783|GO:0005886|GO:0006694|GO:0006695|GO:0008152|GO:0008610|GO:0016020|GO:0016021|GO:0016491|GO:0055114	chr1	169969205	169949537	-	hydroxysteroid (17-beta) dehydrogenase 7	-1.37894	-0.950802	-2.27847	-0.202885	0.121549	-0.299236	-0.868314	-0.0112686	-0.13304	-0.890457	-0.703389	-0.555189	-1.53607	-0.126857	-0.337541	-0.716345
29867	2.64974	#N/A	#N/A	up	Cabp1		29867	ENSMUSG00000029544	GO:0000139|GO:0005509|GO:0005886|GO:0014069|GO:0046872|GO:0048306	chr5	115186121	115168691	-	calcium binding protein 1	1.86431	1.08757	-0.228905	2.4333	1.62853	2.87871	-0.0814242	0.0814242	0.166131	1.35296	-1.60848	0.31594	0.907658	2.31351	0.0553771	0.0201394
14733	2.64181	#N/A	#N/A	up	Gpc1	AI462976	14733	ENSMUSG00000034220	GO:0005507|GO:0005576|GO:0005578|GO:0005768|GO:0005886|GO:0014037|GO:0016020|GO:0017134|GO:0030200|GO:0031225|GO:0032288|GO:0040037|GO:0043025|GO:0043236|GO:0043395|GO:0045121|GO:0070052	chr1	92860196	92831686	+	glypican 1	0.174994	-0.0349998	-0.884348	1.03467	1.28827	1.13729	-0.248555	0.829099	0.893285	0.0349998	0.259524	0.530166	-0.248118	1.15341	0.491276	0.274897
11541	2.62855	2.12868	1.94352	up	Adora2b	A2BAR|A2BR|A2b|AA2BR|AI480866|AI605384	11541	ENSMUSG00000018500	GO:0001609|GO:0001973|GO:0002882|GO:0004871|GO:0004930|GO:0005886|GO:0007165|GO:0007186|GO:0007189|GO:0008284|GO:0008285|GO:0009986|GO:0010575|GO:0010701|GO:0010893|GO:0016020|GO:0016021|GO:0030819|GO:0030828|GO:0031284|GO:0031668|GO:0032722|GO:0032755|GO:0032966|GO:0033605|GO:0043306|GO:0045765|GO:0045909|GO:0060087	chr11	62266452	62248984	+	adenosine A2b receptor	-1.18863	-1.21466	-0.73951	0.524406	-0.155304	0.670906	0.0776358	-0.135009	0.184459	-0.069643	0.293766	-0.490899	-1.0476	0.346669	0.0423617	-0.088925
16006	2.62838	#N/A	#N/A	up	Igfbp1		16006	ENSMUSG00000020429	GO:0001558|GO:0005520|GO:0005576|GO:0005615|GO:0019838	chr11	7202546	7197787	+	insulin-like growth factor binding protein 1	0.218009	0.818552	-0.218009	1.37916	1.85947	1.76244	0.735796	1.00175	1.34885	0.649115	1.01607	0.29973	0.272851	1.66702	1.0288	0.654971
77976	2.62428	#N/A	#N/A	up	Nuak1	AU014801|AW494241|B230104P22Rik|Omphk1	77976	ENSMUSG00000020032	GO:0000166|GO:0002039|GO:0004672|GO:0004674|GO:0005524|GO:0005634|GO:0005737|GO:0006468|GO:0006974|GO:0007155|GO:0016301|GO:0016310|GO:0016740|GO:0016772|GO:0030155|GO:0035507|GO:2000772	chr10	84440471	84371319	-	NUAK family, SNF1-like kinase, 1	0.339181	0.203538	-0.494452	1.27065	1.50589	1.44748	0.166091	0.75343	1.00876	-0.25909	0.358137	0.703404	0.0160888	1.40801	0.642761	0.267484
22598	2.62081	2.67492	#N/A	up	Slc6a18	B0AT3|D630001K16Rik|Xt2|Xtrp2	22598	ENSMUSG00000021612	GO:0005215|GO:0005328|GO:0005886|GO:0005887|GO:0006810|GO:0006836|GO:0006865|GO:0015293|GO:0016020|GO:0016021	chr13	73678023	73661750	-	solute carrier family 6 (neurotransmitter transporter), member 18	-2.27859	1.15103	0.143389	1.1226	0.522061	1.5412	0.842139	1.32811	1.10406	-0.143389	-0.516425	-2.20556	-0.328056	1.06195	1.09144	-0.955125
627214	2.61659	1.87377	#N/A	up	Fam196a	B830028B13Rik	627214	ENSMUSG00000073805	GO:0003674|GO:0005575|GO:0008150	chr7	134938430	134881908	-	family with sequence similarity 196, member A	-1.33101	-1.1323	-1.01053	0.124342	0.748437	-0.183551	-0.398578	-0.687537	0.330111	-0.592022	-0.997011	-0.0809603	-1.15795	0.229743	-0.252001	-0.556664
233071	2.6016	2.73382	2.11649	up	Arhgap33	AW324378|NOMA-GAP|Snx26|TCGAP	233071	ENSMUSG00000036882	GO:0005096|GO:0005100|GO:0005515|GO:0005622|GO:0005737|GO:0005886|GO:0006810|GO:0007154|GO:0007165|GO:0015031|GO:0016020|GO:0030675|GO:0035091	chr7	30535009	30522226	-	Rho GTPase activating protein 33	-0.448477	-0.854624	-1.0829	-0.0584731	1.40443	0.406233	0.520289	1.0059	0.440568	0.478107	-0.466817	0.847728	-0.795332	0.584065	0.655585	0.28634
70952	2.60011	2.83871	#N/A	up	Poteg	4921537P18Rik|4930456F22Rik|Gsarp1|Gsarp2	70952	ENSMUSG00000063932	GO:0003674|GO:0005575|GO:0008150	chr8	27495172	27447670	+	POTE ankyrin domain family, member G	0.899538	0.574267	-0.866559	0.493371	2.53026	1.71933	2.02026	1.55183	1.55086	0.771702	3.70756	-1.53682	0.202415	1.58099	1.70765	0.980815
14422	2.59949	#N/A	#N/A	up	B4galnt2	AI593864|Dlb-1|Dlb1|Galg2|Galgt2|Ggm3|Igf2bp1	14422	ENSMUSG00000013418	GO:0005794|GO:0006047|GO:0006486|GO:0008376|GO:0016020|GO:0016021|GO:0016740|GO:0016757|GO:0016758|GO:0019276|GO:0022408|GO:0030173|GO:0030259	chr11	95914871	95863559	-	beta-1,4-N-acetyl-galactosaminyl transferase 2	0.303223	0.0430975	-1.05333	0.91858	1.38368	1.12541	-0.194176	0.54373	0.0639887	0.296836	0.176722	0.485063	-0.235669	1.14256	0.137848	0.31954
78826	2.58442	3.12105	4.27621	up	P2ry10	5830408N17Rik|P2Y10	78826	ENSMUSG00000050921	GO:0004871|GO:0004930|GO:0005886|GO:0007165|GO:0007186|GO:0016020|GO:0016021|GO:0035589|GO:0045028	chrX	107104970	107089335	+	purinergic receptor P2Y, G-protein coupled 10	-1.94048	-0.680791	0.735913	1.06965	0.275202	0.879308	1.33289	1.40318	0.30466	1.9496	0.403366	2.05067	-0.628454	0.741387	1.01358	1.46788
76884	2.57906	#N/A	#N/A	up	Cyfip2	1500004I01Rik|6430511D02Rik|AA930218|AU022376|Pir121|mKIAA1168	76884	ENSMUSG00000020340	GO:0005515|GO:0005737|GO:0006915|GO:0007155|GO:0016337|GO:0030054|GO:0043005|GO:0045202|GO:0048471	chr11	46312859	46193849	-	cytoplasmic FMR1 interacting protein 2	0.289998	0.0630894	-0.647778	1.1803	1.39926	1.22628	0.288857	0.753984	0.99946	-0.252496	-0.0630894	0.734496	-0.09823	1.26861	0.680767	0.139637
270190	2.57895	3.70961	7.29015	up	Ephb1	9330129L11|AW488255|C130099E04Rik|Cek6|ENSMUSG00000074119|Elk|Elkh|Hek6|Net	270190	ENSMUSG00000032537	GO:0000166|GO:0001525|GO:0004672|GO:0004713|GO:0004714|GO:0005003|GO:0005005|GO:0005515|GO:0005524|GO:0005737|GO:0005768|GO:0005886|GO:0005887|GO:0006468|GO:0007155|GO:0007165|GO:0007169|GO:0007399|GO:0007411|GO:0008046|GO:0016020|GO:0016021|GO:0016301|GO:0016310|GO:0016740|GO:0016772|GO:0021545|GO:0021631|GO:0021952|GO:0022008|GO:0030010|GO:0030424|GO:0031290|GO:0031589|GO:0031901|GO:0042995|GO:…	chr9	102354693	101922128	-	Eph receptor B1	-2.50202	-4.4801	-2.31781	-1.56283	-1.71675	-1.92	-1.18129	-1.54812	-0.896707	-0.797234	0.524876	-0.429724	-3.09998	-1.73319	-1.20871	-0.234027
67505	2.56478	2.70554	#N/A	up	Prl7c1	1600017N11Rik|PLP-O|Prlpo|Prplo	67505	ENSMUSG00000060738	GO:0005179|GO:0005576|GO:0008150	chr13	27780804	27773495	-	prolactin family 7, subfamily c, member 1	0.0671711	0.170108	-0.589774	0.842005	1.55779	1.32421	0.43036	1.66788	1.85701	-0.72147	0.804342	1.37662	-0.117498	1.24134	1.31842	0.486498
11551	2.56444	#N/A	#N/A	up	Adra2a	AW122659|Adra-2|Adra-2a|alpha(2A)AR|alpha2-C10|alpha2A|alpha2A-AR	11551	ENSMUSG00000033717	GO:0001819|GO:0002526|GO:0004871|GO:0004930|GO:0004935|GO:0004938|GO:0005737|GO:0005886|GO:0005887|GO:0006260|GO:0007165|GO:0007186|GO:0007565|GO:0016020|GO:0016021|GO:0019901|GO:0030335|GO:0030818|GO:0031696|GO:0031996|GO:0032147|GO:0032148|GO:0032795|GO:0032870|GO:0035625|GO:0042593|GO:0042596|GO:0042803|GO:0043235|GO:0043406|GO:0045202|GO:0045741|GO:0045909|GO:0045955|GO:0046676|GO:0046982|GO:…	chr19	54048982	54045182	+	adrenergic receptor, alpha 2a	-1.45814	-0.65096	-0.599101	0.720655	0.144568	0.502513	-2.45289	-0.966917	-0.562939	-2.70145	-1.81146	-0.227575	-0.902734	0.455912	-1.32758	-1.58016
59289	2.56371	#N/A	#N/A	up	Ccbp2	AI464239|CCR10|CCR9|Cmkbr9|D6	59289	ENSMUSG00000044534	GO:0004871|GO:0004930|GO:0004950|GO:0005515|GO:0005886|GO:0007165|GO:0007186|GO:0016020|GO:0016021|GO:0016493|GO:0016494|GO:0019957|GO:0070098	chr9	121911071	121898355	+	chemokine binding protein 2	0.142318	0.00565624	-0.544896	1.27945	1.22655	1.17178	-0.169153	0.599983	0.920686	-0.519571	-0.413847	0.445275	-0.132307	1.22593	0.450505	-0.162714
23805	2.55854	#N/A	#N/A	up	Apc2	AI852447|APCL|R75424	23805	ENSMUSG00000020135	GO:0005737|GO:0005794|GO:0005881|GO:0005884|GO:0008013|GO:0016342|GO:0031258|GO:0035414|GO:0048471|GO:0090090	chr10	80318256	80301820	+	adenomatosis polyposis coli 2	-1.06347	-0.805643	-1.9844	-0.154099	0.154099	0.212445	-0.962513	-0.212048	-0.381383	-1.10892	-0.72162	-0.553795	-1.28451	0.0708149	-0.518648	-0.794779
14761	2.55537	1.92622	#N/A	up	Gpr27		14761	ENSMUSG00000072875	GO:0004871|GO:0004930|GO:0005886|GO:0007165|GO:0007186|GO:0016020|GO:0016021	chr6	99693818	99692679	+	G protein-coupled receptor 27	-1.3741	-1.02029	0.596	0.841368	1.20295	0.21788	0.521976	0.513233	0.00370216	0.493188	0.88259	-2.1621	-0.599465	0.754066	0.346304	-0.262109
108978	2.55275	2.2214	#N/A	up	4930555G01Rik		108978	ENSMUSG00000096197	GO:0003674|GO:0005575|GO:0008150	chr14	5059243	5050629	+	RIKEN cDNA 4930555G01 gene	-2.17837	0.403254	-0.493356	1.52399	0.622282	-0.358575	0.527323	0.691369	-0.0327585	-0.235813	-0.416204	0.47962	-0.756156	0.595899	0.395311	-0.0574652
80749	2.54765	#N/A	#N/A	up	Lrfn1	BC004018|SALM2|Semo1	80749		GO:0005886|GO:0016020|GO:0016021|GO:0030054|GO:0045202|GO:0045211	chr7	28467548	28451985	+	leucine rich repeat and fibronectin type III domain containing 1	-0.0142322	-1.15273	-1.91405	0.618372	-0.0204844	0.368597	-1.01169	-0.0599399	-0.663179	-0.508184	-0.0775633	0.0294991	-1.02701	0.322161	-0.578269	-0.185416
231821	2.53809	1.85084	1.94363	up	Adap1	4930431P11Rik|Centa1|GC1L|p42IP4	231821	ENSMUSG00000056413	GO:0005547|GO:0005634|GO:0005737|GO:0005886|GO:0008060|GO:0043087	chr5	139325464	139271876	-	ArfGAP with dual PH domains 1	-0.749254	-1.27576	-0.988293	-0.0170345	0.566686	0.468273	-0.435924	-0.103178	0.190334	-0.288319	-0.0975828	0.248858	-1.00444	0.339308	-0.116256	-0.0456813
21844	2.53024	#N/A	#N/A	up	Tiam1	AI847750|D16Ium10|D16Ium10e	21844	ENSMUSG00000002489	GO:0005085|GO:0005543|GO:0005886|GO:0005911|GO:0007264|GO:0046875|GO:0048013|GO:0050772|GO:0050790	chr16	89974699	89787111	-	T cell lymphoma invasion and metastasis 1	-0.837386	-0.775837	-1.57305	0.167495	0.410048	0.254006	-0.527595	-0.0754623	-0.125209	-1.0436	-0.647961	-0.282867	-1.06209	0.277183	-0.242755	-0.658144
14561	2.50959	#N/A	#N/A	up	Gdf11	BMP-11|Bmp11	14561	ENSMUSG00000025352	GO:0001656|GO:0001657|GO:0005125|GO:0005515|GO:0005576|GO:0005615|GO:0008083|GO:0008285|GO:0009887|GO:0009952|GO:0021512|GO:0031016|GO:0040007|GO:0045596|GO:0045665|GO:0048469|GO:0048593	chr10	128891718	128884546	-	growth differentiation factor 11	-1.09389	-1.83246	-0.859431	0.32267	-0.387172	0.261072	-0.847391	-0.391451	-0.226939	-1.09091	-0.425467	-0.133714	-1.26193	0.0655233	-0.488594	-0.550029
17180	2.50311	2.2598	#N/A	up	Matn1	CMP|Crtm|Mat1|matrilin-1	17180	ENSMUSG00000040533	GO:0002062|GO:0003429|GO:0005515|GO:0005576|GO:0005578|GO:0030500	chr4	130955476	130944385	+	matrilin 1, cartilage matrix protein	0.821916	0.538378	-0.0632401	1.63947	2.03527	1.59348	1.21646	1.44482	2.16436	0.689193	0.0632401	0.418942	0.432351	1.75607	1.60855	0.390458
69784	2.5	#N/A	#N/A	up	1500009L16Rik	2700050C19Rik|OCC-1	69784	ENSMUSG00000087651	GO:0003674|GO:0005575|GO:0008150	chr10	83762762	83722865	+	RIKEN cDNA 1500009L16 gene	-1.06777	-1.33064	-2.22744	-0.660063	-0.0898848	0.0898838	-1.58466	-0.719629	-0.57575	-2.095	-1.22169	-0.379273	-1.54195	-0.220021	-0.960013	-1.23199
78925	2.4974	#N/A	#N/A	up	Srd5a1	0610031P22Rik|4930435F02Rik|S5AR 1|Srd5a-1	78925	ENSMUSG00000021594	GO:0003865|GO:0005737|GO:0005783|GO:0006629|GO:0006694|GO:0006702|GO:0007548|GO:0008202|GO:0008209|GO:0016020|GO:0016021|GO:0016491|GO:0016627|GO:0030154|GO:0033218|GO:0042448|GO:0042493|GO:0043025|GO:0043209|GO:0043231|GO:0048471|GO:0050213|GO:0055114|GO:0070402|GO:0070852	chr13	69611463	69573449	-	steroid 5 alpha-reductase 1	0.809711	0.794863	-0.0022068	1.89218	1.83568	1.83579	0.0022068	1.28325	1.33326	-0.0167532	0.313972	0.804076	0.534122	1.85455	0.872904	0.367098
328561	2.49167	#N/A	#N/A	up	Apol10b	9130218O11Rik	328561	ENSMUSG00000050014	GO:0003674|GO:0005575|GO:0008150	chr15	77596125	77584158	-	apolipoprotein L 10B	0.515899	0.128557	-0.172119	1.22328	1.70722	1.49318	1.00056	0.0892015	0.825691	-0.499538	-1.67993	1.09036	0.157446	1.47456	0.638485	-0.363035
243328	2.48505	3.94666	5.98189	up	Slc29a4	ENT4|mPMAT	243328	ENSMUSG00000050822	GO:0005337|GO:0005886|GO:0006810|GO:0016020|GO:0016021	chr5	142722490	142702101	+	solute carrier family 29 (nucleoside transporters), member 4	-0.589444	0.500323	-2.61076	0.00438905	0.760097	0.47546	1.44882	0.828315	0.964879	1.84925	2.07166	1.12101	-0.899961	0.413315	1.08067	1.68064
665180	2.48431	2.66514	3.25441	up	Clec2l	AI414054|AW122724|Gm1064	665180	ENSMUSG00000079598	GO:0005575|GO:0008150|GO:0016020|GO:0016021|GO:0030246	chr6	38680865	38663069	+	C-type lectin domain family, member L	-1.348	-0.0667782	-3.49979	-0.469603	-0.262788	-0.243645	-0.0816863	0.124952	-0.715199	0.0103619	0.85073	-0.668484	-1.63819	-0.325346	-0.223978	0.0642026
232413	2.48079	2.30476	#N/A	up	Clec12a	CLL-1|D230024O04|KLRL1|Micl	232413	ENSMUSG00000053063	GO:0005886|GO:0009986|GO:0016020|GO:0016021|GO:0019903|GO:0030246|GO:0050776	chr6	129365303	129350244	+	C-type lectin domain family 12, member a	-0.0553632	0.36447	-1.15313	0.988773	1.3994	0.700193	-0.101688	1.29468	1.57683	-0.231849	0.344524	1.26449	-0.281342	1.02946	0.923274	0.459057
15248	2.4792	#N/A	#N/A	up	Hic1	AA408311|HIC-1	15248	ENSMUSG00000043099	GO:0000122|GO:0000785|GO:0003676|GO:0003677|GO:0003700|GO:0005515|GO:0005622|GO:0005634|GO:0006351|GO:0006355|GO:0007275|GO:0008270|GO:0008630|GO:0016055|GO:0030178|GO:0042826|GO:0043517|GO:0043565|GO:0046872	chr11	75170255	75164565	-	hypermethylated in cancer 1	-1.12726	-1.05798	-2.00967	-0.444753	0.168674	0.0107899	-1.23742	-0.536848	-0.669045	-1.65495	-0.586165	-0.81852	-1.3983	-0.0884298	-0.814439	-1.01988
75600	2.47006	#N/A	#N/A	up	Calml4	2010002G05Rik	75600	ENSMUSG00000032246	GO:0005509	chr9	62875917	62858104	+	calmodulin-like 4	0.713327	0.6158	-0.599776	1.20135	1.65115	1.79049	-0.545801	1.2024	0.990309	-0.285704	0.575103	0.882684	0.243117	1.54766	0.548971	0.390694
11595	2.46353	#N/A	#N/A	up	Acan	Agc|Agc1|Cspg1|cmd	11595	ENSMUSG00000030607	GO:0001502|GO:0002063|GO:0005509|GO:0005515|GO:0005540|GO:0005576|GO:0005578|GO:0005604|GO:0007155|GO:0030166|GO:0030199|GO:0030246|GO:0030336|GO:0031012|GO:0046872|GO:0072534	chr7	79115099	79053483	+	aggrecan	-0.112728	0.562002	-2.08307	0.726152	0.338612	1.20363	-0.617459	-0.506768	-0.723849	-1.19992	0.112727	-0.387627	-0.544599	0.756131	-0.616025	-0.491607
22240	2.46184	#N/A	#N/A	up	Dpysl3	CRMP-4|TUC4|Ulip|Ulip1	22240	ENSMUSG00000024501	GO:0005615|GO:0005737|GO:0005829|GO:0006208|GO:0007399|GO:0010976|GO:0010977|GO:0016787|GO:0016810|GO:0016812|GO:0017124|GO:0030027|GO:0030336|GO:0030426|GO:0031941|GO:0035374|GO:0042995|GO:0044297|GO:0051017|GO:0051219|GO:0051260|GO:0051491|GO:0051764|GO:0070382	chr18	43393331	43324227	-	dihydropyrimidinase-like 3	0.698403	0.816005	0.0237913	1.75039	1.84452	1.8425	0.0905428	0.638994	0.962996	-0.0237923	0.0678492	0.625959	0.512733	1.81247	0.564177	0.223339
69798	2.45049	#N/A	#N/A	up	1810044D09Rik		69798			chr6	91441755	91440987	+	RIKEN cDNA 1810044D09 gene	0.27847	-0.429248	0.363224	2.25246	0.278508	1.56069	-0.149462	0.948636	0.0819054	-0.123907	-0.0819054	-1.18608	0.0708152	1.36388	0.293693	-0.463965
320116	2.44304	#N/A	#N/A	up	Fndc9	C030019I05Rik	320116	ENSMUSG00000048721	GO:0003674|GO:0005575|GO:0008150|GO:0016020|GO:0016021	chr11	46239871	46235557	+	fibronectin type III domain containing 9	-0.101153	0.316295	-0.809288	1.00011	1.23033	1.04145	0.39099	0.177194	1.18721	-1.17381	-1.37699	0.101153	-0.198049	1.09063	0.585132	-0.816547
56096	2.4386	#N/A	#N/A	up	Plac1	DXWsu72e|Epcs26	56096	ENSMUSG00000061082	GO:0003674|GO:0005575|GO:0005576|GO:0007275|GO:0008150	chrX	53114405	53070002	-	placental specific protein 1	-1.05768	-1.18481	-1.69266	-0.076993	0.0163918	-0.0163908	-1.20528	-0.406717	-0.469721	-0.941205	-0.980153	-0.577845	-1.31171	-0.025664	-0.693907	-0.833067
69137	2.43045	#N/A	#N/A	up	Vstm5	2200002K05Rik	69137	ENSMUSG00000031937	GO:0003674|GO:0005575|GO:0008150|GO:0016020|GO:0016021	chr9	15259413	15239045	+	V-set and transmembrane domain containing 5	1.13449	-0.749573	-1.03938	0.621064	0.99539	1.57275	-0.851105	-0.00517845	0.352952	-1.00508	-0.428488	-0.0591903	-0.218157	1.06307	-0.167777	-0.497586
244281	2.42777	#N/A	#N/A	up	Myo16	C230040D10Rik|Gm1105|NYAP3|mKIAA0865	244281	ENSMUSG00000039057	GO:0000166|GO:0003779|GO:0005524|GO:0005634|GO:0005654|GO:0005730|GO:0005737|GO:0005829|GO:0005886|GO:0008285|GO:0016020|GO:0016459|GO:0019903|GO:0032403|GO:0045749|GO:0048471|GO:0051015	chr8	10633950	10153923	+	myosin XVI	2.14637	1.65542	1.1339	2.98777	2.88702	2.89979	1.31137	1.54198	1.9586	0.221044	-0.221044	1.14628	1.64523	2.92486	1.60398	0.382094
13483	2.42375	2.82093	3.19244	up	Dpp6	B930011P16Rik|D5Buc3|D5Buc4|D5Buc5|DPP VI|Dpp-6|Gm1377|In(5)6H-p|Peplb|Rw	13483	ENSMUSG00000061576	GO:0003674|GO:0006508|GO:0008076|GO:0008236|GO:0009986|GO:0016020|GO:0016021|GO:0019228|GO:0042391|GO:0043025|GO:0043266|GO:0043268	chr5	27727500	26817357	+	dipeptidylpeptidase 6	-1.23944	0.0017345	-1.55443	0.771731	-0.321049	0.588916	-0.00173473	0.679832	1.01828	0.953753	0.638202	0.639889	-0.93071	0.346533	0.56546	0.743948
100038847	2.41246	3.24306	3.05956	up	Gm10406	ENSMUSG00000072735	100038847	ENSMUSG00000093985	GO:0003674|GO:0005575|GO:0008150	chr14	7027449	7006115	-	predicted gene 10406	-1.6798	-1.50671	-1.51436	0.173486	-0.965759	-0.0970907	0.0670371	0.261002	0.0631537	0.234236	-0.19902	0.103889	-1.56696	-0.296455	0.130398	0.0463683
277414	2.40541	#N/A	#N/A	up	Trp53i11	Tp53i11	277414	ENSMUSG00000068735	GO:0003674|GO:0005575|GO:0008150|GO:0016020|GO:0016021	chr2	93201757	93187584	+	transformation related protein 53 inducible protein 11	0.59352	0.409521	-0.43425	1.29903	1.62673	1.44188	0.101324	1.02993	1.23667	0.0659676	0.34918	0.917174	0.189597	1.45588	0.789308	0.444107
381933	2.40532	1.98789	#N/A	up	6430531B16Rik	Gm1093	381933	ENSMUSG00000073795	GO:0003674|GO:0005575|GO:0008150	chr7	139978755	139972303	-	RIKEN cDNA 6430531B16 gene	-1.01869	-0.856154	-1.17919	0.264851	0.280833	0.198963	-0.327363	0.308956	-0.0619168	-0.693045	-0.455467	-0.408688	-1.01801	0.248216	-0.0267747	-0.519067
69064	2.40381	2.298	#N/A	up	Fuom	1810014F10Rik|Fucu|Le51	69064	ENSMUSG00000025466	GO:0005575|GO:0005996|GO:0006004|GO:0016853|GO:0016857|GO:0042806|GO:0048029	chr7	140102406	140099470	-	fucose mutarotase	-3.10479	0.127984	1.01494	0.0953205	0.258967	1.47981	1.27405	0.98369	-0.618465	0.203727	-0.760352	0.279056	-0.653958	0.611366	0.546423	-0.092523
675325	2.40113	1.84217	#N/A	up	2410017I17Rik		675325		GO:0003674|GO:0005575|GO:0008150	chr17	36162374	36145018	+	RIKEN cDNA 2410017I17 gene	0.773227	1.49443	-0.275005	1.61652	1.54012	2.62716	0.275005	2.32603	2.03583	0.845574	0.711904	0.638127	0.664218	1.92793	1.54562	0.731868
15900	2.40097	1.83789	#N/A	up	Irf8	AI893568|ICSBP|IRF-8|Icsbp1|Myls	15900	ENSMUSG00000041515	GO:0000975|GO:0003677|GO:0003700|GO:0005515|GO:0005634|GO:0006351|GO:0006355|GO:0006909|GO:0006955|GO:0009617|GO:0030099|GO:0032729|GO:0032735|GO:0042742|GO:0042832|GO:0044130|GO:0045893|GO:0071222	chr8	120756692	120736376	+	interferon regulatory factor 8	0.0610194	-0.338262	-0.973723	0.691169	0.850782	0.997932	-0.0610199	0.513609	0.930586	-0.130202	0.141242	0.446177	-0.416989	0.846628	0.461058	0.152406
72960	2.39998	#N/A	#N/A	up	Top1mt	2900052H09Rik	72960	ENSMUSG00000000934	GO:0000166|GO:0003677|GO:0003916|GO:0003917|GO:0003918|GO:0005524|GO:0005694|GO:0005739|GO:0006200|GO:0006260|GO:0006265|GO:0008152|GO:0016853|GO:0042645	chr15	75678790	75657033	-	DNA topoisomerase 1, mitochondrial	-0.113073	-1.31991	-1.3181	0.207111	0.457848	0.373027	-0.785257	-0.00934696	-0.129198	-0.559349	-0.795001	0.00934792	-0.917028	0.345995	-0.307934	-0.448334
74116	2.39673	#N/A	#N/A	up	Pi16	1200009H11Rik|Cripi|PI-16	74116	ENSMUSG00000024011	GO:0005576|GO:0010466|GO:0016020|GO:0016021|GO:0030414	chr17	29328902	29318882	+	peptidase inhibitor 16	0.434207	0.0114326	0.253016	1.68648	1.09564	1.69974	-0.288501	0.975791	-0.459868	0.953748	-0.0683808	-0.0470257	0.232885	1.49395	0.0758069	0.279447
71682	2.39363	2.90814	1.95377	up	Wdr27	0610012K18Rik	71682	ENSMUSG00000046991	GO:0003674|GO:0005575|GO:0008150	chr17	14943124	14818672	-	WD repeat domain 27	-1.5107	-0.152772	-1.13844	-0.347174	0.776759	0.546089	0.49183	0.403392	0.923154	-0.328512	0.184178	0.241192	-0.933973	0.325225	0.606125	0.0322857
17388	2.39304	#N/A	#N/A	up	Mmp15	AI503551|MT2-MMP	17388	ENSMUSG00000031790	GO:0004222|GO:0005509|GO:0006508|GO:0008152|GO:0008233|GO:0008237|GO:0008270|GO:0016020|GO:0016021|GO:0016787|GO:0031012|GO:0046872	chr8	95374293	95352337	+	matrix metallopeptidase 15	0.153968	0.265558	-0.65904	1.09333	1.25046	1.19323	-0.0679131	0.787475	0.835811	-0.181781	0.0679131	0.193072	-0.0798378	1.17901	0.518457	0.0264015
53601	2.38918	#N/A	#N/A	up	Pcdh12	Pcdh14|VE-cad-2	53601	ENSMUSG00000024440	GO:0005509|GO:0005886|GO:0005887|GO:0005911|GO:0005977|GO:0007155|GO:0007156|GO:0016020|GO:0016021|GO:0016339|GO:0030054|GO:0060711	chr18	38284401	38267092	-	protocadherin 12	0.077817	-0.155017	-0.603448	0.802816	1.18934	1.09674	0.034358	0.741662	0.761245	-0.0120239	0.572495	0.428614	-0.226883	1.02963	0.512422	0.329695
74601	2.36561	2.21458	#N/A	up	4833427F10Rik		74601			chr17	35780687	35772450	+	RIKEN cDNA 4833427F10 gene	-0.111345	-0.393517	0.351012	1.3683	1.24474	0.959752	1.06101	0.465852	1.76039	-0.78701	-0.753771	0.111344	-0.051283	1.19093	1.09575	-0.476479
170733	2.36434	2.25465	3.46552	up	Klra17	Ly49q|Ly49q1	170733	ENSMUSG00000014543	GO:0016021	chr6	129876672	129831154	-	killer cell lectin-like receptor, subfamily A, member 17	0.204247	-1.56382	1.27393	0.722741	1.66498	1.25095	2.95257	0.684753	-0.204247	2.07729	1.31291	1.90338	-0.0285462	1.21289	1.14436	1.76453
209966	2.36253	4.34021	#N/A	up	Pgbd5	2900019M05Rik|AI854313	209966	ENSMUSG00000050751	GO:0003674|GO:0005575|GO:0008150	chr8	124433936	124369049	-	piggyBac transposable element derived 5	-2.12649	-0.472715	0.0265555	-0.0206578	0.490511	0.678509	1.43165	1.08702	1.26199	-0.254321	-0.333574	-0.304766	-0.857548	0.382787	1.26022	-0.297554
240058	2.36092	2.02946	3.9106	up	Cpne5	A830083G22Rik	240058	ENSMUSG00000024008	GO:0003674|GO:0008150|GO:0043005|GO:0043025	chr17	29237790	29156521	-	copine V	-3.46231	-1.61766	-0.554912	-0.294603	-0.716681	-0.905558	-0.278579	-0.338892	-1.95414	-0.150943	-0.0103207	0.428541	-1.8783	-0.638948	-0.857202	0.0890924
12482	2.35778	#N/A	2.14145	up	Ms4a1	AA960661|Cd20|Ly-44|Ms4a2	12482	ENSMUSG00000024673	GO:0005154|GO:0005730|GO:0009897|GO:0016020|GO:0016021|GO:0042113	chr19	11266151	11250603	-	membrane-spanning 4-domains, subfamily A, member 1	0.277082	0.166811	-0.520912	0.953377	1.64935	1.03253	0.87803	-1.03703	0.446492	1.92685	0.859327	0.432569	-0.0256726	1.21175	0.0958309	1.07292
15018	2.35278	#N/A	#N/A	up	H2-Q7	H-2Q7|Ped|Q9|Qa-2|Qa-7|Qa7	15018	ENSMUSG00000060550		chr17	35443773	35439155	+	histocompatibility 2, Q region locus 7	1.08185	0.374443	0.118369	1.79348	1.87763	1.60664	-0.118369	1.00505	1.1262	0.316255	0.658688	1.55418	0.524888	1.75925	0.670958	0.843043
20200	2.35087	#N/A	#N/A	up	S100a6	2A9|5B10|CALCYCLIN|Cacy|PRA	20200	ENSMUSG00000001025	GO:0001726|GO:0005509|GO:0005515|GO:0005523|GO:0005634|GO:0005635|GO:0005737|GO:0005829|GO:0005886|GO:0008270|GO:0015075|GO:0016020|GO:0031234|GO:0034220|GO:0042803|GO:0044548|GO:0046872|GO:0048306|GO:0048471	chr3	90614414	90612894	+	S100 calcium binding protein A6 (calcyclin)	-0.0523796	0.162998	-0.735027	0.542143	1.0251	1.50795	-0.2421	0.813872	0.773834	-0.437104	0.109865	0.39736	-0.208136	1.02506	0.448536	0.0233736
235674	2.35017	#N/A	#N/A	up	Acaa1b		235674	ENSMUSG00000010651	GO:0003824|GO:0003988|GO:0005739|GO:0005777|GO:0006629|GO:0006631|GO:0008152|GO:0016740|GO:0016746|GO:0016747	chr9	119157093	119148043	-	acetyl-Coenzyme A acyltransferase 1B	0.0916543	-0.174317	-0.620224	1.38395	0.489214	1.12225	-0.481947	0.650667	-0.980294	-0.16753	-0.427769	0.26501	-0.234296	0.998471	-0.270525	-0.110096
107684	2.34805	1.88249	#N/A	up	Coro2a	9030208C03Rik|AI563590|IR10	107684	ENSMUSG00000028337	GO:0003779|GO:0015629|GO:0017053|GO:0030036|GO:0051015	chr4	46601929	46536937	-	coronin, actin binding protein 2A	-1.53486	-0.741344	-1.83732	-0.368433	0.0051918	-0.0558882	-0.780743	-0.00519085	-0.589667	-0.951675	-0.672063	-0.398868	-1.37118	-0.13971	-0.458534	-0.674202
384009	2.344	#N/A	#N/A	up	Glipr2	5730414A08Rik|C77180|GAPR-1	384009	ENSMUSG00000028480	GO:0003674|GO:0005575|GO:0005576|GO:0005794|GO:0008150|GO:0016020	chr4	43979118	43957702	+	GLI pathogenesis-related 2	-1.20506	-0.867873	-1.89695	-0.282962	0.0175056	-0.0175056	-1.37037	-0.102212	-0.703202	-1.02174	-0.842785	-0.572484	-1.32329	-0.0943206	-0.725262	-0.812336
12770	2.34361	2.06573	#N/A	up	Ccr1l1	Cmkbr1l1	12770	ENSMUSG00000064039	GO:0004871|GO:0004930|GO:0004950|GO:0005886|GO:0007165|GO:0007186|GO:0016020|GO:0016021|GO:0016493|GO:0070098	chr9	123978408	123976949	-	chemokine (C-C motif) receptor 1-like 1	0.323384	0.281619	-0.331002	1.2995	1.34049	1.32021	0.656508	1.39032	1.36713	0.259618	0.5963	0.846376	0.0913337	1.32007	1.13799	0.567431
19268	2.34314	1.81034	#N/A	up	Ptprf	AA591035|LAR|LARS|RPTP-LAR	19268	ENSMUSG00000033295	GO:0001960|GO:0004721|GO:0004725|GO:0005001|GO:0005158|GO:0005768|GO:0005886|GO:0006470|GO:0007155|GO:0007156|GO:0007399|GO:0008201|GO:0008285|GO:0016020|GO:0016021|GO:0016311|GO:0016787|GO:0016791|GO:0030426|GO:0030971|GO:0031345|GO:0035335|GO:0042059|GO:0042301|GO:0043005|GO:0043025|GO:0043065|GO:0043231|GO:0043525|GO:0046627|GO:0050775|GO:0050803|GO:0051387|GO:0060076	chr4	118291397	118208213	-	protein tyrosine phosphatase, receptor type, F	-0.869149	-1.02044	-1.24959	-0.0891228	0.405665	0.229611	-0.570389	0.0173655	-0.0173664	-0.608404	-0.204133	-0.109476	-1.04639	0.182051	-0.19013	-0.307338
18553	2.34181	2.53024	#N/A	up	Pcsk6	C86343|Pace4|SPC4	18553	ENSMUSG00000030513	GO:0004175|GO:0004252|GO:0005615|GO:0005794|GO:0006508|GO:0007354|GO:0007368|GO:0008201|GO:0008233|GO:0008236|GO:0009100|GO:0009986|GO:0016485|GO:0016486|GO:0016787|GO:0031012|GO:0032902|GO:0032940|GO:0043499|GO:0048406	chr7	66050386	65862136	+	proprotein convertase subtilisin/kexin type 6	-1.44096	-1.44348	-1.89803	-0.486371	-0.131873	-0.481352	-0.764641	-0.0158663	0.0158663	-1.98764	-1.52295	-0.794218	-1.59415	-0.366532	-0.25488	-1.43494
276829	2.33396	#N/A	#N/A	up	Smtnl2	D130058I21Rik	276829	ENSMUSG00000045667	GO:0003674|GO:0005575|GO:0008150	chr11	72411713	72390114	-	smoothelin-like 2	-1.06708	-0.806052	-0.989347	0.283402	0.300184	0.22226	-0.60213	-0.522412	-0.111277	-0.842119	-0.456019	0.111277	-0.954161	0.268616	-0.41194	-0.39562
54200	2.31629	#N/A	2.24392	up	Sult2b1	AI326997|BB173635|ST2B1|SULT2B	54200	ENSMUSG00000003271	GO:0000103|GO:0004027|GO:0005737|GO:0005783|GO:0006629|GO:0008146|GO:0008202|GO:0016740|GO:0043231|GO:0050294	chr7	45759555	45729983	-	sulfotransferase family, cytosolic, 2B, member 1	-0.52082	0.0384321	-2.12121	-0.641482	0.852406	0.820923	-0.373169	-1.0296	1.13243	-0.192977	1.12586	-0.0384319	-0.867867	0.343949	-0.0901118	0.298152
192950	2.3085	2.32094	2.85913	up	Nacad	D230024G13Rik|mKIAA0363	192950	ENSMUSG00000041073	GO:0003674|GO:0005575|GO:0005634|GO:0005737|GO:0006810|GO:0008150|GO:0015031	chr11	6606054	6597823	-	NAC alpha domain containing	-1.54659	-1.58134	-1.49339	-0.5205	-0.299909	-0.180031	-0.260228	-0.13003	-0.586935	-0.0375395	-0.0745816	0.0375395	-1.54044	-0.33348	-0.325731	-0.0248605
16775	2.30665	2.05459	#N/A	up	Lama4		16775	ENSMUSG00000019846	GO:0001568|GO:0005102|GO:0005576|GO:0005578|GO:0005604|GO:0005605|GO:0005606|GO:0007155|GO:0030155|GO:0030334|GO:0045995|GO:0050873	chr10	39110188	38965515	+	laminin, alpha 4	1.10002	0.769529	0.00655556	1.71398	1.91554	1.86398	1.02803	1.73069	2.23394	-0.00655651	0.992127	1.82069	0.625367	1.83116	1.66422	0.935419
69706	2.3064	#N/A	#N/A	up	Lrr1	2410005L11Rik|AU021780|LRR-1|Ppil5	69706	ENSMUSG00000034883	GO:0003674|GO:0005575|GO:0008150|GO:0016853	chr12	69179010	69168814	+	leucine rich repeat protein 1	-1.53963	-1.08962	-1.41919	0.118985	-0.118985	-0.431518	-1.29726	-0.191763	-1.2741	-1.43527	-1.39451	-1.13463	-1.34948	-0.143839	-0.921041	-1.32147
83491	2.30145	2.52825	#N/A	up	Pramel1		83491	ENSMUSG00000041805	GO:0003674|GO:0005575|GO:0008150	chr4	143399819	143394441	+	preferentially expressed antigen in melanoma-like 1	-2.02111	-0.176451	-0.00985622	1.00569	0.548536	-0.154009	0.599694	0.687723	0.519581	-1.20784	0.662918	-1.00361	-0.735804	0.466738	0.602333	-0.516175
16980	2.30094	#N/A	#N/A	up	Lrrn2	5730406J09Rik|NLRR-2	16980	ENSMUSG00000026443	GO:0003674|GO:0005575|GO:0008150	chr1	132940005	132880355	+	leucine rich repeat protein 2, neuronal	-0.085402	0.2512	-0.124422	0.993084	1.45405	1.2009	-0.872418	0.192205	0.0995016	0.313674	0.207715	0.404205	0.013792	1.21601	-0.19357	0.308532
270109	2.29767	2.19682	#N/A	up	Pcnxl2	A830048P05|AU067631|E330039K12Rik|mKIAA0435	270109	ENSMUSG00000060212	GO:0003674|GO:0005575|GO:0008150|GO:0016020|GO:0016021	chr8	125898293	125751508	-	pecanex-like 2 (Drosophila)	0.698485	0.549731	-0.114394	1.16485	1.82772	1.74177	1.06253	1.84867	1.62888	0.114393	0.420046	0.585977	0.377941	1.57811	1.51336	0.373472
72341	2.29722	#N/A	2.03262	up	Elp6	2610001P13Rik|2610002I17Rik|AV159994|Tmem103	72341	ENSMUSG00000054836	GO:0003674|GO:0008150|GO:0033588	chr9	110322102	110305192	+	elongator acetyltransferase complex subunit 6	-2.12769	-0.959859	-1.33608	-0.707887	0.0879946	-0.204068	-0.974543	-0.741432	-0.341979	-0.60874	-0.0879941	-0.656887	-1.47454	-0.274654	-0.685985	-0.451207
15894	2.28963	#N/A	#N/A	up	Icam1	CD54|Icam-1|Ly-47|MALA-2	15894	ENSMUSG00000037405	GO:0001772|GO:0002291|GO:0002457|GO:0002693|GO:0005178|GO:0005615|GO:0005886|GO:0007155|GO:0007159|GO:0008360|GO:0009897|GO:0009986|GO:0016020|GO:0016021|GO:0016337|GO:0030155|GO:0032403|GO:0033627|GO:0043498|GO:0045429|GO:0045907|GO:0046813|GO:0051092|GO:0051856|GO:0051926|GO:0071333	chr9	21028796	21015960	+	intercellular adhesion molecule 1	-0.129117	0.0074749	-0.594424	0.694829	1.05464	1.11981	-0.0978403	1.019	0.720236	0.431254	0.776837	0.493971	-0.238689	0.956427	0.547132	0.567354
12683	2.28465	#N/A	#N/A	up	Cidea	AW212747	12683	ENSMUSG00000024526	GO:0005515|GO:0005739|GO:0005740|GO:0006629|GO:0032720|GO:0050710|GO:0050995	chr18	67367794	67343564	+	cell death-inducing DNA fragmentation factor, alpha subunit-like effector A	0.302604	0.995255	-2.87072	0.744434	0.518289	0.740346	1.83099	-0.997586	-1.09611	-2.87072	1.06173	-0.9463	-0.524286	0.667689	-0.087569	-0.918431
16917	2.28367	2.07449	#N/A	up	Lmx1b	LMX1.1|LMX1.2	16917	ENSMUSG00000038765	GO:0001764|GO:0002930|GO:0003677|GO:0003700|GO:0005634|GO:0006351|GO:0006355|GO:0006357|GO:0007275|GO:0008219|GO:0008270|GO:0008283|GO:0010468|GO:0021587|GO:0021954|GO:0030182|GO:0030199|GO:0030326|GO:0030901|GO:0035108|GO:0035265|GO:0043010|GO:0043565|GO:0045944|GO:0046872|GO:0071542	chr2	33640511	33564536	-	LIM homeobox transcription factor 1 beta	0.136853	-0.136853	0.187027	0.956211	1.28542	1.51946	0.987674	1.09644	1.26118	0.264217	0.370407	1.38486	0.0623425	1.2537	1.1151	0.673163
69215	2.28013	#N/A	#N/A	up	Sat2	2610016A03Rik|SSAT-2|SSAT2	69215	ENSMUSG00000069835	GO:0004145|GO:0005575|GO:0005737|GO:0008080|GO:0008215|GO:0008216|GO:0016740|GO:0016746	chr11	69623869	69622109	+	spermidine/spermine N1-acetyl transferase 2	-0.253947	-0.809015	-0.715581	0.294295	1.17786	0.316656	-0.117215	0.564033	-0.607915	-0.993845	-1.07419	-0.730386	-0.592848	0.596271	-0.053699	-0.932806
233332	2.2784	#N/A	#N/A	up	Adamts17	AU023434	233332	ENSMUSG00000058145	GO:0003674|GO:0005575|GO:0005576|GO:0006508|GO:0008150|GO:0008233|GO:0008237|GO:0016787|GO:0046872	chr7	67152625	66839735	+	a disintegrin-like and metallopeptidase (reprolysin type) with thrombospondin type 1 motif, 17	-0.604874	-0.99262	-0.779455	0.359355	0.348188	0.479568	-0.550529	-0.0383921	0.240913	-0.232591	-0.224378	0.0640817	-0.792316	0.395703	-0.116003	-0.130962
74665	2.27092	#N/A	#N/A	up	Lrrc48	4930449E07Rik	74665	ENSMUSG00000056598	GO:0003674|GO:0005737|GO:0008150	chr11	60394333	60353380	+	leucine rich repeat containing 48	-1.3547	0.524215	0.430748	0.443319	1.14812	1.55866	0.335832	-0.690375	0.92441	0.399722	0.441723	1.18554	-0.133246	1.05003	0.189956	0.675663
58194	2.26096	#N/A	#N/A	up	Sh3kbp1	1200007H22Rik|1700125L08Rik|5830464D22Rik|AI447724|IN85|Ruk|Seta	58194	ENSMUSG00000040990	GO:0005515|GO:0005634|GO:0005737|GO:0005856|GO:0006897|GO:0006915|GO:0007010|GO:0008360|GO:0016020|GO:0016301|GO:0016310|GO:0016477|GO:0017124|GO:0030054|GO:0031410|GO:0043005|GO:0045202	chrX	159975917	159627408	+	SH3-domain kinase binding protein 1	0.790605	0.479692	-0.148311	1.46525	1.62111	1.56644	0.449728	1.03668	1.26572	0.148312	0.607131	1.33588	0.373995	1.55093	0.917376	0.697107
213575	2.25881	#N/A	#N/A	up	Dync2li1	4933404O11Rik|CGI-60|D2lic|LIC3|mD2LIC	213575	ENSMUSG00000024253	GO:0003674|GO:0003774|GO:0005737|GO:0005856|GO:0005874|GO:0005929|GO:0007275|GO:0007368|GO:0030030|GO:0030286|GO:0030990|GO:0031512|GO:0035085|GO:0042384|GO:0042995|GO:0045177	chr17	84655564	84626499	+	dynein cytoplasmic 2 light intermediate chain 1	0.259157	-0.912765	-0.521375	1.10623	1.0602	0.185269	0.19092	0.0519347	0.535253	0.173481	0.0923104	0.135435	-0.391661	0.783901	0.259369	0.133742
245880	2.25651	#N/A	#N/A	up	Wasf3	Scar3|Wave3	245880	ENSMUSG00000029636	GO:0003674|GO:0003779|GO:0005737|GO:0005856|GO:0007010|GO:0008360|GO:0014003|GO:0030027|GO:0030032|GO:0031643	chr5	146471125	146385006	+	WAS protein family, member 3	-0.946573	-1.65381	-1.41113	0.0326266	0.118903	-0.640768	-1.24864	-0.939746	-1.60311	-1.34831	-2.1779	-0.668188	-1.33717	-0.163079	-1.26383	-1.39813
330428	2.25239	1.9759	#N/A	up	Tmem52b	D630042F21Rik	330428	ENSMUSG00000030160	GO:0003674|GO:0005575|GO:0008150|GO:0016020|GO:0016021	chr6	129519227	129512557	+	transmembrane protein 52B	0.347919	-0.997251	-1.36548	-0.493185	0.598153	1.39459	-0.136216	0.693712	0.375224	-0.269789	-0.610257	0.455492	-0.671604	0.499851	0.310907	-0.141518
23969	2.24536	1.88464	2.12859	up	Pacsin1	A830061D09Rik|H74|mKIAA1379|syndapin	23969	ENSMUSG00000040276	GO:0005515|GO:0005737|GO:0005802|GO:0005886|GO:0006897|GO:0007010|GO:0007165|GO:0008092|GO:0016301|GO:0016310|GO:0030137|GO:0045202|GO:0045806|GO:0048471|GO:0090002|GO:1900006	chr17	27711106	27655682	+	protein kinase C and casein kinase substrate in neurons 1	-0.746564	-0.445363	-0.553359	0.836134	0.739897	0.17953	-0.217462	0.125498	1.08955	0.245015	0.0735025	1.20589	-0.581762	0.585187	0.332528	0.508135
20199	2.24055	3.00721	2.11209	up	S100a5	S100D9	20199	ENSMUSG00000001023	GO:0005507|GO:0005509|GO:0005634|GO:0008150|GO:0008270|GO:0042803|GO:0046872	chr3	90611780	90608522	+	S100 calcium binding protein A5	-3.10177	-0.871229	-1.5477	-1.43755	-1.01507	0.423478	-0.269065	-0.0946913	-0.391659	-0.829072	-1.27485	-0.180754	-1.84023	-0.676382	-0.251805	-0.761559
245684	2.23937	#N/A	2.26314	up	Cnksr2	C030004A01|Cnk2|Ksr2|mKIAA0902	245684	ENSMUSG00000025658	GO:0005543|GO:0005737|GO:0005886|GO:0007243|GO:0009966|GO:0016020|GO:0016301|GO:0016310|GO:0019901|GO:0043005|GO:0043025|GO:0045211	chrX	158043110	157821573	-	connector enhancer of kinase suppressor of Ras 2	-1.34855	-1.86646	-2.83346	-2.16975	-0.174083	-0.215359	-3.49086	-0.530951	-0.245626	-1.47638	-1.24819	0.211078	-2.01616	-0.853065	-1.42248	-0.837833
22117	2.21077	#N/A	#N/A	up	Tst	Rhodanese	22117	ENSMUSG00000044986	GO:0003723|GO:0004792|GO:0005739|GO:0005743|GO:0005886|GO:0008097|GO:0016740|GO:0035928|GO:0051029	chr15	78405859	78399556	-	thiosulfate sulfurtransferase, mitochondrial	-0.667865	-0.828498	-0.479316	0.536465	0.681157	0.24034	-0.0984535	0.433347	-0.963133	-2.26963	-1.88814	-0.7493	-0.65856	0.485987	-0.209413	-1.63569
19736	2.20734	1.90872	#N/A	up	Rgs4	AA004315|AA597169|ESTM48|ESTM50	19736	ENSMUSG00000038530	GO:0005096|GO:0005737|GO:0005829|GO:0005886|GO:0007186|GO:0009968|GO:0016020|GO:0038032	chr1	169747642	169741477	-	regulator of G-protein signaling 4	0.375454	0.545712	0.232614	1.66028	1.66632	1.2541	0.990568	1.38009	1.58093	-0.232614	0.479096	1.22711	0.384593	1.5269	1.3172	0.491199
66929	2.20521	#N/A	#N/A	up	Asf1b	1700003K02Rik|AA409591	66929	ENSMUSG00000005470	GO:0000785|GO:0005634|GO:0006333|GO:0006334|GO:0006351|GO:0006355|GO:0016568|GO:0042393	chr8	83970195	83955694	+	ASF1 anti-silencing function 1 homolog B (S. cerevisiae)	-1.10667	-0.666156	-2.83772	0.123769	-0.3402	-0.971375	-1.11522	-0.443516	-1.45374	-0.193862	-0.123768	-2.17587	-1.53685	-0.395935	-1.00416	-0.831165
14747	2.20283	#N/A	#N/A	up	Cmklr1	ChemR23|DEZ|Gpcr27|mcmklr1	14747	ENSMUSG00000042190	GO:0004871|GO:0004930|GO:0005886|GO:0006935|GO:0007165|GO:0007186|GO:0010759|GO:0016020|GO:0016021|GO:0032088|GO:0032695|GO:0050848	chr5	113650390	113612355	-	chemokine-like receptor 1	-1.02766	-0.684479	-1.63988	-0.0625992	0.230969	-0.102308	-0.75144	-0.00122547	-0.477124	-0.619641	-0.660837	-0.513296	-1.11734	0.0220207	-0.40993	-0.597925
433938	2.2003	#N/A	#N/A	up	Mn1	AA003644|AA009236	433938	ENSMUSG00000070576	GO:0001957	chr5	111457025	111418166	+	meningioma 1	0.123763	-0.557984	-1.19194	0.372254	0.675772	0.738913	-0.0803676	0.613893	0.187896	-0.450519	-0.296814	0.080368	-0.542053	0.595646	0.240474	-0.222322
73750	2.19964	#N/A	#N/A	up	Whrn	1110035G07Rik|AW122018|AW742671|C430046P22Rik|bM340H1.8|mKIAA1526|whirlinNT1|whirlinNT2|wi	73750	ENSMUSG00000039137	GO:0001917|GO:0002142|GO:0005515|GO:0005737|GO:0005884|GO:0005929|GO:0007605|GO:0016020|GO:0019904|GO:0030424|GO:0030425|GO:0032391|GO:0032420|GO:0032421|GO:0042995|GO:0043025|GO:0043198|GO:0045202|GO:0060122	chr4	63495991	63414910	-	whirlin	0.445381	-0.506777	-0.798408	0.985628	0.579459	0.986907	-0.188722	0.165705	0.871451	-0.495826	-0.112583	0.344224	-0.286602	0.850664	0.282811	-0.0880616
67216	2.19633	1.83187	#N/A	up	Mboat2	2810049G06Rik|AU022889|AW547221|LPCAT4|Moact2|Oact2	67216	ENSMUSG00000020646	GO:0003674|GO:0005575|GO:0005783|GO:0008150|GO:0008654|GO:0016020|GO:0016021|GO:0016740|GO:0016746|GO:0047184	chr12	24960299	24831599	+	membrane bound O-acyltransferase domain containing 2	0.170847	-0.0767779	0.0767775	1.10782	1.40154	1.06677	0.511234	0.829288	1.45028	0.40139	0.850168	1.18115	0.0569488	1.19204	0.930267	0.810901
15233	2.19007	#N/A	#N/A	up	Hgd	Hgo|aku	15233	ENSMUSG00000022821	GO:0004411|GO:0006520|GO:0006559|GO:0006570|GO:0006572|GO:0016491|GO:0016702|GO:0046872|GO:0055114	chr16	37632026	37580153	+	homogentisate 1, 2-dioxygenase	-2.24507	0.165072	1.48998	0.51869	0.963005	1.32123	-1.97087	2.17013	-0.165072	-1.86039	0.739487	-2.43749	-0.196673	0.934307	0.0113978	-1.18613
19123	2.18821	#N/A	#N/A	up	Proc	PC	19123	ENSMUSG00000024386	GO:0003824|GO:0004252|GO:0005509|GO:0005576|GO:0005615|GO:0006508|GO:0007596|GO:0007599|GO:0008152|GO:0008233|GO:0008236|GO:0016787|GO:0030195|GO:0043066	chr18	32139570	32123126	-	protein C	0.867711	0.751001	0.0542531	1.85176	1.84217	1.36829	0.296319	1.01501	1.33425	-0.0542526	0.405155	1.20569	0.557655	1.68741	0.881861	0.518863
67765	2.18803	#N/A	#N/A	up	5830432E09Rik		67765		GO:0003674|GO:0005575|GO:0008150	chr7	135652314	135648457	-	RIKEN cDNA 5830432E09 gene	-0.936093	-0.688984	-1.04517	0.151179	0.830917	-0.263453	-0.758393	-0.0812116	0.176933	-1.47916	-0.732474	0.495775	-0.890082	0.239548	-0.22089	-0.571953
69101	2.18378	#N/A	#N/A	up	Ydjc	1810015A11Rik|4930521M19Rik	69101	ENSMUSG00000041774	GO:0003674|GO:0005575|GO:0005975|GO:0008150|GO:0016810	chr16	17148857	17146967	+	YdjC homolog (bacterial)	-0.806563	-0.987656	-2.36354	-0.335194	0.296812	-0.738899	-0.83034	-0.850696	-0.368068	-0.640364	-0.296812	-1.24376	-1.38592	-0.259094	-0.683035	-0.726978
22445	2.18268	2.42756	2.23269	up	Xlr3a	Xlr3	22445	ENSMUSG00000057836	GO:0003674|GO:0005575|GO:0008150	chrX	73097095	73086293	-	X-linked lymphocyte-regulated 3A	-0.781202	-0.620703	-1.17237	-0.807558	0.605275	1.00631	0.153848	0.308718	0.801692	0.561086	0.812253	-0.471259	-0.858091	0.268008	0.421419	0.300693
18171	2.18223	#N/A	#N/A	up	Nr1i2	PXR|PXR.1|PXR.2|PXR1|SXR|mPXR	18171	ENSMUSG00000022809	GO:0003677|GO:0003700|GO:0003707|GO:0004879|GO:0005515|GO:0005634|GO:0006351|GO:0006355|GO:0006805|GO:0008144|GO:0008270|GO:0010628|GO:0030522|GO:0042738|GO:0042908|GO:0043401|GO:0043565|GO:0045892|GO:0045893|GO:0046618|GO:0046872	chr16	38294824	38248349	-	nuclear receptor subfamily 1, group I, member 2	-0.0148082	-0.819674	-0.815948	0.864387	0.428352	0.434241	0.41258	-1.4442	0.00792694	-0.542575	-0.73014	-0.777545	-0.550144	0.57566	-0.34123	-0.68342
209558	2.18167	#N/A	#N/A	up	Enpp3	AI876438|CD203c	209558	ENSMUSG00000019989	GO:0003676|GO:0003824|GO:0004528|GO:0004551|GO:0005044|GO:0005576|GO:0006796|GO:0006955|GO:0008152|GO:0009143|GO:0016020|GO:0016021|GO:0016787|GO:0030247|GO:0035529|GO:0046872|GO:0047429|GO:0048471	chr10	24836195	24773814	-	ectonucleotide pyrophosphatase/phosphodiesterase 3	-1.18121	-0.980607	-1.64431	-0.325214	0.0406771	-0.145297	-1.15943	-0.0406766	-1.04769	-0.933759	-1.16197	-1.32155	-1.26871	-0.143278	-0.749265	-1.13909
194309	2.18131	#N/A	#N/A	up	Vps37d	Wbscr24	194309	ENSMUSG00000043614	GO:0003674|GO:0005768|GO:0006810|GO:0015031|GO:0016020	chr5	135078266	135072900	-	vacuolar protein sorting 37D (yeast)	0.0910001	0.935655	-0.13088	0.53283	1.37707	2.36145	-0.302847	0.932656	0.813979	0.90427	-1.05373	0.505061	0.298591	1.42379	0.481263	0.118534
56554	2.17829	2.53481	2.40991	up	Raet1d	RAE-1delta	56554	ENSMUSG00000078452	GO:0005515|GO:0005886|GO:0006955|GO:0009897|GO:0016020|GO:0019882|GO:0031225|GO:0046658|GO:0046703	chr10	22374139	22361894	+	retinoic acid early transcript delta	-1.01381	-1.84355	-1.48694	-0.958393	0.0260296	-0.0423498	-0.990927	0.367119	0.305145	-0.471904	-0.039423	-0.0260291	-1.4481	-0.324904	-0.106221	-0.179119
72709	2.17714	#N/A	#N/A	up	C1qtnf6	2810036M19Rik|CTRP6	72709	ENSMUSG00000022440	GO:0005576|GO:0005581|GO:0005615|GO:0042802|GO:0051259|GO:0070208	chr15	78529651	78523346	-	C1q and tumor necrosis factor related protein 6	-0.991788	-0.570291	-1.83729	-0.032073	-0.00390625	0.0039072	-0.656306	-0.0726528	-0.351816	-0.821962	-0.897014	-1.00651	-1.13312	-0.0106907	-0.360258	-0.908497
69617	2.17106	#N/A	#N/A	up	Pitrm1	2310012C15Rik|AA410010|MP-1|MP1|Ntup1|PreP|mKIAA1104	69617	ENSMUSG00000021193	GO:0003824|GO:0004222|GO:0005634|GO:0005737|GO:0005739|GO:0005759|GO:0006508|GO:0008233|GO:0008237|GO:0008270|GO:0016787|GO:0046872	chr13	6580149	6548157	+	pitrilysin metallepetidase 1	-0.528025	-0.670699	-1.48364	0.00502014	0.346416	0.321404	-0.836646	-0.157613	-0.13973	-0.849188	-0.412966	-0.17564	-0.894122	0.22428	-0.377996	-0.479265
242570	2.16921	#N/A	#N/A	up	Raver2	A430091O22Rik	242570	ENSMUSG00000035275	GO:0000166|GO:0003676|GO:0003723|GO:0005515|GO:0005634|GO:0005737|GO:0030529	chr4	101152370	101069038	+	ribonucleoprotein, PTB-binding 2	0.389175	0.290657	-0.465375	1.4409	1.21768	0.907387	0.125748	0.803912	0.419735	-0.00181866	-0.226432	0.374812	0.0714855	1.18865	0.449798	0.0488536
66443	2.16707	#N/A	#N/A	up	Tnfaip8l1	2600017J23Rik	66443	ENSMUSG00000044469	GO:0003674|GO:0005575|GO:0008150	chr17	56173955	56162491	+	tumor necrosis factor, alpha-induced protein 8-like 1	-0.967247	-1.75958	-1.19465	-0.476997	0.117495	-0.214737	-0.811398	-0.385317	-1.20614	-0.73419	-0.117495	-1.44561	-1.30716	-0.191413	-0.800952	-0.765766
78709	2.16614	#N/A	3.30137	up	Spink8	C630041L24Rik	78709	ENSMUSG00000050074	GO:0004867|GO:0005576|GO:0010466|GO:0030414	chr9	109826627	109816627	+	serine peptidase inhibitor, Kazal type 8	-1.73919	0.237443	0.598279	1.38792	1.18569	-0.131705	-0.0954557	0.49012	0.737622	0.646826	2.73291	0.885988	-0.301157	0.813969	0.377429	1.42191
242425	2.1571	1.9834	2.81383	up	Gabbr2	GABABR2|Gb2|Gm425|Gpr51	242425	ENSMUSG00000039809	GO:0004871|GO:0004930|GO:0004965|GO:0005515|GO:0005737|GO:0005886|GO:0007165|GO:0007186|GO:0007214|GO:0016020|GO:0016021|GO:0030054|GO:0043005|GO:0045202|GO:0045211	chr4	46991714	46663898	-	gamma-aminobutyric acid (GABA) B receptor, 2	0.191937	-1.34234	-0.0225453	0.0317221	1.5271	0.595511	0.816694	0.0225453	0.951728	1.59206	1.97367	-0.26108	-0.390984	0.718109	0.596989	1.10155
109205	2.15047	#N/A	#N/A	up	Sobp	2900009C16Rik|5330439J01Rik|JXC1|jc	109205	ENSMUSG00000038248	GO:0007605|GO:0007626|GO:0042472|GO:0046872	chr10	43174530	43002500	-	sine oculis-binding protein homolog (Drosophila)	1.75301	2.1119	0.630819	2.72244	2.43427	2.65298	0.0718422	1.50071	1.63415	0.550446	-0.0718422	0.652955	1.49858	2.60323	1.0689	0.377186
99439	2.14789	1.99568	#N/A	up	Duox1	9930101G15Rik|AW987690|Duox2|LNOX1|LNOX2|NOXEF1|NOXEF2|P138-TOX|THOX1|THOX2	99439	ENSMUSG00000033268	GO:0005515|GO:0005886|GO:0016020|GO:0016021|GO:0016491|GO:0019221|GO:0042335|GO:0051591|GO:0055114|GO:0072593	chr2	122347972	122315672	+	dual oxidase 1	-1.06585	1.09021	-0.407752	1.5871	0.959162	0.379106	0.201632	1.22744	1.17819	-1.29954	-0.334352	0.681278	-0.127795	0.975122	0.869089	-0.317537
227721	2.14179	#N/A	2.07166	up	Ppapdc3	D830019K17Rik|NET39	227721	ENSMUSG00000051373	GO:0003824|GO:0005634|GO:0005635|GO:0005783|GO:0010832|GO:0016020|GO:0016021|GO:0016787|GO:0042577	chr2	32110820	32095651	+	phosphatidic acid phosphatase type 2 domain containing 3	-0.42506	-0.580406	-0.325012	1.07566	0.495587	0.394731	-1.30433	-0.653897	0.452352	1.76254	0.604016	-0.544681	-0.443493	0.655327	-0.50196	0.607292
320973	2.14158	2.6255	2.50724	up	D330023K18Rik		320973		GO:0003674|GO:0005575|GO:0008150	chr2	31152291	31151049	-	RIKEN cDNA D330023K18 gene	0.29267	-1.132	-0.797077	0.984425	0.152021	0.523181	1.18958	1.28559	0.0661941	0.135823	1.064	1.14207	-0.545469	0.553209	0.847121	0.780629
78267	2.14052	#N/A	#N/A	up	Klhdc8b	4931406O17Rik	78267		GO:0003674|GO:0005737|GO:0008150	chr9	108461581	108447639	-	kelch domain containing 8B	-0.582419	-0.910636	-0.575088	0.420459	0.703656	0.101634	0.100519	-0.793415	0.0906594	-0.0687087	0.183664	-0.386688	-0.689381	0.408583	-0.200746	-0.0905776
17001	2.13767	#N/A	1.93454	up	Ltc4s		17001	ENSMUSG00000020377	GO:0004464|GO:0005634|GO:0005635|GO:0005783|GO:0006691|GO:0006750|GO:0008047|GO:0008152|GO:0008289|GO:0016020|GO:0016021|GO:0016829|GO:0019370|GO:0043085|GO:0043231|GO:0043295|GO:0046982	chr11	50238471	50236472	-	leukotriene C4 synthase	-0.478411	-0.893603	-1.20739	0.399149	0.29324	0.0163293	-0.0931342	-0.354227	-0.382009	-0.0163288	1.00455	-0.711647	-0.859801	0.236239	-0.276457	0.0921901
20274	2.13547	#N/A	#N/A	up	Scn9a	Nav1.7|PN1|mKIAA4197	20274	ENSMUSG00000075316	GO:0001518|GO:0005216|GO:0005244|GO:0005248|GO:0005272|GO:0006810|GO:0006811|GO:0006814|GO:0006954|GO:0009636|GO:0009791|GO:0016020|GO:0016021|GO:0019228|GO:0031402|GO:0034220|GO:0034765|GO:0035725|GO:0048266|GO:0055085	chr2	66634952	66480081	-	sodium channel, voltage-gated, type IX, alpha	0.982464	0.793174	0.0642166	1.74793	1.7681	1.60749	0.505419	1.21174	1.81784	-0.0642176	0.132822	1.08211	0.613285	1.70784	1.17833	0.383571
97122	2.13443	#N/A	#N/A	up	Hist2h4	H4|X04652	97122	ENSMUSG00000091405	GO:0005515|GO:0005575|GO:0008150	chr3	96263317	96262970	-	histone cluster 2, H4	-0.62108	-1.27234	-1.66766	-0.240642	-0.433428	0.394548	-1.37221	-0.797083	-1.08893	-1.73744	-1.77341	-1.0124	-1.18703	-0.0931738	-1.08607	-1.50775
219134	2.13245	#N/A	2.12516	up	Shisa2	9430059P22Rik|MAd2|Tmem46|mShisa|shisa	219134	ENSMUSG00000044461	GO:0005783|GO:0007275|GO:0016020|GO:0016021	chr14	59631660	59625281	+	shisa homolog 2 (Xenopus laevis)	-1.08932	-0.491757	-1.27655	-0.0952454	0.397099	0.118056	-0.823969	-0.260226	-0.00807381	-0.0610356	0.385561	0.0805669	-0.952543	0.13997	-0.364089	0.135031
107321	2.1319	#N/A	4.33197	up	Lpxn	4933402K05Rik|A530083L21Rik|AV278559|LDPL	107321	ENSMUSG00000024696	GO:0002102|GO:0003712|GO:0005515|GO:0005634|GO:0005737|GO:0005886|GO:0005925|GO:0006351|GO:0006355|GO:0007155|GO:0007162|GO:0008270|GO:0016020|GO:0030054|GO:0033628|GO:0042995|GO:0046872|GO:0050859|GO:2001141	chr19	12833808	12798609	+	leupaxin	-1.6468	-0.294794	0.245084	0.642084	0.10366	0.834168	-0.152951	0.863538	-1.1398	2.47483	0.94106	1.23267	-0.565504	0.526637	-0.14307	1.54952
100041306	2.12853	#N/A	#N/A	up	Gm3264		100041306	ENSMUSG00000094132		chr14	4875851	4871156	+	predicted gene 3264	0.494853	-1.56738	-1.46399	-0.0633178	0.651644	0.144718	0.141647	-0.220375	-0.418433	-0.428843	0.115659	-0.0759797	-0.845508	0.244348	-0.16572	-0.129721
328258	2.1262	#N/A	#N/A	up	Slc25a48	AU042651|E230025K15	328258	ENSMUSG00000021509	GO:0003674|GO:0005739|GO:0005743|GO:0006810|GO:0008150|GO:0016020|GO:0016021	chr13	56472363	56438355	+	solute carrier family 25, member 48	-0.665001	-0.987315	-1.59035	-0.119376	0.0995121	0.0420246	-0.778962	-0.383817	-1.08635	-1.06935	-0.652429	-0.913019	-1.08089	0.00738684	-0.749709	-0.878267
20215	2.12479	#N/A	#N/A	up	Sag	A930001K18Rik|Arr1|Irbp|arrestin	20215	ENSMUSG00000056055	GO:0001750|GO:0001917|GO:0002046|GO:0007165|GO:0007601|GO:0050896|GO:0051219	chr1	87845157	87803680	+	retinal S-antigen	0.279783	1.03842	-0.0497851	1.68902	1.51496	1.32639	1.20625	0.715954	1.20781	-1.42967	-0.622384	0.377931	0.422807	1.51012	1.04334	-0.558042
68841	2.12409	1.96406	#N/A	up	1110054M08Rik	AI481106	68841		GO:0003674|GO:0005575|GO:0008150	chr16	24393655	24392556	-	RIKEN cDNA 1110054M08 gene	-0.917095	-0.094209	-0.0598576	0.374421	0.694637	1.12031	0.762267	0.958328	0.129755	0.528966	0.252309	0.0598574	-0.357054	0.72979	0.616783	0.280378
277343	2.1232	2.0121	2.18796	up	Wfdc8	Gm706	277343	ENSMUSG00000070533	GO:0003674|GO:0004867|GO:0005575|GO:0005576|GO:0008150|GO:0010466|GO:0016020|GO:0016021|GO:0030414	chr2	164613626	164596458	-	WAP four-disulfide core domain 8	-0.121207	0.121207	0.201233	1.25666	1.02022	1.18308	0.522655	1.12292	1.58176	1.03349	1.08754	1.46896	0.0670778	1.15332	1.07578	1.19666
269643	2.12288	#N/A	#N/A	up	Ppp2r2c	6330548O06Rik|IMYPNO|IMYPNO1|PR52	269643	ENSMUSG00000029120	GO:0000159|GO:0007165|GO:0008601	chr5	36955078	36868570	+	protein phosphatase 2 (formerly 2A), regulatory subunit B (PR 52), gamma isoform	-1.39146	-1.0402	-1.36314	-0.536738	0.132396	-0.132397	-0.56177	-0.521891	-0.680949	-0.818584	-0.58257	-1.15364	-1.26494	-0.178913	-0.588203	-0.851597
72293	2.1217	#N/A	#N/A	up	Nkd2	2210403L10Rik|AW212591	72293	ENSMUSG00000021567	GO:0005509|GO:0005737|GO:0005886|GO:0006810|GO:0006887|GO:0010954|GO:0016020|GO:0016055|GO:0016323|GO:0019838|GO:0031410|GO:0031625|GO:0032436|GO:0048210|GO:0071944|GO:0072661|GO:0090004|GO:0090090	chr13	73847631	73819328	-	naked cuticle 2 homolog (Drosophila)	1.52326	0.491098	0.430777	2.21671	1.61274	1.87135	0.598446	1.23474	1.69301	-0.0373712	-0.358787	0.819017	0.815045	1.90027	1.1754	0.140953
14622	2.1214	#N/A	#N/A	up	Gjb5	Cnx31.1|Cx31.1|Gjb-5	14622	ENSMUSG00000042357	GO:0005886|GO:0005921|GO:0005922|GO:0007154|GO:0016020|GO:0016021|GO:0030054|GO:0060708|GO:0060713	chr4	127358164	127354809	-	gap junction protein, beta 5	-0.771517	-0.511023	-0.835193	0.391099	0.33359	0.412621	-0.715205	-0.00896454	-0.46764	-0.480679	-0.212896	-0.867693	-0.705911	0.379103	-0.39727	-0.520423
18504	2.11679	1.82515	2.38639	up	Pax2	Opdc|Pax-2	18504	ENSMUSG00000004231	GO:0000122|GO:0000987|GO:0001655|GO:0001656|GO:0001657|GO:0001658|GO:0001709|GO:0001822|GO:0001823|GO:0001843|GO:0002072|GO:0003406|GO:0003677|GO:0003700|GO:0005515|GO:0005634|GO:0005667|GO:0005764|GO:0005815|GO:0006351|GO:0006355|GO:0007275|GO:0007501|GO:0008284|GO:0010001|GO:0016175|GO:0021554|GO:0021631|GO:0021633|GO:0021650|GO:0030154|GO:0032993|GO:0034451|GO:0035566|GO:0035799|GO:0042472|GO:…	chr19	44837869	44757394	+	paired box gene 2	-0.818791	-1.37528	-0.366372	0.0481896	-0.0181432	0.655143	0.0181427	-0.434483	0.459954	-0.169019	1.25929	0.113775	-0.85348	0.228397	0.014538	0.401349
216393	2.11603	#N/A	#N/A	up	D930020B18Rik	1500017I17Rik	216393	ENSMUSG00000047642	GO:0003674|GO:0005575|GO:0008150	chr10	121693914	121641701	+	RIKEN cDNA D930020B18 gene	0.0552149	-0.610888	0.0187573	1.15899	0.721572	0.826602	0.172304	1.01277	-0.401427	0.300239	0.0330629	0.400733	-0.178972	0.902388	0.261217	0.244679
71069	2.11499	#N/A	#N/A	up	Stox2	4933409N07Rik|AI449080|AI835114|mKIAA1392	71069	ENSMUSG00000038143	GO:0003674|GO:0005575|GO:0008150	chr8	47352348	47180048	-	storkhead box 2	0.142549	0.395874	-0.741021	0.93625	1.07611	1.027	0.13138	0.952621	0.573975	-0.10269	0.102689	0.200949	-0.0675329	1.01312	0.552659	0.0669826
229644	2.11016	#N/A	#N/A	up	Trim45	4921530N01Rik	229644	ENSMUSG00000033233	GO:0005622|GO:0005634|GO:0005737|GO:0008150|GO:0008270|GO:0046872	chr3	100936925	100922493	+	tripartite motif-containing 45	-0.757524	-1.00072	-1.13062	0.147268	0.161822	0.0341187	-0.604224	-0.181353	-0.37369	-0.91205	-0.337257	-0.131588	-0.962953	0.114403	-0.386422	-0.460298
16177	2.10872	#N/A	#N/A	up	Il1r1	CD121a|CD121b|IL-iR|Il1r-1	16177	ENSMUSG00000026072	GO:0002020|GO:0004871|GO:0004888|GO:0004908|GO:0004909|GO:0005161|GO:0005515|GO:0005576|GO:0005622|GO:0005886|GO:0007165|GO:0009986|GO:0014069|GO:0016020|GO:0016021|GO:0019221|GO:0031224|GO:0035255|GO:0043234|GO:0045087|GO:0070498|GO:0070555	chr1	40316177	40225080	+	interleukin 1 receptor, type I	-0.113732	-0.0345802	-0.590556	0.718688	0.97016	0.801393	0.181044	0.572015	0.635208	-0.194153	0.544778	0.183378	-0.24629	0.830081	0.462756	0.178001
12799	2.10838	#N/A	#N/A	up	Cnp	CNPase|Cnp-1|Cnp1	12799	ENSMUSG00000006782	GO:0000226|GO:0003723|GO:0003824|GO:0004113|GO:0005615|GO:0005622|GO:0005737|GO:0005741|GO:0005743|GO:0005874|GO:0005886|GO:0005902|GO:0007409|GO:0008152|GO:0008344|GO:0009214|GO:0009636|GO:0016020|GO:0016070|GO:0016787|GO:0030551|GO:0031143|GO:0035748|GO:0035749|GO:0042995|GO:0046902|GO:0048471	chr11	100581739	100574939	+	2',3'-cyclic nucleotide 3' phosphodiesterase	0.309454	-0.555437	-0.881768	1.04809	0.59121	0.461357	-0.19713	0.57289	0.599869	-0.118668	-0.0219102	0.386437	-0.375917	0.70022	0.32521	0.0819532
11881	2.10541	#N/A	#N/A	up	Arsb	1110007C02Rik|AI480648|As-1|As-1r|As-1s|As-1t|As1|As1-r|As1-s|As1-t|Asr-1|Ast-1	11881	ENSMUSG00000042082	GO:0003824|GO:0003943|GO:0004065|GO:0005739|GO:0005764|GO:0005791|GO:0005794|GO:0006914|GO:0007417|GO:0007584|GO:0008152|GO:0008484|GO:0009268|GO:0016787|GO:0043627|GO:0046872|GO:0051597	chr13	93943016	93771679	+	arylsulfatase B	0.0546932	0.0598774	-0.442772	0.878195	0.955265	1.06064	-0.039609	0.59186	0.61172	0.149743	0.039609	0.333254	-0.1094	0.964699	0.38799	0.174202
233040	2.1048	#N/A	#N/A	up	Fbxo27	E130008B10Rik|FBG5|Gm161	233040	ENSMUSG00000037463	GO:0001948|GO:0008150|GO:0019005|GO:0030163	chr7	28699337	28692849	+	F-box protein 27	-0.386075	-0.525249	-0.762497	0.49051	0.61714	0.439575	-0.0656338	0.109765	-0.135186	0.0356159	-0.536015	-0.633581	-0.55794	0.515742	-0.0303516	-0.377993
23796	2.10464	#N/A	2.23323	up	Aplnr	APJ|Agtrl1|msr/apj	23796	ENSMUSG00000044338	GO:0004871|GO:0004930|GO:0005886|GO:0007165|GO:0007186|GO:0016020|GO:0016021|GO:0050878	chr2	85139923	85136360	+	apelin receptor	-0.623411	-1.44945	-1.90188	-0.534109	-0.300811	0.0809026	-0.46439	-1.71715	-1.67271	0.270779	-0.68722	-0.0809021	-1.32491	-0.251339	-1.28475	-0.165781
17173	2.10437	#N/A	#N/A	up	Ascl2	2410083I15Rik|Mash2|bHLHa45	17173	ENSMUSG00000009248	GO:0000122|GO:0001701|GO:0001890|GO:0003677|GO:0003700|GO:0005634|GO:0005737|GO:0006351|GO:0006357|GO:0007275|GO:0007399|GO:0010626|GO:0030154|GO:0035019|GO:0043565|GO:0046983|GO:0060708|GO:0070888	chr7	142969264	142966822	-	achaete-scute complex homolog 2 (Drosophila)	-1.15505	-0.537898	-2.10563	-0.578401	0.0909309	-0.0909309	-0.855953	-0.272975	-1.66097	-1.07956	-1.10641	-0.83355	-1.26619	-0.1928	-0.929966	-1.00651
56279	2.09414	2.24531	#N/A	up	Fam69b	AB030186|AW209000|B230317C12Rik|PIP49	56279	ENSMUSG00000036186	GO:0003674|GO:0005575|GO:0005783|GO:0008150|GO:0016020|GO:0016021	chr2	26636497	26628457	+	family with sequence similarity 69, member B	-1.13662	-0.718051	-2.18996	-0.440852	-0.128839	-0.275865	-0.543876	0.126677	-0.126677	-0.845419	-0.98817	-0.955883	-1.34821	-0.281852	-0.181292	-0.929824
74007	2.08829	#N/A	#N/A	up	Btbd11	6330404E16Rik	74007	ENSMUSG00000020042	GO:0003674|GO:0005575|GO:0008150|GO:0016020|GO:0016021|GO:0046982	chr10	85660292	85386814	+	BTB (POZ) domain containing 11	-0.303846	-0.261493	-0.845804	0.542178	0.74936	0.484278	-0.721827	-0.26028	-0.0588422	-0.435355	0.0214486	-0.00567245	-0.470381	0.591939	-0.346983	-0.13986
381835	2.07923	#N/A	2.39679	up	Gm1078	Sgk110	381835	ENSMUSG00000085272	GO:0000166|GO:0003674|GO:0004674|GO:0005524|GO:0005575|GO:0006468|GO:0008150	chr7	4970961	4965260	-	predicted gene 1078	-1.65618	-0.68499	-0.234201	0.504471	0.456551	-0.368237	-0.438694	0.0945554	0.281928	1.52373	-0.19314	-0.122651	-0.858456	0.197595	-0.020737	0.402646
93706	2.07837	#N/A	#N/A	up	Pcdhgc3	PC43|Pcdh2	93706	ENSMUSG00000023036	GO:0005887|GO:0005911|GO:0007156|GO:0016020|GO:0016339	chr18	37841872	37806410	+	protocadherin gamma subfamily C, 3	-0.00844479	0.0880566	-0.983379	0.789578	0.768551	0.70447	-0.749742	0.354788	0.233607	-1.32765	-1.10626	-0.825596	-0.301256	0.754199	-0.0537825	-1.0865
319991	2.0773	#N/A	#N/A	up	Kif6	D130004B10Rik|D130084M03Rik	319991	ENSMUSG00000023999	GO:0000166|GO:0001673|GO:0005524|GO:0005874	chr17	49909847	49615172	+	kinesin family member 6	0.578103	0.325632	-0.677278	0.768877	1.47342	1.14828	0.412185	1.19221	0.833133	0.0359445	1.20557	1.2957	0.0754856	1.13019	0.81251	0.845736
67484	2.07357	#N/A	#N/A	up	Eepd1	2310005P05Rik|AI481005	67484	ENSMUSG00000036611	GO:0003677|GO:0005575|GO:0006281|GO:0008150	chr9	25604110	25481597	+	endonuclease/exonuclease/phosphatase family domain containing 1	-0.0262327	0.514518	-0.659691	0.964447	1.08316	0.937346	0.0988169	0.730218	0.614978	0.289712	0.210623	0.715488	-0.0571351	0.994984	0.481338	0.405274
13003	2.06981	#N/A	#N/A	up	Vcan	5430420N07Rik|9430051N09|Cspg2|DPEAAE|NG2|PG-M|PG-M(V0)|PG-M(V1)|hdf	13003	ENSMUSG00000021614	GO:0005576|GO:0005578|GO:0005615|GO:0007507|GO:0008347	chr13	89742512	89655310	-	versican	1.52769	0.97866	0.767373	1.80843	2.14512	2.46866	0.363864	1.20576	2.13982	-1.14766	0.0690575	0.67332	1.09124	2.14074	1.23648	-0.135094
385343	2.06782	#N/A	#N/A	up	Rhox1		385343	ENSMUSG00000071773	GO:0003677|GO:0005575|GO:0005634|GO:0008150	chrX	37222258	37213805	-	reproductive homeobox 1	-0.477637	-2.20036	-1.77504	-0.558341	-0.656949	-0.0934153	-1.33932	-1.24741	0.0934153	-1.32485	-2.28285	-0.889295	-1.48434	-0.436235	-0.831106	-1.499
170677	2.05761	#N/A	#N/A	up	Cdhr1	Pcdh21|Prcad|mKIAA1775	170677	ENSMUSG00000021803	GO:0005509|GO:0005515|GO:0005886|GO:0005887|GO:0007155|GO:0007156|GO:0009987|GO:0016020|GO:0016021|GO:0042622|GO:0045494	chr14	37098311	37077849	-	cadherin-related family member 1	-0.59884	-0.20088	-1.30615	0.887482	0.779117	-0.649558	-1.28547	-0.445858	-0.357776	0.273324	-0.511447	-2.3161	-0.701956	0.339014	-0.696367	-0.851407
69572	2.05628	2.33507	2.43048	up	Mfsd3	2310010G13Rik	69572	ENSMUSG00000019080	GO:0003674|GO:0005575|GO:0006810|GO:0008150|GO:0016020|GO:0016021|GO:0055085	chr15	76704239	76701542	+	major facilitator superfamily domain containing 3	-0.552371	-1.90709	-1.44751	-0.105725	0.253093	-0.934214	-0.748756	-0.000974655	0.513165	0.538227	-0.938486	0.337025	-1.30232	-0.262282	-0.0788555	-0.021078
105387	2.05419	#N/A	2.86133	up	Akr1c14	9030611N15Rik|AW557061	105387	ENSMUSG00000033715	GO:0005575|GO:0016229|GO:0047023|GO:0055114	chr13	4090422	4059591	+	aldo-keto reductase family 1, member C14	-1.21596	-0.00112057	0.684114	0.820832	1.05838	0.703525	0.715734	0.219733	1.03896	1.07626	1.78271	1.15813	-0.177655	0.860914	0.658143	1.33903
30806	2.05272	1.98175	#N/A	up	Adamts8	METH-2|METH2	30806	ENSMUSG00000031994	GO:0004222|GO:0005576|GO:0005578|GO:0006508|GO:0008201|GO:0008233|GO:0008237|GO:0008270|GO:0016787|GO:0031012|GO:0046872	chr9	30962858	30942563	+	a disintegrin-like and metallopeptidase (reprolysin type) with thrombospondin type 1 motif, 8	-1.03012	-1.37952	-0.933503	-0.458309	-0.205748	0.433525	-0.551844	-0.127167	0.296198	-0.342216	0.0116429	-0.840489	-1.11438	-0.0768439	-0.127604	-0.390354
14451	2.05109	#N/A	#N/A	up	Gas1	AW554192|Gas-1	14451	ENSMUSG00000052957	GO:0002053|GO:0005515|GO:0005886|GO:0007049|GO:0007050|GO:0007411|GO:0008284|GO:0008589|GO:0009953|GO:0010955|GO:0012501|GO:0016020|GO:0021587|GO:0021904|GO:0030308|GO:0031225|GO:0042473|GO:0042474|GO:0042476|GO:0042733|GO:0042981|GO:0043010|GO:0043066|GO:0045165|GO:0045749|GO:0045879|GO:0045880|GO:0045930|GO:0046658|GO:0048589|GO:0048592|GO:0048598|GO:0048701|GO:0048706|GO:0050679|GO:0050680|GO:…	chr13	60177535	60174405	-	growth arrest specific 1	0.133569	0.423556	0.264437	1.31765	1.2248	1.38829	0.587931	1.03085	0.592472	0.439766	-0.133569	0.473178	0.273854	1.31024	0.737084	0.259792
338362	2.0479	#N/A	#N/A	up	Ust	D930010O20Rik|UA2OST	338362	ENSMUSG00000047712	GO:0005794|GO:0008146|GO:0008152|GO:0016020|GO:0016021|GO:0016740	chr10	8518825	8204753	-	uronyl-2-sulfotransferase	0.324233	0.903427	-0.0434551	1.49529	1.42777	1.36359	0.423843	1.12053	1.18034	0.0434551	0.250032	0.867567	0.394735	1.42888	0.90824	0.387018
110595	2.04646	1.82362	#N/A	up	Timp4	TIMP-4	110595	ENSMUSG00000030317	GO:0004857|GO:0005576|GO:0008191|GO:0046872	chr6	115251849	115245616	-	tissue inhibitor of metalloproteinase 4	0.300596	-1.02467	2.1443	1.4565	2.11265	0.950462	1.62253	2.19405	0.204048	1.02076	0.892833	0.310939	0.473406	1.50654	1.34021	0.74151
72518	2.04494	#N/A	#N/A	up	2610307P16Rik	AI666457	72518		GO:0003674|GO:0005575|GO:0008150	chr13	28885422	28460034	-	RIKEN cDNA 2610307P16 gene	0.0233479	0.619287	-0.0702004	1.10115	1.19293	1.37453	0.700858	0.109671	1.29561	-0.0233479	0.28003	0.765458	0.190812	1.22287	0.702048	0.340713
214253	2.04492	2.41306	#N/A	up	Etnk2	4933417N20Rik|AI197444|EKI 2|Eki2|Tuc1	214253	ENSMUSG00000070644	GO:0000166|GO:0001701|GO:0001890|GO:0004103|GO:0004305|GO:0005524|GO:0005575|GO:0006646|GO:0008654|GO:0009791|GO:0016301|GO:0016310|GO:0016740|GO:0016772|GO:0035264	chr1	133380319	133363572	+	ethanolamine kinase 2	-0.728918	-1.8241	-0.744628	-0.221402	0.13189	-0.112001	0.306943	-0.254703	0.462705	-0.207703	-0.320815	-0.242497	-1.09922	-0.0671711	0.171648	-0.257005
231830	2.03898	2.05238	#N/A	up	Micall2	A930021H16Rik|JRAB|MICAL-L2|mFLJ00139	231830	ENSMUSG00000036718	GO:0005515|GO:0005923|GO:0006897|GO:0032432|GO:0046872	chr5	139736333	139706693	-	MICAL-like 2	-1.02705	-0.397939	-2.2158	-0.391596	0.158769	-0.324401	-0.313481	-0.350328	0.134916	-1.01072	-0.620095	-0.833428	-1.21359	-0.185743	-0.176298	-0.821414
17768	2.03896	#N/A	#N/A	up	Mthfd2	AW558851|NMDMC	17768	ENSMUSG00000005667	GO:0000166|GO:0000287|GO:0003824|GO:0004477|GO:0004487|GO:0004488|GO:0005739|GO:0006730|GO:0008152|GO:0009396|GO:0016491|GO:0016787|GO:0042301|GO:0046653|GO:0055114	chr6	83317604	83305704	-	methylenetetrahydrofolate dehydrogenase (NAD+ dependent), methenyltetrahydrofolate cyclohydrolase	-0.751842	-0.841434	-1.73494	-0.244723	0.0138378	-0.0138378	-0.791205	-0.678801	-0.752099	-1.20833	-1.22513	-0.615303	-1.10941	-0.0815744	-0.740702	-1.01625
66995	2.0332	#N/A	#N/A	up	Zcchc18	1500031H04Rik|Sizn2	66995	ENSMUSG00000031428	GO:0003674|GO:0003676|GO:0005575|GO:0008150|GO:0008270|GO:0046872	chrX	136996923	136993155	+	zinc finger, CCHC domain containing 18	1.08923	1.41032	0.665716	2.36617	1.70062	2.16973	-0.198128	1.52601	1.29624	0.115904	-0.0347393	1.18301	1.05509	2.07884	0.874705	0.421393
18792	2.02957	1.91548	#N/A	up	Plau	u-PA|uPA	18792	ENSMUSG00000021822	GO:0001525|GO:0001666|GO:0003824|GO:0004252|GO:0005576|GO:0005615|GO:0006508|GO:0008233|GO:0008236|GO:0008284|GO:0009986|GO:0010469|GO:0014909|GO:0014910|GO:0014911|GO:0016020|GO:0016301|GO:0016310|GO:0016787|GO:0033628|GO:0042060|GO:0042127|GO:0042730|GO:0043403|GO:0060279|GO:0070997|GO:2000097|GO:2000345|GO:2000379	chr14	20843388	20836662	+	plasminogen activator, urokinase	-0.130462	0.0128546	-0.386639	0.754175	0.924377	0.880719	0.0998449	1.04058	1.16844	-0.196836	0.20415	0.647072	-0.168082	0.85309	0.769623	0.218129
16196	2.02576	2.56157	#N/A	up	Il7	A630026I06Rik|Il-7|hlb368	16196	ENSMUSG00000040329	GO:0002360|GO:0005125|GO:0005126|GO:0005139|GO:0005576|GO:0005615|GO:0006955|GO:0008083|GO:0010468|GO:0030890|GO:0043066|GO:0043086|GO:0045453|GO:0045582|GO:0046622|GO:0048873	chr3	7613427	7572077	-	interleukin 7	1.79832	-1.11191	-0.101628	1.61455	-0.085526	2.11116	1.90756	0.457493	2.29083	0.085526	-1.1944	1.28639	0.194929	1.21339	1.55196	0.0591704
230822	2.02556	#N/A	#N/A	up	Ncmap	A330049M08Rik|AA545175|Mp11	230822	ENSMUSG00000043924	GO:0003674|GO:0005887|GO:0008150|GO:0016020|GO:0016021	chr4	135398227	135369577	-	noncompact myelin associated protein	-0.776244	-0.70189	-1.59028	-0.246971	0.180819	0.0527048	-1.24008	-0.150432	-0.280844	-0.662354	-0.738722	-0.829515	-1.02281	-0.00448243	-0.55712	-0.74353
57257	2.02444	#N/A	#N/A	up	Vav3	A530094I06Rik|AA986410|Idd18.1	57257	ENSMUSG00000033721	GO:0001525|GO:0005085|GO:0005089|GO:0005154|GO:0005515|GO:0005543|GO:0005622|GO:0005737|GO:0005886|GO:0006906|GO:0006974|GO:0007229|GO:0007264|GO:0016477|GO:0030031|GO:0030032|GO:0030676|GO:0030890|GO:0035023|GO:0035556|GO:0042493|GO:0043087|GO:0043552|GO:0045785|GO:0046872|GO:0050790|GO:0050853	chr3	109685694	109340683	+	vav 3 oncogene	0.33445	0.18274	-0.439618	1.03104	1.11934	0.979757	-0.0778904	0.600236	0.756562	0.0555592	-0.104779	0.323935	0.0258573	1.04338	0.426303	0.0915715
14012	2.02434	#N/A	#N/A	up	Mpzl2	Eva|Eva1	14012	ENSMUSG00000032092	GO:0003674|GO:0005886|GO:0016337|GO:0033077	chr9	45054043	45042344	+	myelin protein zero-like 2	-0.849364	-0.660016	-1.20199	-0.0580683	0.312759	0.086297	-0.521475	-0.163373	-0.293875	-0.982515	-0.191172	-0.44514	-0.90379	0.113663	-0.326241	-0.539609
233549	2.0224	#N/A	#N/A	up	Mogat2	DGAT2L5|MGAT2|Mgat1l	233549	ENSMUSG00000052396	GO:0003846|GO:0005783|GO:0006071|GO:0006629|GO:0006651|GO:0008610|GO:0016020|GO:0016021|GO:0016407|GO:0016740|GO:0016746|GO:0016747|GO:0019432|GO:0046462|GO:0050892	chr7	99238611	99219084	-	monoacylglycerol O-acyltransferase 2	-1.31845	-1.61076	-1.67336	-0.272689	-0.202523	-1.07915	-2.33076	0.202522	-1.60693	-3.63821	-2.01125	-2.70039	-1.53419	-0.518121	-1.24505	-2.78328
21826	2.02214	#N/A	#N/A	up	Thbs2	TSP2|Thbs-2	21826	ENSMUSG00000023885	GO:0005509|GO:0005515|GO:0005576|GO:0005604|GO:0007155|GO:0008201|GO:0016525|GO:0031012|GO:0051965	chr17	14694262	14665500	-	thrombospondin 2	0.560837	0.656244	-0.0329342	1.28807	1.59156	1.35217	0.306354	1.22897	1.46459	0.0329332	0.746756	1.03449	0.394716	1.4106	0.999973	0.604725
13491	2.01848	#N/A	#N/A	up	Drd4	AW125663|D4R|Drd-4	13491	ENSMUSG00000025496	GO:0000187|GO:0001591|GO:0001662|GO:0001963|GO:0001975|GO:0004871|GO:0004930|GO:0004952|GO:0005737|GO:0005886|GO:0005887|GO:0005938|GO:0007165|GO:0007186|GO:0007194|GO:0007195|GO:0007212|GO:0007614|GO:0008144|GO:0008306|GO:0008344|GO:0008355|GO:0012506|GO:0016020|GO:0016021|GO:0017124|GO:0030424|GO:0030425|GO:0030818|GO:0032417|GO:0033674|GO:0034776|GO:0035240|GO:0042053|GO:0042596|GO:0043025|GO:…	chr7	141295001	141292006	+	dopamine receptor D4	-0.424095	-0.125816	-0.0658722	0.769794	1.01184	0.642396	0.454854	0.511365	0.486722	1.17043	0.000398636	-0.0959144	-0.205261	0.80801	0.484314	0.358303
72273	2.01769	#N/A	#N/A	up	2210404O07Rik		72273	ENSMUSG00000078439	GO:0003674|GO:0005575|GO:0008150|GO:0016020|GO:0016021	chr10	81395079	81393064	+	RIKEN cDNA 2210404O07 gene	-0.177306	-0.153963	-1.94988	0.255214	-0.00563478	0.507378	0.0671825	0.086576	-1.25145	-0.770556	-1.27725	-0.508299	-0.760382	0.252319	-0.365899	-0.852036
12771	2.01627	3.21266	2.66134	up	Ccr3	CC-CKR3|CKR3|Cmkbr1l2|Cmkbr3	12771	ENSMUSG00000035448	GO:0001938|GO:0002551|GO:0004871|GO:0004930|GO:0004950|GO:0005515|GO:0005615|GO:0005768|GO:0005886|GO:0006935|GO:0007165|GO:0007186|GO:0016020|GO:0016021|GO:0016493|GO:0035476|GO:0045766|GO:0048245|GO:0070098|GO:0070371	chr9	124031689	124021971	+	chemokine (C-C motif) receptor 3	-0.13241	0.132409	0.227874	0.877976	1.45143	0.933542	1.60374	1.87046	1.80498	1.08432	1.76827	1.61174	0.0759578	1.08765	1.75972	1.48811
243910	2.01608	2.53948	#N/A	up	Nfkbid	IkappaBNS	243910	ENSMUSG00000036931	GO:0005515|GO:0005634|GO:0006954|GO:0032088|GO:0033085|GO:0043124|GO:0051059|GO:0070245	chr7	30428746	30423304	+	nuclear factor of kappa light polypeptide gene enhancer in B cells inhibitor, delta	-1.44171	0.390799	-1.28784	-0.0439484	-0.0377555	0.777619	1.106	0.768487	-0.179641	-1.67546	-0.45862	-0.0358288	-0.779584	0.231972	0.56495	-0.723301
12292	2.01426	#N/A	2.52326	up	Cacna1s	AW493108|Cav1.1|Cchl1a3|fmd|mdg|sj	12292	ENSMUSG00000026407	GO:0001501|GO:0002074|GO:0005216|GO:0005244|GO:0005245|GO:0005262|GO:0005737|GO:0005886|GO:0005891|GO:0006810|GO:0006811|GO:0006816|GO:0006936|GO:0006941|GO:0007029|GO:0007519|GO:0007520|GO:0007528|GO:0008331|GO:0016021|GO:0016529|GO:0030315|GO:0031674|GO:0034765|GO:0043501|GO:0048741|GO:0055001|GO:0070588	chr1	136119822	136052901	+	calcium channel, voltage-dependent, L type, alpha 1S subunit	-0.354075	-2.08371	-1.50639	-0.84268	0.037838	-0.108575	-0.80764	0.0862355	-0.835226	0.52876	-0.429238	-0.037838	-1.31473	-0.304472	-0.518877	0.0205615
56177	2.00826	#N/A	#N/A	up	Olfm1	AMY|AW742568|Noe1|OlfA|Pancortin|Pancortin3	56177	ENSMUSG00000026833	GO:0005515|GO:0005615|GO:0005783|GO:0007275|GO:0051259	chr2	28230736	28193093	+	olfactomedin 1	-0.564379	0.483809	-0.601835	0.59239	0.682363	1.06068	-0.0286155	0.581067	0.221578	0.104284	-0.114069	-0.479361	-0.227469	0.778478	0.25801	-0.163049
20509	2.00303	2.06805	#N/A	up	Slc19a1	AI323572|RFC|RFC-1|RFC1	20509	ENSMUSG00000001436	GO:0005542|GO:0005886|GO:0006810|GO:0008518|GO:0015350|GO:0015884|GO:0016020|GO:0016021|GO:0016323|GO:0051958	chr10	77050432	77032739	+	solute carrier family 19 (folate transporter), member 1	-0.975985	-0.994579	-2.07277	-0.118263	-0.370742	-0.547783	-0.898523	0.0926552	-0.0926547	-0.298417	-0.970156	-0.447775	-1.34778	-0.345596	-0.299508	-0.572116
93834	1.99643	#N/A	#N/A	up	Peli2	AW047589|BB129927	93834	ENSMUSG00000021846	GO:0001934|GO:0005515|GO:0005829|GO:0008152|GO:0016020|GO:0016874|GO:0043234|GO:0043410	chr14	48260883	48120869	+	pellino 2	0.686814	0.508969	-0.0578589	1.34377	1.48693	1.2995	0.217234	0.556555	0.803964	0.174277	0.0578585	0.452018	0.379308	1.37673	0.525918	0.228051
108078	1.9943	#N/A	#N/A	up	Olr1	LOX-1|SR-EI|Scare1	108078	ENSMUSG00000030162	GO:0005041|GO:0005576|GO:0005886|GO:0006954|GO:0007155|GO:0007159|GO:0008219|GO:0016020|GO:0016021|GO:0019897|GO:0030246|GO:0042157	chr6	129507165	129485247	-	oxidized low density lipoprotein (lectin-like) receptor 1	0.232139	-0.0373278	-0.013402	0.804386	1.2966	1.06807	0.0134029	0.928141	1.05684	0.399258	0.892087	1.02051	0.0604696	1.05635	0.666127	0.770618
14635	1.99365	#N/A	#N/A	up	Galk1	AA409894|GALK|Gk|Glk|Glk1	14635	ENSMUSG00000020766	GO:0000166|GO:0004335|GO:0005515|GO:0005524|GO:0005534|GO:0005737|GO:0006012|GO:0016301|GO:0016310|GO:0016740|GO:0019402|GO:0046835	chr11	116012719	116008357	-	galactokinase 1	-0.621109	-0.936968	-1.69925	-0.271098	-0.0147524	0.0147524	-0.977554	-0.377426	-0.441434	-0.881608	-0.625479	-0.306695	-1.08578	-0.090366	-0.598805	-0.604594
381979	1.99324	1.81293	2.5388	up	Brsk1	Gm1100|SAD-B|SADB	381979	ENSMUSG00000035390	GO:0000086|GO:0000166|GO:0000287|GO:0004672|GO:0004674|GO:0005515|GO:0005524|GO:0005634|GO:0005737|GO:0005813|GO:0005856|GO:0005886|GO:0006468|GO:0006974|GO:0007049|GO:0007095|GO:0007269|GO:0007399|GO:0007409|GO:0008021|GO:0009411|GO:0016301|GO:0016310|GO:0016740|GO:0016772|GO:0018105|GO:0019901|GO:0030010|GO:0030054|GO:0030182|GO:0031572|GO:0043015|GO:0045202|GO:0046872|GO:0048812|GO:0050321|GO:…	chr7	4715997	4690928	+	BR serine/threonine kinase 1	-0.679714	-0.305851	-2.40409	-0.266454	-0.185491	0.0476229	0.210922	0.506512	-1.53212	-0.0476229	1.12152	-0.431118	-1.12989	-0.134774	-0.271563	0.214259
60363	1.99221	#N/A	#N/A	up	Cldn15	2210009B08Rik|BB107105	60363	ENSMUSG00000001739	GO:0005198|GO:0005886|GO:0005923|GO:0016020|GO:0016021|GO:0030054	chr5	136975845	136967869	+	claudin 15	1.64061	0.70063	1.96305	2.70321	2.59326	1.99092	-0.823627	1.24731	1.30079	0.775808	-0.318029	-0.871329	1.43476	2.42913	0.574825	-0.13785
237847	1.99041	#N/A	#N/A	up	Rtn4rl1	Ngr3|Ngrh2|Ngrl2	237847	ENSMUSG00000045287	GO:0004872|GO:0005886|GO:0009897|GO:0009986|GO:0016020|GO:0016021|GO:0031103|GO:0031225|GO:0045121|GO:0046658	chr11	75267762	75193993	+	reticulon 4 receptor-like 1	0.116961	-0.459849	-0.426848	0.573923	0.854346	0.781182	0.304801	0.231808	0.426067	-0.099266	0.779587	0.404109	-0.256579	0.736483	0.320892	0.361477
214579	1.98973	2.00183	#N/A	up	Aldh5a1	6330403E24Rik|Ahd-1|Ahd1|D630032B01Rik|OTTMUSG00000000613|SSADH|Ssdh1	214579	ENSMUSG00000035936	GO:0004777|GO:0005739|GO:0006006|GO:0006083|GO:0006105|GO:0006536|GO:0006541|GO:0006650|GO:0006678|GO:0006681|GO:0006749|GO:0007417|GO:0008152|GO:0009013|GO:0009448|GO:0009450|GO:0009791|GO:0016491|GO:0016620|GO:0022904|GO:0031406|GO:0042135|GO:0046459|GO:0051287|GO:0051289|GO:0055114	chr13	24937661	24907579	-	aldhehyde dehydrogenase family 5, subfamily A1	-0.0137115	-1.08852	-1.01646	0.400927	0.315012	0.14309	0.382898	0.241482	0.260887	0.0670543	0.0718207	-0.0860386	-0.70623	0.286343	0.295089	0.0176121
18423	1.9843	1.88789	2.24285	up	Otx1	A730044F23Rik|jv	18423	ENSMUSG00000005917	GO:0003677|GO:0003700|GO:0005515|GO:0005634|GO:0006355|GO:0006357|GO:0007275|GO:0009952|GO:0022037|GO:0030900|GO:0030901|GO:0042472|GO:0043565|GO:0048852	chr11	22001651	21994764	-	orthodenticle homolog 1 (Drosophila)	-1.4018	-0.727066	1.28321	0.999393	0.550855	0.569999	1.5934	-0.380057	0.691345	-0.0442045	1.36037	1.33419	-0.281882	0.706749	0.634896	0.883452
18654	1.9841	1.89245	#N/A	up	Pgf	AI854365|PIGF|Plgf	18654	ENSMUSG00000004791	GO:0001525|GO:0001658|GO:0001938|GO:0002040|GO:0005576|GO:0005615|GO:0007275|GO:0008083|GO:0008284|GO:0016020|GO:0030154|GO:0042803|GO:0045766|GO:0046982|GO:0051781|GO:0060688	chr12	85177313	85166639	-	placental growth factor	-0.893082	-0.0965567	-0.777854	0.382631	0.526488	0.288841	0.0978909	0.476916	0.418468	-0.797154	-0.613606	0.404278	-0.589164	0.39932	0.331092	-0.335494
76982	1.98314	#N/A	#N/A	up	3110035E14Rik	AI415019|AV164974|R75066	76982	ENSMUSG00000067879	GO:0003674|GO:0005575|GO:0008150	chr1	9627142	9601267	+	RIKEN cDNA 3110035E14 gene	0.163172	-1.31246	-0.302295	0.216825	0.57711	0.717841	0.970959	0.00804806	0.0619216	0.131405	-0.483305	0.160024	-0.48386	0.503925	0.346976	-0.0639586
373864	1.9828	#N/A	#N/A	up	Col27a1	5730512J02Rik|AI449266|mKIAA1870	373864	ENSMUSG00000045672	GO:0003674|GO:0005201|GO:0005576|GO:0005578|GO:0005581|GO:0005583|GO:0008150	chr4	63334990	63215412	+	collagen, type XXVII, alpha 1	0.606901	1.03202	0.295265	1.75594	1.74981	1.39105	0.533952	1.11081	1.14368	-0.0463247	-0.146825	0.754473	0.644729	1.63227	0.92948	0.187108
240055	1.98266	#N/A	#N/A	up	Neurl1b	C230078M08Rik|EG240055	240055	ENSMUSG00000034413	GO:0003674|GO:0005575|GO:0008150|GO:0008270|GO:0016874|GO:0046872	chr17	26446342	26414965	+	neuralized homolog 1b (Drosophila)	-1.05391	-1.06039	-1.16406	-0.358467	-0.0984955	0.140906	-1.01804	-0.0422993	-0.706412	-1.16748	-0.55944	-0.796807	-1.09279	-0.105352	-0.588917	-0.841241
213522	1.98227	#N/A	#N/A	up	Plekhg6	BC026778|Gm155	213522	ENSMUSG00000038167	GO:0003674|GO:0005089|GO:0005096|GO:0005543|GO:0005575|GO:0005622|GO:0005737|GO:0005856|GO:0008150|GO:0035023	chr6	125380504	125362651	-	pleckstrin homology domain containing, family G (with RhoGef domain) member 6	-0.535662	-0.173711	-0.577097	0.254406	0.7505	0.670073	-0.535442	0.555254	0.230318	-0.374145	-0.0287328	-0.0231557	-0.428823	0.558326	0.0833767	-0.142011
330406	1.98059	2.76623	1.97351	up	B4galnt3	AB114826|B4GalNAcT3|C330047A21	330406	ENSMUSG00000041372	GO:0005794|GO:0008152|GO:0008376|GO:0016020|GO:0016021|GO:0016740|GO:0016758|GO:0032580|GO:0033842	chr6	120294559	120203810	-	beta-1,4-N-acetyl-galactosaminyl transferase 3	-0.298563	-1.06058	-2.23414	-0.389856	-0.250605	0.00497866	0.581221	0.234238	-0.00497866	-0.47895	-0.0483766	-0.123659	-1.19776	-0.211827	0.27016	-0.216995
21413	1.97969	#N/A	#N/A	up	Tcf4	5730422P05Rik|ASP-I2|E2-2|E2.2|ITF-2|ITF-2b|ITF2|ME2|MITF-2A|MITF-2B|SEF-2|SEF2|SEF2-1|TFE|Tcf-4|bHLHb19	21413	ENSMUSG00000053477	GO:0000122|GO:0000978|GO:0001011|GO:0001077|GO:0001087|GO:0001093|GO:0003677|GO:0003690|GO:0003700|GO:0003714|GO:0005515|GO:0005634|GO:0005667|GO:0006351|GO:0006352|GO:0006355|GO:0006367|GO:0007275|GO:0007399|GO:0008022|GO:0030154|GO:0043425|GO:0045666|GO:0045893|GO:0045944|GO:0046982|GO:0046983|GO:0065004|GO:0070888	chr18	69687967	69344492	+	transcription factor 4	0.356126	0.421597	-0.234874	0.979013	1.18668	1.33298	0.352827	0.914597	1.06788	0.185206	0.498864	0.69837	0.18095	1.16622	0.778436	0.460814
73244	1.97925	2.38374	#N/A	up	Prl8a1	1600017L04Rik|3830403L08Rik|PLP-Cd|Plpcd|Prlpc4	73244	ENSMUSG00000019756	GO:0003674|GO:0005179|GO:0005575|GO:0005576|GO:0008150	chr13	27582171	27573922	-	prolactin family 8, subfamily a, member 1	-0.128618	1.22751	0.304689	1.34833	1.67142	1.33868	1.6545	2.30727	1.20151	0.036437	0.112152	1.08134	0.467861	1.45281	1.72109	0.409976
19734	1.97701	1.85512	#N/A	up	Rgs16	Rgs14|Rgsr	19734	ENSMUSG00000026475	GO:0005096|GO:0005737|GO:0005886|GO:0007186|GO:0009968|GO:0038032|GO:0045121	chr1	153745468	153740353	+	regulator of G-protein signaling 16	0.48094	0.120917	-0.257241	0.907685	1.0577	1.32918	0.437118	1.04526	1.53677	-0.255166	0.241976	1.60685	0.114872	1.09819	1.00638	0.53122
108161	1.97373	#N/A	#N/A	up	Fam50b	D0H6S2654E|X5L|XAP-5-like	108161		GO:0005634	chr13	34747622	34739642	+	family with sequence similarity 50, member B	1.49939	0.688455	-0.269982	1.08657	1.82632	1.94774	-0.37872	1.18747	2.37468	-0.0210009	0.0210006	0.724179	0.639287	1.62021	1.06114	0.241393
654800	1.97262	2.08986	#N/A	up	A730085K08Rik		654800			chr9	122398801	122382022	-	RIKEN cDNA A730085K08 gene	-1.57543	0.559604	-0.636954	0.309886	0.00308323	0.974603	-0.21089	1.05005	0.698288	-0.560689	0.475423	0.338275	-0.550925	0.429191	0.512481	0.084336
71932	1.97224	#N/A	#N/A	up	Ephx3	2310063B19Rik|Abhd9	71932	ENSMUSG00000037577	GO:0003674|GO:0003824|GO:0005575|GO:0005576|GO:0008150|GO:0016787	chr17	32189463	32183770	-	epoxide hydrolase 3	-0.934612	1.72107	-1.83456	0.0970783	1.17217	0.622144	-2.78601	-0.194429	0.258064	0.399657	0.637706	-1.17709	-0.349368	0.630466	-0.907457	-0.0465757
21906	1.9689	1.96158	2.14575	up	Otop1	A530025J20Rik|Otp1|tlt	21906	ENSMUSG00000051596	GO:0005576|GO:0009590|GO:0016020|GO:0016021|GO:0031214|GO:0042472	chr5	38304217	38277404	+	otopetrin 1	-0.501021	-1.44552	-1.66406	-0.678421	0.0316963	-0.0316968	-0.424095	-0.210934	-0.0595312	0.259877	0.500556	-1.06659	-1.20353	-0.22614	-0.23152	-0.102053
30878	1.96642	#N/A	#N/A	up	Apln	6030430G11Rik|Apel	30878	ENSMUSG00000037010	GO:0002026|GO:0005102|GO:0005179|GO:0005615|GO:0007186|GO:0007631|GO:0008284|GO:0031652|GO:0031704|GO:0042327|GO:0042756|GO:0043576|GO:0045776|GO:0045906|GO:0045909|GO:0048471|GO:0050878|GO:0051461|GO:0051466	chrX	48034852	48025146	-	apelin	-1.25252	-1.0197	-0.0188103	0.306302	0.631317	-0.30193	0.194077	0.0188103	-0.198798	0.487265	-0.457794	-0.307057	-0.763679	0.211896	0.00469637	-0.0925287
30924	1.96395	#N/A	#N/A	up	Angptl3	hypl	30924	ENSMUSG00000028553	GO:0004857|GO:0004859|GO:0005102|GO:0005178|GO:0005576|GO:0005615|GO:0006071|GO:0006631|GO:0006641|GO:0006644|GO:0007160|GO:0007165|GO:0008083|GO:0008203|GO:0009395|GO:0010519|GO:0019915|GO:0030335|GO:0042632|GO:0043086|GO:0043498|GO:0045766|GO:0045834|GO:0048844|GO:0050996|GO:0051005|GO:0055088|GO:0055090|GO:0055091|GO:0070328	chr4	99038188	99030955	+	angiopoietin-like 3	-0.181729	-0.635659	0.177498	0.307004	0.317882	1.6565	-0.0327692	1.18753	0.376974	-1.15815	0.673116	-0.0104311	-0.213297	0.760461	0.510579	-0.165154
20737	1.96315	#N/A	#N/A	up	Spn	A630014B01Rik|Cd43|Galgp|Ly-48|Ly48	20737	ENSMUSG00000051457	GO:0001562|GO:0001808|GO:0001931|GO:0005515|GO:0005604|GO:0005615|GO:0005887|GO:0005902|GO:0007162|GO:0007166|GO:0008624|GO:0009897|GO:0009986|GO:0016020|GO:0016021|GO:0019904|GO:0031295|GO:0032154|GO:0042102|GO:0042130|GO:0042535|GO:0042742|GO:0045060|GO:0050688|GO:0050776|GO:0050868|GO:0051635|GO:0071594	chr7	127137817	127133464	-	sialophorin	-0.831565	-0.750175	-1.27674	-0.343523	0.239017	0.165544	-0.911484	-0.152729	-0.380012	-1.49701	-0.52037	-0.742352	-0.952828	0.0203457	-0.481408	-0.919911
78552	1.96308	1.83658	#N/A	up	E130201H02Rik		78552			chr7	120598475	120597625	+	Y box protein 1 pseudogene	0.150804	0.315339	-2.67022	-1.41764	0.0973022	2.03561	-0.376168	0.450843	0.35232	-0.361696	-0.0973022	0.161092	-0.734691	0.238427	0.142332	-0.0993021
26380	1.96301	#N/A	#N/A	up	Esrrb	Err2|Errb|Estrrb|Nr3b2	26380	ENSMUSG00000021255	GO:0001701|GO:0001831|GO:0001834|GO:0001892|GO:0003677|GO:0005634|GO:0006351|GO:0006355|GO:0019827|GO:0043565|GO:0046872	chr12	86521628	86361117	+	estrogen related receptor, beta	-0.695813	-0.534907	-1.27614	0.0591822	0.264788	0.088367	-1.3294	-0.185517	-0.599516	-0.951437	-0.694753	-0.0591826	-0.835619	0.137446	-0.704812	-0.568457
20353	1.95798	#N/A	#N/A	up	Sema4c	AI426163|Semacl1|Semaf|Semai|mKIAA1739	20353	ENSMUSG00000026121	GO:0001843|GO:0004872|GO:0005515|GO:0005886|GO:0007275|GO:0007399|GO:0014069|GO:0016020|GO:0016021|GO:0021535|GO:0021549|GO:0030054|GO:0030154|GO:0030672|GO:0031410|GO:0032874|GO:0042692|GO:0045202|GO:0045211|GO:0071526	chr1	36558381	36548642	-	sema domain, immunoglobulin domain (Ig), transmembrane domain (TM) and short cytoplasmic domain, (semaphorin) 4C	-0.175163	-0.502618	-1.17657	0.172424	0.48012	0.401194	-0.437669	0.474535	0.444449	-0.810962	-0.314618	-0.13128	-0.618118	0.351246	0.160439	-0.418953
218194	1.95738	#N/A	#N/A	up	Phactr1	9630030F18Rik|Rpel1	218194	ENSMUSG00000054728	GO:0003779|GO:0004864|GO:0005737|GO:0008157|GO:0030054|GO:0042325|GO:0043086|GO:0045202	chr13	43138512	42680623	+	phosphatase and actin regulator 1	0.308778	-0.112008	-0.28409	0.826905	1.10332	0.88924	0.174488	0.648281	0.698368	0.148165	0.819596	0.826739	-0.0291068	0.939821	0.507046	0.598167
23966	1.95518	#N/A	#N/A	up	Tenm4	Doc4|ELM2|Odz4|R75022|Ten-m4|l(7)-3Rn|l7Rn3|mKIAA1302	23966	ENSMUSG00000048078	GO:0001702|GO:0003674|GO:0005575|GO:0007165|GO:0016020|GO:0016021	chr7	96908554	96210637	+	teneurin transmembrane protein 4	1.21996	0.0958385	0.428714	1.69843	1.41719	1.5308	0.219596	1.04237	1.28278	-0.0958385	0.473032	0.774853	0.581504	1.54881	0.84825	0.384015
14724	1.95469	#N/A	#N/A	up	Gp1bb		14724	ENSMUSG00000050761	GO:0005887|GO:0007155|GO:0007596|GO:0007599|GO:0016020|GO:0016021	chr16	18622403	18620319	-	glycoprotein Ib, beta polypeptide	-0.901932	-0.680424	-1.00523	-0.459186	0.54067	0.231739	-0.75438	0.122363	0.00211573	-1.22324	-0.376132	-0.306193	-0.862529	0.104408	-0.209967	-0.635189
74206	1.95212	#N/A	#N/A	up	Sipa1l3	2610511M17Rik	74206	ENSMUSG00000030583	GO:0003674|GO:0005575|GO:0008150	chr7	29505460	29320378	-	signal-induced proliferation-associated 1 like 3	0.0534563	0.0129995	-0.220855	0.931338	1.01977	0.789623	-0.113084	0.325962	0.444243	-0.0506029	0.289413	0.102848	-0.0514663	0.913578	0.219041	0.113886
54199	1.95041	1.95626	#N/A	up	Ccrl2	1810047I05Rik|CCR11|Cmkbr1l2|E01|L-CCR	54199	ENSMUSG00000043953	GO:0004871|GO:0004930|GO:0004950|GO:0005886|GO:0005887|GO:0006954|GO:0007165|GO:0007186|GO:0016020|GO:0016021|GO:0016493|GO:0042379|GO:0048020|GO:0070098	chr9	111057270	111054835	-	chemokine (C-C motif) receptor-like 2	-1.42903	-0.632512	-2.02662	-0.550677	-0.304932	-0.34123	-0.856952	0.136546	-0.463469	-0.700422	-0.136546	-1.14111	-1.36272	-0.398947	-0.394625	-0.659359
16369	1.94679	#N/A	#N/A	up	Irs3	AA408304	16369	ENSMUSG00000047182	GO:0005829|GO:0005886|GO:0043231|GO:0043548	chr5	137645714	137643032	-	insulin receptor substrate 3	-0.349051	-0.656689	-0.896251	0.125731	0.4857	0.36987	-0.563656	0.033968	-0.103492	-0.863339	-0.651016	-0.362555	-0.633997	0.3271	-0.21106	-0.625637
67042	1.9466	#N/A	#N/A	up	Ift27	2600013G09Rik|Rabl4	67042	ENSMUSG00000016637	GO:0000166|GO:0005525|GO:0005575|GO:0007264|GO:0008150	chr15	78174108	78159463	-	intraflagellar transport 27	0.0667787	-0.0709925	-0.331479	0.798971	0.872674	0.87554	0.322012	0.494378	0.465852	0.855004	-0.949563	0.599242	-0.111898	0.849061	0.427414	0.168228
72043	1.94588	#N/A	#N/A	up	Sulf2	2010004N24Rik|AU020235|MSulf-2|mKIAA1247	72043	ENSMUSG00000006800	GO:0001822|GO:0002063|GO:0003094|GO:0003824|GO:0004065|GO:0005509|GO:0005615|GO:0005783|GO:0005794|GO:0005886|GO:0006790|GO:0008152|GO:0008449|GO:0008484|GO:0009986|GO:0010575|GO:0014846|GO:0016787|GO:0030177|GO:0030201|GO:0032836|GO:0035860|GO:0040037|GO:0046872|GO:0048706|GO:0051216|GO:0060348|GO:0060384	chr2	166155683	166073899	-	sulfatase 2	0.575998	0.623579	-0.140838	1.18545	1.4185	1.33605	0.280119	0.9476	1.04715	0.140839	0.187815	0.823144	0.352913	1.31334	0.758291	0.383932
57740	1.94587	#N/A	#N/A	up	Stk32c	PKE|Pkek|YANK3	57740	ENSMUSG00000015981	GO:0000166|GO:0004672|GO:0004674|GO:0005524|GO:0005575|GO:0006468|GO:0016301|GO:0016310|GO:0016740|GO:0016772|GO:0046872	chr7	139213307	139103638	-	serine/threonine kinase 32C	0.103364	-3.03885	0.613033	-0.423696	0.613194	0.369302	-0.481765	-3.03885	-0.580609	-2.05226	-0.103364	1.30686	-0.77415	0.186267	-1.36707	-0.282921
170638	1.94558	#N/A	#N/A	up	Hpcal4	AI846570|NVP-2	170638	ENSMUSG00000046093	GO:0005246|GO:0005509|GO:0005622|GO:0008022|GO:0008150|GO:0019904	chr4	123194699	123183504	+	hippocalcin-like 4	0.723417	0.350272	0.209736	1.57971	1.4564	1.12791	0.913224	1.26288	1.57639	-0.248153	0.82032	0.847063	0.427808	1.38801	1.25083	0.473077
20726	1.94558	2.34852	#N/A	up	Serpinb9d	AT2|Spi9|ovalbumin	20726	ENSMUSG00000054266	GO:0004867|GO:0005737|GO:0010951|GO:0030162	chr13	33203980	33192959	+	serine (or cysteine) peptidase inhibitor, clade B, member 9d	-1.18583	-1.09132	-1.64171	-0.692872	-0.0921087	-0.253286	-0.42118	0.105476	0.0921087	-0.710113	-0.43596	-0.270102	-1.30629	-0.346089	-0.0745316	-0.472058
330723	1.94497	#N/A	#N/A	up	Htra4	B430206E18Rik	330723	ENSMUSG00000037406	GO:0001558|GO:0003674|GO:0003824|GO:0004252|GO:0005520|GO:0005575|GO:0005576|GO:0006508|GO:0008150|GO:0008233|GO:0008236|GO:0016787	chr8	25038962	25024928	-	HtrA serine peptidase 4	0.602016	0.447128	-0.232632	0.973376	1.6825	1.03988	0.98599	0.475576	1.01526	1.0482	0.845117	0.232632	0.272171	1.23192	0.825609	0.708651
12297	1.94356	#N/A	#N/A	up	Cacnb3	Beta3|Cchb3	12297	ENSMUSG00000003352	GO:0005245|GO:0005515|GO:0005891|GO:0006816|GO:0008331|GO:0016020|GO:0016324|GO:0050852|GO:0070588	chr15	98644530	98632220	+	calcium channel, voltage-dependent, beta 3 subunit	-0.289649	0.0998726	-0.460748	0.621974	0.809332	0.79428	-0.128803	0.735332	0.589872	-0.186778	-0.0998716	0.395033	-0.216842	0.741862	0.3988	0.0361277
15484	1.94036	1.97219	#N/A	up	Hsd11b2	11HSD2	15484	ENSMUSG00000031891	GO:0000166|GO:0002017|GO:0003845|GO:0005496|GO:0005737|GO:0005783|GO:0008152|GO:0008211|GO:0016491|GO:0043231|GO:0051287|GO:0055114	chr8	105523988	105518746	+	hydroxysteroid 11-beta dehydrogenase 2	-1.42482	-1.0317	-1.40117	-0.279735	-0.492872	-0.216115	-0.19732	-0.741695	0.0207205	-1.58029	-0.0207205	-0.193869	-1.2859	-0.329574	-0.306098	-0.598294
11501	1.93963	2.24211	3.34274	up	Adam8	CD156|CD156a|E430039A18Rik|MS2	11501	ENSMUSG00000025473	GO:0000902|GO:0001525|GO:0002102|GO:0002523|GO:0002675|GO:0002693|GO:0004222|GO:0005178|GO:0005509|GO:0005515|GO:0005737|GO:0005886|GO:0005887|GO:0006508|GO:0006944|GO:0006954|GO:0007160|GO:0007229|GO:0008233|GO:0008237|GO:0008270|GO:0009986|GO:0016020|GO:0016021|GO:0016337|GO:0016787|GO:0022407|GO:0032010|GO:0032127|GO:0033089|GO:0035419|GO:0042581|GO:0043524|GO:0043534|GO:0045670|GO:0045780|GO:…	chr7	139992488	139978941	-	a disintegrin and metallopeptidase domain 8	-2.10154	-0.351682	-1.96522	-0.678629	-0.244479	-0.627989	-0.938591	0.120277	-0.105556	0.212555	-0.127142	0.719232	-1.47282	-0.517032	-0.307957	0.268215
171212	1.93587	#N/A	#N/A	up	Galnt10	AU018154|C330012K04Rik|GalNAc-T10|GalNAc-T9|Galnt9|ppGaNTase	171212	ENSMUSG00000020520	GO:0004653|GO:0005794|GO:0006493|GO:0016020|GO:0016021|GO:0016740|GO:0016757|GO:0046872	chr11	57787500	57645442	+	UDP-N-acetyl-alpha-D-galactosamine:polypeptide N-acetylgalactosaminyltransferase 10	-0.210826	-0.0795946	-0.369378	0.500381	0.89337	0.805393	-0.136085	0.205833	0.273674	-0.295136	-0.351082	-0.0629311	-0.219933	0.733048	0.114474	-0.236383
338363	1.93367	#N/A	#N/A	up	Tmem241	6030446N20Rik	338363	ENSMUSG00000049411	GO:0003674|GO:0005575|GO:0008150|GO:0016020|GO:0016021	chr18	12121453	11981939	-	transmembrane protein 241	-0.940495	-0.246894	-0.988518	0.153304	0.365973	0.158833	-0.302512	-0.0430508	0.0154214	0.265732	0.0249453	-0.489166	-0.725302	0.226037	-0.110047	-0.0661631
171211	1.93233	2.15022	1.98546	up	Edaradd	1810032E07Rik|5830469M23Rik|A630043P06|cr	171211	ENSMUSG00000095105	GO:0001942|GO:0042475|GO:0061153	chr13	12520450	12471209	-	EDAR (ectodysplasin-A receptor)-associated death domain	-0.962961	-0.195921	-1.06606	0.411238	-0.502962	0.717814	0.302543	-0.111623	0.89759	0.317015	0.891511	-0.465051	-0.741647	0.208697	0.362837	0.247825
69938	1.93144	#N/A	#N/A	up	Scrn1	2810019K23Rik|6330535A03Rik|AI852905|SES1|mKIAA0193	69938	ENSMUSG00000019124	GO:0003674|GO:0005634|GO:0005737|GO:0006508|GO:0006887|GO:0008150|GO:0016805|GO:0031965	chr6	54566382	54508816	-	secernin 1	1.0215	0.34388	-0.527319	1.09241	1.18654	1.40813	0.138166	0.516016	0.468997	0.632501	-0.307476	0.141201	0.279354	1.22903	0.374393	0.155409
22283	1.93098	#N/A	#N/A	up	Ush2a	A930011D15Rik|A930037M10Rik|Gm676|Gm983|Mush2a|Usherin	22283	ENSMUSG00000026609	GO:0001917|GO:0002141|GO:0002142|GO:0005515|GO:0005518|GO:0005576|GO:0005604|GO:0005737|GO:0005886|GO:0007601|GO:0007605|GO:0016020|GO:0016021|GO:0016324|GO:0017022|GO:0032391|GO:0032421|GO:0042995|GO:0043025|GO:0045494|GO:0048496|GO:0050896|GO:0050953|GO:0060113|GO:0060171	chr1	188965039	188262838	+	Usher syndrome 2A (autosomal recessive, mild)	0.251508	1.37946	-0.404272	2.05442	1.1592	0.861073	0.448495	1.66306	0.49318	-0.077827	0.436587	0.406159	0.408899	1.35823	0.868246	0.254973
110876	1.9275	#N/A	#N/A	up	Scn2a1	6430408L10|A230052E19Rik|Nav1.2|Scn2a	110876	ENSMUSG00000075318	GO:0001518|GO:0005216|GO:0005244|GO:0005248|GO:0005272|GO:0006810|GO:0006811|GO:0006814|GO:0006915|GO:0007399|GO:0014704|GO:0016020|GO:0016021|GO:0019228|GO:0030315|GO:0030424|GO:0031402|GO:0033268|GO:0033270|GO:0034220|GO:0034765|GO:0035725|GO:0043005|GO:0043194|GO:0043522	chr2	65767447	65670445	+	sodium channel, voltage-gated, type II, alpha 1	0.317041	0.94627	-0.162056	1.55931	1.50349	0.878655	0.475788	0.742329	1.15396	0.162056	0.180653	0.746652	0.367085	1.31382	0.790691	0.36312
69745	1.92688	#N/A	#N/A	up	Pold4	2410012M21Rik|AI463381|AW060307|Polds|p12	69745	ENSMUSG00000024854	GO:0001938|GO:0003674|GO:0003887|GO:0005634|GO:0006260|GO:0006261|GO:0016740|GO:0016779	chr19	4233634	4231899	+	polymerase (DNA-directed), delta 4	0.105022	0.427667	0.114002	0.842762	1.4024	1.24034	0.238169	0.675134	0.450967	0.157516	-0.0237408	0.0237408	0.215564	1.16183	0.454756	0.0525052
14972	1.92466	#N/A	#N/A	up	H2-K1	H-2K|H-2K(d)|H2-K|K-f	14972	ENSMUSG00000061232	GO:0001916|GO:0002474|GO:0002485|GO:0006955|GO:0009897|GO:0016020|GO:0016021|GO:0019882|GO:0042590|GO:0042605|GO:0042612|GO:0042742|GO:0048839	chr17	34000333	33996012	-	histocompatibility 2, K1, K region	0.746651	0.687717	0.0173368	1.34119	1.51087	1.43346	0.0953035	0.87249	1.014	-0.0173368	0.111773	0.960956	0.483902	1.4285	0.660597	0.351797
72774	1.9244	#N/A	#N/A	up	Neil1	2810450N13Rik|Nei1	72774	ENSMUSG00000032298	GO:0003676|GO:0003677|GO:0003684|GO:0003824|GO:0003906|GO:0005634|GO:0005737|GO:0006281|GO:0006284|GO:0006289|GO:0006974|GO:0006979|GO:0008022|GO:0008152|GO:0008270|GO:0016787|GO:0016798|GO:0016799|GO:0016829|GO:0019104|GO:0032074	chr9	57147034	57143256	-	nei endonuclease VIII-like 1 (E. coli)	-0.643264	-0.941235	-0.150301	0.110844	0.611211	0.376361	0.119923	0.330432	0.288589	-0.0883174	0.373722	0.31925	-0.578267	0.366139	0.246315	0.201551
233806	1.92435	#N/A	#N/A	up	Tmem159	8430420C20Rik	233806	ENSMUSG00000030917	GO:0003674|GO:0005575|GO:0008150|GO:0016020|GO:0016021	chr7	120120986	120102426	+	transmembrane protein 159	-0.591731	-0.205492	-0.103727	0.672573	0.639291	0.620295	0.623703	0.0930576	0.665472	0.408228	0.84412	-0.0447688	-0.300317	0.644053	0.460744	0.402526
230784	1.92388	#N/A	#N/A	up	Sesn2	HI95|SEST2|Ses2	230784	ENSMUSG00000028893	GO:0005634|GO:0005737|GO:0007050	chr4	132510456	132492807	-	sestrin 2	-0.153766	0.219979	-0.422512	0.88979	0.730175	0.855792	0.334575	0.541649	0.663529	0.0599413	-0.0219612	0.145139	-0.118766	0.825252	0.513251	0.0610396
74053	1.92274	1.93312	1.9568	up	Grip1	4931400F03Rik|eb|mKIAA4223	74053	ENSMUSG00000034813	GO:0005515|GO:0005783|GO:0005886|GO:0007399|GO:0008022|GO:0008104|GO:0015031|GO:0016020|GO:0030054|GO:0031410|GO:0043005|GO:0043025|GO:0045121|GO:0045202|GO:0045211	chr10	120087260	119454034	+	glutamate receptor interacting protein 1	-0.504198	-1.02124	-1.76584	0.131433	-1.23517	0.641956	-0.00819874	0.315188	-0.745483	-0.152156	-0.0257258	-0.207904	-1.09709	-0.153926	-0.146165	-0.128595
20670	1.92174	#N/A	#N/A	up	Sox15		20670	ENSMUSG00000041287	GO:0000122|GO:0003677|GO:0003682|GO:0005515|GO:0005634|GO:0005737|GO:0030154|GO:0043403|GO:0045843|GO:0045944|GO:0048627	chr11	69656727	69655037	+	SRY-box containing gene 15	-0.621496	-0.377455	-1.56534	0.420131	0.00413799	-0.161321	-1.44152	-0.86712	-1.29799	-0.44273	-0.020853	-0.00413752	-0.854765	0.0876492	-1.20221	-0.155907
22652	1.91343	#N/A	#N/A	up	Mkrn3	D7H15S9-1|Zfp127	22652	ENSMUSG00000070527	GO:0003676|GO:0008270|GO:0016874|GO:0046872	chr7	62420139	62417593	-	makorin, ring finger protein, 3	-0.51798	-0.928808	-1.22529	0.758847	0.313154	-0.935587	0.430387	-0.936739	-0.252787	-0.382781	-0.563172	0.29071	-0.890692	0.0454714	-0.253046	-0.218414
14404	1.91219	3.92794	2.55122	up	Gabre		14404	ENSMUSG00000031340	GO:0004890|GO:0005216|GO:0005886|GO:0005887|GO:0006810|GO:0006811|GO:0006821|GO:0007214|GO:0016020|GO:0016021|GO:0030054|GO:0045202|GO:0045211	chrX	72274721	72257432	-	gamma-aminobutyric acid (GABA) A receptor, subunit epsilon	-1.93065	-1.99556	-0.993311	-0.919418	-0.902692	-0.291734	0.543398	0.434857	0.0235414	-0.0382385	-0.237154	-0.590572	-1.63984	-0.704615	0.333932	-0.288655
11980	1.91158	#N/A	#N/A	up	Atp8a1	AI481521|AI853962|APLT|AW743152|AW822227|Atp3a2|B230107D19Rik|ClassI|mKIAA4233	11980	ENSMUSG00000037685	GO:0000166|GO:0000287|GO:0004012|GO:0005524|GO:0005783|GO:0005886|GO:0006812|GO:0015662|GO:0015914|GO:0016020|GO:0016021|GO:0016787|GO:0016820|GO:0031410|GO:0046872	chr5	67847431	67618141	-	ATPase, aminophospholipid transporter (APLT), class I, type 8A, member 1	-0.566045	-0.569311	-1.04194	0.0667362	0.228852	0.331411	-0.764039	-0.402315	-0.0305538	-0.447806	-0.569717	-0.478189	-0.725766	0.209	-0.398969	-0.498571
16656	1.91116	#N/A	#N/A	up	Hivep3	2900056N03Rik|A130075N07|AI848000|E030045D18Rik|KBP-1|KBP1|Krc|Rc|Schnurri-3|Shn3|Zas3	16656	ENSMUSG00000028634	GO:0003676|GO:0003677|GO:0005622|GO:0005634|GO:0005737|GO:0006351|GO:0006355|GO:0008270|GO:0045893|GO:0046872	chr4	120135411	119814678	+	human immunodeficiency virus type I enhancer binding protein 3	0.544939	0.605354	-0.472903	0.742488	1.35513	1.38312	0.243328	0.625675	1.23033	0.60294	0.413778	1.35794	0.225797	1.16025	0.699779	0.791553
100038709	1.91016	#N/A	#N/A	up	Gm10789	ENSMUSG00000074924	100038709			chr16	90146827	90142237	+	predicted gene 10789	-0.24159	-0.374215	-0.726505	0.441684	0.62148	0.395602	-0.343256	0.144353	0.47769	-0.651428	-1.02634	-0.4316	-0.447436	0.486255	0.092929	-0.703123
57028	1.90967	#N/A	#N/A	up	Pdxp	1600027H05Rik|AB041662|PLPP	57028	ENSMUSG00000068221	GO:0004647|GO:0004721|GO:0005737|GO:0005829|GO:0005856|GO:0005886|GO:0006470|GO:0007088|GO:0008152|GO:0016020|GO:0016787|GO:0016791|GO:0030836|GO:0031072|GO:0031247|GO:0032465|GO:0033883|GO:0042995|GO:0046872|GO:0071318	chr15	78919517	78913919	+	pyridoxal (pyridoxine, vitamin B6) phosphatase	-0.655456	-0.915024	-1.1253	-0.0990148	0.02387	0.179348	-0.0539904	-0.508026	0.00627804	-0.56858	-0.109635	-0.180993	-0.898592	0.0347346	-0.185246	-0.286402
20564	1.90886	#N/A	#N/A	up	Slit3	Slil2	20564	ENSMUSG00000056427	GO:0005102|GO:0005509|GO:0005576|GO:0005615|GO:0005739|GO:0007275|GO:0007399|GO:0007411|GO:0008285|GO:0009887|GO:0010629|GO:0016020|GO:0030154|GO:0030308|GO:0035385|GO:0048495|GO:0048846|GO:0050919|GO:0070100	chr11	35708507	35121456	+	slit homolog 3 (Drosophila)	-0.0109262	1.17108	0.120494	1.49598	1.21119	1.3716	0.405773	1.41755	0.676706	0.0109267	0.285209	0.0822816	0.426881	1.35959	0.833344	0.126139
78329	1.90839	#N/A	#N/A	up	2310010J17Rik		78329		GO:0003674|GO:0005575|GO:0008150	chr7	90129936	90124836	-	RIKEN cDNA 2310010J17 gene	0.724348	0.759102	-0.280702	1.79779	0.772099	1.42993	0.373198	0.362154	1.3311	0.383898	0.280702	0.934642	0.400916	1.33327	0.688817	0.533081
22295	1.90763	#N/A	#N/A	up	Cdh23	4930542A03Rik|USH1D|ahl|ahl1|bob|bus|mdfw|nmf112|nmf181|nmf252|sals|v	22295	ENSMUSG00000012819	GO:0001917|GO:0005509|GO:0005515|GO:0005886|GO:0005929|GO:0005932|GO:0006816|GO:0007155|GO:0007156|GO:0007605|GO:0007626|GO:0008344|GO:0016020|GO:0016021|GO:0016339|GO:0032420|GO:0032426|GO:0042472|GO:0042491|GO:0045202|GO:0045494|GO:0048563|GO:0048839|GO:0050953|GO:0050957|GO:0051480|GO:0060013|GO:0060088	chr10	60696490	60302750	-	cadherin 23 (otocadherin)	0.201835	-0.179841	-0.000906944	0.473167	1.17245	1.17083	0.698066	0.754545	0.943166	0.428143	1.2962	-0.286789	0.00702906	0.938814	0.798592	0.479184
628431	1.90625	#N/A	#N/A	up	Hmgb1-rs17	Hmg1-rs17	628431			chr8	33485757	33484311	+	high mobility group box 1, related sequence 17	0.0964723	-0.0244398	-2.10465	-0.105337	0.13437	0.730571	-0.499009	0.0971484	0.208844	-0.455224	0.0720382	0.0609717	-0.677539	0.253201	-0.0643388	-0.107405
68870	1.90576	#N/A	1.86783	up	Ak8	1190002A17Rik	68870	ENSMUSG00000026807	GO:0000166|GO:0004017|GO:0004127|GO:0005524|GO:0005575|GO:0005737|GO:0006139|GO:0016301|GO:0016310|GO:0016740|GO:0019205	chr2	28813165	28700161	+	adenylate kinase 8	0.0889554	-0.640435	0.575188	0.961655	0.807602	1.04554	0.0617709	0.90502	0.844386	1.06549	1.72408	-0.0617714	0.00790294	0.938266	0.603725	0.909266
330119	1.90471	#N/A	#N/A	up	Adamts3	1100001H14Rik|6330442E02Rik	330119	ENSMUSG00000043635	GO:0005575|GO:0005576|GO:0006508|GO:0008233|GO:0008237|GO:0016485|GO:0016787|GO:0046872	chr5	89883334	89673841	-	a disintegrin-like and metallopeptidase (reprolysin type) with thrombospondin type 1 motif, 3	0.733952	0.989363	0.118941	1.4593	1.57455	1.59713	0.0312963	0.933463	1.54676	-0.0312963	0.567381	0.78134	0.614085	1.54366	0.837171	0.439142
14201	1.90158	#N/A	#N/A	up	Fhl3	SLIM2	14201	ENSMUSG00000032643	GO:0001725|GO:0003779|GO:0005634|GO:0030018|GO:0030036|GO:0046872	chr4	124708611	124700699	+	four and a half LIM domains 3	-0.0821295	0.0179157	-0.50735	0.719499	0.935936	0.554591	-0.147724	0.250319	-0.210237	-0.217749	-0.151253	-0.116876	-0.190521	0.736675	-0.0358809	-0.161959
100503580	1.90042	#N/A	#N/A	up	Gm19782		100503580			chr15	70078204	69924233	+	predicted gene, 19782	0.341977	-1.00977	-1.09141	0.411838	0.420158	0.187763	-0.0332541	-0.0957169	0.308261	0.602706	0.22967	-1.11843	-0.586399	0.33992	0.0597633	-0.0953518
100047133	1.90034	#N/A	#N/A	up	Gm16894		100047133			chr1	40085851	40076212	-	predicted gene, 16894	-0.79968	0.456304	-1.02744	0.562843	0.850131	-0.00500512	0.301468	0.150066	-0.0340657	-1.03099	0.136175	1.63952	-0.456938	0.469323	0.139156	0.248237
83430	1.89823	2.12821	2.80539	up	Il23a	IL-23|p19	83430	ENSMUSG00000025383	GO:0001916|GO:0002230|GO:0002827|GO:0005125|GO:0005515|GO:0005576|GO:0005615|GO:0006954|GO:0006955|GO:0009615|GO:0010535|GO:0032693|GO:0032725|GO:0032729|GO:0032733|GO:0032735|GO:0032740|GO:0032760|GO:0032819|GO:0042098|GO:0042102|GO:0042104|GO:0042510|GO:0042517|GO:0042520|GO:0042523|GO:0043382|GO:0045087|GO:0045519|GO:0045672|GO:0045944|GO:0048771|GO:0050829|GO:0051135|GO:0051142|GO:0070743|GO:…	chr10	128298084	128296140	-	interleukin 23, alpha subunit p19	-0.517766	-2.69109	0.234358	1.09617	-1.03905	-0.257643	0.908305	-0.810614	0.196732	-0.184779	-0.662494	2.33739	-0.991498	-0.0668406	0.098141	0.496705
213391	1.8977	#N/A	#N/A	up	Rassf4	3830411C14Rik|AD037|AI586137	213391	ENSMUSG00000042129	GO:0003674|GO:0005575|GO:0007049|GO:0007165	chr6	116673836	116633008	-	Ras association (RalGDS/AF-6) domain family member 4	-0.919845	-0.477629	-0.969152	-0.0173349	0.343187	0.0802784	-0.593628	-0.285341	-0.204654	-0.561139	-0.30916	-0.108386	-0.788875	0.135377	-0.361208	-0.326228
396184	1.89723	#N/A	#N/A	up	Flrt1	AW742165|D630040I23Rik	396184	ENSMUSG00000047787	GO:0016021	chr19	7105729	7092011	-	fibronectin leucine rich transmembrane protein 1	0.252361	-0.139162	0.504725	1.13342	1.17085	1.08534	0.551154	0.139162	0.653757	1.15166	0.870324	0.785659	0.205975	1.12987	0.448024	0.935881
404710	1.89622	1.89355	2.08235	up	Iqgap3	AI593484|D030034H08	404710	ENSMUSG00000028068	GO:0000082|GO:0000187|GO:0001934|GO:0005515|GO:0005737|GO:0005911|GO:0007265|GO:0008361|GO:0010628|GO:0010629|GO:0016328|GO:0017016|GO:0017048|GO:0033601|GO:0070371|GO:0071310	chr3	88121048	88082051	+	IQ motif containing GTPase activating protein 3	-1.47604	-1.70042	-1.5666	-0.865852	-0.670819	-0.436995	-0.439137	-0.891923	-0.648707	-0.708217	0.552949	-1.41314	-1.58102	-0.657889	-0.659923	-0.522802
22376	1.8957	#N/A	#N/A	up	Was	U42471|Wasp	22376	ENSMUSG00000031165	GO:0003779|GO:0005083|GO:0005515|GO:0005737|GO:0005856|GO:0006461|GO:0006955|GO:0008154|GO:0012506|GO:0015629|GO:0016197|GO:0030041|GO:0030048|GO:0042110|GO:0042802	chrX	8090491	8081466	-	Wiskott-Aldrich syndrome homolog (human)	-0.732873	-1.07837	-1.71509	-0.72995	-0.00230122	-0.0258799	-0.658205	-0.2091	-0.751024	-0.426568	-0.863395	0.00230074	-1.17544	-0.25271	-0.539443	-0.429221
19245	1.89496	#N/A	#N/A	up	Ptp4a3	AV088979|Prl-3|pPtp4a3	19245	ENSMUSG00000059895	GO:0004721|GO:0004725|GO:0005768|GO:0005886|GO:0006470|GO:0016020|GO:0016311|GO:0016787|GO:0016791	chr15	73758766	73723145	+	protein tyrosine phosphatase 4a3	-0.10769	0.0340996	-0.460138	0.644981	0.727292	0.860509	-0.0596066	0.645764	0.540466	-0.0695543	-0.0182095	0.179363	-0.17791	0.744261	0.375541	0.0305332
232987	1.8927	#N/A	#N/A	up	B9d2	stumpy	232987	ENSMUSG00000063439	GO:0005515|GO:0005634|GO:0005737|GO:0005813|GO:0005856|GO:0005929|GO:0005932|GO:0030030|GO:0036038|GO:0042384|GO:0042995|GO:0043015	chr7	25686558	25681158	+	B9 protein domain 2	0.302566	-0.126436	-2.15823	0.23581	-0.146534	0.689959	-0.260404	0.275577	0.115719	-0.0158315	-1.27372	-0.0977864	-0.660699	0.259745	0.0436307	-0.462446
332934	1.88889	#N/A	#N/A	up	Zmynd12	AI414736	332934	ENSMUSG00000070806	GO:0003674|GO:0005622|GO:0008150	chr4	119453899	119422684	+	zinc finger, MYND domain containing 12	-1.17566	0.434807	0.805255	0.52744	1.0697	1.21987	-2.1579	0.703939	0.371952	0.644088	1.29229	-0.0455275	0.0214667	0.939003	-0.360671	0.630284
54141	1.88766	#N/A	#N/A	up	Spag5	AI874642|D11Bhm180e|Deepest|MAP126|Mastrin|S17	54141	ENSMUSG00000002055	GO:0000070|GO:0000090|GO:0000775|GO:0000776|GO:0005634|GO:0005694|GO:0005737|GO:0005819|GO:0005856|GO:0005874|GO:0005876|GO:0007049|GO:0007051|GO:0007059|GO:0007067|GO:0008017|GO:0035371|GO:0051301|GO:0051988|GO:0072686	chr11	78322454	78301591	+	sperm associated antigen 5	-0.38197	-1.28163	-2.00387	0.066834	-0.520901	-0.463619	-0.749987	-0.0668345	-1.17099	-0.727742	-0.609643	-0.551397	-1.22249	-0.305895	-0.662603	-0.629594
78779	1.88725	#N/A	#N/A	up	Spata2l	2610039E05Rik|AI648233|mKIAA4138	78779	ENSMUSG00000033594	GO:0003674|GO:0005575|GO:0008150	chr8	123236209	123232258	-	spermatogenesis associated 2-like	0.903237	-0.095048	-0.274067	1.30174	1.13654	0.844702	1.53732	1.24269	-0.0565372	0.887733	0.495474	-0.487173	0.178041	1.09433	0.907822	0.298678
71839	1.88514	1.94881	#N/A	up	Osgin1	1700012B18Rik|Okl38	71839	ENSMUSG00000074063	GO:0005575|GO:0008083|GO:0030308	chr8	119446256	119437162	+	oxidative stress induced growth inhibitor 1	-0.205067	-0.259312	0.380993	1.17884	0.71709	0.764705	0.984259	1.20022	0.619916	0.0213995	0.455268	0.430459	-0.0277953	0.886878	0.934798	0.302375
15925	1.88394	#N/A	#N/A	up	Ide	1300012G03Rik|4833415K22Rik|AA675336|AI507533	15925	ENSMUSG00000056999	GO:0001540|GO:0001948|GO:0004222|GO:0005102|GO:0005524|GO:0005615|GO:0005634|GO:0005737|GO:0005739|GO:0005777|GO:0005782|GO:0005829|GO:0006200|GO:0006508|GO:0008270|GO:0008340|GO:0009986|GO:0010815|GO:0010992|GO:0016887|GO:0017046|GO:0031597|GO:0031626|GO:0032461|GO:0042277|GO:0042447|GO:0042803|GO:0043130|GO:0043559|GO:0044257|GO:0045861|GO:0050435|GO:0051260|GO:0051289|GO:0051291|GO:0051603|GO:…	chr19	37330613	37268741	-	insulin degrading enzyme	-0.355233	-0.28621	-0.557729	0.511133	0.616964	0.414	-0.0516768	0.44018	0.325591	-0.139038	0.0119143	0.0525894	-0.399724	0.514032	0.238031	-0.0248448
14357	1.88329	#N/A	#N/A	up	Dtx1	Fxit1|mKIAA4160	14357	ENSMUSG00000029603	GO:0005112|GO:0005515|GO:0005634|GO:0005737|GO:0007219|GO:0008270|GO:0008593|GO:0010001|GO:0016874|GO:0017124|GO:0031625|GO:0045581|GO:0045665|GO:0046872	chr5	120711669	120680264	-	deltex 1 homolog (Drosophila)	0.168812	-0.106195	-1.24216	0.247761	0.532121	0.780339	-0.174441	0.853389	0.291277	-0.240309	-0.178997	0.346869	-0.393183	0.520074	0.323408	-0.0241454
101809	1.88101	2.47812	#N/A	up	Spred3	AW047143|D130060H24Rik|Spred-3	101809	ENSMUSG00000037239	GO:0000188|GO:0005173|GO:0005886|GO:0007275|GO:0009966|GO:0016020	chr7	29168647	29158829	-	sprouty-related, EVH1 domain containing 3	0.0836115	-1.91432	-0.123339	0.479649	0.600739	-0.299917	0.75311	0.368651	0.851925	0.439059	0.0362759	-0.450774	-0.65135	0.260157	0.657896	0.00818697
100217457	1.88075	#N/A	#N/A	up	Snord58b	MBII-199	100217457		GO:0003674|GO:0005575|GO:0008150	chr18	75001122	75001068	+	small nucleolar RNA, C/D box 58B	1.18696	0.246196	-1.14954	1.14682	-0.212369	2.0831	-0.678153	1.51993	0.489993	-0.130813	-0.80057	-0.450481	0.0945395	1.00585	0.443922	-0.460621
73174	1.87765	#N/A	#N/A	up	Tbkbp1	3110043L15Rik|ProSAPiP2|SINTBAD	73174	ENSMUSG00000038517	GO:0003674|GO:0005575|GO:0008150|GO:0045087	chr11	97149712	97136171	-	TBK1 binding protein 1	0.415393	0.113824	-0.246167	1.12548	1.10863	0.775724	0.409979	0.619515	0.799981	0.436686	0.241244	0.701963	0.09435	1.00328	0.609825	0.459964
331532	1.87618	2.55209	2.65228	up	Tceal5	6430401A05Rik	331532	ENSMUSG00000054034	GO:0003674|GO:0003746|GO:0005575|GO:0005634|GO:0006351|GO:0006355|GO:0006414|GO:0008150	chrX	136203851	136200951	-	transcription elongation factor A (SII)-like 5	-1.94388	0.0348198	0.642914	1.06248	-0.0348198	0.42959	0.649211	1.21599	0.923686	0.689095	0.634749	1.6317	-0.422049	0.485751	0.929631	0.985181
16859	1.87496	#N/A	#N/A	up	Lgals9	AA407335|AI194909|AI265545|LGALS35|Lgals5|gal-9|galectin-9	16859	ENSMUSG00000001123	GO:0004871|GO:0005576|GO:0005737|GO:0007157|GO:0007165|GO:0016936|GO:0030246|GO:0043123	chr11	78984924	78962979	-	lectin, galactose binding, soluble 9	-0.871884	-0.704334	-1.32053	-0.176162	0.0545149	-0.0545149	-0.856456	-0.306237	-0.517816	-0.842353	-0.652268	-0.655115	-0.965582	-0.0587206	-0.56017	-0.716579
72691	1.87351	#N/A	#N/A	up	Calhm2	2810048G17Rik|Fam26b	72691	ENSMUSG00000033033	GO:0003674|GO:0005575|GO:0008150|GO:0016020|GO:0016021	chr19	47138294	47132232	-	calcium homeostasis modulator 2	0.0265059	0.515341	-0.857297	0.547389	0.948656	0.905732	-0.59561	0.34955	0.630244	-0.188928	-0.539136	-0.218259	-0.10515	0.800592	0.128061	-0.315441
83995	1.87224	3.35302	#N/A	up	Mmp1a	Mcol-A|Mcola	83995	ENSMUSG00000043089	GO:0004222|GO:0005509|GO:0005576|GO:0005578|GO:0006508|GO:0008152|GO:0008233|GO:0008237|GO:0008270|GO:0016787|GO:0030574|GO:0031012|GO:0046872	chr9	7476869	7464141	+	matrix metallopeptidase 1a (interstitial collagenase)	-1.78722	-1.34309	-1.70437	-1.33506	-0.780272	-0.00505161	-0.305461	1.24271	-0.535548	-1.74554	0.00505209	-0.924458	-1.61156	-0.706795	0.133899	-0.888317
76484	1.87051	#N/A	#N/A	up	Kndc1	2410012C07Rik|B830014K08Rik|VKIND|very-kind	76484	ENSMUSG00000066129	GO:0001934|GO:0004674|GO:0005085|GO:0005088|GO:0005515|GO:0005622|GO:0007264|GO:0016772|GO:0021707|GO:0030425|GO:0032045|GO:0043025|GO:0048814|GO:0050773|GO:0050790|GO:0051056	chr7	139941540	139894696	+	kinase non-catalytic C-lobe domain (KIND) containing 1	-0.579327	-0.150266	-2.83574	-0.467646	-0.537671	0.150266	-1.11068	-1.06376	-0.508666	-1.33712	-0.907362	-0.639397	-1.18845	-0.285017	-0.894369	-0.961292
93717	1.86988	#N/A	#N/A	up	Pcdhga9		93717	ENSMUSG00000023036	GO:0003674|GO:0008150|GO:0016020	chr18	37841863	37736936	+	protocadherin gamma subfamily A, 9	0.274055	0.203058	-0.208632	0.879226	1.45968	0.638422	0.125528	-0.0576234	-0.106334	0.298612	0.0576229	0.430818	0.0894937	0.992443	-0.0128098	0.262351
19212	1.86973	2.00732	#N/A	up	Pter	AI790318|Mpr56-1	19212	ENSMUSG00000026730	GO:0005575|GO:0008270|GO:0009056|GO:0016787|GO:0016788|GO:0046872	chr2	13003453	12924041	+	phosphotriesterase related	-0.841106	-0.966761	-1.29787	-0.170839	0.0290003	-0.255397	-0.380659	0.350533	-0.0597916	-1.20252	-0.554122	-0.0290008	-1.03525	-0.132412	-0.0299722	-0.595215
15375	1.86791	#N/A	#N/A	up	Foxa1	Hnf-3a|Hnf3a|Tcf-3a|Tcf3a	15375	ENSMUSG00000035451	GO:0000122|GO:0001077|GO:0003677|GO:0003690|GO:0003700|GO:0003705|GO:0005634|GO:0005667|GO:0006338|GO:0006351|GO:0006355|GO:0007275|GO:0007389|GO:0008134|GO:0008301|GO:0009790|GO:0010468|GO:0010719|GO:0016568|GO:0019904|GO:0030324|GO:0032355|GO:0033148|GO:0035239|GO:0042445|GO:0042593|GO:0043565|GO:0044212|GO:0045666|GO:0045931|GO:0045944|GO:0048665|GO:0051090|GO:0051091|GO:0060441|GO:0060487|GO:…	chr12	57546121	57540632	-	forkhead box A1	0.465	-1.12775	0.400661	0.925209	0.516298	1.00069	0.446002	0.0493331	1.55602	-0.614814	0.574029	0.469852	-0.0873631	0.814065	0.683787	0.143022
14601	1.8653	#N/A	#N/A	up	Ghrh	Ghrf	14601	ENSMUSG00000027643	GO:0005179|GO:0005576|GO:0005615|GO:0007188|GO:0007189|GO:0007204|GO:0008284|GO:0010667|GO:0016608|GO:0019933|GO:0021984|GO:0030252|GO:0030816|GO:0030819|GO:0031770|GO:0032094|GO:0040018|GO:0043005|GO:0043195|GO:0043204|GO:0043679|GO:0045893|GO:0046010|GO:0046887|GO:0060124	chr2	157346655	157329496	-	growth hormone releasing hormone	-0.029397	0.485593	-0.0698099	0.915779	0.940879	1.22796	0.0351229	0.494113	0.029398	0.46497	1.38389	-0.539283	0.128795	1.0282	0.186211	0.436525
320678	1.86462	#N/A	#N/A	up	Iffo1	4733401N06Rik|A930037G23Rik|HOM-TES-103|Iffo	320678	ENSMUSG00000038271	GO:0003674|GO:0005575|GO:0008150	chr6	125161782	125145241	+	intermediate filament family orphan 1	-0.656584	-0.682298	-0.990277	-0.238756	0.580508	0.0257449	-0.524143	-0.132838	-0.219957	-1.053	-1.29351	-0.612323	-0.776386	0.122499	-0.292313	-0.986278
17750	1.86255	#N/A	#N/A	up	Mt2	AA409533|MT-II|Mt-2	17750	ENSMUSG00000031762	GO:0005622|GO:0006882|GO:0007263|GO:0008144|GO:0008270|GO:0010273|GO:0035690|GO:0046870|GO:0046872	chr8	94173567	94172618	+	metallothionein 2	-1.41228	-0.811615	-1.06329	0.144375	-0.144375	-0.595339	-0.597183	-0.7985	-0.590433	-1.05417	-1.08087	-0.844424	-1.09573	-0.198446	-0.662039	-0.993158
67666	1.86044	1.85177	#N/A	up	Hapln3	4930554N11Rik|Lpr3	67666	ENSMUSG00000030606	GO:0005540|GO:0005575|GO:0005576|GO:0005578|GO:0007155|GO:0008150	chr7	79131018	79117027	-	hyaluronan and proteoglycan link protein 3	0.214204	-0.191747	-0.343074	0.638753	0.904822	0.822744	0.353945	0.599868	1.39229	-0.366576	0.155274	0.912096	-0.106872	0.788773	0.782033	0.233598
13842	1.85893	#N/A	2.35552	up	Epha8	AW047546|Eek|Hek3|mKIAA1459	13842	ENSMUSG00000028661	GO:0000166|GO:0004672|GO:0004713|GO:0004714|GO:0005003|GO:0005004|GO:0005515|GO:0005524|GO:0005768|GO:0005886|GO:0005887|GO:0006468|GO:0006929|GO:0007155|GO:0007169|GO:0007275|GO:0007399|GO:0007411|GO:0016020|GO:0016021|GO:0016301|GO:0016310|GO:0016322|GO:0016740|GO:0016772|GO:0030155|GO:0031175|GO:0033628|GO:0042995|GO:0043005|GO:0043410|GO:0043552|GO:0046777|GO:0048013	chr4	136956816	136929419	-	Eph receptor A8	-1.20262	-1.06968	-1.55126	-0.458008	-0.503552	-0.178586	-1.67694	-0.440803	-1.07913	-1.16045	0.866439	0.178586	-1.27452	-0.380049	-1.06562	-0.0384731
67217	1.85809	1.83499	#N/A	up	L3hypdh	2810055F11Rik	67217	ENSMUSG00000019718	GO:0005575|GO:0008152|GO:0016836|GO:0016853|GO:0018112	chr12	72085313	72073428	-	L-3-hydroxyproline dehydratase (trans-)	0.346219	-0.110445	-1.12188	0.448681	0.548859	0.797824	0.688657	0.664684	0.38788	0.115669	-0.284307	0.943545	-0.295368	0.598455	0.580407	0.258302
11982	1.85753	#N/A	#N/A	up	Atp10a	Atp10c|pfatp	11982	ENSMUSG00000025324	GO:0000166|GO:0000287|GO:0004012|GO:0005524|GO:0005783|GO:0005886|GO:0006812|GO:0015662|GO:0015914|GO:0016020|GO:0016021|GO:0016787|GO:0016820|GO:0046872	chr7	58829426	58658202	+	ATPase, class V, type 10A	0.645888	0.353509	-0.122598	0.907442	1.32854	1.32097	0.00694847	0.79152	0.835976	-0.237665	-0.0896893	0.282558	0.292267	1.18565	0.544815	-0.0149322
13411	1.85707	2.00737	2.05356	up	Dnahc11	b2b1203Clo|b2b1279Clo|b2b598Clo|iv|lrd	13411	ENSMUSG00000018581	GO:0000166|GO:0001539|GO:0003777|GO:0005524|GO:0005858|GO:0005929|GO:0007368|GO:0008152	chr12	118199043	117877982	-	dynein, axonemal, heavy chain 11	-1.96815	-1.79718	-0.42886	-0.00753236	-0.128265	-1.37932	-1.64375	-0.0206006	0.48608	-0.867715	-0.0988028	-0.113304	-1.39806	-0.505037	-0.392755	-0.35994
56358	1.85624	#N/A	#N/A	up	Copz2	1110012D12Rik|zeta2-COP	56358	ENSMUSG00000018672	GO:0003674|GO:0005737|GO:0005794|GO:0006810|GO:0008150|GO:0015031|GO:0016020|GO:0016192|GO:0030126|GO:0030137|GO:0031410	chr11	96861202	96849876	+	coatomer protein complex, subunit zeta 2	-0.703522	-0.367043	-1.29782	-0.0593681	0.0593672	0.308764	-0.677701	-0.311489	-0.609648	-0.284918	-0.721519	-0.56005	-0.789461	0.102921	-0.532946	-0.522162
64075	1.85596	#N/A	#N/A	up	Smoc1	2600002F22Rik|AI848508|SRG	64075	ENSMUSG00000021136	GO:0001654|GO:0005509|GO:0005576|GO:0005578|GO:0005604|GO:0007165|GO:0007275|GO:0010811|GO:0030154|GO:0030198|GO:0045667|GO:0050840|GO:0060173	chr12	81186414	81026808	+	SPARC related modular calcium binding 1	-0.491492	-0.400707	-0.992914	0.256024	0.23843	0.296922	-0.535377	0.0469799	0.171643	-0.967495	-0.983564	-0.445093	-0.628371	0.263792	-0.105584	-0.798718
18769	1.85312	#N/A	#N/A	up	Pkig	PKIgamma	18769	ENSMUSG00000035268	GO:0000122|GO:0004860|GO:0004862|GO:0005575|GO:0006469|GO:0007165|GO:0016301|GO:0016310|GO:0042308|GO:0071901	chr2	163726158	163658386	+	protein kinase inhibitor, gamma	0.156522	-0.188228	-0.178285	0.726654	0.932687	0.800539	-0.0581198	0.325636	0.352405	-0.283082	-0.0209694	-0.0184031	-0.0699968	0.81996	0.20664	-0.107485
67893	1.85112	#N/A	#N/A	up	Tmem86a	1810054O13Rik|AI414959|AW742698	67893	ENSMUSG00000010307	GO:0003674|GO:0005575|GO:0008150|GO:0016020|GO:0016021	chr7	47054776	47050640	+	transmembrane protein 86A	-0.133152	0.133152	0.184037	0.859472	1.08027	0.909497	0.162636	0.717412	0.82662	0.731507	0.904936	0.326395	0.0613454	0.949745	0.568889	0.654279
18483	1.85088	#N/A	#N/A	up	Palm		18483	ENSMUSG00000035863	GO:0005737|GO:0005886|GO:0007010|GO:0007194|GO:0008104|GO:0008360|GO:0016020|GO:0016323|GO:0016327|GO:0030175|GO:0030424|GO:0030818|GO:0031527|GO:0031750|GO:0032590|GO:0032591|GO:0042995|GO:0044309|GO:0051491|GO:0060074|GO:0060160|GO:0060999|GO:0071257|GO:0072661	chr10	79820896	79793572	+	paralemmin	-0.669431	-0.937159	-1.36517	-0.307118	0.117945	-0.117945	-1.2731	-0.686893	-0.800477	-1.28554	-1.23322	-0.361309	-0.990586	-0.102373	-0.920158	-0.960023
78373	1.84473	#N/A	2.23757	up	Nudt17	2410015C20Rik	78373	ENSMUSG00000028100	GO:0005575|GO:0008150|GO:0016787|GO:0046872	chr3	96708560	96705892	-	nudix (nucleoside diphosphate linked moiety X)-type motif 17	-0.284966	-0.428136	-0.233653	0.443139	0.762414	0.49792	0.10087	-0.0383997	0.322111	1.22298	0.737228	0.578836	-0.315585	0.567824	0.128194	0.846349
171429.chr9.1	1.84455	1.88904	#N/A	up	Slc26a6	B930010B04Rik|CFEX|Pat1	171429	ENSMUSG00000023259	GO:0005887|GO:0006821|GO:0015108|GO:0015301|GO:0015499|GO:0015701|GO:0015724|GO:0016020|GO:0016021|GO:0034220|GO:0055085	chr9	108862143	108854043	+	solute carrier family 26, member 6	-0.202237	-0.393924	-0.905513	-0.312863	0.716016	0.74498	0.320006	0.88161	0.0496583	-0.511076	-0.440074	-0.956897	-0.500558	0.382711	0.417092	-0.636016
100861615	1.84409	#N/A	#N/A	up	LOC100861615		100861615	ENSMUSG00000079396		chr14	6287250	6259747	-	alpha takusan-like	-0.289741	0.139876	-1.77466	0.86786	-0.411091	0.267445	0.043036	-0.0430365	-0.31922	-0.491577	-0.393723	0.959872	-0.641507	0.241405	-0.106407	0.0248571
100124624	1.84018	#N/A	#N/A	up	Mir467a-2	Mirn467a-2|mmu-mir-467a-2	100124624		GO:0030307	chr2	10478880	10478798	+	microRNA 467a-2	-0.370251	-0.201878	-0.593163	0.515574	0.752824	0.205843	-0.0926957	-0.580043	-0.349206	0.126327	-0.496193	-0.0447721	-0.388431	0.491414	-0.340648	-0.138213
210530	1.83983	#N/A	#N/A	up	Leprel1	4832416N06|AW553532|Mlat4|P3H2	210530	ENSMUSG00000038168	GO:0005506|GO:0005604|GO:0005783|GO:0005794|GO:0008285|GO:0016491|GO:0016702|GO:0016705|GO:0016706|GO:0019511|GO:0019797|GO:0031418|GO:0032963|GO:0046872|GO:0055114	chr16	26105784	25960323	-	leprecan-like 1	-0.1012	-0.238514	-0.741791	0.277571	0.735064	0.54459	-0.53877	0.139842	0.480421	-0.74437	-0.118111	0.22644	-0.360502	0.519075	0.0271645	-0.212013
54563	1.83833	1.95293	#N/A	up	Nup210	9830001L10|AI836801|Pom210|gp190|gp210	54563	ENSMUSG00000030091	GO:0005634|GO:0005635|GO:0005643|GO:0005783|GO:0006810|GO:0015031|GO:0016020|GO:0016021|GO:0046983|GO:0051028	chr6	91116826	91013067	-	nucleoporin 210	-0.686234	-0.864015	-1.98333	-0.388488	0.0143661	-0.524282	-0.33839	-0.0143652	-0.283899	-0.596775	-0.40169	-0.809359	-1.17786	-0.299468	-0.212218	-0.602608
18951	1.83816	#N/A	#N/A	up	2018-09-05	Cdcrel-1|Cdcrel1|Pnutl1	18951	ENSMUSG00000072214	GO:0000166|GO:0001725|GO:0005515|GO:0005525|GO:0005737|GO:0005856|GO:0005886|GO:0005938|GO:0007049|GO:0008021|GO:0017157|GO:0019003|GO:0019905|GO:0031105|GO:0032154|GO:0035091|GO:0042803|GO:0043195|GO:0043679|GO:0045202|GO:0045921|GO:0051301	chr16	18629938	18621811	-	septin 5	0.0540228	-0.247974	-0.478305	0.516121	0.787431	0.658978	-0.240768	0.159495	0.388926	-0.431024	0.134422	0.0994949	-0.224085	0.654177	0.102551	-0.0657021
30060	1.83773	2.03105	#N/A	up	Mfi2	CD228|MTf	30060	ENSMUSG00000022780	GO:0005576|GO:0005886|GO:0006810|GO:0006811|GO:0006826|GO:0006879|GO:0008199|GO:0016020|GO:0031225|GO:0046872|GO:0055072	chr16	31899019	31878810	+	antigen p97 (melanoma associated) identified by monoclonal antibodies 133.2 and 96.5	-1.74268	-0.985488	0.0160422	0.130013	-0.256905	0.048542	-0.461489	1.28002	-0.463984	-2.69494	-0.226678	-2.28835	-0.904042	-0.0261168	0.118183	-1.73666
21942	1.83771	#N/A	#N/A	up	Tnfrsf9	4-1BB|A930040I11Rik|AA408498|AI325004|CDw137|Cd137|ILA|Ly63	21942	ENSMUSG00000028965	GO:0004872|GO:0009897|GO:0016020|GO:0016021|GO:0042127	chr4	150946102	150920155	+	tumor necrosis factor receptor superfamily, member 9	0.10497	0.0202732	-0.723381	0.469992	0.806816	0.758791	0.0964928	0.694652	0.614038	-0.101211	-0.0202742	0.479346	-0.199379	0.678533	0.468394	0.119287
84652	1.83558	#N/A	#N/A	up	Fam126a	AB030242|Drctnnb1a	84652	ENSMUSG00000028995	GO:0003674|GO:0005737|GO:0008150|GO:0016020	chr5	24030683	23960936	-	family with sequence similarity 126, member A	-0.752148	-0.59769	-1.1395	-0.155283	0.177371	0.117279	-0.610501	-0.00804424	-0.124281	-0.783269	-0.120103	-0.499867	-0.82978	0.0464557	-0.247609	-0.467746
74440	1.8346	#N/A	#N/A	up	Cmip	4933407C03Rik|5830471E12Rik|AI314065|AI464126	74440	ENSMUSG00000034390	GO:0003674|GO:0005543|GO:0005575|GO:0005634|GO:0005737|GO:0008150	chr8	117461505	117257019	+	c-Maf inducing protein	0.027071	0.461295	-0.027071	1.04212	1.00651	1.03906	0.401478	0.889884	0.514608	0.268786	0.218277	0.322624	0.153765	1.02923	0.60199	0.269896
328778	1.83445	#N/A	#N/A	up	Rab26	A830020M03Rik	328778	ENSMUSG00000079657	GO:0000166|GO:0005515|GO:0005525|GO:0005886|GO:0006810|GO:0007264|GO:0015031|GO:0016020|GO:0017157|GO:0031226|GO:0035272	chr17	24533747	24529054	-	RAB26, member RAS oncogene family	0.824703	-1.05763	-0.230255	0.375552	0.807301	0.979997	0.554863	0.529288	0.301633	-0.185031	1.12895	-0.637638	-0.154395	0.72095	0.461928	0.102093
69729	1.83261	#N/A	#N/A	up	2410003L11Rik		69729			chr11	97622893	97598511	+	RIKEN cDNA 2410003L11 gene	-0.925508	-0.553315	-1.47278	-0.3299	-0.045444	0.045444	-0.410484	-0.638197	-1.47053	-1.28761	-0.858753	-1.49432	-0.983867	-0.109967	-0.839737	-1.21356
626316	1.83204	#N/A	#N/A	up	Gm13051	OTTMUSG00000010104|OTTMUSG00000010173	626316	ENSMUSG00000066009	GO:0003674|GO:0005575|GO:0008150|GO:0046872	chr4	146126623	146097312	+	predicted gene 13051	-1.42359	-0.390968	-0.781226	0.203129	-0.173308	-0.0052619	-0.709523	-0.466302	0.00294733	-0.148345	-1.26047	-0.148325	-0.865262	0.00818634	-0.390959	-0.519046
665001	1.8269	#N/A	#N/A	up	Gm14391	OTTMUSG00000016543	665001	ENSMUSG00000078903	GO:0003674|GO:0005575|GO:0008150	chr2	175206924	175185165	-	predicted gene 14391	0.658004	-1.96641	-0.044631	0.370232	0.407122	0.477796	0.503783	0.59475	0.0646114	0.145188	-0.464952	-0.121073	-0.451012	0.418383	0.387715	-0.146946
100038525	1.82609	1.90175	#N/A	up	Gm10804	ENSMUSG00000075025	100038525			chr2	93469874	93452819	+	predicted gene 10804	-1.49868	-1.02946	-0.388577	0.261806	-0.0222197	-0.550028	-0.683786	0.0273857	0.521673	-1.03748	-1.11829	-0.919553	-0.97224	-0.103481	-0.0449091	-1.02511
654822	1.82577	#N/A	#N/A	up	D330041H03Rik		654822		GO:0003674|GO:0005575|GO:0008150	chr17	24414513	24409481	-	RIKEN cDNA D330041H03 gene	0.339758	0.0973644	-1.84102	0.494789	0.308364	0.398474	-1.13328	-1.31493	0.571145	-2.90578	-1.97043	0.457719	-0.467965	0.400542	-0.625686	-1.47283
213989	1.82386	1.84259	1.91334	up	Tmem82		213989	ENSMUSG00000043085	GO:0003674|GO:0005575|GO:0008150|GO:0016020|GO:0016021	chr4	141618633	141614233	-	transmembrane protein 82	-1.27941	-1.07067	-0.813437	-0.434061	-0.108272	-0.0201859	-0.0853658	-0.0150499	-0.417891	0.0150499	0.0693979	-0.439689	-1.0545	-0.187506	-0.172769	-0.118414
100165	1.82264	#N/A	#N/A	up	AI507597		100165			chr4	141615604	141614370	+	expressed sequence AI507597	-0.486074	-1.55761	-1.11125	0.372478	-0.572135	-0.357192	-1.06899	-0.659987	-0.417028	-0.0138597	0.0138593	-0.917212	-1.05165	-0.185616	-0.715336	-0.305738
381802	1.82193	#N/A	#N/A	up	Tsen2	AU067695	381802	ENSMUSG00000042389	GO:0000213|GO:0000214|GO:0003676|GO:0004518|GO:0004519|GO:0005634|GO:0005737|GO:0005813|GO:0006388|GO:0006397|GO:0008033|GO:0016787	chr6	115578336	115544704	+	tRNA splicing endonuclease 2 homolog (S. cerevisiae)	-0.465928	-1.39905	-0.911678	-0.0223255	-0.180261	0.022325	-0.440153	-0.335156	-0.247284	-0.346317	-0.633549	-0.389875	-0.925553	-0.060087	-0.340864	-0.456581
106512	1.82107	#N/A	#N/A	up	Gpsm3	AA960287|AGS4	106512	ENSMUSG00000034786	GO:0005092|GO:0005737|GO:0007165|GO:0008277|GO:0030695	chr17	34591754	34589806	+	G-protein signalling modulator 3 (AGS3-like, C. elegans)	-0.167426	0.538708	0.0920181	1.05724	1.24623	0.754202	0.0145721	0.578532	0.759128	-0.231911	0.278656	0.734881	0.154433	1.01922	0.450744	0.260542
257632	1.81947	#N/A	#N/A	up	Nod2	ACUG|BLAU|CD|Card15|F830032C23Rik|IBD1|Nlrc2	257632	ENSMUSG00000055994	GO:0000166|GO:0002227|GO:0002253|GO:0002282|GO:0002367|GO:0002381|GO:0002606|GO:0002710|GO:0002732|GO:0002830|GO:0002862|GO:0002925|GO:0005515|GO:0005524|GO:0005622|GO:0005737|GO:0005829|GO:0005886|GO:0006952|GO:0006954|GO:0006965|GO:0007165|GO:0008284|GO:0009595|GO:0009986|GO:0016045|GO:0016888|GO:0019899|GO:0019901|GO:0031398|GO:0031982|GO:0032088|GO:0032494|GO:0032495|GO:0032496|GO:0032498|GO:…	chr8	88688474	88647347	+	nucleotide-binding oligomerization domain containing 2	0.560071	0.430163	-0.204014	0.866873	1.1686	1.34131	-0.131841	0.663184	0.606464	-0.0882535	0.47478	0.578213	0.262073	1.12559	0.379269	0.32158
18782	1.81738	#N/A	#N/A	up	Pla2g2d	Splash|mGIID	18782	ENSMUSG00000041202	GO:0004623|GO:0005509|GO:0005576|GO:0005737|GO:0006644|GO:0016042|GO:0016787|GO:0046872	chr4	138782143	138775735	+	phospholipase A2, group IID	0.858624	0.565776	-3.4522	-0.320474	0.199841	0.678416	-0.57319	-0.356677	0.129763	0.341746	0.239358	-0.720428	-0.675933	0.185928	-0.266701	-0.0464414
215303	1.81702	2.38068	#N/A	up	Camk1g	CLICK-III|CaMKIgamma	215303	ENSMUSG00000016179	GO:0000166|GO:0003824|GO:0004672|GO:0004674|GO:0004683|GO:0005516|GO:0005524|GO:0005737|GO:0005794|GO:0005886|GO:0005954|GO:0006468|GO:0008152|GO:0012505|GO:0016020|GO:0016301|GO:0016310|GO:0016740|GO:0016772|GO:0043005	chr1	193370282	193346346	-	calcium/calmodulin-dependent protein kinase I gamma	-0.745749	-0.668675	1.89377	0.997831	0.469937	1.59631	1.63198	1.01222	1.58928	1.38945	0.63692	0.762457	0.159784	1.02136	1.41116	0.929609
234779	1.81591	1.87266	2.71749	up	Plcg2	PLCgamma2|Plcg-2	234779	ENSMUSG00000034330	GO:0002316|GO:0004435|GO:0004629|GO:0004871|GO:0005515|GO:0005543|GO:0005829|GO:0005886|GO:0006629|GO:0006661|GO:0007165|GO:0007204|GO:0008081|GO:0008152|GO:0009395|GO:0010468|GO:0016020|GO:0016042|GO:0016787|GO:0030183|GO:0032026|GO:0032237|GO:0032496|GO:0032959|GO:0033198|GO:0035556|GO:0043069|GO:0050852|GO:0050853|GO:0051209	chr8	117635142	117498291	+	phospholipase C, gamma 2	-1.06622	-0.916909	-1.31295	-0.51385	-0.0144596	-0.185677	-0.256534	-0.331913	0.00763988	-0.0662823	1.04177	0.0552559	-1.09869	-0.237995	-0.193602	0.343581
12622	1.81583	#N/A	#N/A	up	Cer1	Cerl|Cerl1|Cerr1|cer-1	12622	ENSMUSG00000038192	GO:0001657|GO:0005125|GO:0005576|GO:0005615|GO:0007369|GO:0007399|GO:0008285|GO:0009948|GO:0009952|GO:0016015|GO:0023019|GO:0030178|GO:0030282|GO:0030514|GO:0032926|GO:0035582|GO:0036122|GO:0042074|GO:0042803|GO:0048263|GO:0071773|GO:2000381	chr4	82885151	82881751	-	cerberus 1 homolog (Xenopus laevis)	0.338569	0.264882	-0.0667791	0.289788	1.41352	1.41526	0.282035	1.15503	1.38562	-0.529463	0.592054	0.665138	0.17889	1.03952	0.940895	0.242576
100042784	1.81507	1.8383	2.01103	up	Prdm11	8030443D09Rik|AA163972|Gm707	100042784	ENSMUSG00000075028	GO:0003674|GO:0005575|GO:0008150	chr2	93046144	92974906	-	PR domain containing 11	-1.04767	-1.09698	-0.94386	0.011951	-0.602257	0.0818829	0.351391	-0.424274	-0.380508	-0.33561	0.268574	0.0023427	-1.0295	-0.169474	-0.15113	-0.0215643
12931	1.81492	#N/A	2.6194	up	Crlf1	CLF-1|CRLM3|NR6.1	12931	ENSMUSG00000007888	GO:0005127|GO:0005576|GO:0005737|GO:0005886|GO:0008284|GO:0019955|GO:0042517|GO:0043524|GO:0046982|GO:0097058|GO:2000672	chr8	70504081	70493156	+	cytokine receptor-like factor 1	-1.46571	0.452626	-1.57285	0.233832	0.0151548	-0.255209	0.283839	0.449082	-0.869657	0.812908	0.517238	0.251623	-0.861979	-0.00207393	-0.0455785	0.527256
56050	1.81439	#N/A	#N/A	up	Cyp39a1		56050	ENSMUSG00000023963	GO:0004497|GO:0005506|GO:0005783|GO:0006629|GO:0006699|GO:0006707|GO:0007586|GO:0008202|GO:0008387|GO:0008396|GO:0009055|GO:0016020|GO:0016491|GO:0016705|GO:0020037|GO:0030573|GO:0033782|GO:0043231|GO:0046872|GO:0055114	chr17	43751431	43667425	+	cytochrome P450, family 39, subfamily a, polypeptide 1	1.80926	1.50157	1.10776	2.75071	2.25725	1.98908	0.643681	0.282132	1.23034	-0.0205617	0.0205617	0.863023	1.47286	2.33235	0.718716	0.287674
110351	1.81406	#N/A	#N/A	up	Rap1gap	1300019I11Rik|2310004O14Rik|AI427470|Rap1ga1	110351	ENSMUSG00000041351	GO:0005829|GO:0016020|GO:0017016|GO:0032318|GO:0042803	chr4	137729861	137664726	+	Rap1 GTPase-activating protein	-0.0378523	-0.480796	-1.39414	0.000283241	0.270515	0.394084	-0.842631	-0.000283241	-0.442595	-0.908822	-1.0199	-0.479606	-0.637598	0.221628	-0.428503	-0.802775
16658	1.81326	#N/A	#N/A	up	Mafb	Kreisler|Krml|Krml1|kr	16658	ENSMUSG00000074622	GO:0003677|GO:0003700|GO:0005515|GO:0005634|GO:0005667|GO:0006351|GO:0006355|GO:0006357|GO:0007379|GO:0007585|GO:0008134|GO:0021571|GO:0021572|GO:0035284|GO:0042472|GO:0043565|GO:0045647|GO:0045944	chr2	160367065	160363677	-	v-maf musculoaponeurotic fibrosarcoma oncogene family, protein B (avian)	-0.0436697	0.508304	0.0436697	1.04977	1.02791	1.00639	0.271389	1.25422	0.914542	1.07879	0.639897	1.32907	0.169435	1.02802	0.813383	1.01592
435965	1.81302	#N/A	#N/A	up	Lrp3		435965	ENSMUSG00000001802	GO:0005515|GO:0005575|GO:0008150	chr7	35215345	35200934	-	low density lipoprotein receptor-related protein 3	0.547187	-0.220709	-0.849549	0.813552	0.369457	0.869106	0.0144205	0.214598	0.288585	-0.662584	0.727605	-0.560887	-0.174357	0.684038	0.172534	-0.165289
432530	1.80904	#N/A	#N/A	up	Adcy1	AC1|D11Bwg1392e|I-AC|brl|mKIAA4070	432530	ENSMUSG00000020431	GO:0000166|GO:0004016|GO:0005516|GO:0005524|GO:0005634|GO:0005886|GO:0006171|GO:0007190|GO:0007409|GO:0007616|GO:0008294|GO:0009190|GO:0016020|GO:0016021|GO:0016829|GO:0016849|GO:0035556|GO:0046872	chr11	7178505	7063489	+	adenylate cyclase 1	0.0120835	0.606092	-0.0557303	1.00189	1.1343	0.991921	0.502802	0.257267	0.715769	0.960033	0.833465	-0.126001	0.187482	1.04271	0.491946	0.555832
97402	1.80869	#N/A	1.85835	up	C86187		97402			chr7	46975911	46967747	-	expressed sequence C86187	-0.571383	-0.363985	-0.220065	-0.278103	0.807478	0.880029	-2.59054	-1.29132	0.146291	0.983156	0.415697	0.127773	-0.385144	0.469802	-1.24519	0.508875
76877	1.80731	#N/A	#N/A	up	Rab36	6330593L16Rik|AW047545	76877	ENSMUSG00000020175	GO:0000166|GO:0005525|GO:0005575|GO:0005794|GO:0006810|GO:0007264|GO:0015031|GO:0016020	chr10	75054100	75037089	+	RAB36, member RAS oncogene family	-0.696125	-0.0985391	-0.291223	0.80581	0.146343	0.523486	0.0332365	-0.0663731	-0.346927	0.0310905	-0.339602	-0.0431988	-0.361962	0.49188	-0.126688	-0.117237
20540	1.80643	#N/A	#N/A	up	Slc7a7	AI790233|my+lat1	20540	ENSMUSG00000000958	GO:0003333|GO:0005886|GO:0006810|GO:0006865|GO:0015171|GO:0016020|GO:0016021	chr14	54417702	54369442	-	solute carrier family 7 (cationic amino acid transporter, y+ system), member 7	-0.494706	0.107149	0.109383	0.871494	0.70868	0.701078	0.223556	0.791199	0.576994	0.330466	0.856658	-0.0975485	-0.0927246	0.760418	0.530583	0.363192
241070	1.80553	#N/A	#N/A	up	Gpr1		241070	ENSMUSG00000046856	GO:0003674|GO:0004871|GO:0004930|GO:0005886|GO:0007165|GO:0007186|GO:0016020|GO:0016021	chr1	63214209	63182691	-	G protein-coupled receptor 1	-0.962555	-0.429895	-0.905197	0.0533218	0.128375	0.0779324	-0.174972	0.336379	0.0773048	-0.587957	-0.5264	-0.313493	-0.765882	0.0865431	0.0795708	-0.47595
74521	1.80051	1.97627	#N/A	up	Ppp4r4	8430415E04Rik|mKIAA1622	74521	ENSMUSG00000021209	GO:0005515|GO:0005737|GO:0008287|GO:0019888|GO:0032515|GO:0080163	chr12	103613832	103532565	+	protein phosphatase 4, regulatory subunit 4	-0.166073	-0.414289	-0.42324	0.610962	0.753873	0.176787	0.895798	0.506564	0.542377	0.499689	0.452407	0.296365	-0.334534	0.513874	0.648246	0.416154
100503652	1.80049	#N/A	#N/A	up	Gm16845		100503652			chr9	22086131	22071002	+	predicted gene, 16845	-0.842495	0.123165	-0.606808	0.742724	-0.182069	0.658368	0.199043	0.488582	0.00430727	-0.507813	-1.01399	-1.83355	-0.442046	0.406341	0.230644	-1.11845
