# Supplementary material for: Loss of H3K27me3 imprinting in the Sfmbt2 miRNA cluster causes enlargement of cloned mouse placentas
Source: Nat Commun. 2020 May 1;11:2150. doi: 10.1038/s41467-020-16044-8 (PMC7195362; doi:10.1038/s41467-020-16044-8)
Supplement: Supplementary file 9 — Supplementary Data 5 [file 41467_2020_16044_MOESM9_ESM.xlsx]

## Sheet: Supplementary Data 5
Supplementary Data 5. List of downregulated genes in wild-type, miRNA KO, and miRNA/Gab1 KO SCNT placentas at E19.5.
	Fold Change			Regulation	Gene Information										Normalized value (log2)												Normalized value_mean
Gene ID	Fold Change (wild-type Cumulus clone/IVF)	Fold Change (miRNA KO Cumulus clone/IVF)	Fold Change (miRNA/Gab1 KO Cumulus clone/IVF)	Regulation ([E19.5_CCWT] vs [E19.5_IVF])	Gene Symbol	Aliases	Entrez ID	Ensembl ID	GO Accession	Chromosome	End	Start	Strand	Description	IVF_E19.5_rep1	IVF_E19.5_rep2	IVF_E19.5_rep3	WT_SCNT_E19.5_rep1	WT_SCNT_E19.5_rep2	WT_SCNT_E19.5_rep3	miRNAKO_SCNT_E19.5_rep1	miRNAKO_SCNT_E19.5_rep2	miRNAKO_SCNT_E19.5_rep3	miRNA/Gab1KO_SCNT_E19.5_rep1	miRNA/Gab1KO_SCNT_E19.5_rep2	miRNA/Gab1KO_SCNT_E19.5_rep3	IVF_E19.5_mean	WT_SCNT_E19.5_mean	miRNAKO_SCNT_E19.5_mean	miRNA/Gab1KO_SCNT_E19.5_mean
26908	-58.307	-55.7446	-58.307	down	Eif2s3y	Eif-2gy|Spy|Tfy	26908		GO:0000166|GO:0003743|GO:0003924|GO:0005525|GO:0006412|GO:0006413	chrY	1028598	1010612	+	eukaryotic translation initiation factor 2, subunit 3, structural gene Y-linked	8.82715	8.76964	0	0	0	0	0.194512	0	0	0	0	0	5.8656	0	0.0648374	0
546118	-50.8467	-12.7668	-7.38665	down	Ubtfl1	B020006M18Rik|Hmgpi	546118	ENSMUSG00000074502	GO:0001832|GO:0003674|GO:0003677|GO:0005634|GO:0005737|GO:0007275|GO:0007566|GO:0010468	chr9	18411502	18404418	+	upstream binding transcription factor, RNA polymerase I-like 1	4.80601	4.39323	5.72482	0.842847	-1.46152	-1.46152	1.83253	0.733543	1.33501	2.11004	1.889	2.27026	4.97469	-0.693396	1.30036	2.08977
20592	-47.7166	-47.7166	-47.7166	down	Kdm5d	HY|Jarid1d|Smcy	20592	ENSMUSG00000056673	GO:0003677|GO:0005622|GO:0005634|GO:0008270|GO:0016491|GO:0016568|GO:0016702|GO:0016706|GO:0032453|GO:0034720|GO:0046872|GO:0055114	chrY	943811	897788	+	lysine (K)-specific demethylase 5D	8.58016	8.1491	0	0	0	0	0	0	0	0	0	0	5.57642	0	0	0
26900	-26.8905	-19.1056	-41.0309	down	Ddx3y	8030469F12Rik|D1Pas1-rs1|Dby	26900	ENSMUSG00000069045	GO:0000166|GO:0003676|GO:0003723|GO:0004386|GO:0005524|GO:0005634|GO:0005737|GO:0008026|GO:0016787	chrY	1286613	1260715	-	DEAD (Asp-Glu-Ala-Asp) box polypeptide 3, Y-linked	7.44417	7.42105	0.314591	-0.384269	0.167194	1.14981	-0.0797679	1.00887	1.48294	-0.427866	0.50722	-0.975467	5.05994	0.310912	0.804015	-0.298704
22290	-23.8397	-33.4542	-38.6307	down	Uty	Hydb|mKIAA4057	22290	ENSMUSG00000068457	GO:0001701|GO:0005515|GO:0005575|GO:0007507|GO:0031935|GO:0045184|GO:0051864|GO:0086003	chrY	1245738	1097144	-	ubiquitously transcribed tetratricopeptide repeat gene, Y chromosome	8.04439	7.96272	-0.807351	0.521017	-0.807351	1.76022	-0.807351	1.62212	-0.807351	-0.807351	0.0750211	0.117066	5.06659	0.491296	0.00247137	-0.205088
237749	-15.7402	-5.05042	-9.66341	down	Gm4926	EG237749	237749			chr11	46645006	46636506	-	T-cell immunoglobulin and mucin domain containing 2 pseudogene	2.96414	3.00144	4.3832	-0.698009	0.0923614	-0.974717	1.31933	0.898414	1.12182	0.234267	-0.974717	1.27163	3.44959	-0.526788	1.11319	0.17706
347708	-13.9266	-2.75231	-4.62796	down	Dppa1	C77727	347708	ENSMUSG00000064010	GO:0003674|GO:0005575|GO:0008150	chr11	46629274	46607010	-	developmental pluripotency associated 1	3.10233	3.6683	4.77803	0.17679	-1.10825	1.08082	2.67143	2.98321	1.5121	0.64157	1.85327	2.42269	3.84955	0.0497874	2.38891	1.63918
13371	-12.7875	-3.42392	-5.24379	down	Dio2	5DII|AI324267|DIOII	13371	ENSMUSG00000007682	GO:0004800|GO:0006590|GO:0009409|GO:0016020|GO:0016021|GO:0016491|GO:0031625|GO:0042403|GO:0042404|GO:0042446|GO:0055114|GO:0070460	chr12	90738438	90724552	-	deiodinase, iodothyronine, type II	3.27846	4.85103	4.33431	1.43381	-0.272744	0.272744	1.0001	3.04804	3.08872	1.69415	2.23842	1.3594	4.1546	0.477938	2.37895	1.76399
259097	-11.8359	-6.23428	-1.90017	down	Olfr558	MOR18-1|POGR	259097	ENSMUSG00000070423	GO:0004871|GO:0004930|GO:0004984|GO:0007165|GO:0007186|GO:0007608|GO:0016021	chr7	102712054	102702323	+	olfactory receptor 558	3.26886	2.06912	2.2314	-1.04196	-1.04196	-1.04196	-1.04196	-1.04196	1.73264	-0.0553725	2.79398	2.05238	2.52313	-1.04196	-0.117095	1.597
399675	-10.6246	#N/A	#N/A	down	Tdpoz4		399675	ENSMUSG00000060256	GO:0003674|GO:0005575|GO:0008150	chr3	93797510	93796398	+	TD and POZ domain containing 4	2.19237	1.83057	4.29242	0.0492382	-0.98095	-0.98095	2.57613	2.35161	1.79366	2.813	1.04764	2.11339	2.77179	-0.637554	2.24047	1.99134
12655	-10.3241	#N/A	-2.88779	down	Chi3l3	AI505981|ECF-L|Ym1	12655	ENSMUSG00000040809	GO:0003824|GO:0004553|GO:0004563|GO:0004568|GO:0005576|GO:0005737|GO:0005975|GO:0006032|GO:0006954|GO:0008061|GO:0008152|GO:0016023|GO:0030246|GO:0043169	chr3	106167564	106147554	-	chitinase 3-like 3	2.01925	3.91121	2.1193	-1.15407	-1.15407	0.254077	2.40301	1.71906	1.79046	2.41748	2.19645	-1.15407	2.68325	-0.68469	1.97084	1.15329
229571	-9.72913	#N/A	#N/A	down	Gm4858	EG229571	229571		GO:0003674|GO:0005575|GO:0008150	chr3	93075505	93068823	+	predicted gene 4858	2.38515	3.59629	3.8739	0.563947	0.107796	-0.663342	3.42787	2.55128	1.6898	2.72775	2.65427	2.65319	3.28511	0.00280039	2.55632	2.6784
56640	-9.62606	-2.29159	-2.40705	down	Klk4	ESMP1|KLK-L1|PSTS|Prss17	56640	ENSMUSG00000006948	GO:0003674|GO:0005575|GO:0006508|GO:0008233|GO:0008236|GO:0016787|GO:0097186	chr7	43885804	43881172	+	kallikrein related-peptidase 4 (prostase, enamel matrix, prostate)	2.61542	4.68711	2.77683	1.26169	-0.563916	-0.419242	0.0252066	3.53019	2.93493	2.12498	1.8689	2.28369	3.35979	0.0928439	2.16344	2.09253
80796	-9.35983	-4.13705	#N/A	down	Calm4	2310037J09Rik|AI649108|DD112|Scarf	80796	ENSMUSG00000033765	GO:0005509	chr13	3838671	3837757	+	calmodulin 4	1.43404	2.0563	2.18616	-2.22471	-2.22471	0.446477	-1.25259	0.233386	0.549901	1.34685	1.12581	1.40015	1.89217	-1.33431	-0.156433	1.29094
546024	-8.38815	-8.00446	-4.49256	down	Crxos1	AA606869|AY590891|CrxOS|Egam1	546024	ENSMUSG00000074365	GO:0003677|GO:0005575|GO:0005634|GO:0008150	chr7	15904030	15882617	+	Crx opposite strand transcript 1	3.65325	2.81659	4.26581	1.05387	0.505799	-0.0290718	1.39232	0.311852	0.0290718	1.01027	1.05228	2.17049	3.57855	0.510199	0.577748	1.41101
381334	-8.26402	-2.41439	-8.07385	down	Gal3st2	GP3ST|Gm988	381334	ENSMUSG00000094651	GO:0009101|GO:0016020|GO:0050694|GO:0051923	chr1	93876494	93861344	+	galactose-3-O-sulfotransferase 2	2.67339	2.89258	2.60135	-1.30482	0.106466	0.225145	1.24855	1.54257	1.56123	0.540552	-1.73937	0.326375	2.72244	-0.324403	1.45078	-0.290816
56753	-8.10528	-3.41265	-6.38519	down	Tacstd2	C80403|EGP-1|GA733-1|Ly97|TROP2	56753	ENSMUSG00000051397	GO:0003674|GO:0005886|GO:0009925|GO:0010633|GO:0016020|GO:0016021|GO:0016328|GO:0051497|GO:0090191|GO:1900025|GO:1900028|GO:2000146	chr6	67535822	67534059	-	tumor-associated calcium signal transducer 2	2.22088	3.73579	2.30749	-0.0701819	-0.26626	-0.455986	0.291205	1.77276	0.887509	0.737165	-0.191687	-0.305512	2.75472	-0.264143	0.983825	0.0799888
20379	-7.9856	#N/A	#N/A	down	Sfrp4		20379	ENSMUSG00000021319	GO:0001944|GO:0002092|GO:0005576|GO:0005615|GO:0005634|GO:0005737|GO:0006357|GO:0007275|GO:0007420|GO:0008285|GO:0008406|GO:0009790|GO:0009986|GO:0010628|GO:0016055|GO:0017147|GO:0030154|GO:0030165|GO:0042813|GO:0043065|GO:0043433|GO:0045606|GO:0046329|GO:0046697|GO:0055062|GO:0060056|GO:0060429|GO:0090090|GO:0090263|GO:2000119	chr13	19632823	19623175	+	secreted frizzled-related protein 4	2.35307	4.6765	1.17318	0.628432	-1.80462	0.386735	0.681346	4.09253	2.351	3.31348	2.8962	2.9044	2.73425	-0.263152	2.37496	3.03803
347712	-7.83668	#N/A	-2.20385	down	Pramel7	AA675346|C81180	347712	ENSMUSG00000025839	GO:0003674|GO:0005575|GO:0008150	chr2	87492418	87489088	-	preferentially expressed antigen in melanoma like 7	1.61639	2.08849	2.76535	-0.363505	-0.333258	-1.74372	1.87647	1.29772	0.929307	0.877484	1.19865	0.974038	2.15675	-0.813495	1.36783	1.01672
243753	-7.81017	-2.53648	-1.90385	down	2010107G12Rik	Gm468	243753	ENSMUSG00000029847	GO:0003674|GO:0005575|GO:0008150	chr6	34977999	34945295	-	RIKEN cDNA 2010107G12 gene	1.95346	2.81172	0.826101	-1.89793	0.491077	-1.89793	0.607622	1.75656	-0.801393	0.974942	1.48116	0.348416	1.86376	-1.10159	0.52093	0.934839
100043188	-7.68617	-2.10177	-1.92276	down	Gm10696	ENSMUSG00000074424	100043188	ENSMUSG00000074424	GO:0003674|GO:0005575|GO:0008150	chr3	94178193	94174412	-	predicted gene 10696	2.25701	2.3792	3.14555	0.976372	-2.05382	0.0324054	3.44187	-0.180685	1.30575	1.51774	1.2967	2.13777	2.59392	-0.348346	1.52231	1.65074
215028	-7.3856	#N/A	-2.46332	down	Prl3d2	PL-Ib|Plib	215028	ENSMUSG00000062737	GO:0003674|GO:0005179|GO:0005575|GO:0005576|GO:0008150	chr13	27127482	27121704	+	prolactin family 3, subfamily d, member 1	-0.494788	0.469294	-0.822676	-2.30806	-3.75913	-3.43513	-0.469293	-1.68756	-1.07067	-3.11972	-0.618289	-1.01197	-0.282724	-3.16744	-1.07584	-1.58333
17392	-7.3302	#N/A	-4.30727	down	Mmp3	SLN-1|SLN1|STR-1|Stmy1|Str1	17392	ENSMUSG00000043613	GO:0004222|GO:0005509|GO:0005576|GO:0005578|GO:0005615|GO:0005634|GO:0006508|GO:0008152|GO:0008233|GO:0008237|GO:0008270|GO:0016787|GO:0030334|GO:0030425|GO:0030574|GO:0031012|GO:0032403|GO:0043231|GO:0043234|GO:0044297|GO:0046872|GO:0071230	chr9	7455974	7445822	+	matrix metallopeptidase 3	2.13136	3.82401	4.46407	2.21062	-1.04196	0.62922	3.50077	3.58605	3.59063	-0.0553725	1.68707	2.46742	3.47314	0.599291	3.55915	1.36637
100038912	-7.18178	-8.60474	-16.5631	down	Ceacam-ps1	Gm1978	100038912			chr7	16657478	16649030	-	carcinoembryonic antigen-related cell adhesion molecule pseudogene 1	5.41031	3.51404	4.47879	2.04569	1.46447	1.35996	1.65765	1.41758	1.01252	1.25343	-0.519782	0.519782	4.46771	1.62337	1.36258	0.417811
66991	-7.15567	-7.01586	-2.11413	down	Khdc3	2410004A20Rik|AI467128|FILIA|OEEP48	66991	ENSMUSG00000092622	GO:0005515|GO:0005737|GO:0005938|GO:0006468|GO:0007049|GO:0007094|GO:0007275|GO:0043234|GO:0045179|GO:0090307	chr9	73104443	73102398	+	KH domain containing 3, subcortical maternal complex member	3.13454	2.76196	4.11302	1.35914	-0.603972	0.737099	0.886032	1.00311	-0.311479	2.56347	1.67947	2.52639	3.33651	0.497422	0.525888	2.25644
234988	-6.80754	-5.00822	-4.63134	down	Mbd3l2		234988		GO:0003674|GO:0005575|GO:0008150	chr9	18446316	18430615	+	methyl-CpG binding domain protein 3-like 2	2.39734	2.56553	2.77844	0.377718	-1.06344	0.125629	-0.158398	0.742613	0.184199	0.441036	-0.101925	0.767904	2.58044	-0.186698	0.256138	0.369005
241636	-6.71486	-2.82657	-2.98582	down	Tgm6	A030011P16|TGM3L|TGY	241636	ENSMUSG00000027403	GO:0003674|GO:0005575|GO:0008150|GO:0046872	chr2	130154225	130123285	+	transglutaminase 6	2.38564	3.6529	2.56369	1.56443	0.431397	-1.63568	1.50636	1.99234	0.606367	1.60123	0.977875	1.28874	2.86741	0.12005	1.36836	1.28928
24004	-6.68878	#N/A	-2.76113	down	Rai2	3f8	24004	ENSMUSG00000043518	GO:0003674|GO:0005575|GO:0008150	chrX	161779494	161717036	+	retinoic acid induced 2	1.67096	1.66762	2.50797	-0.735206	-0.698317	-0.945155	-0.208313	2.27766	1.46865	-0.778803	2.07055	0.159022	1.94885	-0.792893	1.17933	0.483591
76486	-6.64314	-10.802	-5.93387	down	Ly6k	2410015A16Rik|3110035B01Rik|mLy-6K	76486	ENSMUSG00000044678	GO:0005576|GO:0005737|GO:0005886|GO:0016020|GO:0031225	chr15	74799968	74796874	-	lymphocyte antigen 6 complex, locus K	3.84131	2.89264	2.82339	0.00438893	1.04128	0.316077	-0.0536801	0.337137	-1.0258	1.4702	0.490344	-0.110128	3.18578	0.453915	-0.247448	0.616807
83555	-6.55989	-2.58726	-1.80549	down	Tex13	4933403J23Rik|Tex13b	83555	ENSMUSG00000042386	GO:0003674|GO:0005575|GO:0008150	chrX	140813433	140808307	-	testis expressed gene 13	0.643686	0.884158	-0.177656	-2.22199	-1.89846	-2.67038	-1.80279	-1.10221	0.140909	1.01188	-2.07796	-0.140909	0.450063	-2.26361	-0.921363	-0.402329
30956	-6.51353	-3.66046	-22.4499	down	Aass	LKR|LKR/SDH|LOR|LOR/SDH|Lorsdh|SDH	30956	ENSMUSG00000029695	GO:0000166|GO:0003824|GO:0005737|GO:0005739|GO:0006091|GO:0008152|GO:0016491|GO:0019477|GO:0043231|GO:0047130|GO:0047131|GO:0055114	chr6	23132986	23072173	-	aminoadipate-semialdehyde synthase	0.892663	1.85988	1.48747	-1.38797	-0.584251	-1.89808	-0.638688	0.584251	-1.32163	-3.41816	-2.38957	-3.41816	1.41334	-1.2901	-0.458688	-3.0753
66042	-6.43141	-5.04421	-2.10658	down	Sostdc1	0610006G05Rik|Sostl|USAG-1|Wise|ectodin	66042	ENSMUSG00000036169	GO:0005515|GO:0005576|GO:0005615|GO:0007389|GO:0016055|GO:0030514|GO:0042475	chr12	36318452	36314169	+	sclerostin domain containing 1	2.08921	1.88413	3.36185	-1.22695	1.64748	-1.14073	1.55252	-0.768861	-0.452346	-0.240363	2.19396	2.15689	2.44506	-0.24007	0.110437	1.37016
110308	-6.41012	-12.465	-10.2918	down	Krt5	3300001P10Rik|AW146334|CK5|K5|Krt2-5|Tfip8	110308	ENSMUSG00000061527	GO:0005198|GO:0005515|GO:0005737|GO:0005739|GO:0005882|GO:0005886|GO:0045095	chr15	101712891	101707070	-	keratin 5	2.20659	2.1341	5.27873	-1.70296	0.909859	2.37147	0.890967	-1.70296	-0.488013	-0.260692	0.150879	-0.361033	3.20647	0.526122	-0.433337	-0.156949
626995	-6.36896	-2.21039	#N/A	down	Gm13128	OTTMUSG00000010552	626995	ENSMUSG00000078508	GO:0003674|GO:0005575|GO:0008150	chr4	144333465	144330249	+	predicted gene 13128	1.14365	2.97846	4.46218	0.515094	-0.515094	0.571128	1.77895	0.943	2.42944	2.05646	2.37148	2.57925	2.86143	0.190376	1.71713	2.33573
19824	-6.30452	-3.58855	-2.02487	down	Trim10	AI324236|BB139825|Herf1|Rnf9	19824	ENSMUSG00000073400	GO:0005515|GO:0005622|GO:0005737|GO:0008270|GO:0030218|GO:0046872	chr17	36877833	36869574	+	tripartite motif-containing 10	0.108827	-0.906073	0.186487	-1.8894	-2.64731	-4.04321	-1.65481	-2.38183	-2.10431	-0.108828	-3.10084	-0.454586	-0.203586	-2.85997	-2.04699	-1.22142
231252	-6.29308	-5.98175	-5.19048	down	Chrna9	2410015I05Rik|Acra9|EG666827|Gm8311	231252	ENSMUSG00000029205	GO:0004889|GO:0005216|GO:0005515|GO:0005886|GO:0005892|GO:0006810|GO:0006811|GO:0006812|GO:0007204|GO:0016020|GO:0016021|GO:0030054|GO:0034220|GO:0042472|GO:0045202|GO:0045211|GO:0050910	chr5	65977486	65967124	+	cholinergic receptor, nicotinic, alpha polypeptide 9	1.98053	2.00871	2.66727	0.071862	-0.826478	-0.550177	0.0137929	-1.0852	-0.013793	1.05741	-0.929734	-0.598771	2.21884	-0.434931	-0.361732	-0.157031
433070	-6.22079	-6.78768	#N/A	down	Vmn2r96	EG433070	433070	ENSMUSG00000091679	GO:0003674|GO:0004871|GO:0004930|GO:0005575|GO:0005886|GO:0007165|GO:0007186|GO:0008150|GO:0016020|GO:0016021	chr17	18598157	18581727	+	vomeronasal 2, receptor 96	0.435641	2.81673	2.20392	-1.54729	-0.181127	-0.726585	-1.60536	0.295656	-1.52276	3.79804	3.49945	3.23185	1.81877	-0.818333	-0.944153	3.50978
56773	-5.93013	-4.90053	-7.11787	down	Chst5	AI173964|GST-4|Gn6st-3|I-GlcNAc-6-ST	56773	ENSMUSG00000031952	GO:0000139|GO:0001517|GO:0005794|GO:0005975|GO:0006044|GO:0006790|GO:0008146|GO:0016020|GO:0016021|GO:0016740|GO:0018146	chr8	111910199	111889135	-	carbohydrate (N-acetylglucosamine 6-O) sulfotransferase 5	3.32276	2.59105	1.74788	1.78223	-2.24796	0.423229	0.309126	0.947104	-0.473347	-0.261364	-0.219362	-0.35192	2.5539	-0.0141648	0.260961	-0.277549
433278	-5.8874	-3.76799	-4.70965	down	Khdc1c	Khdc1b	433278	ENSMUSG00000041722	GO:0003674|GO:0003723|GO:0005575|GO:0008150	chr1	21369743	21368331	+	KH domain containing 1C	2.82891	3.03885	3.73268	1.5845	0.161957	0.1811	2.40685	0.775365	0.676842	1.80939	-0.161957	1.24615	3.20015	0.642519	1.28635	0.964528
110257	-5.88518	-94.2197	-96.1362	down	Hba-a2		110257	ENSMUSG00000069917	GO:0001540|GO:0001701|GO:0005833|GO:0010942|GO:0019825|GO:0020037|GO:0022627|GO:0031838|GO:0042542|GO:0042744|GO:0043177|GO:0045776|GO:0048821|GO:0051291|GO:0051930	chr11	32297310	32296492	+	hemoglobin alpha, adult chain 2	2.74684	1.13111	2.7223	0.169768	0.00522327	-1.24601	-3.99705	-4.13096	-4.94562	-3.45629	-5.21699	-4.48749	2.20008	-0.357004	-4.35787	-4.38692
17868	-5.7864	-4.0067	-1.92998	down	Mybpc3		17868	ENSMUSG00000002100	GO:0002027|GO:0003007|GO:0005200|GO:0005856|GO:0005863|GO:0006936|GO:0008016|GO:0008307|GO:0017022|GO:0030016|GO:0030017|GO:0031034|GO:0031672|GO:0032036|GO:0045214|GO:0055010|GO:0060048	chr2	91136516	91118144	+	myosin binding protein C, cardiac	1.88886	2.37319	3.23483	0.218337	-0.358922	0.0394597	-0.253849	0.599055	1.14442	1.17538	1.1652	2.31054	2.49896	-0.0337085	0.496543	1.55037
22113	-5.6142	-2.48548	-1.82582	down	Phlda2	Ipl|Tssc3	22113	ENSMUSG00000010760	GO:0005543|GO:0005737|GO:0009887|GO:0016020	chr7	143502524	143501548	-	pleckstrin homology-like domain, family A, member 2	-0.032639	-2.4458	0.0326386	-3.24785	-4.19792	-2.46726	-2.07633	-1.57659	-2.73345	-1.28503	-3.64036	-0.126029	-0.815265	-3.30435	-2.12879	-1.68381
433619	-5.59343	#N/A	-5.80863	down	Kprp	1110001M24Rik|AA589586	433619	ENSMUSG00000059832	GO:0003674|GO:0004835|GO:0005575|GO:0005737|GO:0006464|GO:0008150	chr3	92827247	92823074	-	keratinocyte expressed, proline-rich	1.96687	4.63465	2.96609	1.03019	0	1.08622	0	3.33256	3.7288	0	1.02859	0.924417	3.1892	0.70547	2.35379	0.651004
13586	-5.53384	-3.17077	#N/A	down	Ear1	EAR-1|ECP 1	13586	ENSMUSG00000072601	GO:0003674|GO:0003676|GO:0004518|GO:0004519|GO:0004522|GO:0005575|GO:0008150|GO:0016787	chr14	43819639	43818765	-	eosinophil-associated, ribonuclease A family, member 1	2.53539	3.58863	0.728544	0.807292	-1.2229	-0.136675	-0.250777	1.97216	0.136675	1.57105	1.39066	1.71668	2.28419	-0.184093	0.619354	1.55946
13110	-5.52809	#N/A	#N/A	down	Cyp2j6		13110	ENSMUSG00000052914	GO:0001523|GO:0003958|GO:0004497|GO:0005506|GO:0005783|GO:0008392|GO:0008404|GO:0008405|GO:0009055|GO:0016020|GO:0016491|GO:0016705|GO:0016712|GO:0019369|GO:0019373|GO:0020037|GO:0043231|GO:0043651|GO:0046872|GO:0055114|GO:0070330|GO:0071614	chr4	96553651	96516138	-	cytochrome P450, family 2, subfamily j, polypeptide 6	-0.439567	0.813492	1.45454	-1.2216	-2.18471	-2.16557	0.527685	-0.05673	-0.477181	0.0567303	0.0987318	0.842553	0.609488	-1.85729	-0.00207528	0.332672
14934	-5.46364	-2.91166	-2.89964	down	Gypa	AI853584|CD235a|GPA	14934	ENSMUSG00000051839	GO:0005887|GO:0007016|GO:0009897|GO:0016020|GO:0016021|GO:0042803|GO:0047484	chr8	80510785	80494045	+	glycophorin A	0.164515	-1.25718	0.901169	-2.82136	-1.36943	-3.35029	-0.669178	-1.75602	-2.39181	-0.164515	-2.82295	-1.81165	-0.0638307	-2.51369	-1.60567	-1.59971
13034	-5.45062	-2.51993	#N/A	down	Ctse	A430072O03Rik|C920004C08Rik|CE|CatE	13034	ENSMUSG00000004552	GO:0004190|GO:0005768|GO:0006508|GO:0008152|GO:0008233|GO:0016540|GO:0016787|GO:0019886|GO:0042803	chr1	131675507	131638314	+	cathepsin E	-0.201197	1.78055	0.514936	-1.67641	-1.08312	-2.48544	-0.511093	0.0366592	-1.43142	0.709714	-0.238645	1.05457	0.698097	-1.74832	-0.635285	0.508545
13507	-5.34867	-6.06599	-5.60436	down	Dsc3	5430426I24Rik	13507	ENSMUSG00000059898	GO:0001701|GO:0005509|GO:0005576|GO:0005737|GO:0005886|GO:0007155|GO:0007156|GO:0016020|GO:0016021|GO:0030054|GO:0030057|GO:0045295|GO:0050821	chr18	20002097	19960930	-	desmocollin 3	0.314052	0.423206	1.68842	-3.27723	-0.655374	-0.899265	-1.3353	-0.733844	-3.30742	-1.0327	-0.693859	-3.30742	0.80856	-1.61062	-1.79218	-1.67799
223272	-5.2598	-2.24821	#N/A	down	Itgbl1	B930011D01Rik	223272	ENSMUSG00000032925	GO:0003674|GO:0004872|GO:0005102|GO:0005575|GO:0005576|GO:0007155|GO:0007160|GO:0007229|GO:0008150|GO:0008305	chr14	123974079	123660140	+	integrin, beta-like 1	1.63572	2.66783	1.24239	-0.303656	-1.38224	0.0468249	0.10776	1.63695	0.294914	0.815356	1.04937	1.48421	1.84865	-0.546358	0.679876	1.11631
71995	-5.25414	-2.9246	-3.14247	down	Erv3	1600014E20Rik|AA389086|AI426069|AI448024|D19349	71995	ENSMUSG00000037482	GO:0003674|GO:0005575|GO:0008150	chr2	131859747	131853678	-	endogenous retroviral sequence 3	0.651385	2.17241	0.873425	-0.506102	-1.80077	-1.17626	-1.67638	0.586529	0.142361	-0.0992584	-0.7989	-0.360313	1.23241	-1.16105	-0.315832	-0.41949
171283	-5.24385	-2.48782	-2.3646	down	Havcr1	AI503787|KIM-1|TIM-1|Tim1|Timd1	171283	ENSMUSG00000040405	GO:0005615|GO:0006911|GO:0009986|GO:0016020|GO:0016021|GO:0045335	chr11	46779578	46740223	+	hepatitis A virus cellular receptor 1	1.92355	1.96459	2.30457	0.178418	-0.126138	-1.03144	0.937871	0.65601	0.654186	0.858049	0.606736	1.00315	2.06424	-0.326388	0.749355	0.822645
20533	-5.14385	-2.49292	-2.58718	down	Slc4a1	Ae1|CD233|Empb3|l11Jus51	20533	ENSMUSG00000006574	GO:0003779|GO:0005215|GO:0005452|GO:0005515|GO:0005887|GO:0006810|GO:0006811|GO:0006820|GO:0006821|GO:0008022|GO:0008509|GO:0015108|GO:0015301|GO:0016020|GO:0016021|GO:0016323|GO:0030018|GO:0030506|GO:0030863|GO:0034220|GO:0042803	chr11	102365281	102348820	-	solute carrier family 4 (anion exchanger), member 1	0.020278	-0.587816	0.470927	-2.41072	-1.81802	-2.95641	-0.525988	-1.13738	-2.38676	-0.683268	-2.03358	-1.4939	-0.0322037	-2.39505	-1.35004	-1.40359
56620	-5.05741	#N/A	#N/A	down	Clec4n	Clec6a|Clecsf10|Nkcl	56620	ENSMUSG00000023349	GO:0005515|GO:0016020|GO:0016021|GO:0030246|GO:0043123|GO:0045087|GO:0050715|GO:0050832	chr6	123247024	123229843	+	C-type lectin domain family 4, member n	0.312168	1.74473	0.941232	0.0199792	-1.52809	-2.50895	-0.301124	0.862922	0.349362	-0.019979	1.18459	2.23614	0.999377	-1.33902	0.30372	1.13358
67606	-5.03834	-3.28342	-3.36889	down	Fibin	1110018M03Rik	67606	ENSMUSG00000074971	GO:0003674|GO:0005575|GO:0005576|GO:0005783|GO:0005794|GO:0008150	chr2	110362993	110360925	-	fin bud initiation factor homolog (zebrafish)	2.19037	1.91401	2.42783	1.09615	-0.129994	-1.43278	1.09698	0.0340416	0.255608	-1.53241	1.59503	1.21277	2.17741	-0.155541	0.462208	0.425132
56492	-4.96244	-1.84857	#N/A	down	Cldn18		56492	ENSMUSG00000032473	GO:0005198|GO:0005886|GO:0005923|GO:0016020|GO:0016021|GO:0030054	chr9	99717267	99690797	-	claudin 18	0.889877	3.0367	2.1054	-1.54648	1.10556	-0.460257	0.42564	1.71897	1.22813	2.48451	1.06708	2.37794	2.01066	-0.300392	1.12425	1.97651
18729	-4.93819	#N/A	#N/A	down	Pira6	12M1|Pira10|p91B	18729		GO:0003674|GO:0005575|GO:0008150	chr7	4282928	4274143	+	paired-Ig-like receptor A6	-0.0945208	2.54587	1.42056	-0.330763	-0.763359	-1.94591	1.34813	1.83411	0.472551	2.66898	0.890034	3.30043	1.29064	-1.01335	1.21826	2.28648
69861	-4.85731	#N/A	-5.87697	down	2010003K11Rik		69861	ENSMUSG00000042041	GO:0003674|GO:0005575|GO:0008150	chr19	4498583	4496788	-	RIKEN cDNA 2010003K11 gene	1.57934	2.02345	1.80614	-1.7013	-2.07945	2.3492	0.900883	2.08416	1.13058	-2.73149	0.28227	0.19293	1.80298	-0.477181	1.37187	-0.752096
72434	-4.78988	-3.85105	-9.46737	down	Lypd3	2310061G07Rik|C4.4a	72434	ENSMUSG00000057454	GO:0005886|GO:0006928|GO:0007160|GO:0016020|GO:0016021|GO:0031225|GO:0043236	chr7	24641118	24636570	+	Ly6/Plaur domain containing 3	2.02181	3.503	3.58015	-0.223631	1.26474	1.28388	1.72332	1.67525	-0.129372	-1.3873	1.22625	-0.462886	3.03499	0.774996	1.08973	-0.207978
59290	-4.77849	#N/A	#N/A	down	Gpa33	2010310L10Rik|2210401D16Rik|BB116197	59290	ENSMUSG00000000544	GO:0005886|GO:0016020|GO:0016021	chr1	166166510	166130460	+	glycoprotein A33 (transmembrane)	0.799336	0.201047	0.192469	-2.91004	-1.84296	-0.823817	1.04635	-0.451944	0.0890646	1.55922	0.555054	0.807999	0.397617	-1.85894	0.227825	0.97409
69761	-4.76972	-2.81951	-2.89627	down	1600015I10Rik	AI429442|Doxl1	69761	ENSMUSG00000029813	GO:0003674|GO:0005575|GO:0008150	chr6	48933687	48929896	+	RIKEN cDNA 1600015I10 gene	0.760749	1.16735	1.71617	-0.925837	-1.16694	-1.02467	0.00283146	-0.4288	-0.416084	-0.120898	-1.18022	0.342797	1.21476	-1.03915	-0.280684	-0.31944
22784	-4.74791	-3.78824	-4.79872	down	Slc30a3	Znt3	22784	ENSMUSG00000029151	GO:0005770|GO:0006810|GO:0006811|GO:0006812|GO:0006829|GO:0008324|GO:0010312|GO:0016020|GO:0016021|GO:0030054|GO:0030672|GO:0031410|GO:0032119|GO:0044444|GO:0045202|GO:0051050|GO:0055085|GO:0061088	chr5	31093527	31086106	-	solute carrier family 30 (zinc transporter), member 3	3.67942	3.1383	3.68868	2.26659	1.43316	0.0647595	2.27854	1.00942	1.45385	1.89324	-0.0647593	1.88996	3.50213	1.25484	1.5806	1.23948
16840	-4.73855	#N/A	#N/A	down	Lect1	ChM-I	16840	ENSMUSG00000022025	GO:0001886|GO:0001937|GO:0005576|GO:0007275|GO:0016020|GO:0016021|GO:0016525|GO:0030154|GO:0030948|GO:0045778|GO:0051216	chr14	79662170	79637690	-	leukocyte cell derived chemotaxin 1	1.26704	2.05791	0.559733	-0.36152	-0.0954187	-2.39171	0.928597	1.47215	1.3829	1.40224	1.24376	0.0954187	1.2949	-0.949549	1.26121	0.913806
74337	-4.71622	-3.36169	-14.0101	down	Palm3	4432412L15Rik|AL024300	74337	ENSMUSG00000047986	GO:0000166|GO:0001960|GO:0003674|GO:0005524|GO:0005575|GO:0005737|GO:0005886|GO:0008063|GO:0016020|GO:0032496	chr8	84030295	84021474	+	paralemmin 3	2.34895	0.938801	1.49977	-0.311597	-1.41434	-0.199441	0.0208755	0.582499	-1.06342	-1.01528	-3.19567	-2.42673	1.59584	-0.641794	-0.15335	-2.21256
11826	-4.71125	#N/A	#N/A	down	Aqp1	CHIP28	11826	ENSMUSG00000004655	GO:0003094|GO:0003097|GO:0005215|GO:0005223|GO:0005267|GO:0005372|GO:0005634|GO:0005737|GO:0005886|GO:0005887|GO:0005903|GO:0006182|GO:0006810|GO:0006813|GO:0006833|GO:0006884|GO:0009925|GO:0010592|GO:0010634|GO:0015079|GO:0015168|GO:0015250|GO:0015670|GO:0015696|GO:0015793|GO:0016020|GO:0016021|GO:0016323|GO:0016324|GO:0019233|GO:0019725|GO:0020003|GO:0022857|GO:0030104|GO:0030184|GO:0030185|GO:…	chr6	55348555	55336299	+	aquaporin 1	2.04359	3.5807	1.64566	1.11426	-0.696847	0.144203	0.981917	2.96758	2.52561	1.97996	1.77923	1.67227	2.42332	0.187205	2.15837	1.81049
15930	-4.69714	-3.55816	-5.67254	down	Ido1	Ido|Indo	15930	ENSMUSG00000031551	GO:0002534|GO:0002666|GO:0002678|GO:0002830|GO:0004833|GO:0005515|GO:0005737|GO:0005829|GO:0006569|GO:0006952|GO:0006954|GO:0007610|GO:0016491|GO:0016597|GO:0016702|GO:0019441|GO:0019825|GO:0020037|GO:0030485|GO:0032421|GO:0032496|GO:0032693|GO:0032735|GO:0033555|GO:0033754|GO:0034276|GO:0042130|GO:0043065|GO:0046007|GO:0046872|GO:0055114|GO:0070233	chr8	24597009	24584141	-	indoleamine 2,3-dioxygenase 1	2.1342	3.23342	2.68676	0.650027	1.58791	-0.878902	0.392285	1.55186	0.616839	0.60643	-1.96512	1.90109	2.68479	0.45301	0.853663	0.180798
237761	-4.61612	-1.80094	-2.7393	down	Sowaha	A830006N08Rik|Ankrd43	237761	ENSMUSG00000044352	GO:0003674|GO:0005575|GO:0008150	chr11	53480195	53476578	-	sosondowah ankyrin repeat domain family member A	1.2858	1.58613	2.60185	-0.0797288	-1.6278	0.561267	2.08459	0.763214	0.0797288	0.876674	-1.08132	1.317	1.82459	-0.382088	0.975846	0.370784
105298	-4.59811	#N/A	#N/A	down	Epdr1	AU040950|AV006210|Epdm2|Epdr2|MERP-1|MERP-2|MERP2|Ucc1	105298	ENSMUSG00000002808	GO:0003674|GO:0005509|GO:0005576|GO:0005764|GO:0007160|GO:0008150	chr13	19619830	19591708	-	ependymin related protein 1 (zebrafish)	0.816226	2.77636	0.854873	-0.589941	-2.13801	0.572291	0.780763	2.27537	1.47544	1.37655	0.910964	1.31924	1.48249	-0.718555	1.51052	1.20225
21789	-4.58778	#N/A	#N/A	down	Tfpi2	AV000670|PP5/TFPI-2	21789	ENSMUSG00000029664	GO:0004867|GO:0005576|GO:0007596|GO:0007599|GO:0010466|GO:0030414	chr6	3968354	3962595	-	tissue factor pathway inhibitor 2	1.52124	3.30516	1.88318	0.802173	-0.592535	-0.0934501	0.0934501	2.36675	1.91227	1.57327	1.39876	1.5035	2.23653	0.0387295	1.45749	1.49184
14802	-4.58727	-4.25144	#N/A	down	Gria4	GluA4|GluR-D|Glur-4|Glur4|Gluralpha4|spkw1	14802	ENSMUSG00000025892	GO:0004872|GO:0004970|GO:0004971|GO:0005216|GO:0005234|GO:0005515|GO:0005886|GO:0006810|GO:0006811|GO:0007268|GO:0014069|GO:0015277|GO:0016020|GO:0016021|GO:0030054|GO:0030425|GO:0032281|GO:0032983|GO:0035235|GO:0042995|GO:0043025|GO:0043195|GO:0045202|GO:0045211|GO:0050804|GO:0051968	chr9	4796234	4417893	-	glutamate receptor, ionotropic, AMPA4 (alpha 4)	0.915768	0.24739	-0.594079	-3.54552	-1.47844	-0.999866	-1.5734	-1.35046	-2.77091	-0.558928	0.237961	0.198816	0.189693	-2.00794	-1.89826	-0.040717
23993	-4.55052	-3.11286	#N/A	down	Klk7	Prss6|SCCE	23993	ENSMUSG00000030713	GO:0003824|GO:0004252|GO:0005576|GO:0006508|GO:0008233|GO:0008236|GO:0016787|GO:0097209	chr7	43816359	43811444	+	kallikrein related-peptidase 7 (chymotryptic, stratum corneum)	3.06818	2.39878	2.30798	0.551948	0.643286	0.0216022	1.07884	1.80298	-0.0216022	3.06184	1.87047	3.17619	2.59164	0.405612	0.953405	2.70283
50764	-4.53776	#N/A	-1.8254	down	Fbxo15	AU019763|Fbx15|ecat3	50764	ENSMUSG00000034391	GO:0004842|GO:0005515|GO:0016567|GO:0019005	chr18	84981392	84935025	+	F-box protein 15	1.68119	1.53009	1.82842	-0.578563	-0.466718	-0.460951	1.34295	0.796293	0.647394	1.24697	0.0749063	1.11319	1.6799	-0.502077	0.928878	0.811689
211323	-4.53335	-2.81463	-1.9565	down	Nrg1	6030402G23Rik|ARIA|D230005F13Rik|GGF|GGFII|HRG|HRGalpha|Hgl|NDF|SMDF	211323	ENSMUSG00000062991	GO:0000165|GO:0000902|GO:0003161|GO:0003222|GO:0003712|GO:0005102|GO:0005176|GO:0005615|GO:0005737|GO:0005886|GO:0005887|GO:0007169|GO:0007171|GO:0007399|GO:0007416|GO:0007422|GO:0007507|GO:0007517|GO:0007626|GO:0008083|GO:0008283|GO:0010001|GO:0010667|GO:0015758|GO:0016324|GO:0016477|GO:0030296|GO:0030307|GO:0031594|GO:0038127|GO:0042060|GO:0042177|GO:0043125|GO:0043497|GO:0043624|GO:0045202|GO:…	chr8	31918203	31818028	-	neuregulin 1	0.719768	2.7097	1.96634	-0.385067	-0.927108	0.166258	0.09341	0.0499597	0.773618	0.492154	1.3061	0.692731	1.79861	-0.381972	0.305662	0.83033
636177	-4.47093	-2.6669	#N/A	down	Rhox4f	Rhox4.6|Rhox4h	636177	ENSMUSG00000079630	GO:0003677|GO:0005575|GO:0005634|GO:0008150	chrX	37607686	37602895	-	reproductive homeobox 4F	2.55417	1.76993	1.87879	-2.18752	1.35117	0.557526	1.17691	0.492964	0.287526	1.49951	1.59596	2.51593	2.06763	-0.0929434	0.652468	1.87046
14181	-4.46176	-6.11083	-2.40058	down	Fgfbp1	FGF-BP	14181	ENSMUSG00000048373	GO:0005576|GO:0005886|GO:0007267|GO:0008284|GO:0009986|GO:0016020|GO:0017134|GO:0019838|GO:0045743	chr5	43981799	43978858	-	fibroblast growth factor binding protein 1	-1.54558	-0.398366	0.398366	-1.85634	-1.44317	-4.71891	-4.71891	-2.52385	-2.13694	-1.80786	-1.69031	-1.83756	-0.515194	-2.67281	-3.12656	-1.77858
54635	-4.43597	-3.0191	-2.3669	down	Pdgfc	1110064L01Rik|AI647969|PDGF-C	54635	ENSMUSG00000028019	GO:0005161|GO:0005576|GO:0005615|GO:0005634|GO:0005737|GO:0007171|GO:0007275|GO:0008083|GO:0008284|GO:0009887|GO:0016020|GO:0042803|GO:0043498|GO:0045740|GO:0048008|GO:0048146|GO:0050730|GO:0051781|GO:0071230	chr3	81214031	81036416	+	platelet-derived growth factor, C polypeptide	2.13728	2.30206	3.25484	0.889061	-0.335043	0.692416	0.335042	0.978896	1.59788	1.48409	1.14313	1.33797	2.56473	0.415478	0.970607	1.32173
64074	-4.40238	#N/A	#N/A	down	Smoc2	1700056C05Rik|5430426J21Rik|Smoc2l	64074	ENSMUSG00000023886	GO:0005509|GO:0005539|GO:0005576|GO:0005578|GO:0005604|GO:0005614|GO:0007165|GO:0008201|GO:0010811|GO:0030198|GO:0031012	chr17	14404790	14279506	+	SPARC related modular calcium binding 2	0.0640678	1.21427	0.17469	-0.720238	-2.2106	-2.03099	-1.33685	0.772483	0.50162	0.298278	-0.0955806	-0.587624	0.484344	-1.65394	-0.0209154	-0.128309
100036537	-4.40211	#N/A	#N/A	down	Gm11149	ENSMUSG00000060603|ENSMUSG00000079564	100036537			chr9	49568025	49518288	+	predicted gene 11149	0.305136	0.322313	-0.354941	-2.85318	-1.45034	-1.83856	0.388435	-1.24981	-1.30086	0.366645	0.894702	-1.39301	0.090836	-2.04736	-0.720747	-0.0438874
104709	-4.38689	-2.29845	#N/A	down	Pik3r6	BB220380|p84|p84 PIKAP|p87(PIKAP)|p87PIKAP	104709	ENSMUSG00000046207	GO:0005737|GO:0005944|GO:0007186|GO:0016020|GO:0043406|GO:0043551|GO:0045766|GO:0046934|GO:0046935	chr11	68552698	68503019	+	phosphoinositide-3-kinase, regulatory subunit 6	0.089839	0.121183	0.74933	-0.895816	-2.0771	-2.46632	-0.849167	-0.897595	-0.894865	-0.784134	-0.11914	0.191017	0.320117	-1.81308	-0.880542	-0.237419
16687	-4.3854	-2.0728	#N/A	down	Krt6a	2310016L08Rik|Krt2-6a|Krt2-6c|MK6a|mK6[a]	16687	ENSMUSG00000058354	GO:0002009|GO:0005198|GO:0005882|GO:0016055|GO:0031424|GO:0045095|GO:0045109	chr15	101694305	101689928	-	keratin 6A	1.33275	2.74028	2.84934	0.14476	0.524251	-0.14476	2.23515	1.03686	0.495618	1.4382	1.13173	1.98089	2.30746	0.17475	1.25588	1.51694
217012	-4.36119	#N/A	-2.89674	down	Unc45b	AA445617|Cmya4|D230041A13Rik|Unc45	217012	ENSMUSG00000018845	GO:0005737|GO:0005829|GO:0007275|GO:0007517|GO:0030154|GO:0051879|GO:0061077	chr11	82943406	82911253	+	unc-45 homolog B (C. elegans)	1.69426	1.1459	0.723219	-1.51996	0.101891	-1.39272	1.6879	1.07076	-1.15663	1.03179	0.478443	-2.55015	1.18779	-0.936931	0.534009	-0.346638
332131	-4.34354	-4.6145	-6.71678	down	Krt78	2310030B04Rik|Kb40	332131	ENSMUSG00000050463	GO:0003674|GO:0005882|GO:0008150	chr15	101954287	101946004	-	keratin 78	4.52222	3.22345	2.43932	2.04858	2.87688	-1.09709	1.612	1.36101	0.593458	1.21143	-1.09709	1.82733	3.395	1.27613	1.18882	0.647226
72432	-4.28623	-2.52195	-8.25847	down	Spink5	2310065D10Rik|AV238912|LEKT1|LETK1|VAKT1	72432	ENSMUSG00000055561	GO:0004867|GO:0005576|GO:0005737|GO:0005783|GO:0005789|GO:0005829|GO:0005938|GO:0009913|GO:0010466|GO:0030155|GO:0030414|GO:0045861|GO:0048471|GO:0097209	chr18	44022487	43963241	+	serine peptidase inhibitor, Kazal type 5	1.8398	1.25417	4.55315	0.144124	0.0037092	1.20016	1.67102	1.20946	0.763013	-1.47103	-1.47103	1.45155	2.54904	0.44933	1.2145	-0.496835
16323	-4.24142	#N/A	#N/A	down	Inhba		16323	ENSMUSG00000041324	GO:0000082|GO:0001541|GO:0001707|GO:0001942|GO:0002244|GO:0005102|GO:0005125|GO:0005179|GO:0005576|GO:0006357|GO:0006917|GO:0007050|GO:0008083|GO:0008285|GO:0008584|GO:0010862|GO:0017046|GO:0030308|GO:0032925|GO:0040007|GO:0042476|GO:0042541|GO:0042701|GO:0042802|GO:0043509|GO:0043512|GO:0045648|GO:0045786|GO:0045893|GO:0045944|GO:0046880|GO:0046982|GO:0048333|GO:0051799|GO:0060021|GO:0060279|GO:…	chr13	16027211	16014475	+	inhibin beta-A	2.07994	3.01154	2.10596	0.943795	-0.303185	0.303186	1.034	1.86824	2.28382	1.35506	1.29547	2.59054	2.39915	0.314599	1.72869	1.74702
58237	-4.23493	-2.28537	-1.85245	down	Nkain4	AB030182|C030019F02Rik	58237	ENSMUSG00000027574	GO:0005886|GO:0016020|GO:0016021	chr2	180954699	180934772	-	Na+/K+ transporting ATPase interacting 4	2.05521	1.16997	1.52153	0.533946	-0.0392697	-1.99498	0.350346	-0.0381494	0.857221	0.946505	-0.178143	1.31004	1.58224	-0.500103	0.389806	0.6928
74062	-4.14334	#N/A	#N/A	down	Speer8-ps1	4933405L09Rik|SPEER-8|Speer8-ps	74062			chr5	14978541	14945294	+	spermatogenesis associated glutamate (E)-rich protein 8, pseudogene 1	0.293902	2.36095	-0.343016	-0.849231	-0.111902	-2.87942	-0.9073	1.03811	0.80208	0.914527	0.541491	-0.839525	0.770611	-1.28018	0.310962	0.205498
100039239	-4.11178	#N/A	-2.02089	down	Gm2115	C77713	100039239		GO:0003674|GO:0005575|GO:0008150	chr7	84578339	84528954	+	predicted gene 2115	1.30077	1.83788	2.03825	0.416032	0.362123	-1.72055	1.4215	1.62401	2.44638	1.03504	0.89301	0.203871	1.72563	-0.31413	1.83063	0.710641
15129	-4.10266	#N/A	-1.85435	down	Hbb-b1	AA409645|HBB1|Hbbt1|Hbbt2|beta1	15129	ENSMUSG00000073940	GO:0005344|GO:0005833|GO:0010999|GO:0015671|GO:0030097|GO:0048821	chr7	103813923	103812528	-	hemoglobin, beta adult major chain	1.61874	0.677628	2.08798	-0.0162134	-0.305551	-1.40356	1.0354	0.980686	0.241907	2.02488	-0.377081	0.063818	1.46145	-0.575109	0.752664	0.57054
98582	-4.06645	#N/A	-1.92564	down	Khdc1b	AU014713|AU015226|AU024076|AY238603|C85331|C86372|C88118|Khdc1|Khdc1c	98582	ENSMUSG00000085079	GO:0003674|GO:0003723|GO:0005737|GO:0006917|GO:0006919	chr1	21386384	21383556	+	KH domain containing 1B	2.68761	2.22708	2.16168	0.905174	0.482633	-0.382747	1.61007	1.43164	2.02305	2.51762	0.382747	1.33997	2.35879	0.33502	1.68825	1.41345
73844	-4.03299	#N/A	-3.54795	down	Ankrd45	4933409K03Rik	73844	ENSMUSG00000044835	GO:0003674|GO:0005575|GO:0008150	chr1	161170507	161142712	+	ankyrin repeat domain 45	0.805607	0.335661	0.00822401	-0.421075	-2.7779	-1.68708	-0.223958	-0.0649607	-0.00822377	-0.758855	-2.81639	-0.756217	0.383164	-1.62869	-0.0990477	-1.44382
23936	-4.00774	-1.8586	#N/A	down	Lynx1	AI838844|SLURP-2	23936	ENSMUSG00000022594	GO:0005515|GO:0005886|GO:0007271|GO:0008200|GO:0016020|GO:0030550|GO:0031225	chr15	74752979	74747856	-	Ly6/neurotoxin 1	0.993249	2.66936	2.05855	-0.467501	-0.108683	0.288972	0.232585	1.4629	1.34301	1.18934	1.28579	0.95029	1.90705	-0.0957375	1.01283	1.14181
15903	-3.99668	-2.85425	-2.66541	down	Id3	Hlh462|Idb3|bHLHb25	15903	ENSMUSG00000007872	GO:0000122|GO:0003700|GO:0005515|GO:0005634|GO:0005737|GO:0006275|GO:0006351|GO:0007275|GO:0007507|GO:0008134|GO:0019904|GO:0030855|GO:0043065|GO:0043433|GO:0045668|GO:0045892|GO:0046983|GO:0051726	chr4	136145392	136143822	+	inhibitor of DNA binding 3	2.47187	2.12966	2.81229	1.41742	0.280262	-0.280262	1.15184	0.996618	0.726028	1.48649	0.297272	1.38699	2.47127	0.472473	0.958163	1.05692
245827	-3.97628	#N/A	#N/A	down	Fat2	EMI2|Fath2|Gm523|mKIAA0811	245827	ENSMUSG00000055333	GO:0005509|GO:0005634|GO:0005886|GO:0005913|GO:0007155|GO:0007156|GO:0010631|GO:0016020|GO:0016021|GO:0030054	chr11	55312257	55250610	-	FAT tumor suppressor homolog 2 (Drosophila)	0.659034	-0.653917	-0.398524	-0.734813	-2.28289	-3.34996	0.622155	-1.15491	0.746572	0.443982	0.221266	-0.103619	-0.131135	-2.12255	0.0712741	0.18721
11752	-3.97508	-2.92544	-4.3069	down	Anxa8	AI466995|Anx8	11752	ENSMUSG00000021950	GO:0005509|GO:0005544|GO:0005575|GO:0007596|GO:0007599|GO:0046872	chr14	34100568	34085990	+	annexin A8	2.01303	2.6669	2.74408	0.85677	0.192185	0.402104	0.741186	1.40141	0.635441	-0.184868	0.184868	1.10406	2.47467	0.483686	0.926014	0.36802
230579	-3.95773	-6.30398	-2.62203	down	Fam151a	2010309H15Rik	230579	ENSMUSG00000034871	GO:0003674|GO:0005575|GO:0008150|GO:0016020|GO:0016021	chr4	106748292	106733915	+	family with sequence simliarity 151, member A	1.6867	2.37394	3.63727	0.931716	0.227226	0.584954	-2.50127	1.77654	0.453859	0.15948	1.19628	2.17011	2.56597	0.581298	-0.0902896	1.17529
242939	-3.94298	-5.03087	-2.91955	down	Cpz	AV136066	242939	ENSMUSG00000036596	GO:0004180|GO:0004181|GO:0005578|GO:0016485	chr5	35525626	35502218	-	carboxypeptidase Z	1.33431	0.596261	1.75854	-1.16271	-0.447746	-0.638287	-1.50636	-0.0567303	-1.74022	0.0567303	-0.486231	-0.518616	1.22971	-0.74958	-1.1011	-0.316039
268379	-3.93386	#N/A	#N/A	down	Abca13	9830132L24|A930002G16Rik|AI956815	268379	ENSMUSG00000004668	GO:0000166|GO:0005524|GO:0005575|GO:0006810|GO:0008150|GO:0016020|GO:0016021|GO:0016887|GO:0017111	chr11	9684259	9191942	+	ATP-binding cassette, sub-family A (ABC1), member 13	1.91286	2.46164	2.87836	1.4107	-0.552412	0.466732	0.440092	1.95184	2.94953	1.82723	1.86555	2.39239	2.41762	0.441673	1.78049	2.02839
319713	-3.93014	-2.27563	-2.80284	down	Ablim3	AW990719|D930036B08Rik	319713	ENSMUSG00000032735	GO:0003674|GO:0003779|GO:0005575|GO:0005737|GO:0007010|GO:0008270|GO:0045944|GO:0046872	chr18	61911852	61799393	-	actin binding LIM protein family, member 3	1.65709	1.15732	3.30237	-1.17792	1.06401	0.306954	1.94271	0.356898	0.258375	1.20732	-0.37443	0.823221	2.03893	0.0643463	0.852662	0.552038
320360	-3.91738	#N/A	-3.33957	down	Ric3	E130307J04Rik	320360	ENSMUSG00000048330	GO:0005783|GO:0007204|GO:0007271|GO:0016020|GO:0016021|GO:0033130|GO:0043623|GO:0044183	chr7	109083324	109034319	-	resistance to inhibitors of cholinesterase 3 homolog (C. elegans)	0.823535	1.56768	0.753904	-0.51638	-1.86337	-0.384795	0.685527	0.557392	0.0140851	-0.943857	0.346072	-1.47608	1.04837	-0.921515	0.419002	-0.691289
13587	-3.89951	-2.44078	#N/A	down	Ear2	2|EAR-13|EAR-2|ECP|ECP 2|Rnase2	13587	ENSMUSG00000072596	GO:0003674|GO:0003676|GO:0004518|GO:0004519|GO:0004522|GO:0005575|GO:0006935|GO:0016787	chr14	44103531	44102654	+	eosinophil-associated, ribonuclease A family, member 2	0.37177	2.86412	1.33971	-0.449435	-0.14951	-0.71533	0.170568	0.393508	0.14951	1.22943	1.0344	1.82331	1.5252	-0.438092	0.237862	1.36238
67885	-3.89824	-2.24568	-2.78071	down	1500011K16Rik		67885			chr2	127792488	127791377	-	RIKEN cDNA 1500011K16 gene	1.05507	1.34695	0.549297	-0.716118	-1.19609	-1.02494	-0.460973	0.247393	-0.336556	-1.46875	-0.0825717	0.0762868	0.983773	-0.97905	-0.183379	-0.49168
100042555	-3.89436	-2.12487	-2.67684	down	Gm13305	OTTMUSG00000011351	100042555	ENSMUSG00000073876	GO:0003674|GO:0005575|GO:0007566	chr4	42168603	42158842	-	predicted gene 13305	1.98831	3.03375	0.970333	1.05724	-0.952964	0.00394297	0.149878	1.34558	1.23479	0.484168	-0.00394297	1.25057	1.99746	0.0360741	0.910084	0.576931
368204	-3.89118	-2.77623	-2.13529	down	Khdc1a	AU014713|C88118|Ndg1	368204	ENSMUSG00000067750	GO:0003674|GO:0003723|GO:0005575|GO:0005737|GO:0006915|GO:0008150	chr1	21352199	21349677	+	KH domain containing 1A	2.20507	1.99946	2.58588	0.90978	0.340434	-0.340434	1.3132	0.39184	0.665977	1.76722	0.386837	1.35305	2.26347	0.30326	0.79034	1.16904
238455	-3.87754	-2.293	-3.97815	down	Macc1	4732474O15Rik|Gm267	238455	ENSMUSG00000041886	GO:0003674|GO:0005575|GO:0008150	chr12	119466932	119443410	+	metastasis associated in colon cancer 1	3.32369	2.41032	3.20761	2.32942	-0.136188	0.882955	2.52374	1.25483	1.57134	2.26684	0.562292	0.136188	2.98054	1.0254	1.7833	0.988441
100342	-3.87339	-3.07901	-1.96206	down	Fam46b	4732473B16Rik|AU045678|AU046069	100342	ENSMUSG00000046694	GO:0003674|GO:0005575|GO:0008150	chr4	133487940	133480133	+	family with sequence similarity 46, member B	2.45845	1.40483	2.75563	0.372508	0.126998	0.258615	1.24851	0.629997	-0.126998	1.88078	0.685362	1.13566	2.2063	0.252707	0.583835	1.23394
71738	-3.85925	#N/A	-2.77572	down	Mamdc2	1200015L10Rik|AI591564|mamcan	71738	ENSMUSG00000033207	GO:0005539|GO:0005576|GO:0005578|GO:0005614|GO:0005783|GO:0016020|GO:0019800|GO:0031012	chr19	23448322	23302609	-	MAM domain containing 2	1.5595	3.36087	1.94601	0.703103	-0.0796189	0.397933	0.0796189	2.52622	2.03633	1.11516	0.561701	0.770941	2.28879	0.340472	1.54739	0.815934
67092	-3.85708	-1.90442	#N/A	down	Gatm	1810003P21Rik|AI314789|AT	67092	ENSMUSG00000027199	GO:0005737|GO:0005739|GO:0005743|GO:0005758|GO:0006601|GO:0007584|GO:0010033|GO:0015067|GO:0015068|GO:0016020|GO:0016740|GO:0016813|GO:0043434|GO:0046689	chr2	122611277	122594473	-	glycine amidinotransferase (L-arginine:glycine amidinotransferase)	0.994815	2.68699	0.536285	-0.00936985	-1.16657	-0.448506	-0.948759	1.60654	0.772245	1.32499	0.255474	0.721369	1.40603	-0.54148	0.476674	0.767276
546144	-3.85348	-3.11021	-2.45948	down	Wdr72	AW558070|D230040E23	546144	ENSMUSG00000044976	GO:0003674|GO:0005575|GO:0008150	chr9	74283203	74110334	+	WD repeat domain 72	1.56847	0.830086	0.862456	0.2757	-1.68741	-1.16577	-0.296409	-0.588176	-0.765437	0.348786	-1.00522	0.0223708	1.087	-0.859159	-0.550007	-0.211353
13615	-3.83768	#N/A	-2.52665	down	Edn2	VIC	13615	ENSMUSG00000028635	GO:0001516|GO:0001543|GO:0002690|GO:0003100|GO:0005179|GO:0005576|GO:0005615|GO:0007204|GO:0007205|GO:0008217|GO:0008284|GO:0010460|GO:0014824|GO:0014826|GO:0019221|GO:0019229|GO:0019722|GO:0030593|GO:0042116|GO:0042310|GO:0045987|GO:0046887|GO:0046888|GO:0048016|GO:0048246|GO:0050880|GO:0060585	chr4	120167360	120161424	+	endothelin 2	1.68205	2.59767	1.5414	0.776902	0.463417	-1.23991	0.889263	1.2347	2.07134	-1.0765	0.943024	1.94292	1.94037	0.000137393	1.39844	0.603147
101434	-3.83685	-6.24459	-7.66572	down	Ceacam15	AA407838|C430002N04Rik	101434	ENSMUSG00000078795	GO:0003674|GO:0005575|GO:0008150	chr7	16675705	16671331	-	carcinoembryonic antigen-related cell adhesion molecule 15	3.28591	2.22795	2.75941	0.652586	1.16512	0.6358	-0.123323	0.422822	0.0459485	-0.0448432	-0.459725	-0.0374279	2.75776	0.817835	0.115149	-0.180665
22772	-3.83623	#N/A	-9.21458	down	Zic2	HPE5|Ku	22772	ENSMUSG00000061524	GO:0001843|GO:0003677|GO:0005634|GO:0007399|GO:0007417|GO:0030154|GO:0048066	chr14	122480328	122475384	+	zinc finger protein of the cerebellum 2	1.43463	0.928831	1.02133	-1.92967	-0.367942	-0.136675	0.427295	0.53776	0.136675	-0.750878	-1.93127	-3.54482	1.12826	-0.81143	0.367243	-2.07566
59012	-3.83373	-2.40985	-1.86596	down	Moxd1	3230402N08Rik|MNCb-5203	59012	ENSMUSG00000020000	GO:0003824|GO:0004497|GO:0004500|GO:0005507|GO:0005783|GO:0006584|GO:0016020|GO:0016021|GO:0016491|GO:0016715|GO:0046872|GO:0055114	chr10	24302783	24223517	+	monooxygenase, DBH-like 1	0.453221	1.17144	1.26303	-2.05669	-0.237984	-0.633878	-0.711639	0.153031	-0.360529	0.00345707	-0.0198405	0.204317	0.962564	-0.976186	-0.306379	0.0626446
16688	-3.82702	-3.48764	-3.69079	down	Krt6b	BB144589|Krt2-6b|mK6[b]	16688	ENSMUSG00000023041	GO:0002009|GO:0005882|GO:0031424|GO:0045109	chr15	101680289	101676023	-	keratin 6B	2.30609	3.15074	5.79219	-0.00473647	2.36675	3.07835	3.27817	2.56883	-0.00473647	1.98186	-0.00473647	3.62012	3.74968	1.81346	1.94742	1.86575
14728	-3.82144	#N/A	#N/A	down	Lilrb4	CD85K|Gp49b|HM18|ILT3|LIR-5|gp49	14728	ENSMUSG00000062593	GO:0005886|GO:0016020|GO:0016021	chr10	51496611	51490975	+	leukocyte immunoglobulin-like receptor, subfamily B, member 4	0.412352	2.13383	0.738127	-0.489489	-1.08138	-0.947174	1.73545	1.03029	0.955012	2.65672	1.96052	2.78336	1.09477	-0.839347	1.24025	2.46687
100169874	-3.81375	#N/A	#N/A	down	Gm11110	ENSMUSG00000079414	100169874			chr17	57105942	57092023	-	predicted gene 11110	1.18676	1.21785	2.04507	-0.514446	-1.03157	0.202066	1.38729	0.945083	0.167934	0.76679	0.86712	0.461566	1.48323	-0.447983	0.833434	0.698492
56774	-3.80116	-2.387	-2.10828	down	Slc6a14	1110007A17Rik|9030613J17Rik|ATB0plus|CATB0plus	56774	ENSMUSG00000031089	GO:0005275|GO:0005328|GO:0005887|GO:0006810|GO:0006836|GO:0006865|GO:0009636|GO:0015293|GO:0015837|GO:0016020|GO:0016021|GO:0031526|GO:0055085	chrX	21742357	21714900	+	solute carrier family 6 (neurotransmitter transporter), member 14	1.27793	1.22581	1.84965	-0.724141	-0.0525355	-0.649249	0.315638	0.323601	-0.0514431	0.49963	0.574123	0.0514431	1.45113	-0.475308	0.195932	0.375065
18155	-3.79116	-2.44368	#N/A	down	Pnoc	N/OFQ|N23K|Npnc1|OFQ/N	18155	ENSMUSG00000045731	GO:0001515|GO:0005576|GO:0007218|GO:0007268	chr14	65425472	65400673	-	prepronociceptin	1.99913	2.49328	1.88618	-0.985091	1.44928	0.146493	0.0397325	0.992296	1.4794	2.26926	0.896219	2.20708	2.1262	0.20356	0.837143	1.79085
236899	-3.79021	-2.65188	-3.08785	down	Pcyt1b	AW045697|CTTbeta	236899	ENSMUSG00000035246	GO:0001541|GO:0003824|GO:0004105|GO:0005783|GO:0007283|GO:0008654|GO:0009058|GO:0016740|GO:0016779	chrX	93749948	93654863	+	phosphate cytidylyltransferase 1, choline, beta isoform	1.51727	0.360504	1.27791	-0.562851	-0.683503	-1.3648	-0.230974	-0.770535	-0.0638614	0.50817	-1.1005	-1.13179	1.05189	-0.870385	-0.355123	-0.574707
11656	-3.7821	-2.17792	-2.23335	down	Alas2	ALAS|ALAS-E|ALASE|Alas-2	11656	ENSMUSG00000025270	GO:0001666|GO:0003824|GO:0003870|GO:0005739|GO:0005743|GO:0005759|GO:0006778|GO:0006783|GO:0006879|GO:0008152|GO:0009058|GO:0016594|GO:0016740|GO:0016746|GO:0030170|GO:0030218|GO:0033014|GO:0042541|GO:0050662	chrX	150570622	150547417	+	aminolevulinic acid synthase 2, erythroid	1.13082	-0.0521755	1.33801	-0.673579	-0.845315	-1.82201	0.0149479	-0.353148	-0.613997	0.428409	-1.30675	-0.182645	0.80555	-1.11364	-0.317399	-0.353663
106565	-3.75357	#N/A	-2.2927	down	Dlk2	AI413481|Egfl9	106565	ENSMUSG00000047428	GO:0005509|GO:0005575|GO:0016020|GO:0016021|GO:0042803|GO:0045598|GO:0045746|GO:0046982	chr17	46303271	46297421	+	delta-like 2 homolog (Drosophila)	2.04354	1.06876	0.991582	0.485367	-1.06271	-1.04356	0.842336	1.06528	0.229787	0.664163	1.05394	-1.20537	1.36796	-0.5403	0.712466	0.170911
192190	-3.74344	-2.71624	#N/A	down	Pkhd1l1	AB055648|PKHDL1	192190	ENSMUSG00000038725	GO:0003674|GO:0005575|GO:0008150|GO:0016020|GO:0016021	chr15	44597135	44457553	+	polycystic kidney and hepatic disease 1-like 1	-1.09415	0.487471	-1.04821	-1.72271	-3.30053	-2.34475	-3.78078	-1.71148	-0.487471	-1.29759	-0.867229	-1.09691	-0.551629	-2.456	-1.99324	-1.08724
78977	-3.74337	-3.9559	-4.18218	down	Popdc3	AA682104|Pop3	78977	ENSMUSG00000019848	GO:0016020|GO:0016021	chr10	45318450	45289305	+	popeye domain containing 3	2.86151	1.70696	3.35287	0.735015	0.62002	0.853288	1.04128	0.346171	0.581862	1.72857	-0.155431	0.155431	2.64045	0.736108	0.656438	0.576189
74376	-3.72876	#N/A	-2.16893	down	Myo18b	4932408L24Rik|4933411E19Rik|Gm448	74376	ENSMUSG00000072720	GO:0000166|GO:0001570|GO:0001701|GO:0003674|GO:0005524|GO:0005634|GO:0005737|GO:0016459|GO:0016461|GO:0030018|GO:0031941|GO:0048739	chr5	112896362	112688876	-	myosin XVIIIb	1.56786	2.92332	1.27432	0.514399	-1.05397	0.608983	-0.269112	2.14083	1.50042	0.641056	0.177546	1.59594	1.92183	0.0231368	1.12405	0.804848
72891	-3.72416	#N/A	#N/A	down	Xlr4c	2900036K24Rik	72891	ENSMUSG00000031362	GO:0003674|GO:0005575|GO:0008150	chrX	73243130	73234076	-	X-linked lymphocyte-regulated 4C	0.235643	0.0597205	0.652211	-2.09942	-1.17362	-1.47013	0.367938	-0.754698	-0.103553	-0.280461	0.0715275	0.778332	0.315858	-1.58106	-0.163438	0.189799
75514	-3.72266	#N/A	-4.84423	down	1700013H16Rik	Xlr6	75514	ENSMUSG00000054727	GO:0003674|GO:0005575|GO:0008150	chrX	53757831	53742901	-	RIKEN cDNA 1700013H16 gene	3.22737	1.34505	-1.57339	0.456802	-1.57339	-1.57339	1.56866	-0.201223	0.201222	-0.693138	-1.57339	-1.56324	0.999679	-0.896657	0.522886	-1.27659
433766	-3.71124	#N/A	-3.71897	down	Trim63	MuRF1|RF1|Rnf28	433766	ENSMUSG00000028834	GO:0004842|GO:0005515|GO:0005737|GO:0006936|GO:0016567|GO:0031432|GO:0043161|GO:0043292|GO:0046872	chr4	134329629	134315120	+	tripartite motif-containing 63	1.73524	2.74942	1.58514	0.665719	-0.297391	0.0257745	0.60765	1.97079	1.86957	-0.219119	-0.0257742	0.629986	2.02327	0.131367	1.48267	0.128364
20666	-3.70485	-2.86711	-6.03961	down	Sox11	1110038H03Rik|6230403H02Rik|AI836553|end1	20666	ENSMUSG00000063632	GO:0000122|GO:0000976|GO:0000979|GO:0001071|GO:0001077|GO:0001105|GO:0001158|GO:0001501|GO:0001841|GO:0002089|GO:0003151|GO:0003211|GO:0003357|GO:0003677|GO:0003700|GO:0003705|GO:0005634|GO:0005737|GO:0006351|GO:0006355|GO:0006412|GO:0007275|GO:0007399|GO:0008135|GO:0008284|GO:0010628|GO:0010629|GO:0014009|GO:0014032|GO:0021510|GO:0021782|GO:0030154|GO:0030513|GO:0035332|GO:0045666|GO:0045669|GO:…	chr12	27342718	27334268	-	SRY-box containing gene 11	2.9937	2.95011	2.47411	1.31357	0.537415	0.898686	1.3233	1.48489	1.05094	0.301191	-0.301191	0.634559	2.80598	0.916558	1.28638	0.21152
22420	-3.68114	#N/A	#N/A	down	Wnt6	AA409270|Wnt-6	22420	ENSMUSG00000033227	GO:0000122|GO:0001658|GO:0001664|GO:0005102|GO:0005515|GO:0005576|GO:0005578|GO:0005615|GO:0005886|GO:0007165|GO:0007267|GO:0007275|GO:0009798|GO:0009887|GO:0009952|GO:0009986|GO:0010628|GO:0016055|GO:0031012|GO:0042475|GO:0045893|GO:0060070|GO:0060684|GO:0070172|GO:0072079|GO:0072080	chr1	74785319	74771892	+	wingless-related MMTV integration site 6	0.842553	1.50845	0.220135	-2.60801	-0.664228	0.202912	0.195959	0.520337	0.659974	-0.0411077	0.43479	0.0411079	0.857044	-1.02311	0.458756	0.14493
667931	-3.65577	#N/A	-2.68357	down	Gm8883	EG667931|Gm554	667931			chr1	71891204	71888112	+	predicted gene 8883	1.52832	2.4912	2.22913	1.48354	-0.179054	-0.666371	2.17416	2.24291	1.85289	0.199891	1.33768	0.438615	2.08288	0.212706	2.08999	0.658727
16970	-3.65226	-2.4008	#N/A	down	Lrmp	AI553456|D6Int3|D6Int4|D6Int5|D6Int7|D6Int8|Jaw1	16970	ENSMUSG00000030263		chr6	145174928	145121739	+	lymphoid-restricted membrane protein	0.524728	0.924933	0.535645	-0.0646529	-1.95655	-1.59987	-0.00591135	-1.07737	-0.721964	0.00591111	-0.00973249	1.38916	0.661768	-1.20702	-0.60175	0.461778
56747	-3.65037	#N/A	-1.81304	down	Sez6l	AI843918|AIG1|AW539724|Acig1|BSRP-B|mKIAA0927	56747	ENSMUSG00000058153	GO:0003674|GO:0005575|GO:0005783|GO:0005886|GO:0008150|GO:0016020|GO:0016021	chr5	112577198	112419151	-	seizure related 6 homolog like	0.835186	2.38426	-0.0377951	-0.458974	-1.24409	-0.719415	-0.824472	1.33896	0.803946	0.595993	-0.318437	0.328865	1.06055	-0.807491	0.43948	0.20214
27260	-3.63345	#N/A	-2.46913	down	Plek2		27260	ENSMUSG00000021118	GO:0005543|GO:0005737|GO:0005856|GO:0005886|GO:0016020|GO:0035556|GO:0042995	chr12	78906938	78888697	-	pleckstrin 2	-0.29079	0.474015	0.134039	-1.80185	-2.43127	-1.03363	-0.00127506	-0.744785	-0.83042	-1.60409	-1.74104	-0.249622	0.105755	-1.75559	-0.525493	-1.19825
69253	-3.62119	-2.24982	#N/A	down	Hspb2	27kDa|2810021G24Rik|HSP27|MKBP	69253	ENSMUSG00000038086	GO:0005634|GO:0005737|GO:0006950|GO:0007525|GO:0009408	chr9	50752354	50751072	-	heat shock protein 2	1.78806	0.535269	2.48341	-0.157664	1.5418	-2.14679	-0.0751348	0.726341	0.646104	0.661803	0.705779	0.931102	1.60225	-0.254219	0.432437	0.766228
230979	-3.60439	-2.01268	-2.646	down	Tnfrsf14	Atar|HveA|Hvem|Tnfrs14	230979	ENSMUSG00000042333	GO:0005515|GO:0009897|GO:0031625|GO:0046642|GO:0050731	chr4	154928077	154922210	-	tumor necrosis factor receptor superfamily, member 14 (herpesvirus entry mediator)	-1.18373	0.488836	0.278217	-0.391954	-4.12258	-1.4514	-1.35366	-1.40678	-0.683593	-2.1886	-1.28663	-1.15288	-0.138891	-1.98865	-1.14801	-1.5427
53318	-3.58308	-1.91925	-2.59201	down	Pdlim3	AI463105|ALP|Actn2lp	53318	ENSMUSG00000031636	GO:0005737|GO:0007015|GO:0007507|GO:0007519|GO:0008092|GO:0008270|GO:0008307|GO:0015629|GO:0030018|GO:0042805|GO:0046872	chr8	45919546	45885485	+	PDZ and LIM domain 3	1.29011	1.8803	2.25062	0.548513	0.957372	-1.60845	0.673968	0.5935	1.33193	0.397276	0.449402	0.452141	1.80701	-0.0341873	0.866467	0.432939
64292	-3.5826	#N/A	#N/A	down	Ptges	2410099E23Rik|D2Ertd369e|Pges|mPGES|mPGES-1	64292	ENSMUSG00000050737	GO:0001516|GO:0004667|GO:0005634|GO:0005641|GO:0005737|GO:0006633|GO:0006693|GO:0008152|GO:0008285|GO:0008610|GO:0016020|GO:0016021|GO:0016853|GO:0043231|GO:0043295|GO:0048471|GO:0050220	chr2	30903297	30889471	-	prostaglandin E synthase	1.31699	1.1649	1.64627	-0.0513706	-1.00021	-0.343292	0.372303	0.933728	0.714027	1.43742	0.360346	0.709576	1.37605	-0.464956	0.673353	0.835782
20617	-3.5822	-2.24364	-1.86501	down	Snca	NACP|alphaSYN	20617	ENSMUSG00000025889	GO:0000287|GO:0001774|GO:0001921|GO:0001933|GO:0001956|GO:0001963|GO:0005507|GO:0005509|GO:0005543|GO:0005634|GO:0005640|GO:0005737|GO:0005739|GO:0005791|GO:0005794|GO:0005829|GO:0005840|GO:0005856|GO:0005886|GO:0005938|GO:0006631|GO:0006638|GO:0006644|GO:0006919|GO:0007006|GO:0007268|GO:0008017|GO:0008021|GO:0008198|GO:0008270|GO:0008344|GO:0010040|GO:0010517|GO:0010642|GO:0014048|GO:0014059|GO:…	chr6	60829855	60731573	-	synuclein, alpha	1.5954	0.271445	1.27452	-0.369355	-0.466773	-1.54504	0.0681691	-0.129065	-0.295261	0.901751	-1.21771	0.759775	1.04712	-0.793724	-0.118719	0.147939
76815	-3.57347	-1.83265	-1.85642	down	Calcoco2	2410154J16Rik|C77254|Ndp52|Ndp52l1	76815	ENSMUSG00000006056	GO:0005634|GO:0005737|GO:0005794|GO:0005856|GO:0016605|GO:0034341|GO:0042803|GO:0043231|GO:0048471	chr11	96111962	96098916	-	calcium binding and coiled-coil domain 2	0.759864	0.387918	1.44366	-1.53123	-0.819914	-0.569396	0.199199	-0.280984	0.0514407	0.903062	-1.09744	0.10824	0.863815	-0.973513	-0.0101148	-0.0287118
69539	-3.52904	-3.91387	-8.31608	down	Trnp1	2300002D11Rik|Trnp	69539	ENSMUSG00000056596	GO:0003674|GO:0005575|GO:0005634|GO:0007049|GO:0008150	chr4	133498550	133491100	-	TMF1-regulated nuclear protein 1	2.27084	2.14058	2.76681	1.90215	-0.761404	0.579668	0.281678	1.04465	-0.0538733	-0.84189	-1.82848	0.680898	2.39275	0.57347	0.424151	-0.663158
226105	-3.52887	#N/A	#N/A	down	Cyp2c70		226105	ENSMUSG00000060613	GO:0004497|GO:0005506|GO:0005575|GO:0005783|GO:0009055|GO:0016020|GO:0016491|GO:0016705|GO:0020037|GO:0043231|GO:0046872|GO:0055114|GO:0070330	chr19	40187286	40153361	-	cytochrome P450, family 2, subfamily c, polypeptide 70	1.6863	1.38605	3.4815	1.05774	0.509671	-0.471186	1.41471	2.01616	1.2172	2.92095	0.471186	0.951972	2.18462	0.36541	1.54936	1.44804
76507	-3.50066	-2.74499	-3.41551	down	Abp1	1600012D06Rik|DAO	76507	ENSMUSG00000029811	GO:0004872|GO:0005261|GO:0005507|GO:0005509|GO:0005615|GO:0005886|GO:0005923|GO:0008131|GO:0008144|GO:0008201|GO:0008270|GO:0015898|GO:0016491|GO:0032403|GO:0035874|GO:0042493|GO:0042803|GO:0046677|GO:0046872|GO:0048038|GO:0052597|GO:0055114|GO:0071280|GO:0071420|GO:0097185	chr6	48909187	48895255	+	amiloride binding protein 1 (amine oxidase, copper-containing)	1.91184	1.91252	1.30822	0.50953	-0.580576	-0.219254	-0.52151	1.0417	0.241981	0.432739	-0.696735	0.080266	1.71086	-0.0967669	0.254058	-0.0612435
70405	-3.49817	-2.27042	-2.11717	down	Calml3	2310068O22Rik|AI326174	70405	ENSMUSG00000063130	GO:0005509|GO:0005575|GO:0008150	chr13	3804318	3802893	-	calmodulin-like 3	1.35167	1.21904	0.551253	-1.27689	0.262501	-1.28345	0.250004	-0.559478	-0.117432	-0.905449	0.941276	-0.160269	1.04066	-0.765945	-0.142302	-0.0414805
67971	-3.48659	-2.77303	-3.82032	down	Tppp3	2700055K07Rik|CGI-38|Ceacam9|mmCGM8	67971	ENSMUSG00000014846	GO:0001578|GO:0005509|GO:0005575|GO:0005737|GO:0005856|GO:0005874|GO:0015631	chr8	105471422	105467492	-	tubulin polymerization-promoting protein family member 3	1.89861	2.35726	2.37881	0.255422	0.480111	0.493695	0.811579	0.917673	0.491036	0.438929	-0.255422	0.65008	2.21156	0.409743	0.740096	0.277862
18667	-3.48334	#N/A	#N/A	down	Pgr	9930019P03Rik|BB114106|ENSMUSG00000074510|NR3C3|PR|PR-A|PR-B	18667	ENSMUSG00000031870	GO:0001542|GO:0002070|GO:0003677|GO:0003707|GO:0004879|GO:0005102|GO:0005496|GO:0005634|GO:0005737|GO:0005829|GO:0006351|GO:0006355|GO:0019899|GO:0030522|GO:0030879|GO:0042562|GO:0043005|GO:0043231|GO:0043401|GO:0045893|GO:0046872|GO:0050678|GO:0050847|GO:0060748	chr9	8968611	8899833	+	progesterone receptor	0.999373	2.74777	0.852403	0.291229	-0.876684	-0.216417	-0.35145	1.77008	1.90795	1.3843	1.19222	0.464568	1.53318	-0.267291	1.10886	1.0137
12563	-3.4806	#N/A	#N/A	down	Cdh6	K-cadherin|cad6|cadherin-6	12563	ENSMUSG00000039385	GO:0005509|GO:0005634|GO:0005737|GO:0005886|GO:0007155|GO:0007156|GO:0016020|GO:0016021	chr15	13173639	13034200	-	cadherin 6	0.420595	1.71111	1.146	-0.327126	-0.119434	-1.67375	0.101176	0.324573	0.483952	-0.818182	0.0452437	1.63769	1.09257	-0.70677	0.303233	0.288251
66809	-3.47821	-1.86238	-2.41982	down	Krt20	9030623C06Rik|CK20|K20|KRT21	66809	ENSMUSG00000035775	GO:0005198|GO:0005515|GO:0005737|GO:0005794|GO:0005882|GO:0006915|GO:0033554|GO:0045109|GO:0050708	chr11	99438153	99428403	-	keratin 20	1.02503	2.65273	1.74348	-0.0758014	0.11018	-0.00818062	0.920889	1.41699	0.391917	-0.207346	-0.0498672	1.85374	1.80708	0.00873264	0.909932	0.532176
13505	-3.47672	#N/A	#N/A	down	Dsc1	Dsc1a|Dsc1b	13505	ENSMUSG00000044322	GO:0005509|GO:0005515|GO:0005886|GO:0007155|GO:0007156|GO:0016020|GO:0016021|GO:0030054|GO:0030057	chr18	20114773	20084703	-	desmocollin 1	-0.490116	1.35454	3.04988	-1.34151	-1.34151	1.20414	1.21557	-0.468378	0.779681	0.243571	1.68708	0.16787	1.30477	-0.492959	0.508958	0.699508
12365	-3.4649	-2.08224	#N/A	down	Casp14	MICE|mini-ICE	12365	ENSMUSG00000005355	GO:0004197|GO:0005634|GO:0005737|GO:0006508|GO:0006915|GO:0006917|GO:0008152|GO:0008233|GO:0008234|GO:0016787|GO:0030154|GO:0045095	chr10	78718293	78711995	-	caspase 14	1.48984	0.941995	2.32117	-0.433516	0.53538	-0.727303	0.65336	0.182617	0.742621	1.08531	0.625726	0.617877	1.58433	-0.20848	0.5262	0.776303
330267	-3.45088	-2.20851	-2.08816	down	Thsd7a	Gm837	330267	ENSMUSG00000032625	GO:0003674|GO:0005575|GO:0008150|GO:0016020|GO:0016021	chr6	12749253	12311608	-	thrombospondin, type I, domain containing 7A	1.65784	2.87758	1.64112	0.89117	-0.440039	0.364511	-0.0620718	1.36931	1.44007	1.0787	1.05264	0.85849	2.05884	0.27188	0.915769	0.99661
117147	-3.4507	-1.93629	-6.66027	down	Acsm1	Acas3|Bucs1|Macs	117147	ENSMUSG00000033533	GO:0000166|GO:0003824|GO:0003996|GO:0005524|GO:0005525|GO:0005739|GO:0005759|GO:0006629|GO:0006631|GO:0006633|GO:0008152|GO:0015645|GO:0016874|GO:0046872|GO:0047760	chr7	119662515	119617828	+	acyl-CoA synthetase medium-chain family member 1	2.21418	3.34457	2.52567	1.6155	-0.90889	2.01714	1.45558	2.7906	0.978346	-1.17175	0.859979	0.189457	2.69481	0.907917	1.74151	-0.0407726
26424	-3.4229	-3.15634	-2.62257	down	Nr5a2	AU020803|D1Ertd308e|Ftf|LRH-1	26424	ENSMUSG00000026398	GO:0003677|GO:0003690|GO:0003700|GO:0003707|GO:0004879|GO:0005543|GO:0005634|GO:0005737|GO:0006351|GO:0006355|GO:0008206|GO:0008270|GO:0008289|GO:0030522|GO:0042127|GO:0042632|GO:0043401|GO:0043565|GO:0044212|GO:0045070|GO:0045893|GO:0045944|GO:0046872	chr1	136960448	136843584	-	nuclear receptor subfamily 5, group A, member 2	1.15847	1.07014	1.71351	-0.442156	-0.25456	-0.686826	-0.127153	0.00615025	-0.911639	-1.19867	0.733216	0.234623	1.31404	-0.461181	-0.344214	-0.0769443
14051	-3.42164	-1.82645	-2.3126	down	Eya4	B130023L16Rik	14051	ENSMUSG00000010461	GO:0003674|GO:0004721|GO:0004725|GO:0005575|GO:0005634|GO:0005737|GO:0006281|GO:0006351|GO:0006355|GO:0006974|GO:0007275|GO:0007605|GO:0016568|GO:0016787|GO:0042474|GO:0046872	chr10	23349903	23104168	-	eyes absent 4 homolog (Drosophila)	1.64211	2.05074	1.95421	0.274971	0.323005	-0.274971	0.537617	1.29945	1.20285	0.66027	0.546667	0.811582	1.88235	0.107668	1.01331	0.67284
20135	-3.41438	#N/A	-1.90237	down	Rrm2	AA407299|R2	20135	ENSMUSG00000020649	GO:0004748|GO:0005515|GO:0005635|GO:0005737|GO:0005971|GO:0006260|GO:0008284|GO:0009186|GO:0009262|GO:0009263|GO:0016491|GO:0046872|GO:0046914|GO:0051259|GO:0051290|GO:0055114	chr12	24714146	24708254	+	ribonucleotide reductase M2	-0.455826	0.455826	-0.652119	-1.56642	-2.6757	-1.72488	-1.40158	-0.512334	-1.01273	-1.02203	-1.33468	-1.0788	-0.217373	-1.989	-0.975549	-1.14517
15395	-3.41356	#N/A	-1.9965	down	Hoxa10	Hox-1.8|Hoxa-10	15395	ENSMUSG00000000938	GO:0001501|GO:0003677|GO:0003700|GO:0005634|GO:0005667|GO:0006351|GO:0006355|GO:0007275|GO:0009952|GO:0009954|GO:0030326|GO:0043565	chr6	52240854	52231197	-	homeobox A10	0.730852	2.48158	0.992662	0.0181904	-0.66419	-0.462748	-0.734927	1.81791	1.46735	1.07983	-0.0181904	0.151028	1.4017	-0.369582	0.850111	0.404222
19144	-3.3987	#N/A	#N/A	down	Klk6	AI849898|BSP|Bssp|Klk29|MSP|Prss18|Prss9|neurosin	19144	ENSMUSG00000050063	GO:0004252|GO:0005576|GO:0005737|GO:0006508|GO:0008233|GO:0008236|GO:0010975|GO:0016787|GO:0045745	chr7	43832027	43824544	+	kallikrein related-peptidase 6	1.41725	-0.32963	0.789127	-0.663405	-0.333776	-2.42102	1.33208	1.35767	1.188	0.479348	1.4426	-0.582827	0.625583	-1.1394	1.29258	0.446372
20390	-3.39717	#N/A	-2.07531	down	Sftpd	AI573415|SP-D|Sftp4	20390	ENSMUSG00000021795	GO:0001530|GO:0005576|GO:0005578|GO:0005581|GO:0005615|GO:0005771|GO:0005791|GO:0007585|GO:0008228|GO:0030246|GO:0031410|GO:0032703|GO:0042130|GO:0042802|GO:0043129|GO:0048029|GO:0048286|GO:0050765|GO:0050766|GO:0050828|GO:0051635	chr14	41185198	41172212	-	surfactant associated protein D	0.673856	2.55503	2.82216	0.0261874	-1.25885	1.99072	1.34663	1.5916	1.00582	-0.0174093	1.72503	1.18345	2.01702	0.252685	1.31468	0.963691
76263	-3.39681	-1.9892	-2.00591	down	Gstk1	0610025I19Rik|AW260476|DsbA-L	76263	ENSMUSG00000029864	GO:0004364|GO:0004602|GO:0005102|GO:0005622|GO:0005739|GO:0005743|GO:0005759|GO:0005777|GO:0006749|GO:0008152|GO:0015035|GO:0016740|GO:0043231|GO:0055114	chr6	42250441	42245935	+	glutathione S-transferase kappa 1	1.07514	1.44477	0.979874	-1.25049	-0.411539	-0.130715	0.0188532	0.0676675	0.436712	-0.14505	0.26074	0.371321	1.1666	-0.597583	0.174411	0.162337
269855	-3.38681	#N/A	#N/A	down	Ssc5d	A430110N23Rik|S5D-SRCRB	269855	ENSMUSG00000035279	GO:0005044|GO:0005576|GO:0008150|GO:0016020	chr7	4944797	4925844	+	scavenger receptor cysteine rich domain containing (5 domains)	-0.0461047	2.37484	1.02701	-0.282347	-1.83042	0.188724	0.0746214	2.14556	2.00134	0.896449	1.13109	1.55304	1.11858	-0.641348	1.40717	1.19353
170828	-3.3837	-1.98076	#N/A	down	Vgll1	Tondu	170828	ENSMUSG00000031131	GO:0003674|GO:0005575|GO:0005634|GO:0006351|GO:0006355|GO:0008150	chrX	57105446	57088106	+	vestigial like 1 homolog (Drosophila)	-0.00904942	-0.469783	0.106934	-1.76892	-2.25833	-1.62045	-1.23749	-1.34299	-0.749571	-0.335722	-1.07011	0.149683	-0.123966	-1.88257	-1.11002	-0.418716
100503605	-3.37019	#N/A	-1.93344	down	Beta-s	Hbbt1|Hbbt2	100503605	ENSMUSG00000052305		chr7	103827928	103826523	-	hemoglobin subunit beta-1-like	1.85185	0.644091	2.15983	0.453684	-0.0107355	-1.04566	1.02567	0.943072	0.199663	1.72674	-0.430079	0.5056	1.55192	-0.200903	0.722803	0.600753
20348	-3.36389	-2.96407	-3.86778	down	Sema3c	1110036B02Rik|SemE|Semae	20348	ENSMUSG00000028780	GO:0001755|GO:0001974|GO:0004872|GO:0005576|GO:0005615|GO:0007275|GO:0007399|GO:0007411|GO:0007507|GO:0009791|GO:0016020|GO:0030154|GO:0030215|GO:0060666	chr5	17730267	17574816	+	sema domain, immunoglobulin domain (Ig), short basic domain, secreted, (semaphorin) 3C	1.81244	1.71964	2.67691	0.577097	0.242018	0.139483	0.468987	0.352925	0.684348	0.0513482	0.354475	-0.0513477	2.06966	0.319533	0.502087	0.118158
68666	-3.36376	-3.07311	#N/A	down	Svop	1110030H18Rik|AI415691|msvop	68666	ENSMUSG00000042078	GO:0006810|GO:0008021|GO:0015075|GO:0016020|GO:0016021|GO:0022857|GO:0030054|GO:0031410|GO:0034220|GO:0045202|GO:0055085	chr5	114091380	114026913	-	SV2 related protein	2.11495	2.14945	2.14181	-0.101373	1.25745	-9.4533e-05	0.840558	1.0635	-0.356952	3.37601	1.89703	1.8274	2.1354	0.385326	0.515701	2.36681
12903	-3.36375	-3.61105	-2.70515	down	Crabp1	AI326249|Crabp-1|CrabpI|Rbp-5	12903	ENSMUSG00000032291	GO:0001972|GO:0005215|GO:0005501|GO:0005737|GO:0005829|GO:0006810|GO:0008289|GO:0016918|GO:0019841	chr9	54773109	54764808	+	cellular retinoic acid binding protein I	1.99714	3.30164	2.37729	2.42585	-0.00957155	0.00957155	-2.66161	3.05934	1.72108	0.909941	0.5188	1.9402	2.55869	0.808617	0.706271	1.12298
170761	-3.35595	-1.90789	-2.17218	down	Pdzd3	NaPi-Cap2|Pdzk2	170761	ENSMUSG00000032105	GO:0005515|GO:0005737|GO:0005768|GO:0005903|GO:0008022|GO:0016020|GO:0030251|GO:0031283|GO:0035003|GO:0045177	chr9	44251464	44247312	-	PDZ domain containing 3	-0.0100708	-0.294912	-0.4606	-1.72525	-1.10172	-3.17877	-1.53683	-0.119275	-1.90542	-2.2784	0.0365315	-1.88114	-0.255194	-2.00191	-1.18717	-1.37434
15122	-3.33722	-2.15619	-2.08091	down	Hba-a1	Hba|Hba1|Hbat1	15122	ENSMUSG00000069919	GO:0001701|GO:0048821	chr11	32284486	32283672	+	hemoglobin alpha, adult chain 1	1.84881	0.492107	1.92481	0.12518	-0.137421	-0.937972	0.595233	0.339368	0.00566864	1.32779	-0.86109	0.627391	1.42191	-0.316737	0.313423	0.364697
21784	-3.3324	-3.25385	-2.07791	down	Tff1	Bcei|PS2	21784	ENSMUSG00000024032	GO:0005515|GO:0005615|GO:0005737|GO:0008285|GO:0009611|GO:0030154|GO:0032355	chr17	31165053	31161396	-	trefoil factor 1	1.62294	2.72423	1.85782	0.54441	0.245949	0.204945	0.374636	0.827167	-0.103259	1.22396	0.103258	1.71237	2.06833	0.331768	0.366181	1.01319
16012	-3.32216	-2.7876	-2.90118	down	Igfbp6	IGFBP-6	16012	ENSMUSG00000023046	GO:0005615|GO:0005737|GO:0005794|GO:0031994|GO:0031995	chr15	102149512	102144186	+	insulin-like growth factor binding protein 6	2.23451	1.83034	2.37506	0.82529	0.110859	0.307396	0.251967	0.784983	0.965888	0.482488	-0.11086	1.45836	2.14664	0.414515	0.667613	0.609996
73693	-3.31428	-2.16402	-2.65409	down	Dppa4	2410091M23Rik|C76608|ECAT15-1	73693	ENSMUSG00000058550	GO:0005634|GO:0006351|GO:0006355|GO:0007275|GO:0060484	chr16	48294292	48283735	+	developmental pluripotency associated 4	0.543757	0.101349	1.59512	0.535026	-1.75001	-1.73087	0.324954	-0.72578	-0.70009	-0.245537	-1.7885	0.0496109	0.746742	-0.981952	-0.366972	-0.661475
14745	-3.29413	-2.29912	-1.99408	down	Lpar1	5031439C20|AI326300|Edg2|Gpcr26|Kdt2|lpA1|vzg-1	14745	ENSMUSG00000038668	GO:0000187|GO:0001965|GO:0004871|GO:0004930|GO:0005543|GO:0005737|GO:0005886|GO:0007165|GO:0007186|GO:0009986|GO:0010942|GO:0010977|GO:0016020|GO:0016021|GO:0030165|GO:0032060|GO:0035025|GO:0043065|GO:0043197|GO:0043198|GO:0043410|GO:0051482|GO:0060999|GO:0070915|GO:0071673	chr4	58553491	58435252	-	lysophosphatidic acid receptor 1	0.851041	1.19743	1.08803	-0.418811	-0.682971	-0.921414	-0.477359	0.105918	-0.0953112	0.149334	0.0931654	-0.0931654	1.0455	-0.674399	-0.155584	0.049778
278097	-3.281	-1.95618	-2.35557	down	Armcx6	AW060994	278097	ENSMUSG00000050394	GO:0003674|GO:0005575|GO:0008150|GO:0016020|GO:0016021	chrX	134751419	134748455	-	armadillo repeat containing, X-linked 6	0.897331	-0.903277	1.22986	0.0158262	-1.68425	-2.25007	0.434747	-1.46316	-0.651798	-0.349699	0.277265	-2.41187	0.407972	-1.30616	-0.56007	-0.828102
233744	-3.28043	#N/A	#N/A	down	Spon1	AI666765|AW455831|BC020531|D330035F22Rik|FSP	233744	ENSMUSG00000038156	GO:0005576|GO:0005578|GO:0005615|GO:0007155	chr7	114043375	113765998	+	spondin 1, (f-spondin) extracellular matrix protein	0.754132	2.48847	0.479932	-0.633868	-0.59216	-0.193091	-0.346697	1.64219	0.467747	0.65813	0.439295	0.420174	1.24085	-0.47304	0.587745	0.505866
18775	-3.27653	#N/A	-5.08967	down	Prl3d1	AI325057|Csh1|PL-I|PL-I-alpha|PL-Ia|Pl-1|Pl1|mPL-I	18775	ENSMUSG00000057170	GO:0005179|GO:0005576|GO:0005615	chr13	27100260	27094189	+	prolactin family 3, subfamily d, member 1	-0.789316	0.138696	-0.138695	-2.07885	-1.75773	-2.08925	-0.695012	-1.52715	-0.844251	-2.36479	-2.24021	-3.22702	-0.263105	-1.97527	-1.02214	-2.61068
239853	-3.27464	-5.39789	-5.36948	down	Gpr128	9130020O16Rik	239853	ENSMUSG00000022755	GO:0003674|GO:0004871|GO:0004888|GO:0004930|GO:0005886|GO:0007165|GO:0007166|GO:0007186|GO:0007218|GO:0008150|GO:0016020|GO:0016021	chr16	56795858	56724609	-	G protein-coupled receptor 128	1.54213	1.34869	2.18758	-0.055604	-0.000428915	0.000428915	-0.488497	-0.343556	-1.38674	-0.0344307	-0.0757196	-2.08579	1.6928	-0.0185347	-0.739596	-0.731981
67573	-3.27382	-2.28152	-3.35567	down	Loxl4	4833426I20Rik|Loxc	67573	ENSMUSG00000025185	GO:0004720|GO:0005044|GO:0005507|GO:0005576|GO:0016020|GO:0016491|GO:0016641|GO:0046872|GO:0055114	chr19	42612806	42592279	-	lysyl oxidase-like 4	1.21987	0.859541	1.54051	-0.248777	-0.0144615	-1.24977	-0.22565	0.315999	-0.0404134	-0.251541	-0.910063	-0.458282	1.20664	-0.504336	0.0166453	-0.539962
269328	-3.27304	#N/A	#N/A	down	Muc15	4732460E09|D730046L02Rik	269328	ENSMUSG00000050808	GO:0003674|GO:0008150|GO:0016020|GO:0016021	chr2	110737963	110721608	+	mucin 15	0.669747	-0.0290656	0.0290656	-2.23361	-0.903935	-1.32461	0.363035	-1.02172	-1.08093	-0.181982	-0.779053	-0.761069	0.223249	-1.48738	-0.579871	-0.574035
29818	-3.27215	#N/A	#N/A	down	Hspb7	27kDa|Hsp25-2|cvHsp	29818	ENSMUSG00000006221	GO:0005634|GO:0005737|GO:0005739|GO:0005856|GO:0006950|GO:0009408	chr4	141425310	141420779	+	heat shock protein family, member 7 (cardiovascular)	1.72601	2.96952	1.33582	0.900618	-0.269988	0.269988	0.754237	1.89703	1.40399	1.53405	1.08866	1.37987	2.01045	0.300206	1.35175	1.33419
233424	-3.26704	#N/A	-2.40921	down	Tmc3	9030203A06	233424	ENSMUSG00000038540	GO:0003674|GO:0005575|GO:0008150|GO:0016020|GO:0016021	chr7	83623709	83584931	+	transmembrane channel-like gene family 3	1.20749	2.17577	1.93618	0.765005	-0.693787	0.12427	1.39013	2.12016	0.892927	0.914537	0.889794	-0.290567	1.77315	0.0651629	1.46774	0.504588
268807	-3.25971	-2.79684	-1.926	down	Klhl38	8230402K04Rik	268807	ENSMUSG00000022357	GO:0003674|GO:0005575|GO:0008150	chr15	58324169	58314573	-	kelch-like 38 (Drosophila)	1.16999	1.77236	2.56394	0.271197	0.565916	-0.44505	-0.321269	1.12248	0.253695	1.20842	0.856789	0.604257	1.83543	0.130687	0.351635	0.889822
434423	-3.2516	#N/A	-1.8297	down	Dppa5a	AA536857|Dppa5|Esg1|ecat2	434423	ENSMUSG00000060461	GO:0003723|GO:0003729|GO:0005737|GO:0007275|GO:0010468	chr9	78368199	78367054	-	developmental pluripotency associated 5A	1.80281	-0.844389	2.8995	-0.925286	-0.772919	0.452676	2.10411	1.51605	1.51957	1.61608	0.0731189	-0.446095	1.28597	-0.415176	1.71324	0.414368
100048658	-3.2515	#N/A	#N/A	down	Ddx43	ENSMUSG00000070291|OTTMUSG00000019690	100048658	ENSMUSG00000070291	GO:0000166|GO:0003674|GO:0004386|GO:0005524|GO:0005622|GO:0008150|GO:0008152|GO:0016787	chr9	78423589	78395777	+	DEAD (Asp-Glu-Ala-Asp) box polypeptide 43	0.663796	0.0302572	1.14118	-0.0302567	-1.67323	-1.56459	1.20471	0.494518	0.792909	0.879489	1.58075	0.102416	0.611746	-1.08936	0.830713	0.854219
14570	-3.24585	#N/A	#N/A	down	Arhgdig	Gdi5|RIP2|Rho-GDI-3|Rho-GDI2	14570	ENSMUSG00000073433	GO:0005083|GO:0005092|GO:0005094|GO:0005096|GO:0005515|GO:0005737|GO:0016020|GO:0032880|GO:0050790	chr17	26201350	26199183	-	Rho GDP dissociation inhibitor (GDI) gamma	1.71723	1.02664	0.356803	-1.86674	-0.476217	0.347845	-0.33985	1.60069	2.29271	0.59216	0.140629	1.47227	1.03356	-0.665039	1.18452	0.73502
72373	-3.23946	-2.3257	-3.63131	down	Psca	2210408B04Rik	72373	ENSMUSG00000022598	GO:0016020	chr15	74717065	74714839	+	prostate stem cell antigen	1.06635	3.09742	2.24995	0.198412	0.353867	0.774184	1.17074	0.970963	0.619028	-0.198412	0.436691	0.593979	2.13791	0.442154	0.920243	0.27742
14621	-3.23789	#N/A	#N/A	down	Gjb4	Cnx30.3|Cx30.3|Gjb-4	14621	ENSMUSG00000046623	GO:0005886|GO:0005921|GO:0005922|GO:0007154|GO:0007608|GO:0016020|GO:0016021|GO:0030054|GO:0042048	chr4	127354081	127351086	-	gap junction protein, beta 4	1.23617	2.39017	1.36039	0.105624	0.39993	-0.60399	0.99462	1.24989	0.295591	0.684903	1.24841	1.53696	1.66224	-0.0328122	0.846699	1.15676
20278	-3.23761	#N/A	#N/A	down	Scnn1g	[g]ENaC	20278	ENSMUSG00000000216	GO:0005216|GO:0005272|GO:0005886|GO:0006810|GO:0006811|GO:0006814|GO:0009897|GO:0009986|GO:0015280|GO:0016020|GO:0016021|GO:0016324|GO:0034706|GO:0035313|GO:0035725|GO:0050699|GO:0050896|GO:0050909	chr7	121768477	121734507	+	sodium channel, nonvoltage-gated 1 gamma	0.760186	1.6247	0.0324507	-0.180888	-1.37451	-1.11205	-0.562582	0.800199	1.34108	-0.0324507	0.844004	0.993001	0.805779	-0.889151	0.526234	0.601518
243085	-3.23591	#N/A	-4.0969	down	Ugt2b35	C730031G17	243085	ENSMUSG00000035811	GO:0008209|GO:0015020|GO:0016740|GO:0016757|GO:0019439|GO:0043231|GO:0052695	chr5	87013274	87000860	+	UDP glucuronosyltransferase 2 family, polypeptide B35	3.25115	0.118522	2.2808	-0.992564	-0.992564	2.55309	1.78691	1.88057	1.95197	-0.00597227	0.0360292	-0.483184	1.88349	0.18932	1.87315	-0.151042
319352	-3.23362	#N/A	-2.27801	down	Pianp	AI255183|AU067746|C530028O21Rik|Panp	319352	ENSMUSG00000030329	GO:0003674|GO:0005575|GO:0008150|GO:0016020|GO:0016021	chr6	125003097	124996720	+	PILR alpha associated neural protein	1.00869	2.2318	1.46185	-0.601556	0.143218	0.0812359	-0.395531	1.65057	1.19029	0.716522	-0.0207357	0.443234	1.56745	-0.125701	0.815107	0.379673
268491	-3.22646	#N/A	-1.89599	down	Gm1564	Gm663	268491	ENSMUSG00000051455	GO:0003674|GO:0005575|GO:0008150	chr11	102682237	102665588	+	predicted gene 1564	-0.0942533	1.76632	1.27764	-1.47268	0.0911007	-0.738571	1.06789	0.236146	0.763467	0.621231	0.930054	-1.37043	0.983236	-0.706715	0.689168	0.0602861
73703	-3.22546	-2.19501	-3.12028	down	Dppa2	2410088E07Rik|C80932|D19Mgi18|ECAT15-2	73703	ENSMUSG00000072419	GO:0003676|GO:0003682|GO:0005634|GO:0006351|GO:0006355|GO:0019827|GO:0031060|GO:0060484|GO:2000648	chr16	48319513	48310274	+	developmental pluripotency associated 2	0.927935	1.77571	2.29206	0.126908	-0.0621481	-0.137574	0.551206	0.70863	0.33319	0.355528	-0.795116	0.510273	1.66524	-0.0242715	0.531008	0.0235616
57246	-3.22395	-2.41215	-2.76132	down	Tbx20	9430010M06Rik|AL022859|Tbx12	57246	ENSMUSG00000031965	GO:0000122|GO:0000977|GO:0001085|GO:0001102|GO:0001105|GO:0001569|GO:0001764|GO:0001947|GO:0003143|GO:0003148|GO:0003151|GO:0003175|GO:0003176|GO:0003180|GO:0003193|GO:0003203|GO:0003207|GO:0003215|GO:0003272|GO:0003279|GO:0003344|GO:0003677|GO:0003700|GO:0005515|GO:0005634|GO:0005737|GO:0006351|GO:0006355|GO:0006936|GO:0008015|GO:0008283|GO:0009953|GO:0010717|GO:0010991|GO:0021524|GO:0035050|GO:…	chr9	24774303	24720812	-	T-box 20	0.982505	0.765874	1.21362	-0.490306	-0.949878	-0.664302	0.149263	-0.755883	-0.242348	-0.125364	-0.868747	-0.439966	0.987333	-0.701495	-0.282989	-0.478026
50782	-3.21836	-2.27217	-2.46372	down	Rgs11	C78048	50782	ENSMUSG00000024186	GO:0005096|GO:0005515|GO:0005737|GO:0005886|GO:0007186|GO:0043234|GO:0044292	chr17	26211324	26202962	+	regulator of G-protein signaling 11	2.01039	0.525011	2.23447	0.729747	-1.519	0.500147	0.290972	0.61477	0.311917	-0.183525	0.96736	0.0835347	1.58996	-0.0963672	0.405886	0.289123
12182	-3.2179	#N/A	-3.24656	down	Bst1	114/A10|A530073F09|BP-3|Bp3|Bsta1|CD157|Ly65	12182	ENSMUSG00000029082	GO:0000166|GO:0003953|GO:0005886|GO:0008152|GO:0016020|GO:0016787|GO:0031225	chr5	43843468	43818893	+	bone marrow stromal cell antigen 1	1.2014	2.98992	2.37019	0.590652	-0.057229	0.969723	1.94778	2.09059	1.28041	0.057229	0.77677	0.630776	2.18717	0.501049	1.77293	0.488258
78558	-3.20549	#N/A	-2.13969	down	Htra3	2210021K23Rik|9530081K03Rik|Prsp|Tasp	78558	ENSMUSG00000029096	GO:0001558|GO:0003824|GO:0004252|GO:0005515|GO:0005520|GO:0005576|GO:0006508|GO:0008233|GO:0008236|GO:0016787|GO:0030512|GO:0030514	chr5	35679782	35652033	-	HtrA serine peptidase 3	1.22957	2.64862	1.01028	0.34019	-0.403672	-0.0896845	-0.371758	1.55042	1.3646	0.357185	0.0896845	1.1494	1.62949	-0.0510556	0.847756	0.532089
15458	-3.20003	-2.29393	-4.91143	down	Hpx	Hpxn|hx	15458	ENSMUSG00000030895	GO:0002639|GO:0002925|GO:0005576|GO:0005615|GO:0006810|GO:0020027|GO:0020037|GO:0042168|GO:0042511|GO:0046872|GO:0051246|GO:0060332|GO:0060335	chr7	105600116	105591611	-	hemopexin	1.29921	2.81746	1.60337	-1.00581	-0.383954	2.07555	-1.06388	1.64449	1.54597	-1.0494	0.992598	-1.11158	1.90668	0.228597	0.708861	-0.389461
77569	-3.19969	-3.18076	-1.80633	down	Limch1	3732412D22Rik|mKIAA1102	77569	ENSMUSG00000037736	GO:0003674|GO:0003779|GO:0005575|GO:0008150|GO:0008270|GO:0031032|GO:0046872	chr5	67057159	66745840	+	LIM and calponin homology domains 1	2.10746	1.064	2.13393	0.401308	-0.154336	0.0246248	0.145859	-0.208319	0.35974	1.33597	0.563355	0.846864	1.76846	0.090532	0.0990931	0.915398
228911	-3.19924	-1.89997	-2.34613	down	Tshz2	2900073F20Rik|B830045G17|Mtsh2|Sdccag33l|Tsh2|Zfp218|mKIAA4248|teashirt2	228911	ENSMUSG00000047907	GO:0003677|GO:0003700|GO:0005515|GO:0005622|GO:0005634|GO:0006351|GO:0006355|GO:0007275|GO:0008270|GO:0010468|GO:0043565|GO:0046872	chr2	169888504	169633646	+	teashirt zinc finger family member 2	1.57634	2.66072	1.1949	0.305364	-0.129259	0.222671	0.129259	1.44667	1.0781	0.581491	0.447904	0.711717	1.81065	0.132925	0.884676	0.580371
22421	-3.19627	#N/A	#N/A	down	Wnt7a	AI849442|Wnt-7a|px|tw	22421	ENSMUSG00000030093	GO:0000122|GO:0000578|GO:0005102|GO:0005109|GO:0005125|GO:0005515|GO:0005576|GO:0005578|GO:0005615|GO:0005886|GO:0007165|GO:0007257|GO:0007267|GO:0007269|GO:0007275|GO:0008105|GO:0008284|GO:0009798|GO:0009887|GO:0009952|GO:0009953|GO:0009986|GO:0014719|GO:0014834|GO:0016055|GO:0021707|GO:0021846|GO:0022009|GO:0030010|GO:0030326|GO:0031012|GO:0031133|GO:0035019|GO:0035115|GO:0035116|GO:0035136|GO:…	chr6	91411369	91363983	-	wingless-related MMTV integration site 7A	0.263546	2.6223	1.72616	0.634987	-1.32812	0.275982	1.16188	0.799857	1.07985	0.761315	0.440746	1.3872	1.53734	-0.139052	1.01386	0.863086
27083	-3.19516	#N/A	#N/A	down	Xlr4b	Xlr4	27083	ENSMUSG00000067768	GO:0003674|GO:0005575|GO:0008150	chrX	73222453	73214365	+	X-linked lymphocyte-regulated 4B	0.506207	0.1165	0.364608	-2.05309	-1.37449	-0.612766	-0.21523	-0.30668	0.203369	-0.851617	0.229098	0.36591	0.329105	-1.34678	-0.10618	-0.0855365
11519	-3.19088	-3.24806	-4.83911	down	Add2	2900072M03Rik	11519	ENSMUSG00000030000	GO:0003779|GO:0005198|GO:0005516|GO:0005737|GO:0005856|GO:0005886|GO:0006811|GO:0008290|GO:0016020|GO:0030097|GO:0030507|GO:0032092|GO:0042803|GO:0046872|GO:0046982|GO:0051015|GO:0051016|GO:0051017	chr6	86109467	86078048	+	adducin 2 (beta)	1.20493	0.74489	0.971454	-0.405231	-0.700759	-0.994598	-0.716536	-0.421685	-1.03924	-0.521859	-2.15296	-1.22814	0.973758	-0.700196	-0.725821	-1.30098
231125	-3.17786	-2.96895	-2.44772	down	Zfyve28	9630058O20Rik|Gm146|mKIAA1643	231125	ENSMUSG00000037224	GO:0005737|GO:0005768|GO:0005829|GO:0007175|GO:0016020|GO:0031901|GO:0032266|GO:0042059|GO:0046872	chr5	34288324	34194894	-	zinc finger, FYVE domain containing 28	2.14136	1.96006	1.65293	0.150432	0.668834	-0.0690894	-0.103253	0.693386	0.454361	0.0536733	1.02841	0.797952	1.91812	0.250059	0.348165	0.626679
12737	-3.17753	#N/A	-2.36534	down	Cldn1	AI596271	12737	ENSMUSG00000022512	GO:0005198|GO:0005515|GO:0005886|GO:0005923|GO:0016020|GO:0016021|GO:0016324|GO:0016328|GO:0016338|GO:0030054|GO:0042802|GO:0045216	chr16	26371839	26356646	-	claudin 1	1.12178	2.90134	1.43609	0.456114	-0.420628	0.420001	0.40954	2.21218	1.08459	0.412163	0.736661	0.58423	1.81973	0.151829	1.23543	0.577685
28078	-3.17069	#N/A	-3.29463	down	Prl5a1	1600013P04Rik|D13Wsu14e|PLP-L|Prlpl|RP23-231P12.2	28078	ENSMUSG00000017064	GO:0003674|GO:0005179|GO:0005575|GO:0005576|GO:0008150	chr13	28151595	28142484	+	prolactin family 5, subfamily a, member 1	2.00719	1.99322	2.44772	0.760869	0.390036	0.302826	1.83714	1.66189	1.28731	0.543239	-0.302825	1.04736	2.14938	0.484577	1.59545	0.429257
72948	-3.16965	-2.34533	-2.40973	down	Tppp	2900041A09Rik|AI849835	72948	ENSMUSG00000021573	GO:0001578|GO:0005509|GO:0005634|GO:0005737|GO:0005856|GO:0005874|GO:0005886|GO:0005925|GO:0015631|GO:0032273|GO:0046785|GO:0048471	chr13	74035753	74009419	+	tubulin polymerization promoting protein	1.42556	1.70884	2.0402	-0.0871964	0.0871968	0.181643	0.702735	0.29653	0.485971	0.524935	0.188037	0.655029	1.72487	0.060548	0.495078	0.456
72560	-3.16894	-2.23833	-3.16237	down	Naalad2	2700022G20Rik|D9Ertd285e|Folh1b|GCP3|GCPIII|NAADALASE2|NAALADASE2	72560	ENSMUSG00000043943	GO:0003824|GO:0004180|GO:0006508|GO:0008152|GO:0008233|GO:0008237|GO:0016020|GO:0016021|GO:0016787|GO:0016805|GO:0042135|GO:0046872|GO:0050129	chr9	18385928	18323021	-	N-acetylated alpha-linked acidic dipeptidase 2	1.15671	2.19905	2.48865	1.26138	-1.05989	0.650923	0.623069	1.03296	0.701115	-0.139918	0.822022	0.179284	1.94814	0.284135	0.785714	0.287129
14598	-3.16787	-2.28587	-3.02571	down	Ggt1	CD224|GGT|GGT 1|GGT-1|Ggtp|dwg	14598	ENSMUSG00000006345	GO:0002682|GO:0003840|GO:0005615|GO:0005887|GO:0006749|GO:0006750|GO:0007283|GO:0016020|GO:0016021|GO:0016740|GO:0016746|GO:0016787|GO:0019344|GO:0019370|GO:0031179|GO:0050727|GO:0060427|GO:0071260	chr10	75586182	75573593	+	gamma-glutamyltransferase 1	2.15658	1.90448	2.05008	0.492002	0.222988	0.405629	0.738458	1.011	0.783469	0.887046	-0.222988	0.655273	2.03705	0.373539	0.84431	0.439777
78753	-3.16669	-4.0061	-4.22659	down	Lipm	4632427C23Rik|AW227514|Lipl3	78753	ENSMUSG00000056078	GO:0003674|GO:0005575|GO:0005576|GO:0006629|GO:0008150|GO:0016042|GO:0016787|GO:0016788	chr19	34122687	34100943	+	lipase, family member M	2.72981	1.8363	3.0659	-0.0533497	1.06927	1.62717	0.625547	0.249917	0.749964	1.31809	-1.63991	1.71535	2.54401	0.881032	0.541809	0.46451
66066	-3.14055	-2.62778	-1.84221	down	Gng11	0610037B21Rik	66066	ENSMUSG00000032766	GO:0004871|GO:0005834|GO:0005886|GO:0007165|GO:0007186|GO:0016020	chr6	4008446	4003987	+	guanine nucleotide binding protein (G protein), gamma 11	1.13159	1.96114	1.15858	0.166989	-0.474633	-0.394089	-1.01525	0.785372	0.299655	0.729593	0.338359	0.539044	1.41711	-0.233911	0.0232598	0.535666
667213	-3.14012	#N/A	#N/A	down	Gm10416	EG667213|ENSMUSG00000072761	667213			chr5	109834142	109833501	-	zinc finger protein pseudogene	0.775082	-0.986287	0.966278	-0.639473	-2.40994	-1.14797	-0.417434	-0.144454	0.297592	-1.26593	0.0110085	-0.480809	0.251691	-1.39913	-0.0880984	-0.578577
241989	-3.13965	#N/A	#N/A	down	Pabpc4l	C330050A14Rik|EG241989	241989	ENSMUSG00000090919	GO:0003674|GO:0005575|GO:0008150	chr3	46447941	46442197	-	poly(A) binding protein, cytoplasmic 4-like	0.241522	-1.85634	-0.109092	-1.12988	-1.57842	-3.96742	-0.747376	-0.509329	-0.722494	-1.01486	-0.415268	-0.235651	-0.574636	-2.22524	-0.659733	-0.55526
15427	-3.13524	-5.66332	-3.16828	down	Hoxc9	Hox-3.2	15427	ENSMUSG00000036139	GO:0003677|GO:0003700|GO:0005634|GO:0006351|GO:0006355|GO:0007275|GO:0009952|GO:0043565|GO:0048704|GO:0048706	chr15	102984444	102977032	+	homeobox C9	3.16495	1.3956	1.88822	0.817979	0.81895	-0.133893	-1.36347	-0.131726	0.439017	0.651	0.217843	0.588826	2.14959	0.501012	-0.352061	0.48589
72431	-3.12094	#N/A	-3.19479	down	Ceacam18	2010110O04Rik	72431	ENSMUSG00000030472	GO:0003674|GO:0005575|GO:0008150|GO:0016020|GO:0016021	chr7	43649294	43634739	+	carcinoembryonic antigen-related cell adhesion molecule 18	0.843801	3.23192	-0.0561514	0.0225962	-1.00759	0.0786294	0.54949	2.73611	3.71237	-0.0210007	0.0210007	-1.00759	1.33986	-0.302122	2.33266	-0.335864
230576	-3.12023	-1.97004	#N/A	down	Ttc22	4732467L16Rik	230576	ENSMUSG00000034919	GO:0003674|GO:0005575|GO:0008150	chr4	106640187	106622449	+	tetratricopeptide repeat domain 22	2.56719	3.00979	3.49251	3.26056	1.97552	-1.09156	-0.119437	3.48201	2.77225	2.21696	3.25896	2.02846	3.02316	1.38151	2.04494	2.50146
23892	-3.09131	#N/A	-2.36481	down	Grem1	Cktsf1b1|Drm|Grem|ld	23892	ENSMUSG00000074934	GO:0000902|GO:0001525|GO:0001658|GO:0002042|GO:0002092|GO:0002689|GO:0003257|GO:0003337|GO:0005125|GO:0005576|GO:0005615|GO:0007267|GO:0008284|GO:0009887|GO:0009954|GO:0009986|GO:0010717|GO:0030199|GO:0030296|GO:0030308|GO:0030326|GO:0030502|GO:0030514|GO:0032872|GO:0033689|GO:0042346|GO:0043184|GO:0043395|GO:0043542|GO:0045766|GO:0045892|GO:0045893|GO:0045944|GO:0046851|GO:0048018|GO:0048263|GO:…	chr2	113758648	113748675	-	gremlin 1	1.97005	3.43692	2.25067	1.82692	-0.721151	1.66723	2.01523	2.89068	1.30831	1.97095	1.24036	0.721151	2.55255	0.924332	2.07141	1.31082
72267	-3.06987	#N/A	-2.27551	down	Lrrc8e	1810049O03Rik|C87354	72267	ENSMUSG00000046589	GO:0003674|GO:0005575|GO:0008150|GO:0016020|GO:0016021	chr8	4237470	4226827	+	leucine rich repeat containing 8 family, member E	0.950349	1.31501	1.32248	0.208579	-0.391961	-1.08331	1.15051	0.37345	0.233107	0.311824	-0.278443	-0.00410724	1.19595	-0.422231	0.585689	0.00975775
54120	-3.063	-2.10778	-3.37057	down	Gipc2	2200002N01Rik|AU021850|Semcap2	54120	ENSMUSG00000039131	GO:0005515|GO:0005575|GO:0005737|GO:0008150	chr3	152165900	152093841	-	GIPC PDZ domain containing family, member 2	1.1144	1.53255	1.3819	-0.368469	-0.43608	-0.0114422	0.45922	0.377771	-0.035306	-0.707096	-0.358223	-0.164813	1.34295	-0.271997	0.267228	-0.410044
215723	-3.05582	-2.42979	#N/A	down	Mfsd6l		215723	ENSMUSG00000048329	GO:0003674|GO:0005575|GO:0008150|GO:0016020|GO:0016021|GO:0055085	chr11	68558245	68556186	+	major facilitator superfamily domain containing 6-like	1.33837	1.57487	1.88777	0.83909	-0.445949	-0.426806	1.33684	0.360104	-0.738418	1.05853	1.21601	-0.00364733	1.60034	-0.0112215	0.319507	0.756962
192166	-3.04911	-2.18482	#N/A	down	Sardh		192166	ENSMUSG00000009614	GO:0004047|GO:0005737|GO:0005739|GO:0005759|GO:0006546|GO:0008150|GO:0008480|GO:0016491|GO:0050660|GO:0055114	chr2	27247303	27188393	-	sarcosine dehydrogenase	0.411255	-0.466556	0.415872	-1.67674	0.02549	-2.81335	-1.34249	-1.44148	-0.238009	-0.105623	0.0359144	-0.0970075	0.120191	-1.4882	-1.00732	-0.055572
68151	-3.04527	-2.11391	-2.31078	down	Wls	5031439A09Rik|AI173978|AI987742|Gpr177	68151	ENSMUSG00000028173	GO:0001707|GO:0005515|GO:0005794|GO:0007275|GO:0009948|GO:0016020|GO:0016021|GO:0016055|GO:0017147|GO:0031410|GO:0090263	chr3	159935175	159839695	+	wntless homolog (Drosophila)	1.7393	1.64128	2.08431	0.678006	0.031239	-0.0640731	0.596539	0.692986	0.935616	0.87828	0.0072298	0.954237	1.82163	0.215057	0.741714	0.613249
279028	-3.04463	-1.83507	#N/A	down	Adamts13	Gm710|vWF-CP	279028	ENSMUSG00000014852	GO:0004175|GO:0004222|GO:0005576|GO:0005578|GO:0005615|GO:0006508|GO:0007229|GO:0007596|GO:0007599|GO:0008152|GO:0008233|GO:0008237|GO:0008270|GO:0016787|GO:0043171|GO:0046872	chr2	27009625	26973416	+	a disintegrin-like and metallopeptidase (reprolysin type) with thrombospondin type 1 motif, 13	1.09237	1.10559	1.04879	-1.9538	0.372977	0.00877476	0.394263	0.112376	0.112614	0.781305	0.396076	-0.182962	1.08225	-0.524016	0.206418	0.331473
214922	-3.03378	-1.91024	#N/A	down	Slc39a2	F730005G13Rik|Gm1789|Gm289|Zip2	214922	ENSMUSG00000072572	GO:0005385|GO:0005886|GO:0006829|GO:0016023|GO:0071577	chr14	51896745	51893610	+	solute carrier family 39 (zinc transporter), member 2	0.848359	0.912368	1.01254	-0.316801	-0.658422	-1.05486	0.0792675	-0.0043726	-0.102895	0.0043726	0.151089	0.459471	0.924421	-0.676694	-0.00933345	0.204978
11731	-3.02889	#N/A	-2.9082	down	Ang2	Angrp|Rnase5b	11731	ENSMUSG00000047894	GO:0004518|GO:0004519|GO:0008152|GO:0016787|GO:0071333|GO:0090305	chr14	51195923	51195486	-	angiogenin, ribonuclease A family, member 2	2.77973	4.50363	3.30063	2.21543	1.03988	2.5323	-0.416149	4.84504	4.5917	2.00572	3.54174	0.416149	3.528	1.9292	3.00686	1.98787
100873094	-3.02519	#N/A	#N/A	down	Rubie		100873094			chr14	46575851	46568331	-	RNA upstream of Bmp4 expressed in inner ear	2.88823	2.18874	1.63864	2.57847	1.08908	-1.74302	1.72784	1.51665	1.88429	3.00566	-0.215684	2.82864	2.23854	0.64151	1.70959	1.87287
19419	-3.01137	-2.32877	#N/A	down	Rasgrp1	Rasgrp	19419	ENSMUSG00000027347	GO:0005085|GO:0005509|GO:0005622|GO:0005737|GO:0005783|GO:0005794|GO:0005886|GO:0007264|GO:0016020|GO:0030154|GO:0035556|GO:0046872|GO:0051056	chr2	117342877	117279993	-	RAS guanyl releasing protein 1	0.442125	0.779098	1.02105	-1.26428	-0.472164	-0.792538	-0.536286	-0.475415	-0.404738	0.49581	0.643893	0.301716	0.747425	-0.842993	-0.472146	0.480473
216725	-3.01089	#N/A	#N/A	down	Adamts2	4732482M10|A430089F14|ADAM-TS2|ADAMTS-3|PCINP|hPCPNI|mKIAA4060	216725	ENSMUSG00000036545	GO:0004222|GO:0005576|GO:0005578|GO:0006508|GO:0007229|GO:0007283|GO:0008152|GO:0008233|GO:0008237|GO:0008270|GO:0016485|GO:0016787|GO:0030199|GO:0030324|GO:0030574|GO:0031012|GO:0043588|GO:0046872	chr11	50804049	50602085	+	a disintegrin-like and metallopeptidase (reprolysin type) with thrombospondin type 1 motif, 2	1.00927	2.04505	0.861795	-0.000997543	-0.605653	-0.247809	-0.0589237	1.21478	0.981295	0.651028	0.753686	0.454344	1.30537	-0.28482	0.712382	0.619686
73873	-3.00296	-1.90134	#N/A	down	Fam161a	4930430E16Rik	73873	ENSMUSG00000049811	GO:0003674|GO:0005813|GO:0008150	chr11	23023741	23013387	+	family with sequence similarity 161, member A	1.09164	0.946322	0.232123	0.336583	-1.57507	-1.25058	-1.04395	0.575911	-0.0429401	-0.352896	0.217265	0.60717	0.756694	-0.829691	-0.170326	0.15718
245195	-2.99798	-2.16393	-10.4207	down	Retnlg	Fizz3|Relmg|Xcp1	245195	ENSMUSG00000022651	GO:0003674|GO:0005575|GO:0008150	chr16	48874498	48872608	+	resistin like gamma	2.42638	2.72839	3.94606	1.60518	1.62479	1.11889	2.54711	1.86316	1.3496	0.976618	-1.00997	-1.00997	3.03361	1.44962	1.91995	-0.347776
14969	-2.99654	-3.59329	-9.21704	down	H2-Eb1	H-2Eb|H2Eb|Ia-4|Ia4	14969	ENSMUSG00000060586	GO:0002381|GO:0002437|GO:0002455|GO:0002504|GO:0002862|GO:0005515|GO:0005765|GO:0006955|GO:0009897|GO:0016020|GO:0016021|GO:0016045|GO:0019886|GO:0031902|GO:0032673|GO:0032689|GO:0035774|GO:0042088|GO:0042130|GO:0042605|GO:0042613|GO:0051262|GO:2001179	chr17	34316674	34305867	+	histocompatibility 2, class II antigen E beta	1.37477	2.12922	0.428579	0.0941305	0.715983	-1.62744	0.0360615	-1.06293	-0.576487	-2.93606	-2.90746	0.163183	1.31086	-0.272443	-0.534451	-1.89345
15492	-2.99369	-2.48138	-8.47087	down	Hsd3b1	D3Ertd383e	15492	ENSMUSG00000027871	GO:0000166|GO:0003824|GO:0003854|GO:0004769|GO:0005739|GO:0005783|GO:0006694|GO:0008152|GO:0016020|GO:0016021|GO:0016491|GO:0016616|GO:0016853|GO:0055114	chr3	98859794	98852197	-	hydroxy-delta-5-steroid dehydrogenase, 3 beta- and steroid delta-isomerase 1	1.82512	2.97769	1.57985	-0.695356	0.589461	1.74277	-0.878956	2.63526	0.69292	-2.34244	0.110403	-0.632839	2.12755	0.545627	0.816409	-0.954957
232431	-2.98341	#N/A	#N/A	down	Gprc5a	Rai3|Raig1	232431	ENSMUSG00000046733	GO:0003674|GO:0005794|GO:0005886|GO:0008150	chr6	135084708	135065662	+	G protein-coupled receptor, family C, group 5, member A	1.43197	1.43369	1.9502	-0.034605	0.034605	0.0849786	1.27311	0.83532	0.502541	1.71073	0.332765	0.794723	1.60529	0.0283262	0.870325	0.946072
59091	-2.98007	#N/A	#N/A	down	Jph2	1110002E14Rik|JP-2|Jp2	59091	ENSMUSG00000017817	GO:0005515|GO:0005783|GO:0005886|GO:0007204|GO:0007275|GO:0015278|GO:0016020|GO:0016021|GO:0016529|GO:0030018|GO:0030314|GO:0055024|GO:0055074|GO:0060316	chr2	163397993	163336242	-	junctophilin 2	1.95879	2.30897	1.81212	0.954597	-0.874593	1.27383	0.645158	1.57532	1.68169	1.62988	1.01766	1.07021	2.02663	0.451279	1.30072	1.23925
72281	-2.97692	-2.40443	-2.2206	down	Sh2d4a	2210402M20Rik|SH2A	72281	ENSMUSG00000053886	GO:0005634|GO:0005737|GO:0010923|GO:0019902	chr8	68347704	68276528	+	SH2 domain containing 4A	1.50073	1.48014	1.95844	0.217863	-0.101168	0.101167	0.329358	0.320347	0.49252	0.289876	0.374701	0.8219	1.64644	0.0726207	0.380742	0.495492
69553	-2.96722	#N/A	#N/A	down	Fam65c	2310033K02Rik|Gm124	69553	ENSMUSG00000074577	GO:0003674|GO:0005575|GO:0008150	chr2	168010593	167980786	-	family with sequence similarity 65, member C	0.322891	0.651694	0.0300045	-1.73187	-0.958009	-1.01287	-1.55706	0.316003	-0.246042	-0.208605	-0.030004	0.129456	0.334863	-1.23425	-0.495701	-0.0363844
57737	-2.96661	-2.60253	#N/A	down	Rhox4b	5430432L21Rik|Ehox|Rhox4.2	57737	ENSMUSG00000071771	GO:0003677|GO:0005575|GO:0005634|GO:0008150	chrX	37437278	37432494	+	reproductive homeobox 4B	0.946912	0.94127	1.43616	-0.920627	-0.578883	0.117396	-1.56462	0.277289	0.471924	-0.00702238	-0.0161402	1.34582	1.10811	-0.460705	-0.271804	0.440886
19214	-2.95794	-2.37823	-2.96984	down	Ptgdr	DP|PGD	19214	ENSMUSG00000071489	GO:0001785|GO:0004871|GO:0004930|GO:0004956|GO:0005886|GO:0006954|GO:0007165|GO:0007186|GO:0016020|GO:0016021|GO:0030238|GO:0030431|GO:0045909|GO:0046085|GO:0051480|GO:0060406|GO:0071799	chr14	44859375	44851235	-	prostaglandin D receptor	1.81067	0.87105	2.31407	-0.964734	0.716012	0.550731	-0.0228031	1.40177	-0.132851	0.692109	-0.796404	0.388926	1.66526	0.10067	0.415372	0.0948769
74100	-2.95093	-5.00938	-4.80589	down	Arpp21	0710001E13Rik|AI853636|ARPP-21|D9Bwg1012e|Tarpp	74100	ENSMUSG00000032503	GO:0003674|GO:0003676|GO:0005516|GO:0005737|GO:0034605	chr9	112234841	112065091	-	cyclic AMP-regulated phosphoprotein, 21	2.54834	2.10834	1.79303	0.304589	0.853989	0.607619	-1.42913	-0.174397	1.07934	1.02132	0.681505	-2.04753	2.1499	0.588732	-0.174729	-0.114901
108802	-2.94945	-2.04238	#N/A	down	Calr4	4933403L16Rik|AU017583	108802	ENSMUSG00000028558	GO:0003674|GO:0005575|GO:0005783|GO:0008150	chr4	109254248	109235632	+	calreticulin 4	2.22374	1.49779	2.97333	0.781089	-0.087517	1.31996	1.26359	1.18697	1.15354	0.087517	1.51343	2.85694	2.23162	0.671176	1.20137	1.48596
109222	-2.94575	#N/A	#N/A	down	Rarres1	5430417P09Rik|AI662122	109222	ENSMUSG00000049404	GO:0003674|GO:0005575|GO:0008150	chr3	67515523	67478886	-	retinoic acid receptor responder (tazarotene induced) 1	0.608628	2.48692	1.99974	-0.172962	0.172962	0.419394	0.617576	1.48963	0.847703	1.57106	1.2591	2.48295	1.69843	0.139798	0.984968	1.77104
231238	-2.93181	#N/A	#N/A	down	Sel1l3	2310045A20Rik|AI429585|mKIAA0746	231238	ENSMUSG00000029189	GO:0003674|GO:0005575|GO:0008150|GO:0016020|GO:0016021	chr5	53213452	53107083	-	sel-1 suppressor of lin-12-like 3 (C. elegans)	-0.134891	0.698419	0.52189	-1.68644	-1.3646	-0.518918	-0.635074	-0.0405359	-0.195586	-0.634808	0.114395	-0.534189	0.361806	-1.18999	-0.290399	-0.351534
238988	-2.93171	#N/A	#N/A	down	Erc2	6430531D06|CAST|CAST1/ERC2|D14Ertd171e|ELKS2alpha	238988	ENSMUSG00000040640	GO:0005737|GO:0005856|GO:0014069|GO:0016020|GO:0030054|GO:0030165|GO:0030426|GO:0032403|GO:0042734|GO:0043005|GO:0043025|GO:0043195|GO:0043234|GO:0045202	chr14	28478537	27622442	+	ELKS/RAB6-interacting/CAST family member 2	2.03022	1.00542	0.879853	0.897294	-1.35197	-0.28505	1.17476	0.717114	0.0336287	1.93539	1.28117	1.39103	1.30516	-0.246577	0.641835	1.53587
20856	-2.9274	#N/A	#N/A	down	Stc2	AW125853|Stc2l|mustc2	20856	ENSMUSG00000020303	GO:0005179|GO:0005515|GO:0005576|GO:0005783|GO:0005794|GO:0006874|GO:0006979|GO:0030968|GO:0034976|GO:0040015|GO:0055074|GO:2000118|GO:2001256	chr11	31370061	31359441	-	stanniocalcin 2	0.974482	1.78343	0.830036	-0.100166	-0.251083	-0.709658	0.309925	1.43343	1.65809	1.09051	1.47155	0.989873	1.19598	-0.353636	1.13381	1.18398
14064	-2.92648	#N/A	#N/A	down	F2rl2	F730031A08|PAR3	14064	ENSMUSG00000021675	GO:0004871|GO:0004930|GO:0005886|GO:0007165|GO:0007186|GO:0007596|GO:0007599|GO:0015057|GO:0016020|GO:0016021|GO:0016324|GO:0070493	chr13	95702768	95696920	+	coagulation factor II (thrombin) receptor-like 2	-0.429039	0.462921	0.494258	-2.06794	-1.53528	-0.516139	0.37481	-0.336913	-0.0203972	-0.156338	0.164669	0.335336	0.176046	-1.37312	0.00583347	0.114556
18600	-2.92433	-1.80649	-1.94508	down	Padi2	Pdi|Pdi2|mKIAA0994	18600	ENSMUSG00000028927	GO:0004668|GO:0005509|GO:0005737|GO:0006464|GO:0016787|GO:0018101	chr4	140952586	140906360	+	peptidyl arginine deiminase, type II	0.729682	2.08206	0.715441	-0.0880203	-0.747963	-0.281147	-0.631131	1.02054	0.578214	0.412832	-0.0575733	0.292425	1.17573	-0.372377	0.32254	0.215895
217847	-2.92208	-2.34349	-7.41213	down	Serpina10	PZI|ZPI	217847	ENSMUSG00000061947	GO:0004867|GO:0005576|GO:0010466|GO:0010951|GO:0030162|GO:0030414	chr12	103631405	103616675	-	serine (or cysteine) peptidase inhibitor, clade A (alpha-1 antiproteinase, antitrypsin), member 10	0.357242	2.09255	1.42945	-0.285907	-0.762927	0.287091	-0.848811	1.9911	-0.949025	-2.73704	0.0524943	-2.10588	1.29308	-0.253914	0.0644211	-1.59681
171284	-2.91522	-2.39231	-4.33274	down	Timd2	AA816106|AU019358|AU019662|C78111|G9D3|TIM-2|Tim2	171284	ENSMUSG00000040413	GO:0005886|GO:0016020|GO:0016021	chr11	46707104	46668960	-	T cell immunoglobulin and mucin domain containing 2	1.61886	1.05322	1.75206	0.23529	-0.352374	-0.0896015	0.242495	0.845467	-0.439032	-1.01924	-0.205511	-0.696953	1.47471	-0.0688952	0.21631	-0.640569
214106	-2.91304	-1.84564	-1.81123	down	4933430I17Rik	bN189G18.7	214106	ENSMUSG00000058046	GO:0003674|GO:0005575|GO:0008150	chr4	62547993	62525369	+	RIKEN cDNA 4933430I17 gene	2.28369	1.26184	1.23052	-0.246685	-0.306679	0.701832	0.936546	0.860483	0.326653	1.31239	0.271529	0.621213	1.59201	0.0494893	0.707894	0.735044
22268	-2.89806	-2.37791	-2.14809	down	Upk1b	AI413235|Tspan20|UPIb|Upk1	22268	ENSMUSG00000049436	GO:0016020|GO:0016021|GO:0016324|GO:0030855	chr16	38800203	38773184	-	uroplakin 1B	0.695691	2.39177	1.52954	0.832379	-0.901625	0.0809927	0.381928	-0.105651	0.591648	-0.47788	-0.0179896	1.80371	1.539	0.00391578	0.289308	0.435947
28254	-2.89775	#N/A	-2.72859	down	Slco1a6	4930422F19Rik|AI790453|Oatp-5|Oatp5|Slc21a13	28254	ENSMUSG00000079262	GO:0003674|GO:0005215|GO:0005886|GO:0006810|GO:0006811|GO:0008150|GO:0016020|GO:0016021	chr6	142186149	142085768	-	solute carrier organic anion transporter family, member 1a6	1.7201	2.12419	1.62405	1.55786	0.598672	-1.293	1.29334	2.25419	0.734878	-0.0706978	0.649376	0.5452	1.82278	0.287846	1.42747	0.374626
230661	-2.89393	-2.64461	-2.21785	down	Tesk2		230661	ENSMUSG00000033985	GO:0000166|GO:0004672|GO:0004674|GO:0004712|GO:0004713|GO:0005524|GO:0005634|GO:0005737|GO:0006468|GO:0016301|GO:0016310|GO:0016740|GO:0016772|GO:0030036|GO:0046872|GO:0048041	chr4	116804248	116720955	+	testis-specific kinase 2	1.92935	1.02805	1.96438	0.166113	-0.190891	0.347463	0.2784	0.315841	0.118359	1.1625	0.141023	0.170763	1.64059	0.107562	0.237533	0.491429
73614	-2.89286	#N/A	#N/A	down	Rhox13	1700123J19Rik	73614	ENSMUSG00000050197	GO:0003674|GO:0003677|GO:0005575|GO:0005634|GO:0008150	chrX	38129966	38120840	+	reproductive homeobox 13	2.23582	0.74598	-0.954226	0.678962	-1.42355	-1.82533	1.20044	-0.202461	1.83094	0.0486708	0.646898	0.492681	0.675858	-0.856641	0.942971	0.396084
407814	-2.88607	-2.13593	-2.46359	down	BC053393		407814	ENSMUSG00000046974	GO:0003674|GO:0005575|GO:0008150	chr11	46589232	46571513	+	cDNA sequence BC053393	-0.233238	1.2409	2.2783	-0.754883	-0.548068	0.00159025	0.376873	0.175523	-0.551031	-0.339048	-0.00159073	-0.275691	1.09532	-0.433787	0.000454907	-0.205443
217219	-2.88597	#N/A	#N/A	down	Fam171a2		217219	ENSMUSG00000034685	GO:0003674|GO:0005575|GO:0008150|GO:0016020|GO:0016021	chr11	102447663	102436981	-	family with sequence similarity 171, member A2	0.612549	0.163804	0.85452	0.00735617	-1.1026	-1.86106	-0.082077	-0.188217	-0.140738	0.0393105	-0.333725	-0.508291	0.543624	-0.985433	-0.137011	-0.267569
23794	-2.87765	#N/A	#N/A	down	Adamts5	9530092O11Rik|ADAM-TS5|ADAMTS1|ADAMTS11|AI481094|ASMP-2	23794	ENSMUSG00000022894	GO:0004222|GO:0005576|GO:0005578|GO:0006508|GO:0008152|GO:0008233|GO:0008237|GO:0008270|GO:0016787|GO:0031012|GO:0046872	chr16	85901125	85858157	-	a disintegrin-like and metallopeptidase (reprolysin type) with thrombospondin type 1 motif, 5 (aggrecanase-2)	0.336894	2.08765	0.906948	0.207439	-1.01621	-0.434422	-0.671161	0.822935	0.739648	0.11859	0.325065	0.527947	1.1105	-0.414396	0.297141	0.323867
13529	-2.86216	#N/A	#N/A	down	Prl8a2	D/tPRP|DPRP|Dtprp|mdPRP	13529	ENSMUSG00000018259	GO:0001666|GO:0003674|GO:0005179|GO:0005575|GO:0005576|GO:0060135	chr13	27354204	27345689	+	prolactin family 8, subfamily a, member 2	-0.541714	1.19713	-0.303141	-1.00772	-1.58813	-1.60318	-1.68491	0.705872	0.0201149	0.202467	-0.0201159	-0.253183	0.117425	-1.39968	-0.319641	-0.0236108
214531	-2.84872	#N/A	#N/A	down	Tmprss13	BC010843|Tpmrss13	214531	ENSMUSG00000037129	GO:0003674|GO:0005575|GO:0006508|GO:0008150|GO:0008233|GO:0008236|GO:0016787	chr9	45347580	45319100	+	transmembrane protease, serine 13	0.552018	0.833781	1.28442	0.36158	-0.0549479	-2.16735	0.774716	-0.264963	-0.231035	0.0549483	0.897137	0.377219	0.890074	-0.620239	0.0929059	0.443101
18022	-2.84683	-2.1542	#N/A	down	Nfe2	45kDa|NF-E2|p45|p45NFE2|p45nf-e2	18022	ENSMUSG00000058794	GO:0003677|GO:0003700|GO:0005634|GO:0005737|GO:0006351|GO:0006355|GO:0007267|GO:0015629|GO:0030502|GO:0043565|GO:0046983|GO:0047485|GO:0050699	chr15	103255416	103248218	-	nuclear factor, erythroid derived 2	0.540459	-0.0308161	0.881892	-1.74018	-0.21471	-1.18164	-0.295746	-0.512884	-1.12129	-0.740272	0.0308166	-0.343448	0.463845	-1.04551	-0.643306	-0.350968
100041694	-2.84207	#N/A	#N/A	down	Gm10451	ENSMUSG00000073000	100041694			chr12	76448698	76444497	+	predicted gene 10451	0.388413	0.626462	0.580143	-0.565603	-1.85064	-0.50957	-0.623672	-0.0445886	0.58592	0.151453	-0.0413342	0.195715	0.531673	-0.975271	-0.0274467	0.101945
331416	-2.84011	#N/A	#N/A	down	Gm773		331416	ENSMUSG00000073177	GO:0003674|GO:0005575|GO:0008150	chrX	56212881	56189827	-	predicted gene 773	1.69192	4.83549	-0.907034	1.12315	-0.907034	0.886406	5.27019	-0.0339025	2.56801	1.87636	-0.907034	2.60235	1.87346	0.367509	2.60144	1.19056
14537	-2.8358	-2.03539	#N/A	down	Gcnt1	5630400D21Rik|B130048E03|IGnT	14537	ENSMUSG00000038843	GO:0003829|GO:0005615|GO:0005794|GO:0008375|GO:0016020|GO:0016021|GO:0016740|GO:0016757|GO:0048729|GO:0060993	chr19	17372844	17326141	-	glucosaminyl (N-acetyl) transferase 1, core 2	0.855365	0.479224	1.54115	-0.388639	-0.686299	-0.560596	0.183178	-0.221938	-0.161414	1.07189	0.321258	0.398357	0.958579	-0.545178	-0.0667248	0.597169
114304	-2.83324	-2.204	#N/A	down	Slc28a3	Cnt3	114304	ENSMUSG00000021553	GO:0001882|GO:0001895|GO:0005415|GO:0005887|GO:0006810|GO:0006863|GO:0015389|GO:0015390|GO:0015855|GO:0015858|GO:0015860|GO:0015864|GO:0016020|GO:0016021|GO:0035725	chr13	58610877	58553308	-	solute carrier family 28 (sodium-coupled nucleoside transporter), member 3	0.815485	0.731406	0.22937	-0.846671	-1.05875	-0.82567	-0.751609	-0.039217	-0.853285	0.0500917	-0.465051	0.413814	0.592087	-0.910365	-0.548037	-0.000381629
12511	-2.83057	#N/A	#N/A	down	Cd6		12511	ENSMUSG00000024670	GO:0001934|GO:0001948|GO:0005044|GO:0005515|GO:0007155|GO:0009986|GO:0016020|GO:0016021|GO:0019901|GO:0044214	chr19	10830058	10789339	-	CD6 antigen	1.16837	2.0086	0.01828	1.20866	-1.53691	-0.979775	0.378307	0.511348	1.46789	1.07675	0.482958	1.13361	1.06508	-0.436008	0.78585	0.897773
13346	-2.8149	#N/A	#N/A	down	Des		13346	ENSMUSG00000026208	GO:0005198|GO:0005200|GO:0005515|GO:0005622|GO:0005737|GO:0005856|GO:0005882|GO:0005916|GO:0007517|GO:0008092|GO:0030018|GO:0031594|GO:0042383|GO:0043292|GO:0045098	chr1	75367715	75360344	+	desmin	1.22513	2.02594	1.0541	0.352552	-0.631047	0.104413	0.118099	1.06885	1.19843	0.881351	0.800606	1.64181	1.43505	-0.0580273	0.795127	1.10792
235320	-2.81424	-1.84001	#N/A	down	Zbtb16	AI467657|PLZF|Zfp145|lu	235320	ENSMUSG00000066687	GO:0001501|GO:0001823|GO:0003677|GO:0003690|GO:0003700|GO:0005515|GO:0005634|GO:0005829|GO:0005886|GO:0006355|GO:0007417|GO:0008022|GO:0008285|GO:0009880|GO:0009952|GO:0016604|GO:0016605|GO:0016607|GO:0017053|GO:0019904|GO:0030097|GO:0030326|GO:0032332|GO:0034504|GO:0035116|GO:0035136|GO:0035137|GO:0042733|GO:0042802|GO:0042803|GO:0043065|GO:0045600|GO:0045638|GO:0045778|GO:0045892|GO:0045893|GO:…	chr9	48835945	48654297	-	zinc finger and BTB domain containing 16	0.581336	0.583993	0.729681	-0.0735388	-1.74072	-0.768964	-0.217728	0.213914	-0.740323	0.0328627	0.176441	-0.847808	0.63167	-0.861075	-0.248045	-0.212835
100034684	-2.81292	-2.51182	-2.83804	down	BC100530		100034684	ENSMUSG00000071561	GO:0003674|GO:0005575|GO:0008150	chr16	36367570	36359382	-	cDNA sequence BC100530	0.851393	1.11109	4.5808	0	2.06708	0	2.55708	0	0	0	2.02859	0	2.18109	0.689026	0.852361	0.676198
27356	-2.80971	-3.77216	#N/A	down	Insl6	RIF1	27356	ENSMUSG00000050957	GO:0000239|GO:0005179|GO:0005576|GO:0006915|GO:0007283|GO:0007286|GO:0008584|GO:0009566|GO:0030317|GO:0035264	chr19	29325318	29321354	-	insulin-like 6	0.786232	-0.0058043	1.41951	-3.08526	0.492519	0.321414	-0.578106	0.117139	-3.08526	0.1616	-0.116791	0.0058043	0.733314	-0.75711	-1.18208	0.0168714
105853	-2.8003	-1.97152	#N/A	down	Mal2	AI461653	105853	ENSMUSG00000024479	GO:0003674|GO:0005575|GO:0005886|GO:0008150|GO:0016020|GO:0016021	chr15	54602846	54571366	+	mal, T cell differentiation protein 2	0.135129	1.07289	0.972142	0.494497	-2.23415	-0.536933	0.255856	-0.165061	-0.848546	0.363437	-0.13513	0.623191	0.726722	-0.758861	-0.252584	0.283833
103712	-2.7978	-2.37936	#N/A	down	6330403K07Rik	AI415455|AV161034|RP23-83I13.10|UGS148	103712		GO:0003674|GO:0005575|GO:0008150	chr11	71033617	71031941	-	RIKEN cDNA 6330403K07 gene	0.151104	1.29997	0.864964	-1.30015	-0.485654	-0.351034	-1.75054	0.508026	-0.193161	-0.151104	0.475861	0.231336	0.772013	-0.71228	-0.478558	0.185364
53885	-2.79049	-2.39523	-2.28661	down	Nphp1		53885	ENSMUSG00000027378	GO:0005515|GO:0005737|GO:0005856|GO:0005911|GO:0005923|GO:0005929|GO:0007283|GO:0030030|GO:0030054|GO:0030154|GO:0031514|GO:0032391|GO:0034613|GO:0035845|GO:0042995|GO:0048515|GO:0060041	chr2	127788854	127740732	-	nephronophthisis 1 (juvenile) homolog (human)	1.67063	1.94785	1.08932	0.808491	0.102913	-0.645161	0.0208321	-0.138542	1.04502	0.367062	-0.233596	0.994695	1.56927	0.0887478	0.309103	0.376054
76886	-2.78889	#N/A	#N/A	down	Fam81a	6430514L14Rik	76886	ENSMUSG00000032224	GO:0003674|GO:0005575|GO:0008150	chr9	70141557	70089310	-	family with sequence similarity 81, member A	-0.504743	0.0304208	0.548509	-2.88337	-0.561074	-0.920442	-0.566396	-0.589542	-0.0304213	-1.17208	-0.299999	-0.819212	0.024729	-1.45496	-0.395453	-0.763762
64929	-2.78164	#N/A	#N/A	down	Scel	9230114I02Rik	64929	ENSMUSG00000022123	GO:0005737|GO:0005886|GO:0008270|GO:0008544|GO:0009790|GO:0016020|GO:0030216|GO:0046872	chr14	103613346	103513341	+	sciellin	1.33888	1.20935	2.07864	0.199069	0.0597706	-0.0597706	1.04192	0.255065	0.816238	1.17135	0.772237	0.903334	1.54229	0.0663563	0.704406	0.948973
21835	-2.78122	-3.02057	-1.97953	down	Thrsp	S14	21835	ENSMUSG00000035686	GO:0005515|GO:0005634|GO:0005737|GO:0005829|GO:0006351|GO:0006355|GO:0008610|GO:0010866|GO:0042803|GO:0046890	chr7	97417510	97412957	-	thyroid hormone responsive	1.75263	2.78835	2.1889	0.666764	1.10132	0.534649	0.636941	1.51567	-0.207189	2.22455	1.34268	0.207189	2.2433	0.767579	0.648473	1.25814
77595	-2.78065	#N/A	#N/A	down	Nup210l	4930548O11Rik|R26-EGFP|Tg(Gt(ROSA)26Sor-EGFP)130910Eps	77595	ENSMUSG00000027939	GO:0003674|GO:0005575|GO:0008150|GO:0016020|GO:0016021	chr3	90212017	90104132	+	nucleoporin 210-like	-0.00178957	0.363462	0.269213	-1.26014	-1.52123	-1.01401	-0.447106	-0.0572515	-0.211479	0.417477	0.250721	0.104115	0.210295	-1.26513	-0.238612	0.257438
207495	-2.77011	#N/A	#N/A	down	Baiap2l2	BC048937	207495	ENSMUSG00000018126	GO:0005543|GO:0005886|GO:0007165|GO:0008093|GO:0008289|GO:0012506|GO:0016020|GO:0016044|GO:0017124|GO:0030054|GO:0031410|GO:0044291|GO:0046847	chr15	79285509	79258195	-	BAI1-associated protein 2-like 2	1.71311	1.33977	0.779678	-2.38705	0.895315	0.914458	1.86571	1.24265	-0.982117	0.745727	0.192433	2.00471	1.27752	-0.192426	0.708748	0.980956
15168	-2.76965	-2.18235	-2.9634	down	Hcn3	BCNG-4|Bcng4|Hac3|Hcn4	15168	ENSMUSG00000028051	GO:0000166|GO:0005216|GO:0005244|GO:0005249|GO:0005267|GO:0005272|GO:0005515|GO:0006810|GO:0006811|GO:0006813|GO:0006814|GO:0016020|GO:0016021|GO:0030552|GO:0034765|GO:0035725|GO:0055085|GO:0071805	chr3	89160157	89146775	-	hyperpolarization-activated, cyclic nucleotide-gated K+ 3	-0.819636	1.87977	0.755778	-0.0580556	-1.77714	-0.758	-1.8721	0.0580556	0.252315	-1.85763	-1.10841	0.0801954	0.605304	-0.8644	-0.520577	-0.961948
22412	-2.7671	-2.18958	-2.64259	down	Wnt9b	Wnt14b|Wnt15|clf|clf1|wnt-14b|wnt-15	22412	ENSMUSG00000018486	GO:0000122|GO:0001658|GO:0001664|GO:0001701|GO:0001822|GO:0001932|GO:0003339|GO:0005102|GO:0005576|GO:0005578|GO:0005615|GO:0005886|GO:0007165|GO:0007267|GO:0007275|GO:0007492|GO:0009786|GO:0009798|GO:0009887|GO:0009952|GO:0016055|GO:0030539|GO:0035150|GO:0043085|GO:0048701|GO:0048754|GO:0060021|GO:0060070|GO:0060071|GO:0060993|GO:0061038|GO:0072003|GO:0072044|GO:0072046|GO:0072078|GO:0072164|GO:…	chr11	103749821	103727363	-	wingless-type MMTV integration site 9B	1.78931	1.52893	1.78655	0.471957	-0.164925	0.392638	0.477082	0.515597	0.720143	1.44973	-0.895288	0.344491	1.7016	0.233223	0.570941	0.299645
319446	-2.76706	-2.62439	#N/A	down	Dpep2	F630103D06Rik|MBD-2	319446	ENSMUSG00000053687	GO:0005575|GO:0006508|GO:0008152|GO:0008233|GO:0008235|GO:0008237|GO:0008238|GO:0008239|GO:0016020|GO:0016787|GO:0016805|GO:0031225|GO:0046872	chr8	105996423	105985057	-	dipeptidase 2	1.46365	2.77614	1.31154	0.81237	0.0504665	0.28344	-0.45953	0.92542	0.90949	2.67522	1.94977	3.03147	1.85044	0.382092	0.45846	2.55215
14115	-2.76336	#N/A	#N/A	down	Fbln2	5730577E14Rik	14115	ENSMUSG00000064080	GO:0010811|GO:0050840	chr6	91272540	91212764	+	fibulin 2	1.02963	2.28739	1.57919	0.496931	-0.0904541	0.0904531	0.874529	1.61945	1.51704	1.09515	1.19711	1.00786	1.63207	0.165643	1.337	1.10004
13136	-2.75719	#N/A	#N/A	down	Cd55	Daf|Daf-GPI|Daf1|GPI-DAF	13136	ENSMUSG00000026399	GO:0004857|GO:0005886|GO:0006958|GO:0007204|GO:0009897|GO:0009986|GO:0016020|GO:0016324|GO:0031225|GO:0043086|GO:0045087|GO:0045121|GO:0045916	chr1	130462740	130439030	-	CD55 antigen	1.08125	2.03367	1.48755	0.212863	0.123446	-0.123446	0.728175	1.2545	1.60727	0.986067	0.900457	1.70596	1.53416	0.0709543	1.19665	1.19749
77996	-2.75704	#N/A	-7.0235	down	D730039F16Rik		77996	ENSMUSG00000026870	GO:0003674|GO:0005575|GO:0008150	chr2	34892133	34874436	+	RIKEN cDNA D730039F16 gene	1.1718	2.35287	1.90711	0.400627	-0.732408	1.3742	1.19997	2.69058	0.820823	-0.943789	-0.185931	-1.87507	1.81059	0.347472	1.57046	-1.0016
75311	-2.75479	#N/A	#N/A	down	4930550C14Rik	AU017961	75311	ENSMUSG00000005131	GO:0003674|GO:0005575|GO:0008150	chr9	53432803	53405286	+	RIKEN cDNA 4930550C14 gene	0.36298	0.591421	1.50581	-0.458225	-0.743263	-0.72412	0.947762	0.760963	0.0569167	-0.0569165	1.24107	0.436004	0.820072	-0.641869	0.588547	0.540053
217830	-2.74553	-2.01227	#N/A	down	9030617O03Rik		217830	ENSMUSG00000021185	GO:0003674|GO:0005739|GO:0008150	chr12	100872610	100779123	+	RIKEN cDNA 9030617O03 gene	0.858752	1.18321	1.51214	0.844903	-0.3406	-1.32146	0.43891	-1.11951	1.20823	0.163876	0.620915	1.1212	1.1847	-0.272385	0.175878	0.635329
13482	-2.74189	#N/A	-1.87199	down	Dpp4	Cd26|Dpp-4|THAM	13482	ENSMUSG00000035000	GO:0001666|GO:0002020|GO:0002709|GO:0004177|GO:0004252|GO:0005102|GO:0005518|GO:0005576|GO:0005783|GO:0005794|GO:0005886|GO:0006508|GO:0007155|GO:0008152|GO:0008233|GO:0008236|GO:0008239|GO:0008284|GO:0009986|GO:0010716|GO:0016020|GO:0016021|GO:0016324|GO:0016787|GO:0030027|GO:0030054|GO:0030139|GO:0031295|GO:0033632|GO:0042110|GO:0042277|GO:0042803|GO:0042995|GO:0043542|GO:0046581|GO:0051234|GO:…	chr2	62412231	62330073	-	dipeptidylpeptidase 4	0.578414	0.798809	0.621626	-0.0205054	-1.27502	-1.07114	0.0205054	0.313313	-0.0485539	-0.121044	-0.354043	-0.239781	0.666283	-0.788889	0.0950882	-0.238289
67038	-2.73817	-1.86387	-2.50142	down	2010109I03Rik		67038	ENSMUSG00000063522	GO:0003674|GO:0005575|GO:0008150	chr15	74881704	74878336	-	RIKEN cDNA 2010109I03 gene	0.717845	2.51373	3.04397	-0.013762	0.732117	1.19755	1.86855	0.849529	0.862561	0.0137625	1.00121	1.29232	2.09185	0.638635	1.19355	0.7691
381072	-2.7357	#N/A	#N/A	down	Abca17		381072	ENSMUSG00000035435	GO:0000166|GO:0003674|GO:0005524|GO:0005783|GO:0006638	chr17	24347252	24264279	-	ATP-binding cassette, sub-family A (ABC1), member 17	0.109557	0.41275	0.383949	-1.79911	0.092711	-1.74308	-0.536503	0.771752	-0.283155	0.647838	2.11244	-0.475351	0.302085	-1.14983	-0.0159686	0.761642
30785	-2.73499	-5.53072	-8.6576	down	Cttnbp2	3010022N24Rik|4732477G22Rik|6430526E05|9130022E09Rik|AU040881|Cortbp2|ORF4|mKIAA1758	30785	ENSMUSG00000000416	GO:0005519|GO:0008021|GO:0015629|GO:0017124|GO:0030036	chr6	18514825	18366477	-	cortactin binding protein 2	0.812309	0.586486	0.859529	-0.642163	-1.14031	-0.313812	-1.82023	-1.62803	-1.69581	-2.42329	-3.79235	-0.867934	0.752775	-0.698762	-1.71469	-2.36119
217887	-2.73488	#N/A	-2.62731	down	BC022687	AW050009|C130001I08Rik|Flj20080	217887	ENSMUSG00000037594	GO:0003674|GO:0005575|GO:0008150	chr12	112816245	112808975	+	cDNA sequence BC022687	1.08457	1.86092	1.68024	0.102059	-0.102059	0.271303	0.472834	1.23718	0.673118	0.462943	-0.599976	0.582005	1.54191	0.0904344	0.794378	0.148324
210044	-2.73203	-3.10772	-1.99102	down	Adcy2	mKIAA1060	210044	ENSMUSG00000021536	GO:0000166|GO:0004016|GO:0005622|GO:0005737|GO:0005886|GO:0006171|GO:0007188|GO:0007190|GO:0008152|GO:0008179|GO:0008294|GO:0016020|GO:0016829|GO:0030425|GO:0031683|GO:0043234|GO:0045121|GO:0046982	chr13	68999541	68620043	-	adenylate cyclase 2	1.69107	1.64859	1.9567	1.11984	-0.211774	0.0383744	-0.541761	1.2038	-0.273239	0.616816	0.552827	1.14621	1.76546	0.315482	0.129599	0.771952
269344	-2.72732	#N/A	-2.03329	down	Ell3	A930015D22Rik	269344	ENSMUSG00000027246	GO:0003674|GO:0005634|GO:0005730|GO:0006351|GO:0006354|GO:0006355|GO:0006368|GO:0008023|GO:0032786|GO:0045944	chr2	121442601	121439027	-	elongation factor RNA polymerase II-like 3	0.545462	0.063549	0.0301399	-4.16923	0.366902	0.0990205	-0.300066	-0.102798	-0.141664	-1.18264	-0.510387	-0.739283	0.21305	-1.23444	-0.181509	-0.810769
16780	-2.72498	#N/A	-1.94241	down	Lamb3		16780	ENSMUSG00000026639	GO:0005576|GO:0005578|GO:0005604|GO:0005610|GO:0007155|GO:0032403|GO:0050873	chr1	193343878	193301994	+	laminin, beta 3	1.17495	1.76014	1.69223	0.257071	-0.25707	0.288572	1.50792	1.04442	1.16838	0.72012	0.364079	0.669562	1.54244	0.0961908	1.24024	0.584587
20186	-2.72488	-4.74726	-3.20586	down	Nr1h4	AI957360|Fxr|HRR1|RIP14|Rxrip14	20186	ENSMUSG00000047638	GO:0000122|GO:0000980|GO:0001080|GO:0001190|GO:0003677|GO:0003690|GO:0003700|GO:0003705|GO:0003707|GO:0004872|GO:0004879|GO:0004887|GO:0005634|GO:0005719|GO:0006109|GO:0006351|GO:0006355|GO:0006357|GO:0008206|GO:0008270|GO:0030522|GO:0032052|GO:0034255|GO:0042277|GO:0043401|GO:0043565|GO:0045944|GO:0046872|GO:0046965|GO:0071229|GO:0071417|GO:2000213|GO:2001250	chr10	89533622	89454234	-	nuclear receptor subfamily 1, group H, member 4	0.388116	2.3384	1.8166	-0.24808	0.0997679	0.35285	-3.25949	1.54621	-0.484883	-0.687937	-0.0609732	0.249888	1.51437	0.0681794	-0.732721	-0.166341
66503	-2.72207	-2.07568	#N/A	down	1810034E14Rik		66503			chr13	64268145	64248700	+	RIKEN cDNA 1810034E14 gene	1.66039	1.5777	1.9885	0.374084	0.066802	0.451582	-0.066802	1.01379	1.11884	1.52024	0.155152	1.24682	1.74219	0.297489	0.68861	0.974071
69004	-2.7215	-1.88606	#N/A	down	6330418K02Rik		69004		GO:0003674|GO:0005575|GO:0008150	chr5	138266661	138264045	+	RIKEN cDNA 6330418K02 gene	1.13418	0.669181	0.397682	-0.297249	-1.32392	-0.510999	-0.156838	-0.704864	0.316626	0.0133171	-0.714639	0.712365	0.733682	-0.710722	-0.181692	0.0036808
241639	-2.71931	-2.1349	#N/A	down	Fermt1	5830467P10Rik|Kindlin-1	241639	ENSMUSG00000027356	GO:0005543|GO:0005737|GO:0005829|GO:0005856|GO:0005886|GO:0005925|GO:0007155|GO:0016020|GO:0030054|GO:0031941|GO:0042995|GO:0043616|GO:0051546|GO:0090162	chr2	132946036	132904179	-	fermitin family homolog 1 (Drosophila)	1.70315	0.719005	1.23401	0.00719333	-0.299668	-0.381083	1.24916	-0.283397	-0.592102	0.373685	-0.425616	1.22787	1.21872	-0.224519	0.124554	0.391981
52150	-2.71829	-2.18587	-2.28481	down	Kcnk6	D7Ertd764e|Toss|Twik2	52150	ENSMUSG00000046410	GO:0005216|GO:0005267|GO:0005575|GO:0006810|GO:0006811|GO:0016020|GO:0016021|GO:0071805	chr7	29232522	29221928	-	potassium inwardly-rectifying channel, subfamily K, member 6	0.694362	0.441657	0.992024	-0.736671	-0.793757	-0.669628	-0.209532	-0.360269	-0.686774	-0.0102453	-0.981466	-0.456476	0.709348	-0.733352	-0.418858	-0.482729
239650	-2.71346	-4.51495	-2.19079	down	AI836003	5630400A08	239650	ENSMUSG00000029875	GO:0003674|GO:0005737|GO:0008150	chr15	98170134	98167806	+	expressed sequence AI836003	-0.050024	-0.555867	0.0500236	-1.95869	-0.599874	-2.3177	-4.01676	-1.65632	-1.40692	-1.41733	-1.63836	-0.894538	-0.185289	-1.62542	-2.36	-1.31674
93689	-2.70866	-3.47111	-1.8372	down	Lmod1	9530015K06Rik|SM-Lmod	93689	ENSMUSG00000048096	GO:0003674|GO:0003779|GO:0005523|GO:0005737|GO:0005856	chr1	135368065	135324813	+	leiomodin 1 (smooth muscle)	2.24824	1.33284	1.88177	0.534381	0.0579476	0.557777	0.0591774	-0.0579476	0.0754333	0.962843	0.100139	1.76735	1.82095	0.383369	0.0255543	0.943443
232201	-2.70361	#N/A	#N/A	down	Arhgap25	A130039I20Rik	232201	ENSMUSG00000030047	GO:0003674|GO:0005096|GO:0005543|GO:0005622|GO:0007165	chr6	87533235	87459385	-	Rho GTPase activating protein 25	0.70198	0.927125	1.13587	-0.568809	-0.946957	-0.0239182	-0.0825577	0.12635	0.55195	1.47025	0.68152	1.2578	0.92166	-0.513228	0.198581	1.13652
237759	-2.69962	-2.17635	-2.11184	down	Col23a1	2810458L13Rik|AI429655	237759	ENSMUSG00000063564	GO:0005581|GO:0005615|GO:0005886|GO:0008201|GO:0009986|GO:0016020|GO:0016021|GO:0042803|GO:0070207	chr11	51583925	51289920	+	collagen, type XXIII, alpha 1	1.6518	1.06814	1.81877	0.240449	-0.00690031	0.00689983	0.689257	0.100957	0.382757	0.5072	0.0464396	0.74956	1.5129	0.0801497	0.39099	0.4344
19289	-2.69481	-1.8873	#N/A	down	Igdcc3	2810401C09Rik|AI851425|Punc|WI-14920	19289	ENSMUSG00000032394	GO:0003674|GO:0005575|GO:0016020|GO:0016021|GO:0050885	chr9	65185870	65141189	+	immunoglobulin superfamily, DCC subclass, member 3	-0.918391	-0.828624	-1.3253	-0.739595	-4.93971	-1.68356	-2.96759	-1.27356	-1.58014	-2.95312	-1.58919	0.739595	-1.02411	-2.45429	-1.94043	-1.26757
66548	-2.69168	#N/A	-2.40622	down	Adamtsl5	2010109H09Rik|Thsd6	66548	ENSMUSG00000043822	GO:0003674|GO:0005575|GO:0005576|GO:0008150	chr10	80348446	80340716	-	ADAMTS-like 5	0.560382	2.36513	1.722	-1.04323	1.12082	0.284399	0.185581	2.0217	-0.0223448	-0.338367	-0.170594	1.35616	1.54917	0.120662	0.728311	0.282401
26879	-2.67955	#N/A	-1.90984	down	B3galnt1	B3galt3|b3GT3	26879	ENSMUSG00000043300	GO:0005794|GO:0006486|GO:0008378|GO:0008499|GO:0009312|GO:0016020|GO:0016021|GO:0016740|GO:0016757|GO:0047273	chr3	69598861	69574186	-	UDP-GalNAc:betaGlcNAc beta 1,3-galactosaminyltransferase, polypeptide 1	0.459526	1.60958	1.31257	0.0362797	-0.372236	-0.548333	0.199368	1.52723	0.441913	-0.178478	0.290321	0.46949	1.12723	-0.294763	0.722836	0.193778
20129	-2.67898	-1.86266	-3.57162	down	Rptn		20129	ENSMUSG00000041984	GO:0001533	chr3	93399442	93393699	+	repetin	-0.0335234	0.0335234	2.80799	-1.88492	0.641593	-0.213733	-0.912797	0.447646	0.581044	-1.88492	0.143676	-0.960499	0.935997	-0.485685	0.0386309	-0.90058
234214	-2.67638	#N/A	#N/A	down	Sorbs2	2010203O03Rik|9430041O17Rik|A530071H08|Argbp2|mKIAA0777	234214	ENSMUSG00000031626	GO:0003674|GO:0005737|GO:0005856|GO:0008270|GO:0014069|GO:0030054|GO:0030425|GO:0043025	chr8	45827906	45507788	+	sorbin and SH3 domain containing 2	0.881177	2.24103	1.32119	0.56724	-0.368526	-0.0161648	-0.026948	1.25794	1.58929	0.916339	0.797242	0.889434	1.48113	0.0608498	0.940092	0.867672
56213	-2.67479	#N/A	#N/A	down	Htra1	AI429470|HTRA|L56|Prss11|RSPP11	56213	ENSMUSG00000006205	GO:0001558|GO:0003824|GO:0004252|GO:0005515|GO:0005520|GO:0005576|GO:0005737|GO:0006508|GO:0008233|GO:0008236|GO:0016787|GO:0019838|GO:0030512|GO:0030514	chr7	130985658	130936203	+	HtrA serine peptidase 1	1.13045	2.19282	0.883924	0.419584	-0.32252	-0.148152	-0.0598488	1.34381	0.906783	0.925482	0.533089	0.861981	1.4024	-0.0170294	0.730248	0.773517
244198	-2.67287	-2.25585	-2.67988	down	Olfml1	6720478C22|AV321997|BC047207|MVAL564|ONT2|mONT2	244198	ENSMUSG00000051041	GO:0003674|GO:0005575|GO:0008150	chr7	107591365	107567433	+	olfactomedin-like 1	1.52577	1.14621	0.848229	-0.665938	-0.459123	0.390095	-0.402079	1.15942	-0.75815	0.389142	-0.83516	-0.300283	1.1734	-0.244988	-0.000270757	-0.248767
329581	-2.66357	#N/A	#N/A	down	Birc7	E130019N06|KIAP|Livin|ML-IAP	329581	ENSMUSG00000038840	GO:0004842|GO:0004869|GO:0005622|GO:0005634|GO:0005737|GO:0005794|GO:0006915|GO:0008270|GO:0010466|GO:0016567|GO:0016874|GO:0030414|GO:0042127|GO:0046872|GO:0070247	chr2	180934010	180929023	+	baculoviral IAP repeat-containing 7 (livin)	1.73859	1.14294	2.50314	-0.369457	1.88983	-0.375775	0.400708	1.39628	1.40891	1.17191	1.34814	1.52477	1.79489	0.381531	1.06863	1.34827
19329	-2.65302	#N/A	-7.77131	down	Rab17	AW413472	19329	ENSMUSG00000026304	GO:0000166|GO:0005515|GO:0005525|GO:0005622|GO:0005886|GO:0006810|GO:0007264|GO:0015031|GO:0016020	chr1	90969620	90958133	-	RAB17, member RAS oncogene family	0.441581	2.63987	2.17906	0.0354133	-0.458484	1.46068	0.977344	2.56018	-0.0146976	-2.57974	-0.963868	-0.070358	1.7535	0.34587	1.17428	-1.20465
54357	-2.651	-1.83236	-1.94558	down	Epb4.1l4b	6430543G08Rik|AA589614|AU021054|BB007528|D4Ertd346e|Ehm2|Epb41l4b|Lulu2	54357	ENSMUSG00000028434	GO:0005515|GO:0005737|GO:0005856|GO:0008092|GO:0019898|GO:0031032|GO:0045177	chr4	57143156	57061726	-	erythrocyte protein band 4.1-like 4b	0.669041	0.677685	1.19996	-0.380528	-0.662826	-0.62956	-0.056087	0.289408	-0.307747	0.104868	-0.272034	-0.166737	0.848897	-0.557638	-0.0248087	-0.111301
18858	-2.64989	-1.88995	#N/A	down	Pmp22	22kDa|Gas-3|HNPP|Tr|trembler	18858	ENSMUSG00000018217	GO:0005886|GO:0005923|GO:0007049|GO:0007050|GO:0008285|GO:0010977|GO:0016020|GO:0016021|GO:0030154|GO:0032288|GO:0042552|GO:0043218	chr11	63159546	63131510	+	peripheral myelin protein 22	1.46674	1.0446	1.41121	0.13861	-0.342495	-0.0913515	0.567073	0.50909	0.0913525	0.967841	0.256502	0.582109	1.30752	-0.0984124	0.389172	0.602151
245126	-2.64861	-1.9908	-2.0168	down	Tarm1	9930022N03Rik|ENSMUSG00000053338|Gm9904|OLT-2	245126	ENSMUSG00000053338	GO:0003674|GO:0005575|GO:0008150|GO:0016020|GO:0016021	chr7	3502552	3489076	-	T cell-interacting, activating receptor on myeloid cells 1	1.3623	0.967527	1.5481	0.739974	-1.03049	-0.0472558	0.51669	0.339552	0.0416386	0.413797	-0.471623	0.899546	1.29264	-0.112591	0.299293	0.280573
234857	-2.64675	-2.14218	-2.51468	down	Spire2	BC026502|Spir-2|Spir2	234857	ENSMUSG00000010154	GO:0003674|GO:0003779|GO:0005575|GO:0005737|GO:0005856|GO:0006810|GO:0008150	chr8	123369518	123332713	+	spire homolog 2 (Drosophila)	1.85488	1.13121	2.34178	0.778946	0.108127	0.228123	1.05861	0.0392599	0.932759	0.572372	-0.0392594	0.803632	1.77595	0.371732	0.676877	0.445582
13380	-2.64147	-1.85595	-2.29581	down	Dkk1	mdkk-1	13380	ENSMUSG00000024868	GO:0000122|GO:0000904|GO:0001706|GO:0001707|GO:0001942|GO:0002090|GO:0005515|GO:0005576|GO:0005615|GO:0005886|GO:0007492|GO:0030111|GO:0030178|GO:0030326|GO:0030514|GO:0030900|GO:0031333|GO:0032526|GO:0033137|GO:0042662|GO:0042663|GO:0048019|GO:0048642|GO:0050750|GO:0060323|GO:0060325|GO:0060394|GO:0090090|GO:0090244|GO:1900116|GO:1901296|GO:2000726	chr19	30549496	30545885	-	dickkopf homolog 1 (Xenopus laevis)	1.78979	1.23349	1.41849	0.150062	0.16395	-0.0762658	-0.052237	0.566163	1.25137	0.598036	0.194501	0.0522375	1.48059	0.0792487	0.588431	0.281592
97848	-2.63969	-2.06135	-2.34287	down	Serpinb6c	C76171|C76174|SPI3C|SPIC|ovalbumin	97848	ENSMUSG00000052180	GO:0004867|GO:0005575|GO:0010951|GO:0030162	chr13	33905708	33879816	-	serine (or cysteine) peptidase inhibitor, clade B, member 6c	1.94549	1.30266	1.89073	0.413893	0.0495353	0.474344	0.70237	0.597795	0.707936	0.224929	-0.0495353	1.27865	1.71296	0.312591	0.669367	0.484681
670558	-2.62385	-2.48106	-1.87244	down	H60c	4632413I24Rik|Gm9491	670558		GO:0030101|GO:0046658|GO:0046703	chr10	3267771	3256208	-	histocompatibility 60c	1.44778	1.31907	2.31137	0.88221	0.16544	-0.144482	0.144481	0.350712	0.650156	0.94555	1.08848	0.32944	1.69274	0.301056	0.381783	0.787823
16411	-2.61984	#N/A	#N/A	down	Itgax	AI449405|Cd11c|Cr4|N418	16411	ENSMUSG00000030789	GO:0007155|GO:0007229|GO:0008305|GO:0009897|GO:0016020|GO:0016021|GO:0050798|GO:0051607	chr7	128150657	128129568	+	integrin alpha X	0.831669	2.6077	1.32505	-0.093771	0.595985	0.0937715	0.336817	1.74555	0.629867	3.31658	2.43963	3.47332	1.58814	0.198662	0.904077	3.07651
233836	-2.61571	#N/A	-1.91669	down	Slc5a11	2010013B02Rik|Kst1|RKST2|SMIT2|Slc5a10	233836	ENSMUSG00000030769	GO:0005215|GO:0006810|GO:0006811|GO:0006814|GO:0006915|GO:0008643|GO:0015293|GO:0016020|GO:0016021|GO:0055085	chr7	123273251	123214866	+	solute carrier family 5 (sodium/glucose cotransporter), member 11	0.256458	-0.087333	1.81594	-0.242819	-2.59494	0.661211	-0.500463	0.0624669	-0.106362	0.59872	0.241012	-1.67052	0.661687	-0.725515	-0.181453	-0.276929
16147	-2.6109	#N/A	-1.94999	down	Ihh		16147	ENSMUSG00000006538	GO:0001501|GO:0001503|GO:0001569|GO:0001649|GO:0001701|GO:0001708|GO:0001763|GO:0001944|GO:0001947|GO:0002053|GO:0003382|GO:0003406|GO:0005113|GO:0005515|GO:0005576|GO:0005886|GO:0006029|GO:0006508|GO:0007154|GO:0007224|GO:0007267|GO:0007275|GO:0007389|GO:0008233|GO:0008284|GO:0009790|GO:0009880|GO:0009968|GO:0016020|GO:0016539|GO:0016787|GO:0030154|GO:0030704|GO:0031012|GO:0031016|GO:0032332|GO:…	chr1	74951651	74945318	-	Indian hedgehog	-0.315675	1.62209	-0.105141	-2.45881	-0.657847	0.164289	0.0680857	0.55406	0.119019	-1.5024	-0.0680857	-0.118642	0.400424	-0.984122	0.247055	-0.563044
15416	-2.61048	-2.39467	#N/A	down	Hoxb8	Hox-2.4	15416	ENSMUSG00000056648	GO:0000976|GO:0003677|GO:0003700|GO:0005634|GO:0006351|GO:0006355|GO:0007275|GO:0007625|GO:0008344|GO:0009952|GO:0019233|GO:0021516|GO:0043565|GO:0048704|GO:0048705	chr11	96285325	96281905	+	homeobox B8	2.44325	-1.88202	0.765687	-1.99311	-0.926031	0.0931126	-1.02099	-1.53502	0.103428	-1.00652	1.03548	0.738663	0.442303	-0.942009	-0.817526	0.255877
20342	-2.60155	#N/A	-2.40685	down	Selenbp2	AP56|Lpsb2	20342	ENSMUSG00000068877	GO:0005634|GO:0005737|GO:0006810|GO:0008430|GO:0015031|GO:0016020	chr3	94704406	94693573	+	selenium binding protein 2	0.0723057	1.51589	1.4372	0.497618	0.031307	-1.64164	0.514448	1.68679	0.554729	-0.438027	0.662868	-1.00087	1.00847	-0.370904	0.918656	-0.258678
12159	-2.5949	-2.53095	-2.18409	down	Bmp4	Bmp-4|Bmp2b|Bmp2b-1|Bmp2b1	12159	ENSMUSG00000021835	GO:0000122|GO:0000186|GO:0001501|GO:0001503|GO:0001525|GO:0001541|GO:0001568|GO:0001649|GO:0001654|GO:0001656|GO:0001657|GO:0001658|GO:0001707|GO:0001759|GO:0001822|GO:0001843|GO:0001934|GO:0001936|GO:0001938|GO:0001944|GO:0001958|GO:0002043|GO:0002062|GO:0002244|GO:0002320|GO:0003014|GO:0003130|GO:0003139|GO:0003323|GO:0003337|GO:0005125|GO:0005515|GO:0005576|GO:0005578|GO:0005615|GO:0005737|GO:…	chr14	46390599	46383520	-	bone morphogenetic protein 4	1.25269	1.2789	2.34567	0.353814	0.347236	0.0491772	0.293754	0.0475292	0.516947	0.762186	-0.0475292	0.781501	1.62575	0.250076	0.286077	0.49872
15433	-2.59489	#N/A	-2.74803	down	Hoxd13	Hox-4.8|spdh	15433	ENSMUSG00000001819	GO:0001501|GO:0003677|GO:0003682|GO:0003700|GO:0005634|GO:0006351|GO:0006355|GO:0007275|GO:0007389|GO:0009952|GO:0022612|GO:0030326|GO:0030539|GO:0035108|GO:0042127|GO:0042733|GO:0043565|GO:0045944|GO:0048619|GO:0060527|GO:0060571|GO:0060602|GO:0060687	chr2	74671599	74668310	+	homeobox D13	1.74189	-1.59194	1.05577	-1.45045	0.145946	-1.61681	-0.145946	-0.829896	0.531013	0.283564	-2.67443	-0.77861	0.401905	-0.973769	-0.148276	-1.05649
17384	-2.5907	-1.86953	-2.68583	down	Mmp10	AV377895|MMP-10|SL-2	17384	ENSMUSG00000047562	GO:0004222|GO:0005509|GO:0005576|GO:0005578|GO:0006508|GO:0008152|GO:0008233|GO:0008237|GO:0008270|GO:0016787|GO:0030334|GO:0030574|GO:0031012|GO:0046872	chr9	7510240	7502360	+	matrix metallopeptidase 10	1.10367	2.6458	2.29544	1.18761	0.202364	0.534915	-0.202364	1.63804	1.90122	0.416989	0.976458	0.37537	2.01497	0.641629	1.1123	0.589606
13527	-2.58904	#N/A	#N/A	down	Dtna	2210407P21Rik|A0|Dtn|a-DB-1|adbn	13527	ENSMUSG00000024302	GO:0005509|GO:0005515|GO:0005737|GO:0005886|GO:0008270|GO:0016014|GO:0016020|GO:0030054|GO:0042383|GO:0043234|GO:0045202|GO:0046872	chr18	23659714	23415415	+	dystrobrevin alpha	0.628125	2.24743	0.874971	0.118804	-0.575145	0.089623	-0.55367	1.29059	1.12599	0.495966	0.482189	0.448919	1.25018	-0.122239	0.620969	0.475691
66222	-2.58672	#N/A	#N/A	down	Serpinb1a	1190005M04Rik|AI325983|EI|EIA|ELANH2|LEI|M/NEI|MNEI|PI2	66222	ENSMUSG00000044734	GO:0004867|GO:0005615|GO:0005737|GO:0010466|GO:0010951|GO:0030162|GO:0030414|GO:0042176	chr13	32851185	32842092	-	serine (or cysteine) peptidase inhibitor, clade B, member 1a	1.24738	2.04842	1.57397	0.14191	0.756396	-0.14191	0.776591	1.76082	0.795844	1.19442	1.13891	2.07899	1.62325	0.252132	1.11108	1.47077
320910	-2.58629	#N/A	#N/A	down	Itgb8	4832412O06Rik	320910	ENSMUSG00000025321	GO:0001573|GO:0007155|GO:0007229|GO:0016021	chr12	119238276	119162803	-	integrin beta 8	0.4641	2.43627	1.00363	0.34781	-0.61031	0.0538464	0.63311	2.19987	2.34295	1.00669	1.16707	0.80664	1.30133	-0.0695514	1.72531	0.993468
13179	-2.58	#N/A	-2.60813	down	Dcn	DC|DSPG2|PG40|PGII|PGS2|SLRR1B|mDcn	13179	ENSMUSG00000019929	GO:0005518|GO:0005539|GO:0005576|GO:0005578|GO:0005589|GO:0005615|GO:0019800|GO:0031012|GO:0047485|GO:0050840	chr10	97518162	97479500	+	decorin	1.17976	2.59322	1.35158	0.718049	0.115447	0.188946	-0.115447	2.00303	1.83734	0.18402	0.531402	0.260093	1.70818	0.340814	1.24164	0.325171
12506	-2.57925	#N/A	#N/A	down	Cd48	AI449234|AW610730|BCM1|BLAST|BLAST-1|BLAST1|Bcm-1|MEM-102|SLAMF2|Sgp-60	12506	ENSMUSG00000015355	GO:0003823|GO:0004872|GO:0005515|GO:0005886|GO:0007165|GO:0009897|GO:0016020|GO:0016021|GO:0031225|GO:0042110|GO:0043234|GO:0043499|GO:0045121|GO:0045576|GO:0046658	chr1	171705257	171682055	+	CD48 antigen	1.10219	1.77569	0.888932	-0.160644	1.06469	-1.23809	-0.352196	1.1749	1.44937	2.25336	0.7952	1.51189	1.2556	-0.111349	0.757358	1.52015
70737	-2.57744	-2.0235	#N/A	down	Cgn	6330408J11Rik|AI647528|AI987749	70737	ENSMUSG00000068876	GO:0003674|GO:0005923|GO:0008150|GO:0043296	chr3	94786515	94760070	-	cingulin	1.0403	0.663034	1.22876	-0.312319	-0.525103	-0.3283	0.00666523	-0.216243	0.0911112	-0.0427723	-0.0898151	0.698484	0.977366	-0.388574	-0.0394888	0.188632
11810	-2.57111	#N/A	#N/A	down	Apobec1	Cdar1	11810	ENSMUSG00000040613	GO:0004126|GO:0005737|GO:0006397|GO:0006970|GO:0008270|GO:0009972|GO:0010332|GO:0016554|GO:0016556|GO:0016787|GO:0016814|GO:0017091|GO:0042127|GO:0042157|GO:0042158|GO:0042493|GO:0042953|GO:0045471|GO:0046872|GO:0048255|GO:0051592|GO:0051607|GO:0080111|GO:0090310	chr6	122602444	122577792	-	apolipoprotein B mRNA editing enzyme, catalytic polypeptide 1	1.07231	2.23444	0.808134	0.110786	0.154072	-0.237148	-0.110786	1.06435	0.859931	1.98055	0.879743	1.59791	1.37163	0.00923681	0.6045	1.48607
12294	-2.57063	#N/A	-2.74704	down	Cacna2d3	Cacnad3	12294	ENSMUSG00000021991	GO:0005216|GO:0005244|GO:0005245|GO:0005262|GO:0006810|GO:0006811|GO:0006816|GO:0016020|GO:0016021|GO:0034765|GO:0046872|GO:0070588	chr14	29721864	28904943	-	calcium channel, voltage-dependent, alpha2/delta subunit 3	2.25124	1.85623	1.49364	1.19961	-0.292171	0.607318	1.18967	1.42782	0.475514	0.506328	-0.216627	0.937774	1.86704	0.504918	1.031	0.409159
353346	-2.5699	#N/A	#N/A	down	Gpr141	PGR13	353346	ENSMUSG00000053101	GO:0003674|GO:0004871|GO:0004930|GO:0005575|GO:0005886|GO:0007165|GO:0007186|GO:0008150|GO:0016020|GO:0016021	chr13	19824257	19749682	-	G protein-coupled receptor 141	0.537174	0.855526	1.11092	-0.183895	-0.157892	-1.23973	0.324243	-0.0418339	0.896475	1.50864	0.773034	1.66886	0.83454	-0.527171	0.392961	1.31684
243277	-2.5693	#N/A	#N/A	down	Gpr133	E230012M21Rik	243277	ENSMUSG00000044017	GO:0004888|GO:0004930|GO:0005886|GO:0007166|GO:0007186|GO:0007218|GO:0016020|GO:0016021	chr5	129204599	129096750	+	G protein-coupled receptor 133	0.873071	1.99519	0.524084	0.131993	-0.747188	-0.076591	0.161443	1.54376	1.78587	0.627579	0.432686	0.989044	1.13078	-0.230595	1.16369	0.683103
232174	-2.56798	#N/A	-2.21349	down	Cyp26b1	CP26|P450RAI-2	232174	ENSMUSG00000063415	GO:0001709|GO:0001972|GO:0004497|GO:0005506|GO:0005783|GO:0007140|GO:0007283|GO:0008401|GO:0009055|GO:0009954|GO:0010628|GO:0016020|GO:0016491|GO:0016705|GO:0020037|GO:0030326|GO:0034653|GO:0042573|GO:0043231|GO:0043587|GO:0046872|GO:0048384|GO:0055114|GO:0060349|GO:2001037	chr6	84593908	84571414	-	cytochrome P450, family 26, subfamily b, polypeptide 1	0.980296	2.15116	1.52813	0.577681	0.116942	-0.116942	0.226643	1.15042	1.42094	0.121138	0.510292	0.589188	1.55319	0.19256	0.93267	0.406872
544791	-2.56564	#N/A	#N/A	down	Myh13	MyHC-eo	544791	ENSMUSG00000060180	GO:0000166|GO:0003779|GO:0005524|GO:0009267|GO:0016459|GO:0030016|GO:0032982	chr11	67371502	67327103	+	myosin, heavy polypeptide 13, skeletal muscle	2.01174	1.34615	0.931871	0.187698	0.211803	-0.187698	0.956443	1.23743	0.728888	0.718345	0.787109	2.07575	1.42992	0.070601	0.974253	1.19374
211134	-2.56476	-2.08383	#N/A	down	Lzts1	F37|FEZ1	211134	ENSMUSG00000036306	GO:0005730|GO:0005737|GO:0005794|GO:0005886|GO:0007049|GO:0014069|GO:0016020|GO:0016242|GO:0016324|GO:0030054|GO:0042995|GO:0043005|GO:0043197|GO:0043198|GO:0044297|GO:0045202|GO:0045211|GO:0048167|GO:0048814	chr8	69140953	69135503	-	leucine zipper, putative tumor suppressor 1	0.476295	-0.0110564	-0.0508957	-1.17586	-1.76097	-0.725297	-0.63301	-0.669704	-1.46065	-0.436912	-0.325088	-0.202926	0.138114	-1.22071	-0.921122	-0.321642
12810	-2.55782	#N/A	#N/A	down	Coch	AW122937|Coch-5B2|D12H14S564E	12810	ENSMUSG00000020953	GO:0003674|GO:0005575|GO:0005576|GO:0007605|GO:0008360	chr12	51605773	51593341	+	coagulation factor C homolog (Limulus polyphemus)	1.46871	2.68514	1.36498	1.45409	-0.411422	0.411422	0.521274	1.33107	1.50058	1.96079	1.64373	1.7903	1.83961	0.484697	1.11764	1.79827
26549	-2.55267	#N/A	-2.1184	down	Itgb1bp2	Chordc3	26549	ENSMUSG00000031312	GO:0005178|GO:0005509|GO:0007229|GO:0008270|GO:0017124|GO:0030018|GO:0046872	chrX	101453541	101449109	+	integrin beta 1 binding protein 2	0.46874	-0.0680039	0.571692	-0.479252	-0.516543	-2.0878	-0.000228405	-0.0545867	0.000228405	0.682438	-2.30898	-0.649947	0.324143	-1.02786	-0.0181956	-0.758831
242122	-2.55162	-1.93565	#N/A	down	Vtcn1	B7h4|B7s1|B7x|BC032925	242122	ENSMUSG00000051076	GO:0001562|GO:0005102|GO:0005886|GO:0009897|GO:0016020|GO:0031225|GO:0050868|GO:0072602|GO:0072643	chr3	100896922	100825459	+	V-set domain containing T cell activation inhibitor 1	1.33	0.837673	1.59935	0.00143623	-0.332595	0.0439415	0.304062	0.361613	0.242897	1.24901	0.300416	0.578865	1.25568	-0.0957392	0.302857	0.709432
71790	-2.55135	#N/A	#N/A	down	Anxa9	1110003P15Rik|2310069F17Rik	71790	ENSMUSG00000015702	GO:0001786|GO:0005509|GO:0005543|GO:0005544|GO:0005829|GO:0009986|GO:0015464|GO:0016337	chr3	95307176	95296094	-	annexin A9	1.05521	1.37012	1.67341	0.0700221	0.128005	-0.153075	1.04549	0.702552	0.987627	1.21747	0.760918	0.808158	1.36624	0.014984	0.911891	0.928847
80981	-2.54116	#N/A	#N/A	down	Arl4d	1110036H21Rik|ARL6|AW456149|Arf4l|Arfl4|Arl5	80981	ENSMUSG00000034936	GO:0000166|GO:0003674|GO:0005525|GO:0005634|GO:0005737|GO:0005886|GO:0008150	chr11	101667832	101665541	+	ADP-ribosylation factor-like 4D	1.4164	2.55207	0.915276	1.08866	-0.266767	0.0253944	-0.0253944	1.9084	1.15042	1.17325	0.3329	0.922381	1.62792	0.282429	1.01114	0.809511
243084	-2.53908	#N/A	#N/A	down	Tmprss11e	A030012E10|AY787860|DESC1|TTSP	243084	ENSMUSG00000054537	GO:0003824|GO:0004252|GO:0005515|GO:0005576|GO:0005886|GO:0005887|GO:0006508|GO:0008233|GO:0008236|GO:0016020|GO:0016021|GO:0016787	chr5	86745807	86705186	-	transmembrane protease, serine 11e	1.02054	1.43462	1.34872	-0.465616	-0.120604	0.357189	1.48151	0.465037	0.925465	0.120604	1.57616	0.532431	1.26796	-0.0763437	0.957337	0.743064
53906	-2.53234	#N/A	#N/A	down	Phgr1	1810007E14Rik|AA238765	53906	ENSMUSG00000046804	GO:0003674|GO:0005575|GO:0008150	chr2	118778164	118772769	+	proline/histidine/glycine-rich 1	0.898318	0.962629	2.14315	-0.281636	0.267528	-0.00321007	1.33957	0.298273	1.49129	0.439436	0.991662	0.404443	1.3347	-0.00577251	1.04305	0.611847
68468	-2.52931	-2.65034	-2.45064	down	Ly6g6c	1110003M04Rik|AU016360|G6c|NG24	68468	ENSMUSG00000007044|ENSMUSG00000092586	GO:0003674|GO:0005575|GO:0005886|GO:0008150|GO:0016020|GO:0031225	chr17	35070048	35067325	+	lymphocyte antigen 6 complex, locus G6C	1.98182	1.40175	2.00773	0.709731	0.513316	0.152011	0.642369	-0.0503988	0.580781	0.3356	0.0503993	1.12581	1.7971	0.458353	0.390917	0.503938
223337	-2.528	#N/A	-9.31944	down	Ugt3a2	AI313915	223337	ENSMUSG00000049152	GO:0003674|GO:0005575|GO:0008150|GO:0008152|GO:0015020|GO:0016020|GO:0016021|GO:0016740|GO:0016757|GO:0016758	chr15	9370870	9335598	+	UDP glycosyltransferases 3 family, polypeptide A2	0.816619	2.32424	0.689256	0.580377	0.76927	-1.53351	0.7447	2.25339	-1.26017	-2.61974	-0.591143	-2.61974	1.2767	-0.0612893	0.57931	-1.94354
268949	-2.52263	#N/A	#N/A	down	Dpcr1	Gm630	268949	ENSMUSG00000073408	GO:0003674|GO:0005575|GO:0008150|GO:0016020|GO:0016021	chr17	35643695	35635755	-	diffuse panbronchiolitis critical region 1 (human)	1.20876	2.15252	1.55604	0.0420446	0.912531	-0.0420456	1.1033	1.03988	0.783553	0.96714	0.238017	2.17263	1.6391	0.304177	0.975576	1.12593
101631	-2.52257	#N/A	#N/A	down	Pwwp2b	AI594893|D7Ertd517e|D930023J19Rik|Pwwp2	101631	ENSMUSG00000060260	GO:0003674|GO:0005575|GO:0008150	chr7	139267253	139248482	+	PWWP domain containing 2B	0.850545	0.946647	1.15447	0.0582018	-0.0651793	-1.04604	0.074327	0.524792	0.355656	0.151985	0.186393	0.228259	0.983888	-0.351005	0.318258	0.188879
326623	-2.52189	#N/A	-2.04414	down	Tnfsf15	Tl1|Tl1a|Vegi	326623	ENSMUSG00000050395	GO:0005123|GO:0005125|GO:0005164|GO:0005615|GO:0005886|GO:0006919|GO:0006955|GO:0007250|GO:0016020|GO:0016021|GO:0042107|GO:0050715	chr4	63745113	63724603	-	tumor necrosis factor (ligand) superfamily, member 15	1.31753	1.08477	2.42523	0.432717	-0.463279	0.854571	0.230258	1.38159	1.41418	0.488656	0.355571	0.888824	1.60918	0.27467	1.00868	0.577684
13982	-2.52102	#N/A	#N/A	down	Esr1	AA420328|AU041214|ER-alpha|ER[a]|ERa|ERalpha|ESR|Estr|Estra|Nr3a1	13982	ENSMUSG00000019768	GO:0001046|GO:0001547|GO:0002064|GO:0003677|GO:0003682|GO:0003700|GO:0003707|GO:0004879|GO:0005496|GO:0005515|GO:0005634|GO:0005737|GO:0005794|GO:0005886|GO:0006351|GO:0006355|GO:0008013|GO:0008134|GO:0008209|GO:0008270|GO:0008289|GO:0008584|GO:0010629|GO:0016020|GO:0016049|GO:0019899|GO:0030284|GO:0030315|GO:0030518|GO:0030522|GO:0031798|GO:0032355|GO:0032403|GO:0034056|GO:0038052|GO:0042562|GO:…	chr10	5003761	4612046	+	estrogen receptor 1 (alpha)	0.961068	2.0981	1.14202	0.506763	-0.561217	0.253622	0.0867772	1.88216	1.76425	0.95991	1.24399	0.559339	1.4004	0.0663892	1.2444	0.921081
381142	-2.51309	#N/A	#N/A	down	Arl14epl	Gm949	381142	ENSMUSG00000073568	GO:0003674|GO:0005575|GO:0008150	chr18	46934222	46921815	+	ADP-ribosylation factor-like 14 effector protein-like	0.461027	-0.242143	0.995608	-2.8905	-0.18119	0.297793	0.0188584	0.379481	0.323018	1.65607	0.330045	0.0807576	0.404831	-0.924634	0.240452	0.688956
12829	-2.51036	-1.96888	#N/A	down	Col4a4	E130010M05Rik|[a]4(IV)	12829	ENSMUSG00000067158	GO:0005201|GO:0005576|GO:0005578|GO:0005581|GO:0005587|GO:0005604|GO:0005605|GO:0032836	chr1	82586849	82450723	-	collagen, type IV, alpha 4	0.926965	2.10805	1.11948	0.133301	-0.0693159	0.106825	0.0693159	0.545946	0.607116	0.13347	0.708128	0.845851	1.38483	0.0569369	0.407459	0.562483
74338	-2.50783	#N/A	-3.02536	down	Slc6a19	4632401C08Rik|B<0>AT1	74338	ENSMUSG00000021565	GO:0003333|GO:0005328|GO:0005886|GO:0005887|GO:0006810|GO:0006836|GO:0006865|GO:0015175|GO:0015293|GO:0015804|GO:0016020|GO:0016021	chr13	73700695	73681157	-	solute carrier family 6 (neurotransmitter transporter), member 19	0.861062	4.19138	2.13193	1.84239	-0.120721	1.48339	1.68158	2.91415	1.19246	0.120721	2.46329	-0.19096	2.39479	1.06835	1.9294	0.797685
12832	-2.50705	#N/A	#N/A	down	Col5a2	1110014L14Rik|D230017N05	12832	ENSMUSG00000026042	GO:0001501|GO:0005201|GO:0005576|GO:0005578|GO:0005581|GO:0005588|GO:0030199|GO:0043588|GO:0046332|GO:0048592|GO:0071230	chr1	45503282	45374331	-	collagen, type V, alpha 2	0.85882	1.61314	1.29033	0.451098	-0.750159	0.0833797	0.0103292	0.989132	1.22847	0.600524	0.61912	0.434155	1.2541	-0.0718937	0.742645	0.551266
20730	-2.50351	-2.37293	-4.13317	down	Spink3	p12	20730	ENSMUSG00000024503	GO:0004867|GO:0005576|GO:0010466|GO:0030414	chr18	43737237	43728069	-	serine peptidase inhibitor, Kazal type 3	0.833965	2.34083	1.65984	-0.102717	0.597138	0.368353	0.898107	2.13978	-1.94326	-1.73128	-0.104312	0.528477	1.61154	0.287591	0.364878	-0.435704
271221	-2.50144	#N/A	#N/A	down	5031414D18Rik	Gm744|Gm911|Kiaa0226l	271221	ENSMUSG00000034959	GO:0003674|GO:0005575|GO:0008150	chr14	75052532	75016027	+	RIKEN cDNA 5031414D18 gene	0.351861	0.961287	0.971893	-0.234402	0.0635197	-1.51235	0.692443	0.738567	0.0334907	1.27459	0.488879	0.559633	0.76168	-0.561079	0.488167	0.774366
229389	-2.5008	-2.16223	-3.59974	down	Otol1	Gm414	229389	ENSMUSG00000027788	GO:0003674|GO:0005575|GO:0005576|GO:0005581|GO:0008150	chr3	70028708	70007613	+	otolin 1 homolog (zebrafish)	2.67157	2.37455	2.76123	1.76376	0.0772438	1.99917	1.20468	1.71206	1.55305	-0.0772438	0.623721	1.71719	2.60245	1.28006	1.48993	0.754556
235505	-2.50051	#N/A	#N/A	down	Cd109	9930012E15Rik|AI480638|GARP	235505	ENSMUSG00000046186	GO:0004866|GO:0004867|GO:0005575|GO:0005576|GO:0005615|GO:0005886|GO:0010466|GO:0016020|GO:0030414|GO:0031225	chr9	78716260	78615546	+	CD109 antigen	0.888485	2.35831	0.616065	0.315083	-0.293283	-0.125614	-0.158293	1.52908	1.34599	1.07438	0.747769	1.15384	1.28762	-0.0346049	0.905592	0.991995
56643	-2.49866	#N/A	-3.38759	down	Slc15a1	D630032F02|PECT1|PEPT1	56643	ENSMUSG00000025557	GO:0005215|GO:0005427|GO:0006810|GO:0006857|GO:0015031|GO:0015198|GO:0015293|GO:0015833|GO:0016020|GO:0016021|GO:0016248|GO:0035672|GO:0051956	chr14	121505254	121459621	-	solute carrier family 15 (oligopeptide transporter), member 1	1.9319	2.55732	2.08052	0.549427	0.969085	1.08776	2.07465	1.95775	1.50996	1.12564	1.14425	-0.980931	2.18991	0.868759	1.84745	0.429653
14727	-2.49761	#N/A	#N/A	down	Gp49a	gp49	14727	ENSMUSG00000089672	GO:0016020|GO:0016021	chr10	51486219	51480679	+	glycoprotein 49 A	-0.1373	2.0796	0.925394	-0.306487	0.216049	-1.0035	1.59489	0.673994	1.11667	2.01116	1.76159	2.58938	0.955899	-0.364647	1.12852	2.12071
20568	-2.49466	#N/A	#N/A	down	Slpi		20568	ENSMUSG00000017002	GO:0004867|GO:0005576|GO:0006508|GO:0008233|GO:0010466|GO:0019899|GO:0030414|GO:0032091|GO:0045071	chr2	164356507	164354070	-	secretory leukocyte peptidase inhibitor	0.963068	1.61719	1.10529	0.271715	-0.617394	0.0746884	0.287647	1.17886	1.45642	1.35208	-0.394686	1.23994	1.22852	-0.0903303	0.974307	0.732447
20510	-2.49437	#N/A	#N/A	down	Slc1a1	D130048G10Rik|EAAC1|EAAC2|EAAT3|MEAAC1	20510	ENSMUSG00000024935	GO:0003333|GO:0005313|GO:0005886|GO:0006810|GO:0006835|GO:0015293|GO:0015501|GO:0015807|GO:0015813|GO:0016020|GO:0016021|GO:0016595|GO:0017153|GO:0035725|GO:0051260|GO:0051938|GO:0070779	chr19	28913960	28835166	+	solute carrier family 1 (neuronal/epithelial high affinity glutamate transporter, system Xag), member 1	1.02548	0.977942	1.60161	0.042058	-0.0420589	-0.351005	1.04801	0.550371	0.927969	1.26587	1.40954	1.13778	1.20168	-0.117002	0.842117	1.27106
240726	-2.4927	#N/A	#N/A	down	Slco5a1	4732454B15|A630033C23Rik|AA407151	240726	ENSMUSG00000025938	GO:0003674|GO:0005575|GO:0008150	chr1	12991135	12866550	-	solute carrier organic anion transporter family, member 5A1	-0.0529189	2.08186	0.198104	0.117294	-1.65878	-0.184603	-0.225103	1.39295	1.19907	0.53844	0.289062	0.420271	0.742347	-0.575362	0.788973	0.415925
15396	-2.49182	#N/A	#N/A	down	Hoxa11	Hox-1.9|Hoxa-11	15396	ENSMUSG00000038210	GO:0001501|GO:0001656|GO:0001658|GO:0001759|GO:0003677|GO:0003700|GO:0005515|GO:0005634|GO:0005667|GO:0005730|GO:0005737|GO:0006351|GO:0006355|GO:0007275|GO:0007501|GO:0009952|GO:0009953|GO:0009954|GO:0010720|GO:0030326|GO:0032332|GO:0032993|GO:0042733|GO:0043234|GO:0043565|GO:0045893|GO:0048589|GO:0060272|GO:0060351	chr6	52245810	52242105	-	homeobox A11	0.722876	2.06062	0.909011	-0.206414	-0.379742	0.327067	-0.0596633	1.3426	1.4662	0.878573	0.284387	0.0530996	1.23084	-0.0863627	0.916378	0.405353
93726	-2.48765	#N/A	-3.62615	down	Ear11		93726	ENSMUSG00000047222	GO:0004518|GO:0004519|GO:0004540|GO:0005575|GO:0006935|GO:0016787	chr14	51256112	51255262	-	eosinophil-associated, ribonuclease A family, member 11	1.97813	4.06855	2.65833	2.27944	1.14138	1.33985	-0.903538	4.7129	3.94797	2.31457	1.94656	-1.13145	2.90167	1.58689	2.58578	1.04323
12479	-2.4867	#N/A	-2.88365	down	Cd1d1	AI747460|CD1.1|Cd1a|Cd1d|Ly-38	12479	ENSMUSG00000028076	GO:0001916|GO:0005515|GO:0005737|GO:0005764|GO:0005768|GO:0005769|GO:0005770|GO:0005886|GO:0006955|GO:0009897|GO:0009986|GO:0016020|GO:0016021|GO:0019882|GO:0030882|GO:0030883|GO:0030884|GO:0042102|GO:0042393|GO:0042608|GO:0043032|GO:0043499|GO:0045059|GO:0045078|GO:0045086|GO:0045087|GO:0045404|GO:0048006|GO:0048007|GO:0050776|GO:0050839|GO:0051135|GO:0051138	chr3	86999340	86995836	-	CD1d1 antigen	0.981479	0.849104	0.35912	-0.161654	-0.539802	-1.05154	0.129908	0.230857	1.09734	-1.88332	-0.511173	0.000507593	0.729901	-0.584331	0.486034	-0.797996
16526	-2.48606	-2.87716	-4.07331	down	Kcnk2	A430027H14Rik|AI848635|TREK-1	16526	ENSMUSG00000037624	GO:0005216|GO:0005244|GO:0005249|GO:0005267|GO:0006810|GO:0006811|GO:0006813|GO:0007186|GO:0008076|GO:0016020|GO:0016021|GO:0030322|GO:0034765|GO:0071805	chr1	189344192	189207930	-	potassium channel, subfamily K, member 2	3.12698	2.58414	2.58891	2.02695	1.19033	1.14119	1.5682	1.63015	0.527746	1.13248	-0.803232	1.89219	2.76668	1.45282	1.24203	0.740479
22781	-2.48134	#N/A	#N/A	down	Ikzf4	A630026H08Rik|Eos|Zfpn1a4|Znfn1a4	22781	ENSMUSG00000002578	GO:0003676|GO:0003677|GO:0005515|GO:0005622|GO:0005634|GO:0006351|GO:0006355|GO:0008270|GO:0042803|GO:0045892|GO:0046872|GO:0046982	chr10	128645993	128632415	-	IKAROS family zinc finger 4	-0.184706	1.37444	0.705925	0.453744	-0.0943289	-2.39711	-0.958508	1.26492	-0.538802	-0.819132	1.06882	0.0943291	0.631885	-0.679233	-0.0774647	0.114672
244071	-2.47597	-2.59575	-7.71525	down	Agbl1	Ccp4|D430020F16|EG244071|Nna1-l1	244071	ENSMUSG00000025754	GO:0004180|GO:0004181|GO:0005515|GO:0005737|GO:0006508|GO:0008233|GO:0008237|GO:0008270|GO:0015631|GO:0016787|GO:0035609|GO:0035610|GO:0046872	chr7	77124698	76229887	+	ATP/GTP binding protein-like 1	2.80796	2.30211	0.778962	-0.0682893	0.476747	1.55659	0.068289	0.452725	1.23956	-1.55935	-0.728848	-0.665914	1.96301	0.655015	0.586858	-0.984702
22042	-2.47486	-1.9171	#N/A	down	Tfrc	2610028K12Rik|AI195355|AI426448|AU015758|CD71|E430033M20Rik|Mtvr-1|Mtvr1|TFR|TFR1|TR|Trfr|p90	22042	ENSMUSG00000022797	GO:0004998|GO:0005381|GO:0005576|GO:0005739|GO:0005768|GO:0005886|GO:0005905|GO:0006508|GO:0006879|GO:0006897|GO:0008233|GO:0009897|GO:0009986|GO:0016020|GO:0016021|GO:0016023|GO:0030316|GO:0030544|GO:0034755|GO:0045780|GO:0048471|GO:0051087|GO:0055038|GO:0070062	chr16	32632794	32608896	+	transferrin receptor	0.225284	-0.745303	0.501834	-1.4346	-0.912684	-1.59294	-0.481412	-1.25328	-1.10027	-0.45776	-0.225285	-0.78842	-0.00606188	-1.31341	-0.944989	-0.490488
630294	-2.47451	-1.95035	#N/A	down	Gm7030	EG630294|H2-t9	630294	ENSMUSG00000092243		chr17	36129425	36127609	-	predicted gene 7030	1.4063	2.79775	0.921383	1.00013	-0.267335	0.471201	0.357099	2.71754	-0.840412	-0.628429	2.7355	1.39686	1.70848	0.401332	0.744743	1.16798
20863	-2.47417	-3.5506	-5.31587	down	Stfa3	Stf3	20863	ENSMUSG00000054905	GO:0004866|GO:0004869|GO:0005622|GO:0005737|GO:0010466|GO:0030414	chr16	36455392	36450537	-	stefin A3	0	2.47366	4.75726	0	2.22386	1.08622	0.97212	0	0.774609	0	0	0	2.41031	1.10336	0.582243	0
80515	-2.47308	#N/A	#N/A	down	A030009H04Rik	2310043C11Rik|AA589459|AB041807|RNF21	80515		GO:0003674|GO:0005575|GO:0008150	chr11	69342647	69340769	+	RIKEN cDNA A030009H04 gene	1.36986	1.29395	1.87589	0.886385	-0.142375	-0.123232	0.972384	1.16037	1.19301	1.58318	1.21146	1.50025	1.51323	0.206926	1.10859	1.43163
14778	-2.47284	#N/A	-2.38154	down	Gpx3	AA960521|EGPx|GPx|GSHPx-3|GSHPx-P	14778	ENSMUSG00000018339	GO:0004601|GO:0004602|GO:0005576|GO:0005615|GO:0006749|GO:0006979|GO:0008430|GO:0016491|GO:0042744|GO:0043295|GO:0051289|GO:0055114	chr11	54910382	54902854	+	glutathione peroxidase 3	0.558624	2.34534	1.35107	0.306275	-0.305993	0.336244	0.250196	1.79378	0.954048	0.11345	0.285344	0.10056	1.41835	0.112175	0.99934	0.166451
330096	-2.46958	#N/A	#N/A	down	Shisa3	D830007B15Rik	330096	ENSMUSG00000050010	GO:0005783|GO:0007275|GO:0016020|GO:0016021	chr5	67613987	67607883	+	shisa homolog 3 (Xenopus laevis)	0.827497	2.58343	0.487559	0.503884	-0.373496	-0.144699	0.105367	1.78305	1.23839	0.52365	0.362231	0.796494	1.2995	-0.00477013	1.04227	0.560791
434198	-2.46605	#N/A	#N/A	down	B130024G19Rik		434198		GO:0003674|GO:0005575|GO:0008150	chr7	70411146	70365383	+	RIKEN cDNA B130024G19 gene	0.236652	0.390565	0.813781	-2.49979	-0.64298	0.677153	-0.258683	0.150509	0.301815	0.0610731	0.253746	0.799321	0.480333	-0.821872	0.0645471	0.37138
14419	-2.46292	#N/A	#N/A	down	Gal	Galn	14419	ENSMUSG00000024907	GO:0005179|GO:0005576|GO:0005737|GO:0005794|GO:0006954|GO:0007218|GO:0007399|GO:0007631|GO:0008285|GO:0030141|GO:0031943|GO:0043065|GO:0050672	chr19	3414457	3409917	-	galanin	2.21264	1.42922	1.19513	0.526985	0.395492	0.0134034	1.27364	1.07822	0.243237	1.96942	-0.0134029	1.53431	1.61233	0.31196	0.865035	1.16344
84036	-2.4599	-2.44901	-2.86665	down	Kcnn1	AI854248|KCa2.1|SK1	84036	ENSMUSG00000002908	GO:0005216|GO:0005516|GO:0005737|GO:0005886|GO:0006810|GO:0006811|GO:0006813|GO:0015269|GO:0016020|GO:0016021|GO:0016286	chr8	70857008	70842049	-	potassium intermediate/small conductance calcium-activated channel, subfamily N, member 1	1.16872	1.90076	2.11863	0.696429	0.439588	0.15629	0.776212	0.991884	-0.456581	-0.0392106	0.0392103	0.630018	1.72937	0.430769	0.437171	0.210006
66175	-2.45861	-2.14498	-2.17028	down	Mustn1	1110028G01Rik|Mustang	66175	ENSMUSG00000042485	GO:0003674|GO:0005634|GO:0005654|GO:0042060|GO:0042246	chr14	30881610	30879257	+	musculoskeletal, embryonic nuclear protein 1	1.75469	2.58284	1.52169	0.936025	0.400523	0.629131	-0.464579	1.75753	1.26337	0.776618	0.789412	0.939538	1.95307	0.655227	0.852107	0.835189
50760	-2.45697	-2.35134	-1.83	down	Fbxo17	Fbg4|Fbx17|Fbxo26	50760	ENSMUSG00000030598	GO:0001948|GO:0008150|GO:0019005|GO:0030163	chr7	28738140	28716790	+	F-box protein 17	1.08106	0.438352	2.09206	0.138033	-0.866299	0.449101	0.453539	-0.829254	0.286736	0.330064	-0.0133572	0.679238	1.20382	-0.0930551	-0.0296594	0.331982
20346	-2.45584	#N/A	#N/A	down	Sema3a	Hsema-I|SEMA1|SemD|Semad|coll-1	20346	ENSMUSG00000028883	GO:0002027|GO:0004872|GO:0005576|GO:0006915|GO:0007275|GO:0007399|GO:0007411|GO:0007413|GO:0010633|GO:0016020|GO:0030154|GO:0030424|GO:0030425|GO:0030517|GO:0045499|GO:0048813|GO:0048841|GO:0048843|GO:0050919|GO:0060666	chr5	13603485	13396784	+	sema domain, immunoglobulin domain (Ig), short basic domain, secreted, (semaphorin) 3A	0.887461	1.75334	1.43758	0.845799	-0.834679	0.178624	0.127292	0.691351	0.759414	0.224765	0.879743	0.628655	1.35946	0.0632482	0.526019	0.577721
237831	-2.45465	-3.94093	-4.24738	down	Slc13a5	Indy|NaC2/NaCT|Nact|mINDY	237831	ENSMUSG00000020805	GO:0005215|GO:0005343|GO:0005886|GO:0006810|GO:0006811|GO:0006814|GO:0006842|GO:0015137|GO:0015141|GO:0015142|GO:0015293|GO:0015744|GO:0015746|GO:0016020|GO:0016021|GO:0016323|GO:0017153|GO:0035674|GO:0055085|GO:0071422	chr11	72266604	72241994	-	solute carrier family 13 (sodium-dependent citrate transporter), member 5	1.64711	3.02228	2.74716	1.56287	0.862795	1.10433	-0.232164	0.405813	1.30729	0.782308	-1.76065	2.13517	2.47218	1.17667	0.493647	0.385609
208659	-2.45229	-2.3747	-3.39377	down	Fam20a	AI606893	208659	ENSMUSG00000020614	GO:0003674|GO:0005575|GO:0005576|GO:0070166	chr11	109722256	109672926	-	family with sequence similarity 20, member A	1.96467	2.86533	2.05511	0.908048	0.588614	1.50606	0.289539	1.89353	0.9588	1.25945	-0.289539	0.626526	2.29504	1.00091	1.04729	0.532145
110648	-2.45045	#N/A	#N/A	down	Lmx1a	Lmx1.1|dr|dreher|sst	110648	ENSMUSG00000026686	GO:0001558|GO:0003677|GO:0003700|GO:0005634|GO:0006351|GO:0006355|GO:0007275|GO:0007411|GO:0007417|GO:0007420|GO:0008270|GO:0010468|GO:0021542|GO:0021549|GO:0021766|GO:0021953|GO:0030182|GO:0030901|GO:0043565|GO:0045665|GO:0046872|GO:0071542	chr1	167848733	167689558	+	LIM homeobox transcription factor 1 alpha	-0.797988	0.594176	-1.59789	-2.54454	-0.798726	-2.33758	-0.0980434	-0.965706	0.098043	-0.562739	-1.65824	-2.08434	-0.600567	-1.89361	-0.321902	-1.43511
19225	-2.44992	#N/A	#N/A	down	Ptgs2	COX2|Cox-2|PGHS-2|PHS-2|Pghs2|TIS10	19225	ENSMUSG00000032487	GO:0001516|GO:0001525|GO:0004601|GO:0004666|GO:0005634|GO:0005737|GO:0005783|GO:0005901|GO:0006633|GO:0006954|GO:0006979|GO:0007566|GO:0007612|GO:0007613|GO:0008217|GO:0008284|GO:0008285|GO:0008289|GO:0008610|GO:0010575|GO:0010942|GO:0016020|GO:0016491|GO:0016702|GO:0019233|GO:0019371|GO:0019899|GO:0020037|GO:0030216|GO:0030282|GO:0030728|GO:0031622|GO:0031915|GO:0032227|GO:0032496|GO:0034097|GO:…	chr1	150108012	150100124	+	prostaglandin-endoperoxide synthase 2	0.217311	0.813794	0.69312	-0.769642	-0.772583	-0.611759	0.165339	-0.198385	0.251812	-0.344345	0.0145378	0.2636	0.574742	-0.717995	0.0729221	-0.022069
229699	-2.44775	#N/A	#N/A	down	Slc16a4	AW146050|MCT 5	229699	ENSMUSG00000027896	GO:0003674|GO:0005575|GO:0005886|GO:0006810|GO:0008150|GO:0015293|GO:0016020|GO:0016021|GO:0055085	chr3	107312116	107291292	+	solute carrier family 16 (monocarboxylic acid transporters), member 4	1.11612	0.833375	1.43221	0.216823	-0.102976	-0.606514	0.86625	0.517812	0.706528	1.20495	0.658453	0.732079	1.12724	-0.164222	0.696863	0.865161
78004	-2.44455	-1.82879	-2.39332	down	Prr15	E130201N16Rik|G90	78004	ENSMUSG00000045725	GO:0003674|GO:0005575|GO:0007275|GO:0008150	chr6	54330200	54327012	+	proline rich 15	2.27308	2.73868	2.10571	0.129951	1.15523	1.96359	1.78809	1.11973	1.59697	-0.551076	1.22298	2.66854	2.37249	1.08292	1.5016	1.11348
64011	-2.4398	-1.83714	-1.93937	down	Nrgn	0710001B06Rik|AI838505|NG|NG/RC3|Pss1|R75334|RC3	64011	ENSMUSG00000053310	GO:0005516|GO:0005737|GO:0007243|GO:0030054|GO:0042995|GO:0045202	chr9	37552745	37544493	-	neurogranin	1.25674	2.12542	0.825366	0.539653	-0.150811	-0.0416083	0.194784	0.9222	0.45816	0.419538	0.492934	0.428287	1.40251	0.115744	0.525048	0.44692
16790	-2.43592	-2.41638	-4.07635	down	Anpep	AP-M|AP-N|Apn|Cd13|P150	16790	ENSMUSG00000039062	GO:0001525|GO:0004177|GO:0005793|GO:0006508|GO:0006725|GO:0007275|GO:0008152|GO:0008233|GO:0008237|GO:0008270|GO:0009897|GO:0012506|GO:0016020|GO:0016021|GO:0016787|GO:0030154|GO:0031983|GO:0035814|GO:0042277|GO:0046872	chr7	79842352	79821803	-	alanyl (membrane) aminopeptidase	1.8732	2.60597	2.50305	1.47048	1.13817	0.52017	0.992309	1.40169	0.769678	0.728139	-0.52017	0.692415	2.32741	1.04294	1.05456	0.300128
11838	-2.43357	-4.80386	-5.2885	down	Arc	Arc3.1|C86064|arg3.1	11838	ENSMUSG00000022602	GO:0003779|GO:0005515|GO:0005737|GO:0005768|GO:0005856|GO:0005886|GO:0006897|GO:0007010|GO:0007275|GO:0007492|GO:0009952|GO:0015629|GO:0016020|GO:0016477|GO:0022604|GO:0030054|GO:0031410|GO:0042995|GO:0045202|GO:0045211	chr15	74672570	74669081	-	activity regulated cytoskeletal-associated protein	1.94289	2.38877	1.75116	0.951759	-0.426389	1.70823	1.47742	-1.2053	-0.981893	-0.0918384	-1.04984	0.0159123	2.0276	0.744534	-0.236589	-0.375254
14415	-2.43167	#N/A	#N/A	down	Gad1	EP10|GAD25|GAD44|GAD67|Gad-1	14415	ENSMUSG00000070880	GO:0001701|GO:0001764|GO:0003824|GO:0004351|GO:0005622|GO:0005737|GO:0005739|GO:0005938|GO:0006915|GO:0009449|GO:0016595|GO:0016829|GO:0016831|GO:0019752|GO:0021696|GO:0021772|GO:0030170|GO:0030424|GO:0035108|GO:0035264|GO:0042136|GO:0043679|GO:0044306|GO:0045202|GO:0046982|GO:0047485|GO:0048786|GO:0048854|GO:0061351	chr2	70602012	70562164	+	glutamate decarboxylase 1	-0.390984	2.06372	1.80772	0.385118	-0.516336	-0.234158	1.16505	0.775144	1.51312	0.403178	0.981232	-0.445888	1.16015	-0.121792	1.1511	0.312841
217154	-2.43131	#N/A	#N/A	down	Stac2	24b2|24b2/STAC2|AW240854	217154	ENSMUSG00000017400	GO:0003674|GO:0005575|GO:0008150|GO:0035556|GO:0046872	chr11	98053462	98036624	-	SH3 and cysteine rich domain 2	0.635548	1.96511	0.97041	-0.195794	0.213803	-0.292144	-0.30942	0.944568	0.83971	0.249502	0.358764	1.1427	1.19036	-0.0913782	0.491619	0.583654
12983	-2.42902	#N/A	#N/A	down	Csf2rb	AI848964|AIC2B|Bc|CDw131|Csf2rb1|Csfgmrb|Il3r|Il3rb|Il3rb1|Il5rb	12983	ENSMUSG00000071713	GO:0004896|GO:0005515|GO:0016020|GO:0016021|GO:0019221	chr15	78351001	78325990	+	colony stimulating factor 2 receptor, beta, low-affinity (granulocyte-macrophage)	0.651145	1.60454	0.919621	-0.0577574	-0.363502	-0.244553	0.0619335	0.848567	0.576701	0.913893	0.61563	0.991001	1.05843	-0.221937	0.495734	0.840175
72169	-2.42147	#N/A	#N/A	down	Trim29	1110047J21Rik|2810431N19Rik|4732461M22Rik|AI119726	72169	ENSMUSG00000032013	GO:0000122|GO:0002039|GO:0005515|GO:0005622|GO:0005737|GO:0008270|GO:0046872|GO:1900181	chr9	43336125	43310763	+	tripartite motif-containing 29	-0.121377	0.499743	-0.102077	-0.012661	-2.98644	-0.552258	0.0126605	0.0346265	-0.0800505	-1.84453	-0.110284	-0.153223	0.0920963	-1.18379	-0.0109212	-0.70268
16485	-2.42014	-3.1852	-2.70705	down	Kcna1	AI840627|Kca1-1|Kv1.1|MBK1|Mk-1|Shak|mceph	16485	ENSMUSG00000047976	GO:0005216|GO:0005244|GO:0005249|GO:0005251|GO:0005267|GO:0006810|GO:0006811|GO:0006813|GO:0008076|GO:0016020|GO:0016021|GO:0016324|GO:0030425|GO:0034220|GO:0034765|GO:0043025|GO:0044224|GO:0051260|GO:0055085|GO:0071805	chr6	126645801	126636463	-	potassium voltage-gated channel, shaker-related subfamily, member 1	1.14314	2.93008	1.15572	1.14136	-0.72864	0.990943	-1.79572	2.03161	-0.0211096	0.512801	-0.182163	0.588131	1.74298	0.467888	0.0715938	0.306256
21386	-2.41844	-2.33285	#N/A	down	Tbx3	D5Ertd189e	21386	ENSMUSG00000018604	GO:0000122|GO:0001501|GO:0001568|GO:0001701|GO:0001947|GO:0003007|GO:0003151|GO:0003167|GO:0003677|GO:0003700|GO:0005634|GO:0005667|GO:0006351|GO:0006355|GO:0007275|GO:0007569|GO:0008284|GO:0008595|GO:0009887|GO:0010159|GO:0019827|GO:0021761|GO:0030539|GO:0030540|GO:0030857|GO:0030879|GO:0032275|GO:0035108|GO:0035115|GO:0035136|GO:0042127|GO:0042733|GO:0043066|GO:0043565|GO:0045662|GO:0045787|GO:…	chr5	119684601	119670669	+	T-box 3	0.282772	0.307982	0.825222	-0.714308	-1.00978	-0.682164	-0.49103	-0.968225	-0.791056	-0.09659	-0.454308	0.0922022	0.471992	-0.802085	-0.750103	-0.152898
18491	-2.4181	#N/A	#N/A	down	Pappa	8430414N03Rik|IGFBP-4ase|PAG1|PAPP-A	18491	ENSMUSG00000028370	GO:0004175|GO:0005576|GO:0005615|GO:0006508|GO:0008152|GO:0008233|GO:0008237|GO:0016020|GO:0016787|GO:0030154|GO:0046872|GO:0051384	chr4	65357509	65124174	+	pregnancy-associated plasma protein A	1.23149	0.956268	1.31262	-0.321239	0.117307	-0.117307	0.527583	0.851669	0.420079	0.735572	0.355579	0.504576	1.16679	-0.10708	0.599777	0.531909
18383	-2.41656	#N/A	#N/A	down	Tnfrsf11b	OCIF|Opg|TR1	18383	ENSMUSG00000063727	GO:0005576|GO:0005578|GO:0005615|GO:0006915|GO:0007165|GO:0030198|GO:0042489|GO:0045779	chr15	54278484	54250619	-	tumor necrosis factor receptor superfamily, member 11b (osteoprotegerin)	1.01939	2.51126	1.54229	1.11747	-0.259216	0.395824	0.259217	1.96993	2.18833	1.03796	1.25371	1.42577	1.69098	0.418027	1.47249	1.23914
17174	-2.41204	#N/A	#N/A	down	Masp1	AW048060|CCPII|Crarf|Masp1/3	17174	ENSMUSG00000022887	GO:0001867|GO:0003824|GO:0004252|GO:0005509|GO:0005576|GO:0005615|GO:0006508|GO:0006956|GO:0008152|GO:0008233|GO:0008236|GO:0016787|GO:0042803|GO:0045087|GO:0045916|GO:0046872|GO:0048306	chr16	23520590	23451785	-	mannan-binding lectin serine peptidase 1	0.303221	1.95189	1.16596	0.439819	-0.617246	-0.212261	-0.277957	1.46221	1.34837	0.792872	0.649157	0.515856	1.14036	-0.129896	0.84421	0.652628
68867	-2.40072	#N/A	#N/A	down	Rnf122	1110063C11Rik	68867	ENSMUSG00000039328	GO:0003674|GO:0005575|GO:0005783|GO:0005794|GO:0008150|GO:0008270|GO:0016020|GO:0016021|GO:0046872	chr8	31131473	31111846	+	ring finger protein 122	0.860557	0.68415	0.794595	0.617043	-1.44732	-0.620822	-0.542278	0.358733	0.260211	1.27692	-0.485805	-0.782626	0.779767	-0.483699	0.0255551	0.00282893
21926	-2.39976	#N/A	#N/A	down	Tnf	DIF|TNF-alpha|TNFSF2|TNFalpha|Tnfa|Tnfsf1a	21926	ENSMUSG00000024401	GO:0000060|GO:0000122|GO:0000165|GO:0000185|GO:0000187|GO:0001775|GO:0001819|GO:0001891|GO:0001932|GO:0001934|GO:0002020|GO:0002037|GO:0002439|GO:0002740|GO:0002876|GO:0002925|GO:0005125|GO:0005164|GO:0005515|GO:0005576|GO:0005615|GO:0005622|GO:0005886|GO:0005887|GO:0006006|GO:0006915|GO:0006917|GO:0006919|GO:0006927|GO:0006952|GO:0006954|GO:0006955|GO:0006959|GO:0007165|GO:0007254|GO:0007275|GO:…	chr17	35201996	35199391	-	tumor necrosis factor	1.05512	1.64454	1.95602	0.0537329	0.867003	-0.0537329	2.0672	1.83787	2.20097	1.44644	1.41102	2.39037	1.55189	0.289001	2.03535	1.74928
55994	-2.39901	-1.8184	-3.67572	down	Smad9	MADH6|Madh9|SMAD8A|SMAD8B|Smad8	55994	ENSMUSG00000027796	GO:0001880|GO:0003700|GO:0005515|GO:0005622|GO:0005634|GO:0005667|GO:0005737|GO:0006351|GO:0006355|GO:0006468|GO:0007179|GO:0030509|GO:0030901|GO:0030902|GO:0045597|GO:0045893|GO:0051216|GO:0060348|GO:0071407	chr3	54801269	54755582	+	SMAD family member 9	0.960944	1.3929	1.15791	0.254675	-0.525571	-0.00467014	-0.925385	1.51497	0.334172	-1.14039	-0.0913034	-0.890625	1.17059	-0.0918555	0.307919	-0.707441
54427	-2.39857	#N/A	#N/A	down	Dnmt3l	D6Ertd14e|ecat7	54427	ENSMUSG00000000730	GO:0000794|GO:0001701|GO:0001890|GO:0005515|GO:0005634|GO:0005720|GO:0005737|GO:0005829|GO:0008047|GO:0008168|GO:0016740|GO:0019899|GO:0032259|GO:0043085|GO:0045892|GO:0046872|GO:0060718|GO:0071514	chr10	78063615	78042287	+	DNA (cytosine-5-)-methyltransferase 3-like	1.69261	0.682752	0.827631	0.147911	-0.232475	-0.498969	0.732101	0.377071	0.739843	1.16214	0.38466	1.17712	1.06767	-0.194511	0.616339	0.907973
269615	-2.39738	-1.8385	#N/A	down	Plch2	A930027K05Rik|PLCeta2|Plc-eta2|Plcl4	269615	ENSMUSG00000029055	GO:0004435|GO:0004629|GO:0004871|GO:0005509|GO:0005543|GO:0005737|GO:0005886|GO:0006629|GO:0007165|GO:0008081|GO:0016020|GO:0016042|GO:0016787|GO:0035556|GO:0046488|GO:0046872	chr4	155010984	154983115	-	phospholipase C, eta 2	-1.58099	-0.0842581	0.0842576	-3.20955	-1.17266	-0.983154	-0.682655	-0.653763	-2.88017	-1.2043	-0.304254	-0.730358	-0.526997	-1.78845	-1.40553	-0.746303
68041	-2.39538	-2.31925	#N/A	down	Mid1ip1	3110038L01Rik|Mig12|S14R	68041	ENSMUSG00000008035	GO:0005515|GO:0005634|GO:0005737|GO:0005829|GO:0005856|GO:0005874|GO:0007026|GO:0008022|GO:0008610|GO:0015630|GO:0045723|GO:0046890|GO:0051258|GO:0051351	chrX	10719702	10717365	+	Mid1 interacting protein 1 (gastrulation specific G12-like (zebrafish))	0.575236	0.982041	0.736268	0.144794	-0.915415	-0.716588	-1.20563	-0.270201	0.128395	-0.0050621	-0.27725	0.466765	0.764515	-0.495736	-0.449145	0.0614842
94253	-2.39418	#N/A	#N/A	down	Hecw1	9330116H24Rik|AV273951|E130207I19Rik|Nedl1	94253	ENSMUSG00000021301	GO:0004842|GO:0005622|GO:0005634|GO:0005737|GO:0006464|GO:0016874|GO:0016881|GO:0042787	chr13	14523226	14226438	-	HECT, C2 and WW domain containing E3 ubiquitin protein ligase 1	1.43929	1.48317	0.555081	-0.951133	0.545188	0.104899	0.0782602	1.16483	0.647526	0.564141	-0.0782599	1.11302	1.15918	-0.100349	0.630205	0.532967
96875	-2.38588	#N/A	#N/A	down	Prg4	CACP|DOL54|JCAP|MSF|SZP|lubricin	96875	ENSMUSG00000006014	GO:0005044|GO:0005576|GO:0006955|GO:0030247	chr1	150466165	150449412	-	proteoglycan 4 (megakaryocyte stimulating factor, articular superficial zone protein)	1.28868	1.1006	2.42989	0.560961	-0.240409	0.735058	1.02913	0.65225	1.98314	0.240408	0.861232	1.6899	1.60639	0.35187	1.22151	0.930513
16421	-2.38538	#N/A	#N/A	down	Itgb7	Ly69	16421	ENSMUSG00000001281	GO:0004872|GO:0005102|GO:0007155|GO:0007160|GO:0007229|GO:0007275|GO:0008305|GO:0016020|GO:0016021|GO:0050900	chr15	102231935	102215995	-	integrin beta 7	0.290636	1.85319	1.46597	0.443436	0.444921	-1.04121	1.06889	1.53792	1.79629	1.42706	-0.389762	1.30226	1.20327	-0.0509521	1.4677	0.779853
52187	-2.38387	-2.14346	#N/A	down	Rragd	5730543C08Rik|AI467523|C030003H22Rik|D4Ertd174e	52187	ENSMUSG00000028278	GO:0000166|GO:0005525|GO:0005634|GO:0005737|GO:0005764|GO:0008150|GO:0046982	chr4	33022180	32982998	+	Ras-related GTP binding D	1.43882	1.03049	1.55254	0.514275	-0.0547943	-0.197536	0.286731	0.380508	0.0547943	0.851901	0.564858	0.726742	1.34062	0.0873146	0.240678	0.7145
56720	-2.37817	#N/A	-2.64843	down	Tdo2	AA407491|TDO|TO|chky	56720	ENSMUSG00000028011	GO:0004833|GO:0005506|GO:0006568|GO:0006569|GO:0016491|GO:0016597|GO:0016702|GO:0019441|GO:0019442|GO:0019825|GO:0020037|GO:0046872|GO:0055114	chr3	81975728	81958414	-	tryptophan 2,3-dioxygenase	0.832069	2.6289	1.65064	1.36205	-0.00283146	0.00283146	0.225887	1.78546	1.21336	-0.504549	1.21327	0.187477	1.70387	0.454017	1.0749	0.298732
71325	-2.37795	-2.4569	-1.8562	down	Tchhl1	5430400H23Rik|AA589420|S100a17|Thhl1	71325	ENSMUSG00000027908	GO:0003674|GO:0005509|GO:0005575|GO:0008150	chr3	93471980	93468754	+	trichohyalin-like 1	1.68528	2.26498	1.21875	1.33205	-0.162043	0.249857	-0.816429	0.881049	1.21387	0.535078	0.162042	1.79483	1.723	0.473287	0.426162	0.830651
11994	-2.37709	-2.0151	-3.59088	down	Pcdh15	BB078305|ENSMUSG00000046980|Gm9815|Ush1f|av|nmf19	11994	ENSMUSG00000052613	GO:0001750|GO:0001964|GO:0002009|GO:0005509|GO:0005515|GO:0005615|GO:0005737|GO:0005886|GO:0007015|GO:0007155|GO:0007156|GO:0007601|GO:0007605|GO:0007626|GO:0007628|GO:0008344|GO:0016020|GO:0016021|GO:0032420|GO:0035058|GO:0035264|GO:0042491|GO:0045202|GO:0045494|GO:0048839|GO:0050910|GO:0050953|GO:0050957|GO:0050973|GO:0060013|GO:0060088	chr10	74649732	73821867	+	protocadherin 15	1.63222	0.698142	1.2278	-1.11972	0.82406	0.106238	0.822211	-0.779278	0.482681	-0.355962	-1.53635	-0.0825338	1.18605	-0.0631408	0.175205	-0.658283
72393	-2.37612	#N/A	-2.90672	down	Faim2	2900002L20Rik|Lfg|Lfg2|NMP25|Nmp35	72393	ENSMUSG00000023011	GO:0003674|GO:0005886|GO:0006915|GO:0016020|GO:0016021|GO:0021549|GO:0021680|GO:0021681|GO:0021702|GO:0030054|GO:0043523|GO:0045121|GO:0045202|GO:0045211	chr15	99528165	99497005	-	Fas apoptotic inhibitory molecule 2	2.21184	1.47154	0.574927	0.653674	-0.894398	0.753209	0.817998	0.496617	0.620487	-0.389923	0.0671165	-0.0370594	1.41944	0.170828	0.645034	-0.119955
666244	-2.37286	-5.33558	-2.38245	down	Tmsb15b1	Tm15b	666244	ENSMUSG00000089768	GO:0003674|GO:0005575|GO:0008150	chrX	136976874	136974022	-	thymosin beta 15b1	2.69435	1.7662	2.11736	1.90386	0.0984377	0.835737	0.468642	-0.345369	-0.792291	-0.193089	-0.0984377	3.11211	2.19264	0.946012	-0.223006	0.940195
12475	-2.36999	#N/A	#N/A	down	Cd14		12475	ENSMUSG00000051439	GO:0001530|GO:0002237|GO:0005615|GO:0005886|GO:0006954|GO:0009986|GO:0016020|GO:0031225|GO:0032760|GO:0045087|GO:0045121|GO:0045807|GO:0050715|GO:0070891|GO:0071222|GO:0071223	chr18	36726654	36725067	-	CD14 antigen	0.673276	1.86068	0.165465	0.520034	-1.00713	-0.54812	1.13057	1.04052	1.24032	1.53687	1.07982	1.72681	0.899808	-0.345073	1.13714	1.44783
216350	-2.36842	-2.0232	-2.10404	down	Tspan8	C76990|E330007O21Rik|Tm4sf3	216350	ENSMUSG00000034127	GO:0003674|GO:0005575|GO:0016020|GO:0016021|GO:0030195	chr10	115849893	115817284	+	tetraspanin 8	0.855314	2.32896	1.48197	0.216867	0.664525	0.0530806	0.369017	1.39542	-0.148096	0.345573	-0.0770163	1.17821	1.55542	0.311491	0.538779	0.482256
216643	-2.36841	-1.84478	#N/A	down	Gabrp		216643	ENSMUSG00000020159	GO:0004890|GO:0005216|GO:0005230|GO:0005254|GO:0005886|GO:0006810|GO:0006811|GO:0006821|GO:0016020|GO:0016021|GO:0030054|GO:0034707|GO:0045202|GO:0045211	chr11	33578957	33550781	-	gamma-aminobutyric acid (GABA) A receptor, pi	1.25884	0.257581	1.03789	-0.482712	-0.644708	-0.0500217	-0.0757256	-0.011342	-0.0089674	0.733657	-0.199567	-0.263691	0.851436	-0.392481	-0.0320117	0.090133
13137	-2.36518	#N/A	#N/A	down	Daf2	AI323748|Cd55b|Daf|Daf-TM|TM-DAF	13137	ENSMUSG00000026401	GO:0006958|GO:0016020|GO:0016021|GO:0045087	chr1	130422999	130388528	-	decay accelerating factor 2	0.519437	2.19019	0.996632	0.31274	0.165058	-0.497394	0.851459	1.98239	1.91843	0.965634	0.522624	1.82154	1.23542	-0.00653203	1.58409	1.10327
54612	-2.36476	#N/A	#N/A	down	Sfrp5	AI605071|SARP3	54612	ENSMUSG00000018822	GO:0001944|GO:0005576|GO:0005737|GO:0005886|GO:0006357|GO:0007275|GO:0007420|GO:0008285|GO:0008406|GO:0016055|GO:0017147|GO:0030154|GO:0030165|GO:0030178|GO:0035414|GO:0042813|GO:0043433|GO:0043508|GO:0048546|GO:0051898|GO:0060028|GO:0060070|GO:0090090|GO:0090175|GO:0090179|GO:2000041|GO:2000057	chr19	42202252	42197971	-	secreted frizzled-related sequence protein 5	0.56212	1.88668	0.669416	0.44867	-0.826177	-0.229354	-0.474035	1.48903	1.07161	0.710506	0.26236	0.619474	1.0394	-0.202287	0.695536	0.53078
70779	-2.36076	#N/A	-2.33445	down	Prdm5	4432417F03Rik|6530401I24Rik|AI197291|E130112L17Rik|PFM2	70779	ENSMUSG00000029913	GO:0000278|GO:0000976|GO:0003676|GO:0003677|GO:0005622|GO:0005634|GO:0006351|GO:0006355|GO:0008270|GO:0016568|GO:0016575|GO:0043565|GO:0044212|GO:0045892|GO:0046872|GO:0051567|GO:0070491	chr6	65936377	65778962	+	PR domain containing 5	1.2112	0.0428066	-0.0722785	-0.0985777	-0.997389	-1.44005	0.0277715	-0.147947	-0.225515	0.453968	-2.79457	-0.146911	0.393911	-0.84534	-0.11523	-0.829172
17153	-2.35486	-2.47432	-1.8563	down	Mal	Mpv17|Vip17	17153	ENSMUSG00000027375	GO:0005783|GO:0005794|GO:0005886|GO:0006917|GO:0016020|GO:0016021|GO:0019898|GO:0019911|GO:0042552|GO:0045121	chr2	127656695	127633226	-	myelin and lymphocyte protein, T cell differentiation protein	1.03694	1.73022	1.73009	0.0965629	0.702818	-0.00904226	0.466767	0.100346	0.00904226	0.382409	0.0816092	1.35594	1.49909	0.263446	0.192052	0.606654
23967	-2.3524	-2.43747	-2.30423	down	Osr1	Odd1|Osr	23967	ENSMUSG00000048387	GO:0000122|GO:0001655|GO:0001656|GO:0001657|GO:0001823|GO:0002062|GO:0003676|GO:0005622|GO:0005634|GO:0005730|GO:0006351|GO:0006355|GO:0007507|GO:0008270|GO:0008406|GO:0010628|GO:0030154|GO:0030501|GO:0030857|GO:0035115|GO:0035116|GO:0036023|GO:0042474|GO:0042476|GO:0042733|GO:0043066|GO:0045944|GO:0046872|GO:0048389|GO:0048793|GO:0048863|GO:0050679|GO:0060021|GO:0060272|GO:0072075|GO:0072111|GO:…	chr12	9581500	9574442	+	odd-skipped related 1 (Drosophila)	2.31486	1.74336	0.94629	-0.144887	-0.107998	1.555	0.0434206	-0.886907	1.99185	0.61887	1.02344	-0.250659	1.66817	0.434039	0.382788	0.463885
234593	-2.34852	#N/A	-1.86399	down	Ndrg4	D8Bwg1337e|Ndr1-rs|Ndr4|R74996|SMAP-8	234593	ENSMUSG00000036564	GO:0005737	chr8	95715119	95703037	+	N-myc downstream regulated gene 4	1.04985	1.56855	0.907494	0.289533	-0.00302696	-0.45587	0.670255	1.03056	0.00302696	0.571468	0.312597	-0.0533562	1.1753	-0.0564547	0.567947	0.276903
12904	-2.34782	#N/A	#N/A	down	Crabp2	AI893628|Crabp-2|CrabpII	12904	ENSMUSG00000004885	GO:0001972|GO:0005215|GO:0005634|GO:0005737|GO:0005783|GO:0005829|GO:0006810|GO:0008289|GO:0016918|GO:0019841|GO:0030332|GO:0035115|GO:0042573	chr3	87953372	87948693	+	cellular retinoic acid binding protein II	1.12335	1.99678	0.615845	0.863444	-1.1362	0.314763	-0.235602	1.30239	1.08124	0.579672	0.235602	0.779974	1.24533	0.0140036	0.716012	0.531749
17063	-2.34651	#N/A	-2.23879	down	Muc13	114/A10|14/A10|AI159736|Lrrp|Ly64|NJ-1	17063	ENSMUSG00000022824	GO:0005576|GO:0005886|GO:0016020|GO:0016021	chr16	33819927	33794037	+	mucin 13, epithelial transmembrane	1.11163	1.75608	1.32511	0.309103	-0.0394201	0.231579	0.721728	1.11345	0.314742	0.34167	0.323556	0.0394201	1.3976	0.167087	0.71664	0.234882
56532	-2.34443	#N/A	#N/A	down	Ripk3	2610528K09Rik|AW107945|Rip3	56532	ENSMUSG00000022221	GO:0000166|GO:0004672|GO:0004674|GO:0004704|GO:0005524|GO:0005622|GO:0006468|GO:0006917|GO:0007249|GO:0016301|GO:0016310|GO:0023014|GO:0032147|GO:0042802|GO:0051092|GO:0051260|GO:0051291|GO:0060545	chr14	55788857	55784995	-	receptor-interacting serine-threonine kinase 3	0.0457826	0.532558	-0.462979	-0.741553	-2.34734	-0.483454	-0.045783	0.126163	-0.155437	-0.0470533	-0.385827	-0.226968	0.0384539	-1.19078	-0.0250187	-0.219949
18430	-2.34315	#N/A	#N/A	down	Oxtr	OTR	18430	ENSMUSG00000049112	GO:0001967|GO:0001975|GO:0004871|GO:0004930|GO:0004990|GO:0005902|GO:0005913|GO:0007165|GO:0007186|GO:0007204|GO:0007613|GO:0010701|GO:0016021|GO:0016324|GO:0017046|GO:0030431|GO:0032230|GO:0034059|GO:0035176|GO:0042711|GO:0042713|GO:0042755|GO:0044058|GO:0045777|GO:0048545|GO:0051965|GO:0051968|GO:0060406|GO:0060455|GO:0070371|GO:0070474	chr6	112489808	112473684	-	oxytocin receptor	0.902952	1.2849	-0.0673902	-0.0955577	-1.53672	0.0673904	0.730896	1.50638	1.64886	0.420933	2.08505	1.18569	0.70682	-0.521628	1.29538	1.23056
319940	-2.34177	#N/A	#N/A	down	D330022K07Rik		319940			chr8	45819297	45723325	-	RIKEN cDNA D330022K07 gene	0.317037	1.6074	0.42743	-0.115299	-0.407361	-0.808276	-0.0352914	0.506178	1.32931	1.36547	0.748416	0.267093	0.783956	-0.443646	0.600064	0.793661
384077	-2.34118	#N/A	#N/A	down	Pramel5	OTTMUSG00000010540	384077	ENSMUSG00000036749	GO:0003674|GO:0005575|GO:0008150	chr4	144280466	144270633	-	preferentially expressed antigen in melanoma like 5	0.435202	1.15433	1.27221	0.0290346	-0.934076	0.0850675	-0.0290346	1.87198	1.63144	1.30737	1.48687	-0.0767367	0.953914	-0.273324	1.15813	0.905833
11717	-2.34001	#N/A	#N/A	down	Ampd3		11717	ENSMUSG00000005686	GO:0003876|GO:0006188|GO:0009117|GO:0009168|GO:0016787|GO:0019239|GO:0046872	chr7	110812408	110772604	+	adenosine monophosphate deaminase 3	0.514384	2.02528	0.826884	0.300982	-0.300982	-0.312989	0.371901	1.31023	0.89307	0.651257	0.366771	1.00368	1.12218	-0.10433	0.8584	0.673903
14560	-2.33351	#N/A	#N/A	down	Gdf10	Bmp3b	14560	ENSMUSG00000021943	GO:0005125|GO:0005576|GO:0005615|GO:0008083|GO:0040007|GO:0045669	chr14	33935282	33923587	+	growth differentiation factor 10	1.78219	0.304913	-0.439694	-1.39113	-0.324056	-0.304913	0.580985	2.80392	2.38347	1.91738	1.95939	-0.466717	0.549135	-0.673368	1.92279	1.13668
170725	-2.32492	#N/A	#N/A	down	Capn8	nCL-2|nCL-2'	170725	ENSMUSG00000038599	GO:0004198|GO:0005509|GO:0005622|GO:0005737|GO:0005794|GO:0006508|GO:0008233|GO:0008234|GO:0016787	chr1	182632352	182565007	+	calpain 8	1.60686	1.38876	1.41203	0.342214	0.392589	0.0213079	0.971004	-0.0121789	0.933557	1.01645	-0.146317	1.08956	1.46922	0.252037	0.630794	0.653232
69774	-2.31987	-1.8283	#N/A	down	Ms4a6b	1810027D10Rik	69774	ENSMUSG00000024677	GO:0003674|GO:0005575|GO:0008150|GO:0016020|GO:0016021	chr19	11530403	11518559	+	membrane-spanning 4-domains, subfamily A, member 6B	0.614445	1.24317	0.90062	0.0709021	-1.04237	0.0875599	0.761689	0.231122	-0.846096	1.96134	-0.36241	1.19744	0.91941	-0.294636	0.0489051	0.932123
19882	-2.31594	#N/A	-2.83957	down	Mst1r	CD136|CDw136|Fv-2|Fv2|PTK8|Ron|STK	19882	ENSMUSG00000032584	GO:0000166|GO:0001725|GO:0004672|GO:0004713|GO:0004714|GO:0004872|GO:0005524|GO:0005886|GO:0006468|GO:0007169|GO:0007275|GO:0009615|GO:0016020|GO:0016021|GO:0016301|GO:0016310|GO:0016740|GO:0016772|GO:0019048|GO:0019899|GO:0043406|GO:0045087|GO:0051897	chr9	107920383	107906889	+	macrophage stimulating 1 receptor (c-met-related tyrosine kinase)	0.280899	1.37448	1.74567	0.000797749	0.300722	-0.53526	0.790725	1.28648	0.551458	-1.36473	-0.000797749	0.249559	1.13368	-0.0779133	0.876222	-0.371989
244864	-2.3118	#N/A	#N/A	down	Layn	E030012M19Rik|Gm511	244864	ENSMUSG00000060594	GO:0005540|GO:0016020|GO:0016021|GO:0030246	chr9	51077094	51056780	-	layilin	0.216249	0.481283	0.258964	-1.86965	-0.800387	-0.000529289	-0.150316	-0.395718	0.390283	0.602265	-1.20373	0.370166	0.318832	-0.890187	-0.0519171	-0.0770999
20689	-2.30946	#N/A	#N/A	down	Sall3	B130022O04Rik|Msal|Msal-1|Sal|Salt|Spalt	20689	ENSMUSG00000024565	GO:0003676|GO:0003677|GO:0005622|GO:0005634|GO:0006351|GO:0006355|GO:0008270|GO:0021891|GO:0035136|GO:0035137|GO:0045879|GO:0046872	chr18	80986578	80966374	-	sal-like 3 (Drosophila)	-0.727002	-0.244917	1.11001	-0.548207	-2.09628	-0.840097	0.808762	0.0317018	-0.0668209	-0.176766	0.782773	-2.23894	0.0460306	-1.16153	0.257881	-0.544311
13731	-2.30927	#N/A	#N/A	down	Emp2	XMP	13731	ENSMUSG00000022505	GO:0016020|GO:0016021	chr16	10313968	10281749	-	epithelial membrane protein 2	0.693637	1.16211	1.66008	0.477461	-0.224843	-0.359107	0.721519	0.49592	0.0555878	0.307926	0.395402	0.632421	1.17194	-0.0354964	0.424342	0.44525
16819	-2.30846	#N/A	#N/A	down	Lcn2	24p3|AW212229|Sip24	16819	ENSMUSG00000026822	GO:0002020|GO:0005215|GO:0005506|GO:0005515|GO:0005576|GO:0005615|GO:0005829|GO:0006810|GO:0006811|GO:0006915|GO:0009615|GO:0009635|GO:0010628|GO:0015891|GO:0031346|GO:0036094|GO:0042493|GO:0042803|GO:0042981|GO:0045087|GO:0055072|GO:0070207|GO:0070301	chr2	32387739	32384637	-	lipocalin 2	0.73775	2.45326	1.65253	1.58268	-0.286325	-0.073601	3.3369	2.1213	-0.576301	2.3571	1.9765	1.88894	1.61451	0.407584	1.6273	2.07418
27214	-2.30652	-1.94789	#N/A	down	Dbf4	AA545217|Ask	27214	ENSMUSG00000002297	GO:0003676|GO:0004674|GO:0005634|GO:0006260|GO:0006468|GO:0007049|GO:0007089|GO:0007090|GO:0008270|GO:0046872	chr5	8422716	8396969	-	DBF4 homolog (S. cerevisiae)	-0.280742	-0.194927	0.194927	-0.910481	-1.55913	-1.42828	-0.921817	-1.03391	-1.21076	-0.744508	-1.09123	-0.61943	-0.0935806	-1.2993	-1.0555	-0.818388
53627	-2.30485	#N/A	-2.00685	down	Porcn	2410004O13Rik|AW045557|DXHXS7465e|Mporc|Mporc-a|Mporc-b|Mporc-c|Mporc-d|Ppn|mMg61|porc	53627	ENSMUSG00000031169	GO:0005515|GO:0005783|GO:0009100|GO:0016020|GO:0016021|GO:0016055|GO:0016740|GO:0016746|GO:0030176	chrX	8206525	8193850	-	porcupine homolog (Drosophila)	1.4561	1.72138	1.79045	0.914757	0.545212	-0.106054	0.962117	1.84926	0.434854	1.44936	0.106054	0.397738	1.65598	0.451305	1.08208	0.651049
243312	-2.30404	-2.01481	-3.12114	down	Elfn1	A930017N06Rik|AI197272|Ppp1r28	243312	ENSMUSG00000048988	GO:0004864|GO:0005575|GO:0010923|GO:0016020|GO:0016021|GO:0019902|GO:0043086	chr5	139974724	139907943	+	leucine rich repeat and fibronectin type III, extracellular 1	0.950713	0.781562	0.951225	-1.08127	0.0960088	0.0562582	0.424718	-0.456392	-0.316755	0.0492253	-1.2644	-1.02754	0.8945	-0.309669	-0.116143	-0.747574
347711	-2.30257	-5.2981	-7.67654	down	Pramel6	C80453|C80515	347711	ENSMUSG00000025838	GO:0003674|GO:0005575|GO:0008150	chr2	87510865	87508458	+	preferentially expressed antigen in melanoma like 6	2.3554	1.99191	4.12788	2.11916	2.15605	0.590231	1.47613	-0.49599	0.278618	-0.278618	-0.49599	0.428427	2.82506	1.62181	0.419586	-0.115394
330908	-2.30232	#N/A	#N/A	down	Opcml	2900075O15Rik|3732419F12|AI844366|B930023M13Rik|C230027C17|Gm181|Obcam	330908	ENSMUSG00000062257	GO:0003674|GO:0005575|GO:0008150	chr9	28925048	27791269	+	opioid binding protein/cell adhesion molecule-like	1.61969	1.37242	0.250247	-1.63448	0.167946	1.09963	-0.0519507	-0.206574	1.03594	1.45943	0.996194	0.522784	1.08078	-0.122302	0.259139	0.992802
18669	-2.3017	#N/A	#N/A	down	Abcb1b	Abcb1|Mdr1|Mdr1b|Pgy-1|Pgy1|mdr	18669	ENSMUSG00000028970	GO:0000139|GO:0000166|GO:0005215|GO:0005524|GO:0005739|GO:0005886|GO:0006200|GO:0006810|GO:0006855|GO:0008152|GO:0008559|GO:0014045|GO:0015238|GO:0015893|GO:0016020|GO:0016021|GO:0016324|GO:0016787|GO:0016887|GO:0017111|GO:0042493|GO:0042626|GO:0042908|GO:0046581|GO:0055085	chr5	8866314	8798147	+	ATP-binding cassette, sub-family B (MDR/TAP), member 1B	0.730452	0.469346	0.519933	-0.403361	-0.675849	-0.809158	-0.0442476	-0.464091	-0.212736	0.627861	0.0909872	0.516932	0.573243	-0.629456	-0.240358	0.411927
320204	-2.30088	-1.96062	-2.22423	down	Mettl20	4833442J19Rik|AI256744	320204	ENSMUSG00000039958	GO:0003674|GO:0005575|GO:0005737|GO:0006479|GO:0008150|GO:0008168|GO:0008276|GO:0016740|GO:0032259	chr6	149151170	149141513	+	methyltransferase like 20	1.10586	1.18238	1.18393	0.467548	-0.631399	0.0294766	0.413544	-0.0294771	0.174187	0.445957	-0.249158	-0.184549	1.15739	-0.0447914	0.186084	0.00408332
74129	-2.30082	#N/A	-1.83232	down	Dmgdh	1200014D15Rik|AI787269	74129	ENSMUSG00000042102	GO:0004047|GO:0005542|GO:0005737|GO:0005739|GO:0006544|GO:0006546|GO:0016491|GO:0047865|GO:0050660|GO:0055114	chr13	93752823	93674436	+	dimethylglycine dehydrogenase precursor	1.65126	1.08747	1.46174	0.528018	-0.391069	0.457079	1.28327	0.96084	0.629088	0.391068	0.567371	0.621019	1.40015	0.198009	0.957733	0.526486
64008	-2.29552	#N/A	-3.2392	down	Aqp9	1700020I22Rik|AI266899	64008	ENSMUSG00000032204	GO:0005215|GO:0005345|GO:0005350|GO:0005887|GO:0006810|GO:0006833|GO:0006863|GO:0010033|GO:0015250|GO:0015288|GO:0015722|GO:0015791|GO:0015837|GO:0015855|GO:0015931|GO:0016020|GO:0016021|GO:0016323|GO:0043231|GO:0046689|GO:0046930|GO:0055085	chr9	71163289	71110659	-	aquaporin 9	2.11402	3.05922	2.93981	2.33936	0.0994084	2.07782	2.2109	2.37495	1.49682	1.96234	-0.0994084	1.1632	2.70435	1.50553	2.02755	1.00871
219033	-2.28735	#N/A	-1.90687	down	Ang4	Rnase5d	219033	ENSMUSG00000060615	GO:0001525|GO:0003676|GO:0004518|GO:0004519|GO:0004522|GO:0004540|GO:0005576|GO:0005615|GO:0006401|GO:0008284|GO:0016787|GO:0019731|GO:0030141|GO:0031410|GO:0042742|GO:0090305	chr14	51773590	51763892	-	angiogenin, ribonuclease A family, member 4	1.9434	1.32174	1.27172	0.16284	-0.16284	0.955839	1.32716	2.1263	1.28166	0.842403	0.313248	0.587584	1.51229	0.318613	1.57837	0.581078
14173	-2.28613	#N/A	#N/A	down	Fgf2	Fgf-2|Fgfb|bFGF	14173	ENSMUSG00000037225	GO:0000186|GO:0000189|GO:0001525|GO:0001658|GO:0001759|GO:0001934|GO:0001938|GO:0002042|GO:0005104|GO:0005125|GO:0005515|GO:0005576|GO:0005615|GO:0005634|GO:0005737|GO:0005829|GO:0006355|GO:0006661|GO:0006700|GO:0006915|GO:0007165|GO:0007243|GO:0007275|GO:0008083|GO:0008201|GO:0008284|GO:0008285|GO:0008543|GO:0009790|GO:0010001|GO:0010595|GO:0010628|GO:0010764|GO:0010863|GO:0017134|GO:0021762|GO:…	chr3	37404830	37348653	+	fibroblast growth factor 2	1.17746	2.51688	1.20489	1.32053	0.0493669	-0.0493669	-0.258785	2.30906	1.87368	0.288543	1.24288	1.25819	1.63308	0.440175	1.30798	0.929869
67182	-2.28347	-2.14949	-3.31241	down	Pdzk1ip1	0610007F13Rik|2700030M23Rik|AU046042|Map17	67182	ENSMUSG00000028716	GO:0003674|GO:0005575|GO:0008150|GO:0016020|GO:0016021	chr4	115093894	115088708	+	PDZK1 interacting protein 1	-0.992817	1.5966	0.886436	-0.811785	-1.19351	-0.0781789	-0.869853	0.148626	-1.10053	-1.37455	-0.74925	-1.56963	0.49674	-0.69449	-0.607253	-1.23114
14260	-2.27964	#N/A	-2.21489	down	Fmn1	BB164513|Fmn|formin-1|ld	14260	ENSMUSG00000044042	GO:0003677|GO:0003779|GO:0005515|GO:0005634|GO:0005737|GO:0005856|GO:0005886|GO:0005912|GO:0010467|GO:0015629|GO:0016020|GO:0016043|GO:0017124|GO:0030036|GO:0030054|GO:0030838|GO:0035136|GO:0035137|GO:0048705|GO:0051127	chr2	113716767	113327736	+	formin 1	1.2437	1.41608	1.44073	0.0861425	0.449512	-0.00156212	0.654324	0.427465	0.848651	0.30977	0.00156212	0.347479	1.36684	0.178031	0.64348	0.219604
637515	-2.27934	#N/A	#N/A	down	Nlrp1b	ENSMUSG00000070390|Nalp1b|OTTMUSG00000006087|OTTMUSG00000006089	637515	ENSMUSG00000070390	GO:0003674|GO:0005575|GO:0008150	chr11	71230733	71153102	-	NLR family, pyrin domain containing 1B	-0.37438	0.692667	0.719213	-1.09605	0.17788	-1.61018	0.555018	1.96929	0.469401	0.360428	0.86583	1.15808	0.345833	-0.842783	0.997902	0.794778
12954	-2.27905	#N/A	#N/A	down	Cryaa	AI323437|Acry-1|Crya-1|Crya1|DAcry-1|lop18	12954	ENSMUSG00000024041	GO:0000072|GO:0001666|GO:0001934|GO:0002088|GO:0002089|GO:0005212|GO:0005515|GO:0005634|GO:0005737|GO:0006457|GO:0006915|GO:0007005|GO:0007015|GO:0007021|GO:0007601|GO:0010629|GO:0030307|GO:0032387|GO:0042542|GO:0042802|GO:0043010|GO:0043066|GO:0043154|GO:0048596|GO:0051082|GO:0051260|GO:0060561|GO:0070141|GO:0070309	chr17	31681724	31677945	+	crystallin, alpha A	-0.0594571	1.96807	0.070338	0.149086	0.0594573	-1.79488	-0.273395	2.40917	1.89389	0.888644	0.317415	1.50275	0.659652	-0.528779	1.34322	0.902935
12815	-2.27786	#N/A	#N/A	down	Col11a2		12815	ENSMUSG00000024330	GO:0001501|GO:0001503|GO:0001894|GO:0002062|GO:0005201|GO:0005576|GO:0005578|GO:0005581|GO:0005592|GO:0007605|GO:0030199|GO:0048705|GO:0051216|GO:0060021|GO:0060023	chr17	34066242	34039437	+	collagen, type XI, alpha 2	-0.190227	0.289632	-0.223961	-2.09637	-0.664717	-0.926501	-0.545301	-0.903988	0.259567	-1.43674	0.190227	0.515942	-0.0415184	-1.2292	-0.396574	-0.243523
104174	-2.27731	#N/A	-4.04828	down	Gldc	D030049L12Rik|D19Wsu57e	104174	ENSMUSG00000024827	GO:0003824|GO:0004375|GO:0005739|GO:0005960|GO:0006520|GO:0006544|GO:0006546|GO:0016491|GO:0016594|GO:0016829|GO:0019464|GO:0019899|GO:0030170|GO:0042803|GO:0046983|GO:0055114	chr19	30175441	30098441	-	glycine decarboxylase	-0.210422	-0.0887508	0.153603	-1.23443	-1.4947	-0.978438	-0.327854	-0.416004	-0.799939	-2.54017	-1.90929	-1.74803	-0.0485233	-1.23586	-0.514599	-2.06583
109332	-2.27716	#N/A	#N/A	down	Cdcp1	9030022E12Rik|AA409659|E030027H19Rik	109332	ENSMUSG00000035498	GO:0003674|GO:0005575|GO:0005886|GO:0008150|GO:0016020|GO:0016021	chr9	123216038	123172285	-	CUB domain containing protein 1	0.523978	0.092207	0.534764	-0.825612	-0.837421	-0.747716	-0.126811	-0.465121	-0.277917	0.241036	-0.0746975	0.171143	0.38365	-0.803583	-0.28995	0.112494
100038909	-2.27579	#N/A	#N/A	down	Gm14548	OTTMUSG00000017169	100038909	ENSMUSG00000074417	GO:0003674|GO:0005575|GO:0008150	chr7	3898092	3884214	-	predicted gene 14548	1.31798	0.624982	1.97057	-0.240186	-0.373221	0.96785	1.11678	0.240186	1.69186	2.52357	0.910221	2.41485	1.30451	0.118147	1.01628	1.94955
211612	-2.27566	#N/A	#N/A	down	Ptchd1	9630036J22Rik|AI848149|Gm387	211612	ENSMUSG00000041552	GO:0003674|GO:0005886|GO:0007224|GO:0008158|GO:0016020|GO:0016021|GO:0050890	chrX	155623327	155569736	-	patched domain containing 1	0.564751	0.276955	0.371068	-0.0449495	-0.660136	-1.64099	0.34444	0.0390015	-1.43803	0.964017	0.301378	1.00456	0.404258	-0.782026	-0.35153	0.756651
14725	-2.26721	#N/A	-3.76143	down	Lrp2	AI315343|AW536255|D230004K18Rik|Gp330|Megalin	14725	ENSMUSG00000027070	GO:0004872|GO:0005509|GO:0005515|GO:0005615|GO:0005737|GO:0005768|GO:0005783|GO:0005794|GO:0005903|GO:0005905|GO:0006766|GO:0006897|GO:0006898|GO:0008283|GO:0010165|GO:0016020|GO:0016021|GO:0016197|GO:0016324|GO:0017124|GO:0020028|GO:0030139|GO:0030492|GO:0030900|GO:0031526|GO:0042953|GO:0042954|GO:0045056|GO:0045177|GO:0046872|GO:0046879	chr2	69586067	69424335	-	low density lipoprotein receptor-related protein 2	-0.225677	1.64636	1.23032	-0.297779	-0.520233	-0.0737333	0.283449	1.87033	0.155725	-1.85753	0.0737333	-1.29904	0.883669	-0.297249	0.769835	-1.02761
50530	-2.26679	#N/A	#N/A	down	Mfap5	MAGP-2	50530	ENSMUSG00000030116	GO:0001527|GO:0005576|GO:0005578|GO:0030023|GO:0031012|GO:0043206	chr6	122529287	122513676	+	microfibrillar associated protein 5	0.371903	2.57355	1.03168	1.17082	-0.837033	0.101391	0.122191	1.87289	1.08044	1.21791	0.636878	0.215584	1.32571	0.145059	1.02517	0.690125
320827	-2.26591	#N/A	#N/A	down	C530008M17Rik	2810489J07Rik|4930529A19Rik|4931405B09Rik|Kiaa1211|mKIAA1211	320827	ENSMUSG00000036377	GO:0003674|GO:0005575|GO:0008150	chr5	76873554	76840599	+	RIKEN cDNA C530008M17 gene	0.166704	0.0378604	0.052659	-1.18536	-2.03138	-0.0663166	-0.0378609	-0.355356	-0.425616	-1.03797	-0.16142	-0.21759	0.085741	-1.09435	-0.272944	-0.472328
11504	-2.26474	-1.95676	-2.17428	down	Adamts1	ADAM-TS1|ADAMTS|ADAMTS-1|C3-C5|METH-1|METH1	11504	ENSMUSG00000022893	GO:0001542|GO:0001822|GO:0004222|GO:0005515|GO:0005576|GO:0005578|GO:0005604|GO:0006508|GO:0008152|GO:0008201|GO:0008233|GO:0008237|GO:0008270|GO:0016525|GO:0016787|GO:0031012|GO:0031410|GO:0046872|GO:0060347	chr16	85803115	85793828	-	a disintegrin-like and metallopeptidase (reprolysin type) with thrombospondin type 1 motif, 1	0.0741615	1.07572	0.531599	-0.352874	-1.03351	-0.470178	-0.802957	-0.0498085	-0.371156	-0.695493	-0.523748	-0.4609	0.560493	-0.618853	-0.407974	-0.560047
70701	-2.26402	#N/A	-2.20991	down	Nipal1	3830408G10Rik|Npal1	70701	ENSMUSG00000067219	GO:0003674|GO:0005575|GO:0006810|GO:0006811|GO:0015095|GO:0015693|GO:0016020|GO:0016021|GO:0034220	chr5	72671078	72647796	+	NIPA-like domain containing 1	0.289086	2.53118	1.20683	0.299519	0.0122452	0.178674	0.639042	1.53755	1.01567	-0.206113	0.986	-0.184764	1.34236	0.163479	1.06409	0.198374
213119	-2.26187	#N/A	#N/A	down	Itga10	A630048L14	213119	ENSMUSG00000090210	GO:0007155|GO:0007229|GO:0016020|GO:0016021	chr3	96664519	96645584	+	integrin, alpha 10	0.145906	0.321927	0.280487	0.00719213	-0.803642	-1.98778	0.263451	0.279226	0.162827	-0.676192	0.23708	-0.00719213	0.24944	-0.928078	0.235168	-0.148768
108154	-2.26032	-2.16265	-2.88898	down	Adamts6	5031426K13|A930019D11Rik|ADAM-TS6	108154	ENSMUSG00000046169	GO:0003674|GO:0005575|GO:0005576|GO:0006508|GO:0008150|GO:0008233|GO:0008237|GO:0016787|GO:0046872	chr13	104494763	104287873	+	a disintegrin-like and metallopeptidase (reprolysin type) with thrombospondin type 1 motif, 6	1.22452	1.44704	1.55588	0.457747	-0.0540538	0.294164	0.0540538	0.297551	0.537446	-0.564871	-0.234995	0.435635	1.40915	0.232619	0.29635	-0.12141
241226	-2.25974	#N/A	-2.35112	down	Itga8	AI447669	241226	ENSMUSG00000026768	GO:0001656|GO:0007155|GO:0007229|GO:0007275|GO:0007399|GO:0007613|GO:0008305|GO:0014069|GO:0016020|GO:0016021|GO:0030030|GO:0030154|GO:0030198|GO:0030511|GO:0032591|GO:0042472|GO:0043204|GO:0045177|GO:0045184|GO:0048745|GO:2000721	chr2	12301920	12106660	-	integrin alpha 8	1.23072	1.16982	1.8684	0.120558	0.612588	0.00731611	0.324733	0.641532	0.935706	0.780838	-0.0490432	-0.162897	1.42298	0.246821	0.63399	0.189633
12808	-2.2591	-2.06399	-1.8539	down	Cobl	4732460E13|C530045F18Rik|mKIAA0633	12808	ENSMUSG00000020173	GO:0001726|GO:0001843|GO:0003779|GO:0003785|GO:0005515|GO:0005884|GO:0005938|GO:0016020|GO:0030041|GO:0030424|GO:0030425|GO:0043025|GO:0044294|GO:0044295|GO:0048471|GO:0048669|GO:0051639|GO:0051764|GO:1900006	chr11	12464960	12236676	-	cordon-bleu	1.53998	1.01142	1.63832	0.332722	0.0186839	0.311073	0.600924	0.365919	0.0865645	0.932491	-0.0186839	0.604219	1.39657	0.220826	0.351136	0.506009
56448	-2.25595	#N/A	#N/A	down	Cyp2d22	2D22	56448	ENSMUSG00000061740	GO:0004497|GO:0004509|GO:0005737|GO:0005739|GO:0008144|GO:0008202|GO:0008391|GO:0009804|GO:0009820|GO:0009822|GO:0016098|GO:0016491|GO:0017144|GO:0019369|GO:0020037|GO:0033076|GO:0042416|GO:0042417|GO:0042737|GO:0043231|GO:0046483|GO:0046872|GO:0051100|GO:0055114|GO:0070989|GO:0090350	chr15	82380260	82370527	-	cytochrome P450, family 2, subfamily d, polypeptide 22	0.131516	0.540793	0.762078	0.800676	-2.93611	0.0486035	0.442893	0.640543	0.318629	0.146257	1.19621	-0.0486035	0.478129	-0.695609	0.467355	0.431287
16803	-2.2548	#N/A	-1.81817	down	Lbp	Bpifd2|Ly88	16803	ENSMUSG00000016024	GO:0001530|GO:0002232|GO:0002281|GO:0005102|GO:0005576|GO:0005615|GO:0006810|GO:0006869|GO:0006953|GO:0008228|GO:0008289|GO:0015920|GO:0031663|GO:0032490|GO:0032496|GO:0032720|GO:0032722|GO:0032755|GO:0032757|GO:0032760|GO:0034145|GO:0042535|GO:0042742|GO:0043032|GO:0044130|GO:0045087|GO:0050829|GO:0050830|GO:0051636|GO:0051637|GO:0060265|GO:0070891|GO:0071222|GO:0071223|GO:0090023	chr2	158332852	158306493	+	lipopolysaccharide binding protein	0.413672	2.17911	0.768566	-0.113974	-0.154233	0.110547	0.0925193	1.54657	0.72251	0.651021	0.271197	-0.148328	1.12045	-0.0525535	0.787199	0.257963
104943	-2.25385	#N/A	-2.23171	down	Fam110c	9030611O19Rik|AU019489	104943	ENSMUSG00000036136	GO:0003674|GO:0005575|GO:0005737|GO:0005856|GO:0005874|GO:0008150	chr12	31079940	31073968	+	family with sequence similarity 110, member C	-0.671537	-0.00866079	0.665211	-0.943707	-2.02229	-0.566164	0.00866127	0.24319	-0.144839	-0.780853	-3.06078	0.352192	-0.00499543	-1.17739	0.0356709	-1.16315
72555	-2.25311	#N/A	-2.44566	down	Shisa9	2700045P11Rik|Ckamp44	72555	ENSMUSG00000022494	GO:0003674|GO:0005886|GO:0008328|GO:0016020|GO:0016021|GO:0030054|GO:0032591|GO:0042995|GO:0045202|GO:0048172	chr16	12270904	11984113	+	shisa homolog 9 (Xenopus laevis)	1.03028	1.53439	-0.0175755	0.231097	-0.316975	-0.882795	0.588066	1.07404	1.19791	0.0175753	-1.94042	0.599257	0.849029	-0.322891	0.953338	-0.441197
13132	-2.25248	#N/A	-2.14874	down	Dab2	5730435J12Rik|AA960054|AI957090|D15Wsu122e|D630005B22Rik|Doc-2|Doc2|p96	13132	ENSMUSG00000022150	GO:0000904|GO:0001701|GO:0001934|GO:0005515|GO:0005634|GO:0005737|GO:0005886|GO:0005905|GO:0006898|GO:0006907|GO:0007492|GO:0007588|GO:0008022|GO:0016020|GO:0016324|GO:0030308|GO:0031410|GO:0032091|GO:0032436|GO:0045892|GO:0045893|GO:0090090|GO:2000096	chr15	6440709	6299789	+	disabled 2, mitogen-responsive phosphoprotein	0.617486	1.46262	1.12495	0.0760403	-0.313007	-0.0725136	0.0877695	1.14113	-0.0704947	-0.265951	0.20024	-0.0397139	1.06835	-0.10316	0.386136	-0.0351416
11684	-2.25062	-1.94821	#N/A	down	Alox12	9930022G08Rik|Alox12p|P-12LO	11684	ENSMUSG00000000320	GO:0004052|GO:0005506|GO:0005737|GO:0005829|GO:0006691|GO:0006928|GO:0008284|GO:0010595|GO:0010628|GO:0010942|GO:0016165|GO:0016491|GO:0016702|GO:0019370|GO:0019395|GO:0030307|GO:0042383|GO:0043065|GO:0043066|GO:0043280|GO:0045603|GO:0045785|GO:0045909|GO:0046872|GO:0048661|GO:0051901|GO:0055114	chr11	70255341	70241455	-	arachidonate 12-lipoxygenase	-0.103205	0.221642	0.54397	-0.866602	-0.526261	-1.4557	-0.25029	-0.157775	-1.81598	-0.626629	-0.665529	-0.369764	0.220802	-0.949521	-0.741348	-0.553974
17171	-2.24692	-1.80235	-1.9219	down	Mas1	Mas-1	17171	ENSMUSG00000068037	GO:0001595|GO:0001933|GO:0004871|GO:0004930|GO:0005886|GO:0007165|GO:0007186|GO:0007250|GO:0007283|GO:0008284|GO:0009986|GO:0016020|GO:0016021|GO:0017046|GO:0038166|GO:0042277|GO:0045740|GO:0050727|GO:0060732|GO:0070528	chr17	12868143	12841005	-	MAS1 oncogene	0.759191	2.15808	1.50397	-0.203329	1.25906	-0.138326	1.30647	0.945253	-0.380117	1.73649	0.00468445	-0.147531	1.47375	0.305801	0.623868	0.531215
100303645	-2.24599	#N/A	#N/A	down	D7Ertd143e		100303645			chr7	3221015	3218784	+	DNA segment, Chr 7, ERATO Doi 143, expressed	0.814354	0.115311	0.808614	-0.658204	-1.05338	-0.0521946	-0.0306163	-0.185927	0.0210147	0.0687962	0.265089	0.100691	0.579426	-0.587927	-0.0651762	0.144859
12287	-2.24237	#N/A	#N/A	down	Cacna1b	AW050276|AW060892|AW822256|Cav2.2|Cchn1a|alpha(1B)	12287	ENSMUSG00000004113	GO:0000166|GO:0001956|GO:0005216|GO:0005244|GO:0005245|GO:0005262|GO:0005515|GO:0005524|GO:0005886|GO:0005891|GO:0006810|GO:0006811|GO:0006816|GO:0007269|GO:0007626|GO:0008016|GO:0008022|GO:0008217|GO:0014070|GO:0016020|GO:0016021|GO:0030425|GO:0033574|GO:0034765|GO:0043005|GO:0043025|GO:0043198|GO:0043679|GO:0048265|GO:0051924|GO:0055085|GO:0070588	chr2	24763152	24606375	-	calcium channel, voltage-dependent, N type, alpha 1B subunit	-0.485787	0.140924	-0.185898	-2.20026	-0.681339	-1.14423	-0.909564	-1.70736	-0.261659	-0.0941157	0.108254	-1.35662	-0.17692	-1.34194	-0.959528	-0.447494
58909	-2.24211	-3.287	#N/A	down	Fam13a	AI462012|D430015B01Rik|FAM13A1|Precm1	58909	ENSMUSG00000037709	GO:0003674|GO:0005575|GO:0008150	chr6	59024502	58933536	-	family with sequence similarity 13, member A	0.881088	1.03963	1.73016	-0.0490684	0.0490684	0.156313	0.311576	-0.5337	-1.27731	0.528639	0.668341	0.703141	1.21696	0.0521045	-0.49981	0.633374
192654	-2.2402	#N/A	#N/A	down	Pla2g15	ACS|C87498|LLPL|Lpla2|Lypla3	192654	ENSMUSG00000031903	GO:0004622|GO:0005576|GO:0005739|GO:0005764|GO:0006629|GO:0006631|GO:0006672|GO:0008374|GO:0016740|GO:0016746|GO:0016787|GO:0043231|GO:0046470|GO:0047499	chr8	106164715	106150399	+	phospholipase A2, group XV	1.03255	1.00255	0.656097	-0.0831537	-0.0568266	-0.659709	0.291949	0.676818	0.285116	1.07675	0.577252	0.632433	0.897067	-0.266563	0.417961	0.762144
53945	-2.23614	#N/A	#N/A	down	Slc40a1	Dusg|Fpn1|IREG1|MTP|MTP1|Ol5|Pcm|Slc11a3|Slc39a1	53945	ENSMUSG00000025993	GO:0002260|GO:0003158|GO:0005381|GO:0005515|GO:0005771|GO:0005886|GO:0006810|GO:0006811|GO:0006826|GO:0006879|GO:0006915|GO:0008021|GO:0016020|GO:0016021|GO:0034755|GO:0048536|GO:0055072|GO:0060345|GO:0060586	chr1	45925594	45908070	-	solute carrier family 40 (iron-regulated transporter), member 1	0.7505	0.499013	1.36982	-0.0967331	-0.443851	-0.323113	0.207463	0.012455	0.10641	0.702601	0.728652	0.264751	0.873112	-0.287899	0.108776	0.565335
268709	-2.2352	#N/A	#N/A	down	Fam107a	DRR1	268709	ENSMUSG00000021750	GO:0001558|GO:0003674|GO:0005634	chr14	8309776	8296278	-	family with sequence similarity 107, member A	1.3012	1.51684	1.75323	1.09005	-0.146081	0.146081	0.260305	1.02921	1.08501	1.5104	0.427439	0.518613	1.52376	0.363349	0.791508	0.818816
16948	-2.23447	#N/A	-2.17174	down	Lox	AI893619|TSC-160	16948	ENSMUSG00000024529	GO:0001568|GO:0004720|GO:0005507|GO:0005515|GO:0005576|GO:0005578|GO:0005581|GO:0005634|GO:0009725|GO:0016491|GO:0016641|GO:0030199|GO:0030324|GO:0042060|GO:0046872|GO:0048251|GO:0048545|GO:0055114	chr18	52529708	52517238	-	lysyl oxidase	0.741677	2.10065	1.38914	0.737838	-0.193363	0.207191	1.67566	1.30376	1.20793	0.0715871	0.248451	0.554879	1.41049	0.250555	1.39578	0.291639
80892	-2.23422	-2.02916	-4.35877	down	Zfhx4	A930021B15|C130041O22Rik|Zfh-4|Zfh4	80892	ENSMUSG00000025255	GO:0003677|GO:0005575|GO:0005634|GO:0008150	chr3	5415855	5218554	+	zinc finger homeodomain 4	1.10722	0.179286	1.21604	0.0159271	-1.56216	0.56946	-0.0865495	-0.468372	-0.00518751	0.626335	-1.90321	-2.59234	0.834182	-0.32559	-0.186703	-1.28974
22654	-2.23293	#N/A	#N/A	down	Zfp13	4933429B21|AI835008|Krox-8|Rhit|Zfp-13	22654	ENSMUSG00000062012	GO:0003676|GO:0003677|GO:0005622|GO:0005634|GO:0006355|GO:0008270|GO:0046872	chr17	23599487	23575852	-	zinc finger protein 13	0.67635	-0.439591	-0.259053	0.686153	-4.10519	-0.0800791	-2.28129	0.386294	0.0394115	-0.0982142	-0.525964	-0.118568	-0.00743151	-1.16637	-0.618527	-0.247582
67647	-2.23005	#N/A	#N/A	down	4930523C07Rik		67647	ENSMUSG00000090394	GO:0003674|GO:0005575|GO:0008150	chr1	160078586	160044380	+	RIKEN cDNA 4930523C07 gene	1.20568	1.22525	1.54454	0.504249	0.182498	-0.182498	0.688694	0.46594	0.819734	0.839218	0.566572	0.586084	1.32516	0.168083	0.658123	0.663958
140497	-2.22741	#N/A	#N/A	down	AF251705	CLM4|Cd300c|Cd300d|DIgR1|Igsf7|Lmir2|MAIR-II	140497	ENSMUSG00000044811	GO:0005515|GO:0005886|GO:0016020|GO:0016021|GO:0050715	chr11	115001880	114996769	-	cDNA sequence AF251705	-0.501646	2.12195	1.71399	0.857095	0.831562	-1.82048	-0.24875	0.860008	1.57004	2.73385	1.53004	2.72644	1.11143	-0.0439406	0.7271	2.33011
52463	-2.22719	-2.22823	#N/A	down	Tet1	2510010B09Rik|AA517754|BB001228|Cxxc6|D10Ertd17e|LCX|mKIAA1676	52463	ENSMUSG00000047146	GO:0001826|GO:0003677|GO:0005506|GO:0005515|GO:0005634|GO:0006351|GO:0006355|GO:0008270|GO:0016491|GO:0016568|GO:0016702|GO:0019827|GO:0043566|GO:0044030|GO:0046872|GO:0055114|GO:0070579|GO:0080111|GO:0090310	chr10	62880014	62804570	-	tet methylcytosine dioxygenase 1	-0.824986	-0.308497	1.00186	-1.20171	-1.12652	-1.26907	-1.65939	-0.92232	-1.01761	-1.07562	-0.164991	-0.664378	-0.0438736	-1.1991	-1.19977	-0.634996
216835	-2.22525	#N/A	#N/A	down	Usp43	9130017K11Rik|B930051C24|C630032K07Rik	216835	ENSMUSG00000020905	GO:0004221|GO:0005575|GO:0006508|GO:0006511|GO:0008233|GO:0008234|GO:0016787	chr11	67922153	67854523	-	ubiquitin specific peptidase 43	-1.25463	-0.368916	0.0844159	-1.17972	-2.17846	-1.64286	-0.103492	-1.08113	-0.695702	-0.16973	-0.0844164	-0.740088	-0.513045	-1.66701	-0.626774	-0.331411
50916	-2.22259	-2.33086	#N/A	down	Irx4		50916	ENSMUSG00000021604	GO:0003677|GO:0003700|GO:0005634|GO:0005667|GO:0006355|GO:0006357|GO:0007275|GO:0007507|GO:0030154|GO:0043565	chr13	73269620	73260497	+	Iroquois related homeobox 4 (Drosophila)	1.11113	0.88145	1.12337	-0.249433	0.0442109	-0.135558	0.0599732	-0.182628	-0.423976	0.494229	0.180652	0.507834	1.03865	-0.113593	-0.18221	0.394238
23887	-2.22238	#N/A	#N/A	down	Ggt5	AI551243|GGL|GGT-REL|Ggtla1	23887	ENSMUSG00000006344	GO:0003840|GO:0005886|GO:0006749|GO:0006750|GO:0006954|GO:0008152|GO:0016020|GO:0016021|GO:0016740|GO:0016746|GO:0016787|GO:0019370	chr10	75616968	75589381	+	gamma-glutamyltransferase 5	0.336758	1.39926	0.683202	-0.0745513	-0.0376616	-0.924883	0.686464	0.747831	0.310974	0.356876	1.07069	0.597285	0.806408	-0.345699	0.581756	0.674952
74016	-2.22182	-2.36955	#N/A	down	Phf19	3110009G19Rik|3321402G02Rik	74016	ENSMUSG00000026873	GO:0003674|GO:0005575|GO:0005634|GO:0006351|GO:0006355|GO:0008150|GO:0008270|GO:0046872	chr2	34913976	34893755	-	PHD finger protein 19	-0.0736284	-0.152584	0.0736284	-0.792212	-0.966553	-1.84905	-1.07986	-1.18631	-1.62025	-0.538276	-1.34859	-0.791728	-0.0508614	-1.20261	-1.29547	-0.892866
74559	-2.22174	-1.80501	-1.9116	down	Elovl7	9130013K24Rik|AI840082	74559	ENSMUSG00000021696	GO:0005783|GO:0006633|GO:0008610|GO:0016020|GO:0016021|GO:0016740|GO:0019367|GO:0034626|GO:0042761	chr13	108287107	108214404	+	ELOVL family member 7, elongation of long chain fatty acids (yeast)	1.16162	0.927126	0.590354	-0.292424	-0.374178	-0.109368	0.316463	-0.351634	0.158265	-0.124516	-0.0825152	0.0817981	0.893035	-0.258657	0.0410314	-0.0417445
353169	-2.217	-2.00243	#N/A	down	Slc2a12	GLUT-12|Glut12	353169	ENSMUSG00000037490	GO:0003674|GO:0005215|GO:0006810|GO:0008643|GO:0016020|GO:0016021|GO:0022857|GO:0022891|GO:0055085	chr10	22703880	22645011	+	solute carrier family 2 (facilitated glucose transporter), member 12	1.11519	0.832029	1.23308	0.131462	-0.569232	0.172243	-0.666	0.00766325	0.833377	0.379061	0.869502	-0.00766373	1.0601	-0.0885088	0.0583467	0.413633
381974	-2.21641	-1.93598	-2.08555	down	Mrgprg	Gm1098|Mrgg	381974	ENSMUSG00000050276	GO:0003674|GO:0004871|GO:0004930|GO:0005575|GO:0005886|GO:0007165|GO:0007186|GO:0008150|GO:0016020|GO:0016021	chr7	143766993	143763710	-	MAS-related GPR, member G	0.036953	1.72005	-0.507807	0.163812	-1.0448	-1.31449	-2.03865	0.672586	-0.243927	-0.249735	-1.06427	-0.61807	0.416399	-0.731827	-0.536663	-0.644025
72027	-2.21517	-2.02784	-2.09133	down	Slc39a4	1600025H15Rik|AU041686|AWMS2|ZIP4	72027	ENSMUSG00000063354	GO:0005385|GO:0005768|GO:0005886|GO:0006810|GO:0006811|GO:0006829|GO:0006882|GO:0016020|GO:0016021|GO:0016023|GO:0016324|GO:0030001|GO:0034224|GO:0046873|GO:0055085|GO:0071577	chr15	76616852	76612383	-	solute carrier family 39 (zinc transporter), member 4	1.35481	1.20255	1.59296	0.591261	0.145961	-0.0291576	0.576609	0.484735	0.0291576	0.494909	0.076622	0.385533	1.38344	0.236021	0.363501	0.319021
74591	-2.21186	-3.00827	-5.09978	down	Abca12	4832428G11Rik|4833417A11Rik	74591	ENSMUSG00000050296	GO:0000166|GO:0003674|GO:0005524|GO:0005743|GO:0008150	chr1	71414910	71243090	-	ATP-binding cassette, sub-family A (ABC1), member 12	2.66784	2.56068	2.60235	1.22327	1.62426	1.54755	1.45149	0.278758	1.33382	-0.187109	0.779559	0.187109	2.61029	1.46503	1.02136	0.259853
238330	-2.21157	#N/A	#N/A	down	Irf2bpl	6430527G18Rik|Eap1	238330	ENSMUSG00000034168	GO:0003674|GO:0005575|GO:0005634|GO:0008150|GO:0046872	chr12	86884814	86880703	-	interferon regulatory factor 2 binding protein-like	1.10351	1.06542	1.73041	0.464139	-0.0249705	0.024971	0.27716	0.505816	0.690021	0.880176	0.773612	0.614851	1.29978	0.154713	0.490999	0.756213
17863	-2.21036	#N/A	#N/A	down	Myb	AI550390|M16449|c-myb	17863	ENSMUSG00000019982	GO:0000082|GO:0000122|GO:0001701|GO:0003677|GO:0003682|GO:0003700|GO:0005515|GO:0005634|GO:0006338|GO:0006351|GO:0006355|GO:0006816|GO:0010468|GO:0030183|GO:0045624|GO:0045892|GO:0045893|GO:0045944|GO:0048538|GO:0048566|GO:0048872|GO:0051571|GO:0051574	chr10	21160984	21124930	-	myeloblastosis oncogene	-0.890548	-0.44881	-0.870671	-1.1907	-1.97932	-2.47286	-0.942185	-1.53394	-1.1275	-1.00397	0.149892	-0.149893	-0.736676	-1.88096	-1.20121	-0.334658
13024	-2.20932	#N/A	#N/A	down	Ctla2a	Ctla-2a	13024	ENSMUSG00000044258	GO:0003674|GO:0005576|GO:0008234|GO:0010955|GO:0030425|GO:0045589|GO:0050728	chr13	60936625	60934155	-	cytotoxic T lymphocyte-associated protein 2 alpha	1.15076	2.72511	1.0437	1.02133	0.0369473	0.430477	-0.0369473	1.75734	1.11183	1.01139	0.398921	1.10071	1.63986	0.496251	0.944075	0.837007
24058	-2.20742	#N/A	#N/A	down	Sigirr	AI256711|TIR8	24058	ENSMUSG00000025494	GO:0001960|GO:0004888|GO:0005622|GO:0006953|GO:0007165|GO:0016020|GO:0016021|GO:0031224|GO:0043433|GO:0045079|GO:0045087	chr7	141100546	141091175	-	single immunoglobulin and toll-interleukin 1 receptor (TIR) domain	-0.71959	-0.0457401	0.0475659	-1.37951	-1.58363	-1.18171	0.0457396	0.189851	-1.10319	-0.441344	-0.328937	-2.04363	-0.239255	-1.38162	-0.289198	-0.937971
239364	-2.20725	-2.54201	#N/A	down	Tspyl5	6330530B20|E130308C19Rik	239364	ENSMUSG00000038984	GO:0003674|GO:0005575|GO:0005634|GO:0006334|GO:0008284|GO:0031398|GO:0040008|GO:0051897|GO:0071480	chr15	33687883	33683875	-	testis-specific protein, Y-encoded-like 5	0.84223	0.616496	1.45685	-0.786329	-0.164477	0.439629	-1.8444	0.516045	0.206018	1.12427	1.11897	-0.307138	0.971859	-0.170393	-0.374112	0.645366
12716	-2.20686	#N/A	#N/A	down	Ckmt1	Mt-CK|ScCKmit|UbCKmit|mi-CK	12716	ENSMUSG00000000308	GO:0000166|GO:0003824|GO:0004111|GO:0005524|GO:0005739|GO:0005743|GO:0016020|GO:0016301|GO:0016310|GO:0016740|GO:0016772	chr2	121363737	121358641	+	creatine kinase, mitochondrial 1, ubiquitous	-0.0915637	-0.456363	-0.113387	-1.30335	-1.08533	-1.69862	-0.536435	-0.191816	-0.756497	0.497049	-0.0363545	0.718879	-0.220438	-1.36243	-0.494916	0.393191
109267	-2.20538	#N/A	#N/A	down	Srcrb4d	C330016E03Rik|S4D-SRCRB|SRCRB-S4D	109267	ENSMUSG00000029699	GO:0005044|GO:0005576|GO:0008150|GO:0016020	chr5	135974476	135960223	-	scavenger receptor cysteine rich domain containing, group B (4 domains)	0.610215	0.115325	0.467928	-0.319232	-1.28601	-0.624375	-0.142807	0.211451	-0.735922	-0.0193546	0.482166	-1.24737	0.397823	-0.743204	-0.222426	-0.261521
19725	-2.20471	-2.15973	-2.73923	down	Rfx2	5430432H19Rik	19725	ENSMUSG00000024206	GO:0003677|GO:0005634|GO:0006351|GO:0006355	chr17	56831008	56775897	-	regulatory factor X, 2 (influences HLA class II expression)	1.20626	0.536242	1.19827	-0.559595	-0.0211544	0.0997419	0.256216	0.0774818	-0.725481	-0.0655875	-0.822863	-0.532099	0.980256	-0.160336	-0.130594	-0.473517
231045	-2.20441	#N/A	#N/A	down	4931409K22Rik	Iqca1l|Iqca1p1	231045	ENSMUSG00000038199	GO:0000166|GO:0003674|GO:0005524|GO:0005575|GO:0008150	chr5	24555469	24543434	-	RIKEN cDNA 4931409K22 gene	1.07848	0.969055	0.464118	0.233762	0.579756	-1.72303	0.484797	0.274791	0.692723	2.18056	-0.973303	0.820794	0.837219	-0.30317	0.484103	0.676016
16420	-2.20223	#N/A	#N/A	down	Itgb6	2210409C20Rik|4831415H04Rik	16420	ENSMUSG00000026971	GO:0004872|GO:0005102|GO:0005178|GO:0006954|GO:0007155|GO:0007160|GO:0007229|GO:0007275|GO:0008305|GO:0016020|GO:0016021	chr2	60722603	60598292	-	integrin beta 6	0.741735	1.1311	0.912034	-0.169785	-0.710113	0.247862	0.651357	1.19206	0.330262	0.37541	0.612862	0.232834	0.928289	-0.210679	0.724559	0.407035
56191	-2.20202	-2.70778	#N/A	down	Tro	AA409408|Maged3|Maged3l|Tnn|Trol|magphinin	56191	ENSMUSG00000025272	GO:0005634|GO:0005737|GO:0005886|GO:0007155|GO:0030308	chrX	150657436	150645303	-	trophinin	0.503358	-0.256279	0.572934	-0.375504	-0.978343	-1.24262	-0.685472	-1.3313	-1.47454	-0.383918	-0.683322	-0.0864406	0.273338	-0.86549	-1.16377	-0.38456
171285	-2.19824	-2.14689	#N/A	down	Havcr2	TIM-3|Tim3|Timd3	171285	ENSMUSG00000020399	GO:0016020|GO:0016021	chr11	46481254	46454931	+	hepatitis A virus cellular receptor 2	0.526729	1.87483	0.884326	-0.0197906	0.114968	-0.218342	-0.455879	0.31669	0.118323	1.75013	0.513685	1.72169	1.09529	-0.0410549	-0.00695546	1.3285
19362	-2.1956	-2.46013	-2.03957	down	Rad51ap1	2510006L10Rik|RAB22	19362	ENSMUSG00000030346	GO:0003677|GO:0003690|GO:0003697|GO:0003723|GO:0005634|GO:0006281|GO:0006310|GO:0006974	chr6	126939555	126923419	-	RAD51 associated protein 1	0.143745	-1.28153	-0.143745	-2.1925	-1.32554	-1.16734	-3.02398	-1.0302	-1.12355	-1.47007	-1.36402	-1.53224	-0.427177	-1.56179	-1.72591	-1.45545
75329	-2.19485	-1.85555	#N/A	down	Atf7ip2	4930558K11Rik|BC018510|Get-1|PSM2	75329	ENSMUSG00000039200	GO:0003674|GO:0005634|GO:0005730|GO:0005737|GO:0006351|GO:0006355|GO:0008150	chr16	10243051	10192906	+	activating transcription factor 7 interacting protein 2	-0.129369	-0.235448	-0.00558233	0.00558281	-0.51804	-3.26031	-1.20449	-0.88844	-0.953015	-0.941229	-0.148015	-0.837154	-0.123466	-1.25759	-1.01531	-0.642133
104079	-2.1939	-4.12583	-3.10761	down	Nxph3		104079	ENSMUSG00000046719	GO:0005102|GO:0005576	chr11	95514565	95509846	-	neurexophilin 3	2.12459	2.40989	0.194894	0.688679	0.310531	0.329674	-1.36939	-0.468378	0.433099	-1.35492	1.00901	0.16787	1.57646	0.442962	-0.468223	-0.0593455
214763	-2.19358	#N/A	#N/A	down	Mb21d1	E330016A19Rik	214763	ENSMUSG00000032344	GO:0003674|GO:0005575|GO:0008150	chr9	78443147	78430518	-	Mab-21 domain containing 1	-0.290328	-0.763547	1.18533	1.22472	-3.87463	-0.618486	0.125731	0.613209	-0.292669	0.281884	-0.676114	-0.647553	0.0438194	-1.08947	0.148757	-0.347261
80752	-2.18299	#N/A	#N/A	down	Fam20c	C76981|DMP-4|DMP4|GEF-CK|mKIAA4081	80752	ENSMUSG00000025854	GO:0001501|GO:0004674|GO:0005509|GO:0005576|GO:0005615|GO:0006468|GO:0016301|GO:0016310|GO:0016740|GO:0030501|GO:0031214|GO:0036179|GO:0040036|GO:0045669|GO:0046872|GO:0051174|GO:0070166|GO:0071895|GO:0097187	chr5	138810063	138755081	+	family with sequence similarity 20, member C	1.10766	1.25423	1.2894	0.272376	0.0267401	-0.0267401	0.448072	0.791038	0.576409	1.0345	0.380426	1.05075	1.2171	0.0907919	0.605173	0.821892
16678	-2.18183	-15.5912	-15.5912	down	Krt1	Krt-2.1|Krt2-1|Krt86	16678	ENSMUSG00000046834	GO:0001867|GO:0005198|GO:0005882|GO:0005886|GO:0016020|GO:0030246|GO:0045095	chr15	101850786	101845426	-	keratin 1	3.02132	2.57052	6.29613	0	2.38901	6.12235	0	0	0	0	0	0	3.96266	2.83712	0	0
380686	-2.17995	-2.23047	-2.04444	down	Cnrip1	1500041B16Rik|3110054C06Rik|5330437A18Rik|AI854501|C2orf32	380686	ENSMUSG00000044629	GO:0003674|GO:0005575|GO:0008150	chr11	17079372	17051934	+	cannabinoid receptor interacting protein 1	-0.358599	0.42849	1.44189	0.142124	-2.95027	0.947037	-2.23787	0.905632	-0.628029	0.583954	-2.20365	0.0363526	0.503926	-0.620369	-0.653423	-0.527782
14063	-2.17826	#N/A	#N/A	down	F2rl1	Gpcr11|PAR-2|Par2	14063	ENSMUSG00000021678	GO:0001965|GO:0002286|GO:0002690|GO:0002741|GO:0003104|GO:0004871|GO:0004930|GO:0005886|GO:0005887|GO:0006954|GO:0007165|GO:0007186|GO:0007204|GO:0007596|GO:0010804|GO:0014068|GO:0015057|GO:0016020|GO:0016021|GO:0030193|GO:0030335|GO:0030836|GO:0031143|GO:0031274|GO:0031681|GO:0032795|GO:0032930|GO:0034137|GO:0034140|GO:0034141|GO:0034145|GO:0035025|GO:0035926|GO:0042119|GO:0043122|GO:0043123|GO:…	chr13	95525240	95511730	-	coagulation factor II (thrombin) receptor-like 1	0.961225	0.403792	1.05752	-0.150021	-0.589785	-0.207176	0.699529	0.243831	0.0813208	0.933228	0.191127	0.392067	0.807513	-0.31566	0.34156	0.505474
14744	-2.17685	-2.93992	#N/A	down	Gpr65	Dig1|Gpcr25|TDAG8	14744	ENSMUSG00000021886	GO:0004871|GO:0004930|GO:0005886|GO:0006915|GO:0007165|GO:0007186|GO:0010447|GO:0016020|GO:0016021|GO:0030819|GO:0031532|GO:0032862|GO:0051496	chr12	98276722	98268635	+	G-protein coupled receptor 65	0.733986	1.74857	0.622336	0.819672	-1.05033	-0.0311856	-1.14529	0.340687	-0.757836	1.86918	0.0311859	1.12894	1.03496	-0.0872807	-0.520812	1.00977
21898	-2.17678	#N/A	#N/A	down	Tlr4	Lps|Ly87|Ran/M1|Rasl2-8	21898	ENSMUSG00000039005	GO:0000187|GO:0001530|GO:0001875|GO:0002218|GO:0002224|GO:0002282|GO:0002537|GO:0002758|GO:0004872|GO:0004888|GO:0005515|GO:0005622|GO:0005737|GO:0005886|GO:0005887|GO:0006954|GO:0006955|GO:0006979|GO:0007165|GO:0007250|GO:0007252|GO:0009617|GO:0009897|GO:0009986|GO:0010572|GO:0016020|GO:0016021|GO:0030890|GO:0031663|GO:0032496|GO:0032497|GO:0032609|GO:0032689|GO:0032700|GO:0032707|GO:0032715|GO:…	chr4	66842796	66827811	+	toll-like receptor 4	0.532862	2.01037	0.528302	0.256855	-0.165002	-0.386899	0.0848079	0.954947	1.09179	0.700994	0.0083642	1.11395	1.02384	-0.0983489	0.710516	0.607769
70945	-2.17644	-2.21709	#N/A	down	Mmrn1	4921530G03Rik|Emilin4|Mmrn	70945	ENSMUSG00000054641	GO:0003674|GO:0005575|GO:0005576|GO:0008150	chr6	60989378	60944317	+	multimerin 1	-0.875618	-0.413884	0.408854	-1.3489	-1.11936	-1.77829	-0.408854	-2.31331	-1.60448	-0.499411	-0.987924	-0.738463	-0.293549	-1.41552	-1.44221	-0.741933
100504687	-2.17013	#N/A	#N/A	down	2810029C07Rik	AU017849	100504687			chr12	111574402	111572317	-	RIKEN cDNA 2810029C07 gene	0.622767	0.75828	0.96587	-0.354392	-0.954105	0.302077	1.01117	0.340322	0.390028	0.337791	0.0381007	0.464519	0.782306	-0.335473	0.580509	0.280137
244562	-2.16939	#N/A	#N/A	down	Abcc12	4930467B22Rik|MRP9	244562	ENSMUSG00000036872	GO:0000166|GO:0005524|GO:0005739|GO:0006810|GO:0016020|GO:0016021|GO:0016887|GO:0017111|GO:0042626|GO:0055085	chr8	86566590	86504841	-	ATP-binding cassette, sub-family C (CFTR/MRP), member 12	1.36196	0.845428	1.31604	0.602571	0.124287	-0.555298	0.311188	0.516736	0.456774	1.47354	0.878968	1.13863	1.17448	0.0571864	0.428233	1.16371
71566	-2.16832	#N/A	#N/A	down	Clmp	9030425E11Rik|ACAM|ASP5|AW557819	71566	ENSMUSG00000032024	GO:0003674|GO:0005886|GO:0005923|GO:0008150|GO:0016020|GO:0016021|GO:0030054	chr9	40784046	40685964	+	CXADR-like membrane protein	0.803804	1.78555	0.711688	0.0301476	-0.147866	0.0690179	-0.209717	1.49346	1.28275	0.343125	0.248258	0.947752	1.10035	-0.0162334	0.8555	0.513045
677289	-2.16711	#N/A	-2.06232	down	Gm14492	ENSMUSG00000043795|OTTMUSG00000016823	677289		GO:0003674|GO:0005575|GO:0008150	chr7	142506771	142491080	-	predicted gene 14492	-0.12548	0.386038	0.774727	-0.618117	-0.719544	-0.97438	0.441349	0.36534	-0.068681	-1.13618	0.127454	-1.0888	0.345095	-0.77068	0.246003	-0.699175
56741	-2.16605	#N/A	#N/A	down	Igdcc4	9330155G14Rik|DDM36|Nope|WI-16786|WI-18508|mKIAA1628	56741	ENSMUSG00000032816	GO:0003674|GO:0005886|GO:0005887|GO:0008150|GO:0016020|GO:0016021	chr9	65137943	65101495	+	immunoglobulin superfamily, DCC subclass, member 4	0.427546	0.157435	0.44084	-0.473929	-0.275764	-1.56969	0.00867796	0.0981841	-0.2727	0.284716	0.391878	-0.0766931	0.34194	-0.773129	-0.0552794	0.199967
100038363	-2.16594	#N/A	#N/A	down	F630028O10Rik	ENSMUSG00000065522|Gm14924|OTTMUSG00000018496	100038363			chrX	96243642	96239926	+	RIKEN cDNA F630028O10 gene	-0.608895	1.22869	0.633023	-0.13395	-0.847911	-1.1103	1.42278	0.35217	0.313226	1.41982	0.80764	1.01118	0.417607	-0.697388	0.696057	1.07954
12395	-2.16582	-2.05298	-2.05587	down	Runx1t1	Cbfa2t1h|ETO|MTG8	12395	ENSMUSG00000006586	GO:0003677|GO:0003700|GO:0005515|GO:0005634|GO:0006351|GO:0006355|GO:0008270|GO:0016363|GO:0042802|GO:0042803|GO:0045444|GO:0046872|GO:0051101	chr4	13893643	13743302	+	runt-related transcription factor 1; translocated to, 1 (cyclin D-related)	0.809277	-0.0885124	1.14885	-0.309709	-0.79683	-0.368574	-0.794926	0.0826125	-0.531236	-0.495171	-0.141612	-0.612841	0.623206	-0.491704	-0.414516	-0.416541
319387	-2.16547	#N/A	#N/A	down	Lphn3	5430402I23Rik|CIRL-3|D130075K09Rik|Gm1379|LEC3|mKIAA0768	319387	ENSMUSG00000037605	GO:0004871|GO:0004888|GO:0004930|GO:0005886|GO:0007165|GO:0007166|GO:0007186|GO:0007218|GO:0016020|GO:0016021|GO:0030246	chr5	81795730	81021593	+	latrophilin 3	0.0954881	1.43136	-0.133922	-1.03697	-1.34988	0.43574	1.35529	0.817064	-0.803099	0.869343	1.00045	-1.42023	0.464308	-0.65037	0.456419	0.149855
338368	-2.16034	#N/A	#N/A	down	Fam109b	C920005C14Rik|IPIP27B|Ses2	338368	ENSMUSG00000049687	GO:0001881|GO:0005543|GO:0005768|GO:0005769|GO:0005794|GO:0005802|GO:0007032|GO:0030136|GO:0031410|GO:0042147|GO:0042803|GO:0055037	chr15	82345710	82341179	+	family with sequence similarity 109, member B	-0.0992818	-0.284975	0.292346	-1.07637	-1.03948	-1.30984	0.106574	-0.885499	-0.791377	-0.230537	-1.21546	-0.31964	-0.0306369	-1.14189	-0.523434	-0.588547
12496	-2.15867	#N/A	-8.15151	down	Entpd2	Cd39l1|NTPDase2	12496	ENSMUSG00000015085	GO:0000166|GO:0005515|GO:0005524|GO:0005605|GO:0007186|GO:0009181|GO:0016020|GO:0016021|GO:0016787|GO:0017110|GO:0017111|GO:0030168	chr2	25401323	25395874	+	ectonucleoside triphosphate diphosphohydrolase 2	2.12711	4.54972	3.94779	2.50795	1.59752	3.18872	2.68567	3.87369	1.98916	-1.83115	2.60494	0.769637	3.54154	2.4314	2.84951	0.514475
14990	-2.15682	#N/A	#N/A	down	H2-M2	H-2M2|Thy19.4	14990	ENSMUSG00000016283	GO:0003674|GO:0008150|GO:0009986	chr17	37483529	37480851	-	histocompatibility 2, M region locus 2	0.0353403	2.79151	2.61605	-0.0353405	0.808904	1.34262	1.56684	0.791153	1.70908	3.75628	2.00746	2.99321	1.8143	0.705395	1.35569	2.91898
15203	-2.15476	#N/A	-3.30753	down	Heph	C130006F04Rik|Cpl|mKIAA0698|sla	15203	ENSMUSG00000031209	GO:0005507|GO:0005886|GO:0006810|GO:0006811|GO:0006825|GO:0006826|GO:0016020|GO:0016021|GO:0016491|GO:0030218|GO:0046872|GO:0048471|GO:0055072|GO:0055114	chrX	96574484	96455436	+	hephaestin	1.16633	1.86881	1.42488	0.302196	0.0504007	0.78484	0.605164	1.6324	-0.0595889	-0.952943	0.301508	-0.065824	1.48667	0.379146	0.725992	-0.239086
19011	-2.15292	-2.54726	#N/A	down	Endou	Pp11r|Tcl-30	19011	ENSMUSG00000022468	GO:0003723|GO:0004518|GO:0004519|GO:0004521|GO:0005044|GO:0005576|GO:0005737|GO:0006508|GO:0006955|GO:0008236|GO:0016787|GO:0016788|GO:0030247|GO:0046872	chr15	97731405	97711019	-	endonuclease, polyU-specific	0.226554	-0.226554	0.290265	-0.776642	-1.08825	-1.16372	-0.725803	-1.64022	-1.39054	-0.249249	-0.49306	-0.542968	0.0967549	-1.00954	-1.25219	-0.428426
243376	-2.15122	#N/A	-2.9548	down	Doxl2		243376	ENSMUSG00000068536	GO:0003674|GO:0005575|GO:0008150	chr6	48978745	48975143	+	diamine oxidase-like protein 2	1.66383	2.17332	2.14993	1.12026	0.668469	0.882892	1.61447	1.47482	1.28689	0.453584	-0.453585	1.29791	1.99569	0.890539	1.45873	0.432635
109648	-2.15079	-1.99726	-5.79795	down	Npy	0710005A05Rik	109648	ENSMUSG00000029819	GO:0001664|GO:0005179|GO:0005576|GO:0005615|GO:0007218|GO:0007268|GO:0008217|GO:0008343|GO:0031841|GO:0032100|GO:0045776	chr6	49829505	49822729	+	neuropeptide Y	1.63126	3.30835	3.41645	1.78645	1.22992	2.02508	1.93412	1.76871	1.65917	0.278613	-0.278613	0.74943	2.78535	1.68049	1.78733	0.24981
230597	-2.15077	-1.85057	#N/A	down	Zfyve9	E030027L17|Madhip|NSP|SARA|SMADIP	230597	ENSMUSG00000034557	GO:0005515|GO:0005545|GO:0005737|GO:0007179|GO:0007183|GO:0007184|GO:0017015|GO:0031901|GO:0046332|GO:0046872	chr4	108723876	108639259	-	zinc finger, FYVE domain containing 9	1.02166	1.04213	1.82487	0.32619	0.257055	-0.00913715	0.546564	0.292511	0.385682	0.991082	0.00913715	0.46963	1.29622	0.191369	0.408253	0.48995
57265	-2.15055	-1.87582	-2.35321	down	Fzd2	AL033370|AW456835|Fz10|Fzd10|Mfz10|Mfz10a	57265	ENSMUSG00000050288	GO:0001944|GO:0003149|GO:0003150|GO:0003151|GO:0004871|GO:0004888|GO:0004930|GO:0005515|GO:0005737|GO:0005886|GO:0006357|GO:0007165|GO:0007166|GO:0007186|GO:0007199|GO:0007204|GO:0007223|GO:0007267|GO:0007275|GO:0007409|GO:0007420|GO:0007608|GO:0008406|GO:0016020|GO:0016021|GO:0016055|GO:0017147|GO:0030165|GO:0030825|GO:0030855|GO:0032589|GO:0042813|GO:0045177|GO:0045893|GO:0046982|GO:0051091|GO:…	chr11	102608058	102604431	+	frizzled homolog 2 (Drosophila)	0.741112	1.40608	0.52183	0.643845	-0.538382	-0.750565	-0.534314	0.419674	0.0610886	0.0185609	-0.424864	-0.628576	0.889673	-0.215034	-0.0178506	-0.34496
56791	-2.15019	-2.10398	#N/A	down	Ube2l6	2810489I21Rik|RIG-B|UBCH8|Ubce8|Ubcm8	56791	ENSMUSG00000027078	GO:0000166|GO:0004842|GO:0005515|GO:0005524|GO:0016874|GO:0016881|GO:0019787|GO:0019941|GO:0032020|GO:0042296	chr2	84810003	84798828	+	ubiquitin-conjugating enzyme E2L 6	1.06218	0.208974	1.21503	0.0634189	-0.569238	-0.321385	-0.00803518	-0.216829	-0.50831	0.707073	-0.994541	0.457363	0.828731	-0.275735	-0.244391	0.0566319
320051	-2.1498	#N/A	-3.13294	down	Exph5	AC079869.22gm5|B130009M24Rik|E030050P12|Kiaa0624|Slac2b|slac2-b	320051	ENSMUSG00000034584	GO:0005515|GO:0005768|GO:0006886|GO:0017137|GO:0045921|GO:0050714|GO:0071985	chr9	53381158	53301670	+	exophilin 5	1.20486	2.10443	2.14395	0.700573	0.600908	0.839158	1.08678	1.21928	0.822087	-0.330402	0.51069	0.330401	1.81775	0.713546	1.04272	0.17023
14314	-2.14922	-1.97506	-2.42991	down	Fstl1	AI316791|AW107808|Fstl|TSC-36	14314	ENSMUSG00000022816	GO:0005509|GO:0005515|GO:0005576|GO:0008201	chr16	37836516	37777055	+	follistatin-like 1	1.46161	1.46518	1.48825	0.590426	0.213575	0.299609	0.468113	0.589361	0.411874	0.0634251	-0.175584	0.684491	1.47168	0.36787	0.489783	0.190777
12154	-2.14643	#N/A	#N/A	down	Bmp10		12154	ENSMUSG00000030046	GO:0005125|GO:0005576|GO:0005615|GO:0007275|GO:0007507|GO:0007512|GO:0008083|GO:0009986|GO:0010596|GO:0010613|GO:0010614|GO:0010862|GO:0030018|GO:0030308|GO:0030336|GO:0030509|GO:0032924|GO:0033612|GO:0040007|GO:0045214|GO:0045893|GO:0055010|GO:0055015|GO:0060038|GO:0060045|GO:0060347|GO:0060389|GO:2000138	chr6	87434512	87429002	+	bone morphogenetic protein 10	1.67173	0.477326	2.13153	0.974777	0.201897	-0.201898	1.87962	1.18463	1.45253	1.45548	1.84465	1.24261	1.42686	0.324926	1.50559	1.51425
65254	-2.14633	#N/A	#N/A	down	Dpysl5	CRAM|CRMP-5|Crmp5	65254	ENSMUSG00000029168	GO:0005515|GO:0005737|GO:0006208|GO:0007411|GO:0016787|GO:0016810|GO:0016812|GO:0030425|GO:0043025|GO:0043234	chr5	30799369	30711895	+	dihydropyrimidinase-like 5	-0.343722	-0.0585308	0.253825	-0.930462	-1.89357	-0.63001	0.274504	0.478675	0.0980363	-0.120348	-0.44663	-2.03623	-0.049476	-1.15135	0.283738	-0.867737
241633	-2.14563	#N/A	#N/A	down	Atp8b4	A530043E15|Im	241633	ENSMUSG00000060131	GO:0000166|GO:0003674|GO:0005524|GO:0005575|GO:0008150|GO:0016020|GO:0016021|GO:0016787	chr2	126491553	126320973	-	ATPase, class I, type 8B, member 4	0.368061	2.11378	0.330605	0.335353	-0.18247	-0.644639	1.03246	1.25195	0.557134	2.22023	1.47815	1.91239	0.937484	-0.163919	0.94718	1.87026
246707	-2.14559	#N/A	#N/A	down	Emilin2	FOAP-10	246707	ENSMUSG00000024053	GO:0005576|GO:0005578|GO:0005581|GO:0007155	chr17	71310965	71252176	-	elastin microfibril interfacer 2	0.607185	2.40976	0.914534	0.402422	-0.136007	0.360943	0.136007	1.62929	1.4429	1.4119	0.879517	1.68365	1.31049	0.209119	1.0694	1.32502
17386	-2.14275	#N/A	#N/A	down	Mmp13	Clg|MMP-13|Mmp1	17386	ENSMUSG00000050578	GO:0001968|GO:0004222|GO:0005509|GO:0005576|GO:0005578|GO:0005583|GO:0005615|GO:0005764|GO:0005794|GO:0006508|GO:0008152|GO:0008233|GO:0008237|GO:0008270|GO:0016787|GO:0030282|GO:0030574|GO:0031012|GO:0031623|GO:0043171|GO:0044267|GO:0046581|GO:0046872|GO:0048306|GO:0050750|GO:0051216	chr9	7283333	7272514	+	matrix metallopeptidase 13	0.336679	2.53224	0.405018	-0.101196	0.0288029	0.047946	0.627758	1.502	1.98856	2.37038	2.04825	3.39789	1.09131	-0.00814915	1.37277	2.60551
12394	-2.14161	#N/A	#N/A	down	Runx1	AI462102|AML1|Cbfa2|Pebp2a2|Pebpa2b	12394	ENSMUSG00000022952	GO:0000975|GO:0001501|GO:0001701|GO:0001889|GO:0002318|GO:0003677|GO:0003700|GO:0005509|GO:0005515|GO:0005524|GO:0005604|GO:0005634|GO:0006351|GO:0006355|GO:0007417|GO:0008134|GO:0009966|GO:0030097|GO:0030099|GO:0030182|GO:0030853|GO:0030854|GO:0031069|GO:0032526|GO:0035162|GO:0042803|GO:0043231|GO:0045766|GO:0045893|GO:0045944|GO:0046982|GO:0048266|GO:0048666|GO:0060216|GO:0070491|GO:0071336|GO:…	chr16	92826066	92601466	-	runt related transcription factor 1	0.800236	1.85608	1.07095	0.431181	-0.0613651	0.0613651	0.743139	1.05415	1.03271	0.762767	0.542739	0.620887	1.24242	0.143727	0.943333	0.642131
24053	-2.14157	#N/A	#N/A	down	Sgcg	35kDa|5430420E18Rik|AI642964|gamma-SG	24053	ENSMUSG00000035296	GO:0005515|GO:0005737|GO:0005856|GO:0005886|GO:0005887|GO:0007010|GO:0016012|GO:0016020|GO:0016021|GO:0016044	chr14	61258490	61219115	-	sarcoglycan, gamma (dystrophin-associated glycoprotein)	2.38472	-0.393127	2.43088	1.67004	1.54559	-2.08918	1.97041	1.83102	1.11375	0.219345	1.02688	0.671461	1.47416	0.375486	1.63839	0.639229
242125	-2.1399	#N/A	#N/A	down	Mab21l3		242125	ENSMUSG00000044313	GO:0003674|GO:0005575|GO:0008150	chr3	101836223	101813076	-	mab-21-like 3 (C. elegans)	0.94064	-0.0654058	0.598022	-0.565218	-0.86455	-0.389614	-0.0730267	0.120606	0.297278	0.833673	0.791416	0.290578	0.491085	-0.60646	0.114953	0.638556
110454	-2.13912	#N/A	#N/A	down	Ly6a	Ly-6A.2|Ly-6A/E|Ly-6E.1|Sca-1|Sca1|TAP	110454	ENSMUSG00000075602	GO:0005622|GO:0005886|GO:0009897|GO:0016020|GO:0031225	chr15	74998031	74994877	-	lymphocyte antigen 6 complex, locus A	0.726965	2.2274	1.39711	1.06042	-0.22296	0.22296	0.466141	1.04009	1.28259	1.41002	0.738959	0.905169	1.45049	0.353472	0.929607	1.01805
13797	-2.13699	#N/A	-2.02433	down	Emx2	Pdo	13797	ENSMUSG00000043969	GO:0003677|GO:0005634|GO:0007420|GO:0009952|GO:0010468|GO:0021542|GO:0021796|GO:0021846|GO:0021885|GO:0021987|GO:0030182|GO:0030900|GO:0042493|GO:0072001	chr19	59465357	59458690	+	empty spiracles homeobox 2	1.09261	2.46345	1.32801	0.607451	-0.0374827	1.02735	0.0374832	1.89785	1.18312	0.7565	0.146425	0.928807	1.62802	0.532438	1.03948	0.610577
22359	-2.12773	#N/A	-1.93937	down	Vldlr	AA408956|AI451093|AW047288	22359	ENSMUSG00000024924	GO:0000122|GO:0001948|GO:0005509|GO:0005515|GO:0005615|GO:0005634|GO:0005905|GO:0006629|GO:0006810|GO:0006869|GO:0006897|GO:0006898|GO:0008202|GO:0008203|GO:0009986|GO:0016020|GO:0016021|GO:0030229|GO:0034185|GO:0034189|GO:0034361|GO:0034436|GO:0034437|GO:0034447|GO:0038025|GO:0038026|GO:0045177|GO:0045860|GO:0048306|GO:0048471|GO:0071456|GO:1900006	chr19	27254231	27217020	+	very low density lipoprotein receptor	0.721931	1.43351	0.747381	0.205204	-0.210777	-0.359548	-0.488871	0.563009	0.541946	-0.112747	0.0435076	0.105287	0.967606	-0.121707	0.205362	0.0120157
226922	-2.12691	-2.3976	#N/A	down	Kcnq5	7730402H11|9230107O05Rik|AA589396|D1Mgi1	226922	ENSMUSG00000028033	GO:0005216|GO:0005244|GO:0005249|GO:0005267|GO:0006810|GO:0006811|GO:0006813|GO:0008076|GO:0016020|GO:0016021|GO:0034765|GO:0055085|GO:0071805	chr1	21961942	21398403	-	potassium voltage-gated channel, subfamily Q, member 5	0.880294	-0.2796	1.18357	-0.695727	-0.785987	-0.00028801	-0.554585	-1.51045	0.0645289	-0.451436	0.413687	-0.253912	0.594755	-0.494001	-0.666835	-0.0972203
71791	-2.1248	-4.36043	-3.59842	down	Cpa4	1110019K20Rik|AV009555	71791	ENSMUSG00000039070	GO:0003674|GO:0004180|GO:0004181|GO:0005575|GO:0005576|GO:0006508|GO:0008233|GO:0008237|GO:0008270|GO:0016787|GO:0046872	chr6	30591747	30568376	+	carboxypeptidase A4	1.20041	1.12098	2.56349	0.426508	2.08308	-0.886692	1.58417	-1.09978	-1.97291	0.335606	-0.944321	-0.0484966	1.62829	0.540966	-0.496176	-0.219071
209590	-2.12434	-3.73494	-3.9462	down	Il23r	IL-23R	209590	ENSMUSG00000049093	GO:0002230|GO:0002443|GO:0002827|GO:0005886|GO:0005887|GO:0006954|GO:0007259|GO:0016020|GO:0016021|GO:0019221|GO:0032496|GO:0032693|GO:0032729|GO:0032735|GO:0034341|GO:0038155|GO:0042019|GO:0042020|GO:0045087|GO:0072536	chr6	67491855	67422932	-	interleukin 23 receptor	2.5671	2.02693	2.08401	1.35483	1.17967	0.882498	0.128582	0.0332861	0.812915	0.701277	0.0686541	-0.0332861	2.22601	1.139	0.324928	0.245548
89867	-2.12414	#N/A	-4.03042	down	Sec16b	Lztr2|Rgpr|Rgpr-p117	89867	ENSMUSG00000026589	GO:0003674|GO:0005575|GO:0005783|GO:0005794|GO:0006810|GO:0008150|GO:0015031|GO:0016020|GO:0016192|GO:0048208	chr1	157568424	157506796	+	SEC16 homolog B (S. cerevisiae)	-0.344928	1.89507	0.328353	-0.705108	0.431726	-1.10875	-0.0984271	1.56907	0.68276	-3.52998	0.212248	-0.836566	0.626166	-0.460712	0.7178	-1.38477
212167	-2.12183	#N/A	#N/A	down	Pion	A530088I07Rik|GSAP	212167	ENSMUSG00000039934	GO:0001540|GO:0005794|GO:0005802|GO:0030162|GO:0034205	chr5	21291701	21186267	+	pigeon homolog (Drosophila)	0.0835533	0.605999	0.749629	-0.121417	-0.700761	-0.994573	0.735117	0.186478	0.507803	0.895727	0.777018	0.525195	0.479727	-0.605584	0.476466	0.732646
378425	-2.11949	-2.63323	-1.86171	down	Nlrp12	Nalp12	378425		GO:0000166|GO:0003674|GO:0005524|GO:0005634|GO:0005737|GO:0008588|GO:0009968|GO:0031953|GO:0032088|GO:0043122|GO:0043124|GO:0043281|GO:0045345|GO:0045409|GO:0045751|GO:0050710|GO:0050711|GO:0050728	chr7	3249740	3221510	-	NLR family, pyrin domain containing 12	1.41473	1.35229	1.52503	0.108972	0.351525	0.5804	0.670312	-0.161296	-0.407454	1.20587	0.332427	0.0638833	1.43069	0.346965	0.0338538	0.53406
12265	-2.11804	#N/A	#N/A	down	Ciita	C2ta|EG669998|Gm9475	12265	ENSMUSG00000022504	GO:0000122|GO:0000166|GO:0005524|GO:0005634|GO:0006351|GO:0006355|GO:0008022|GO:0032403|GO:0033613|GO:0034341|GO:0044212|GO:0045345|GO:0045348|GO:0045892|GO:0045893|GO:0045944|GO:0046677	chr16	10527564	10480072	+	class II transactivator	1.06633	0.901063	1.76295	-0.220549	-0.0753307	0.778017	0.283332	0.629004	0.275022	0.863684	1.10395	1.17434	1.24345	0.160712	0.395786	1.04732
13823	-2.1117	#N/A	#N/A	down	Epb4.1l3	4.1B|DAL1P|Dal1|Epb41l3|NBL3	13823	ENSMUSG00000024044	GO:0003779|GO:0005198|GO:0005737|GO:0005856|GO:0005911|GO:0008092|GO:0019898|GO:0030866|GO:0033270|GO:0044224	chr17	69289987	69156810	+	erythrocyte protein band 4.1-like 3	1.22269	0.700526	1.53556	0.223564	-0.113605	0.113604	0.464598	0.47988	0.487211	1.26246	0.930663	0.984463	1.15293	0.0745211	0.47723	1.0592
215446	-2.11107	#N/A	-2.22898	down	Entpd3	Cd39l3|HB6|NTPDase-3	215446	ENSMUSG00000041608	GO:0005886|GO:0008253|GO:0009134|GO:0009143|GO:0016787|GO:0017110|GO:0017111	chr9	120568326	120539818	+	ectonucleoside triphosphate diphosphohydrolase 3	-0.133939	2.69204	1.89376	1.07266	-0.936926	1.08222	1.02701	1.86913	1.09253	0.0186138	0.78735	0.176753	1.48395	0.405983	1.32956	0.327572
20133	-2.10774	#N/A	#N/A	down	Rrm1	RnrM1	20133	ENSMUSG00000030978	GO:0000166|GO:0003824|GO:0004748|GO:0005515|GO:0005524|GO:0005737|GO:0005971|GO:0006260|GO:0008152|GO:0009263|GO:0016491|GO:0017076|GO:0051259|GO:0051290|GO:0055114	chr7	102469771	102441695	+	ribonucleotide reductase M1	0.0368061	-0.0368052	-0.164989	-0.911119	-1.34168	-1.13928	-0.944023	-0.668008	-0.777941	-0.450129	-1.01224	-0.420597	-0.0549962	-1.13069	-0.796657	-0.627656
170768	-2.10721	-1.8865	#N/A	down	Pfkfb3	E330010H22Rik|iPFK-2|uPFK-2	170768	ENSMUSG00000026773	GO:0003873|GO:0004331|GO:0006003|GO:0016301|GO:0016310|GO:0016740|GO:0016787	chr2	11553929	11471431	-	6-phosphofructo-2-kinase/fructose-2,6-biphosphatase 3	1.08584	1.05906	1.54612	0.465017	0.132718	-0.132718	0.27631	0.37568	0.291904	0.417538	0.274014	0.583015	1.23034	0.155006	0.314631	0.424856
237858	-2.10682	-2.886	-2.69114	down	Tusc5	C130069F04Rik|DSPB1|Lost1	237858	ENSMUSG00000046275	GO:0003674|GO:0005575|GO:0008150|GO:0009607|GO:0016020|GO:0016021	chr11	76698664	76679873	+	tumor suppressor candidate 5	2.25131	0.733393	1.72059	0.652496	0.466994	0.360606	0.109	0.118072	-0.109	0.708435	-0.834526	0.546725	1.56843	0.493365	0.0393571	0.140211
16891	-2.1067	#N/A	#N/A	down	Lipg	3110013K01Rik|EL|lipase|mEDL	16891	ENSMUSG00000053846	GO:0003824|GO:0004465|GO:0004620|GO:0004806|GO:0005576|GO:0005615|GO:0006629|GO:0008152|GO:0008201|GO:0008283|GO:0008970|GO:0010983|GO:0016042|GO:0016787|GO:0032376|GO:0034375|GO:0042632|GO:0043691|GO:0050253|GO:0050746|GO:0055091	chr18	74961263	74939322	-	lipase, endothelial	0.92191	0.168405	1.36472	-0.352128	-0.131432	-0.286366	0.468363	-0.00748539	0.398785	0.990338	0.588425	0.628186	0.818345	-0.256642	0.286554	0.73565
68279	-2.10469	#N/A	-3.8446	down	Mcoln2	3300002C04Rik|AI549968|C86638|TRPML2	68279	ENSMUSG00000011008	GO:0005216|GO:0006810|GO:0006811|GO:0016020|GO:0016021	chr3	146195512	146149833	+	mucolipin 2	-0.563503	1.05216	0.44558	-0.58036	-1.57021	-0.136029	-0.0542693	1.2358	-1.12424	-3.23566	0.0542698	-1.71287	0.311412	-0.7622	0.0190952	-1.63142
64707	-2.10331	#N/A	-2.0652	down	Suv39h2	4930507K23Rik|AA536750|D030054H19Rik|D2Ertd544e|KMT1B	64707	ENSMUSG00000026646	GO:0000775|GO:0000785|GO:0003682|GO:0005634|GO:0005694|GO:0005720|GO:0006333|GO:0006338|GO:0006351|GO:0006355|GO:0006479|GO:0007049|GO:0008168|GO:0008270|GO:0008276|GO:0016568|GO:0016740|GO:0018022|GO:0018024|GO:0030154|GO:0032259|GO:0034968|GO:0046974|GO:0051567	chr2	3474986	3455815	-	suppressor of variegation 3-9 homolog 2 (Drosophila)	0.0716867	0.661938	0.255352	-0.654255	-0.478804	-1.09595	-0.389128	0.34848	-0.466372	-0.443679	-1.21903	-0.487165	0.329659	-0.743004	-0.169006	-0.716623
72512	-2.10228	#N/A	#N/A	down	Tmem173	2610307O08Rik|ERIS|MPYS|Mita|STING	72512	ENSMUSG00000024349	GO:0002218|GO:0002230|GO:0005515|GO:0005737|GO:0005739|GO:0005741|GO:0005783|GO:0005789|GO:0005794|GO:0005886|GO:0006915|GO:0008134|GO:0016020|GO:0016021|GO:0019901|GO:0031625|GO:0032092|GO:0032608|GO:0033160|GO:0035458|GO:0042803|GO:0042993|GO:0045087|GO:0045944|GO:0048471|GO:0051607|GO:0071360	chr18	35740554	35733678	-	transmembrane protein 173	-1.35612	1.12596	0.859401	-0.147582	-1.31774	-1.1213	-0.460655	-0.334386	0.784216	1.51604	-0.856996	1.11807	0.209746	-0.862207	-0.00360838	0.592371
12876	-2.10021	#N/A	#N/A	down	Cpe	CPH|Cph-1|Cph1|R74677|fat	12876	ENSMUSG00000037852	GO:0003214|GO:0004180|GO:0004181|GO:0005576|GO:0005615|GO:0005794|GO:0006508|GO:0006518|GO:0008233|GO:0008237|GO:0008270|GO:0016020|GO:0016485|GO:0016787|GO:0019904|GO:0030070|GO:0030141|GO:0030425|GO:0030667|GO:0031045|GO:0031410|GO:0034230|GO:0042043|GO:0043025|GO:0043171|GO:0043204|GO:0045121|GO:0046872|GO:0050839|GO:0050897|GO:0072657|GO:0097060|GO:2000173	chr8	64693040	64592551	-	carboxypeptidase E	0.592136	2.12989	1.01382	0.314379	0.0454812	0.164392	-0.0454807	1.38573	1.26008	0.990318	0.45612	0.359472	1.24528	0.17475	0.866778	0.60197
385643	-2.09769	#N/A	-2.04149	down	Kng2		385643	ENSMUSG00000060459	GO:0003674|GO:0004869|GO:0005575|GO:0008150|GO:0010466|GO:0030414	chr16	23029101	22985852	-	kininogen 2	0.813192	1.62427	1.42457	0.218456	0.0478835	0.389289	0.741753	0.858637	0.351825	0.194337	0.626706	-0.047884	1.28734	0.218543	0.650738	0.25772
78249	-2.09697	#N/A	-2.19611	down	Gpr115	4632435A09Rik|AV239010	78249	ENSMUSG00000023918	GO:0004871|GO:0004888|GO:0004930|GO:0005886|GO:0007165|GO:0007166|GO:0007186|GO:0007218|GO:0016020|GO:0016021	chr17	42692284	42656891	-	G protein-coupled receptor 115	0.723689	2.19883	0.204737	0.197755	-0.386843	0.111431	0.15251	1.30771	1.07891	-0.119366	-0.370881	0.21266	1.04242	-0.0258859	0.846377	-0.092529
52389	-2.0965	-2.38011	-2.82408	down	Gpr123	2900059M17Rik|D7Ertd680e	52389	ENSMUSG00000025475	GO:0003674|GO:0005737|GO:0005886|GO:0008150|GO:0016020|GO:0016021	chr7	139878088	139834174	+	G protein-coupled receptor 123	1.22093	2.16621	2.17162	0.795806	0.417658	1.14135	0.737737	0.375714	0.69223	0.711567	-0.375714	0.729563	1.85292	0.784937	0.601894	0.355139
67080	-2.09209	-1.8441	-4.13318	down	1700019D03Rik	2410136C24Rik|AA410151	67080	ENSMUSG00000043629	GO:0003674|GO:0005575|GO:0008150	chr1	52952840	52925127	-	RIKEN cDNA 1700019D03 gene	1.97815	1.66003	2.02735	0.228282	0.980753	1.26165	0.837904	1.76751	0.41138	0.675498	-0.826447	-0.325275	1.88851	0.823563	1.0056	-0.158741
170776	-2.08637	#N/A	#N/A	down	Cd209c	SIGNR2|mSIGNR2	170776	ENSMUSG00000040165	GO:0005537|GO:0005575|GO:0008150|GO:0030246|GO:0046872	chr8	3946863	3940222	-	CD209c antigen	-0.0738239	0.242471	-0.263532	-0.735927	-1.39081	-1.15113	-0.179068	-0.330933	-0.764347	-0.64555	-0.371095	-1.29513	-0.0316283	-1.09262	-0.424782	-0.77059
20716	-2.08636	#N/A	-2.75057	down	Serpina3n	Spi2-2|Spi2.2|Spi2/eb.4	20716	ENSMUSG00000021091	GO:0004867|GO:0005576|GO:0005615|GO:0010951|GO:0030162|GO:0034097|GO:0043434	chr12	104414329	104406708	+	serine (or cysteine) peptidase inhibitor, clade A, member 3N	1.21708	1.7987	1.80588	0.570966	0.763975	0.303768	1.78449	1.82238	1.46937	0.44248	-0.0363507	0.0363512	1.60722	0.546236	1.69208	0.147494
14544	-2.08399	#N/A	#N/A	down	Gda	AU015411|AW047581	14544	ENSMUSG00000058624	GO:0005515|GO:0006147|GO:0008270|GO:0008892|GO:0016787|GO:0046872	chr19	21472661	21391307	-	guanine deaminase	0.592953	1.46583	1.29617	0.211084	-0.0351968	0.00102186	1.20651	0.862038	1.16447	1.14499	0.834496	1.06616	1.11832	0.0589698	1.07767	1.01522
239849	-2.08194	#N/A	#N/A	down	Cd200r4	F630107N04Rik|MCD200RLa	239849	ENSMUSG00000062082	GO:0004872|GO:0005515|GO:0009897|GO:0016020|GO:0016021	chr16	44839150	44820728	+	CD200 receptor 4	-0.512787	2.18847	0.864964	0.498506	-1.36418	0.232525	0.607939	-0.49105	1.63019	2.73115	0.98634	2.88216	0.846881	-0.21105	0.582359	2.19988
214639	-2.07958	#N/A	#N/A	down	4930486L24Rik	AW545031	214639	ENSMUSG00000050345	GO:0005576|GO:0006508|GO:0008234|GO:0030054	chr13	60864416	60842612	-	RIKEN cDNA 4930486L24 gene	0.965396	1.69372	0.229386	0.0272198	-0.229323	-0.0782833	-0.852905	1.2932	0.809442	0.0528955	-0.0272188	0.672009	0.962833	-0.0934623	0.416579	0.232562
16541	-2.07903	#N/A	#N/A	down	Napsa	KAP|Kdap|NAP1|SNAPA|pronapsin	16541	ENSMUSG00000002204	GO:0004175|GO:0004190|GO:0005576|GO:0005615|GO:0005764|GO:0006508|GO:0008233|GO:0016787|GO:0033619|GO:0043129|GO:0097208	chr7	44586846	44572445	+	napsin A aspartic peptidase	-1.00285	1.90576	0.916044	0.994792	-0.138243	-2.20532	-1.2332	0.667809	0.77874	2.1032	0.781692	1.15967	0.606318	-0.449591	0.0711159	1.34819
13206	-2.07317	#N/A	-3.12538	down	Ddx4	AV206478|Mvh|VASA	13206	ENSMUSG00000021758	GO:0000166|GO:0000237|GO:0003676|GO:0004386|GO:0005515|GO:0005524|GO:0005634|GO:0005737|GO:0007141|GO:0007275|GO:0007283|GO:0008026|GO:0016787|GO:0030317|GO:0030529|GO:0032880|GO:0033391|GO:0044464|GO:0048471|GO:0071546|GO:0071547	chr13	112652310	112598333	-	DEAD (Asp-Glu-Ala-Asp) box polypeptide 4	0.708188	0.55967	-0.00248718	-1.13875	-0.976069	0.224673	0.394445	0.00248718	0.432815	-0.42203	-1.36274	-1.88195	0.42179	-0.630049	0.276582	-1.22224
594844	-2.07317	-2.46196	-4.17482	down	Tceal3	1100001D19Rik	594844	ENSMUSG00000044550	GO:0003674|GO:0003746|GO:0005575|GO:0005634|GO:0006414|GO:0008150	chrX	136668377	136666375	+	transcription elongation factor A (SII)-like 3	2.57091	1.91499	0.819476	1.28155	0.267689	0.60062	-0.223976	0.510386	1.11953	-0.276618	-1.04197	0.438816	1.76846	0.716621	0.468648	-0.293258
14160	-2.0723	#N/A	-3.81379	down	Lgr5	FEX|Gpr49	14160	ENSMUSG00000020140	GO:0004871|GO:0004930|GO:0005886|GO:0007165|GO:0007186|GO:0016020|GO:0016021|GO:0016500|GO:0048839	chr10	115587780	115450314	-	leucine rich repeat containing G protein coupled receptor 5	-0.468766	0.467953	0.790704	-1.38831	-0.72206	-0.253433	-0.826967	-0.34222	-0.380621	-2.39746	-1.5481	-1.05823	0.263297	-0.787935	-0.516603	-1.66793
70727	-2.06968	-1.83296	#N/A	down	Rasgef1a	6330404M18Rik|AI835194	70727	ENSMUSG00000030134	GO:0005085|GO:0005088|GO:0005575|GO:0016477|GO:0050790	chr6	118091546	118066385	+	RasGEF domain family, member 1A	1.09424	1.01112	1.80418	1.08279	-0.0853524	-0.236134	1.01789	0.0853524	0.183761	1.27834	0.547539	0.858743	1.30318	0.253769	0.429001	0.894876
668108	-2.06813	#N/A	#N/A	down	Gm8979	EG668108	668108			chr7	106079148	106075731	-	very large inducible GTPase 1 pseudogene	0.774158	1.02825	1.13677	0.0185413	-0.266497	0.0421529	0.631849	-0.542906	0.762961	1.32858	1.11006	1.63037	0.979726	-0.068601	0.283968	1.35634
208076	-2.06595	#N/A	-1.80748	down	Pknox2	D230005H23Rik|Prep2	208076	ENSMUSG00000035934	GO:0003677|GO:0003700|GO:0003785|GO:0005634|GO:0005737|GO:0006355|GO:0006357|GO:0015629|GO:0015630|GO:0043565|GO:0051015	chr9	37147314	36890983	-	Pbx/knotted 1 homeobox 2	0.677889	1.9135	0.634121	0.000953197	0.0850945	-0.000953197	-0.534742	0.962433	1.41617	0.531509	-0.356999	0.489072	1.07517	0.0283648	0.61462	0.221194
381270	-2.06581	-1.8448	-2.1465	down	2018-03-04	BC056494|mKIAA1399	381270	ENSMUSG00000039372	GO:0004842|GO:0005794|GO:0005795|GO:0005802|GO:0008270|GO:0016020|GO:0016021|GO:0016874|GO:0046872	chr1	72536564	72427112	-	membrane-associated ring finger (C3HC4) 4	1.59919	1.34263	1.09657	-0.579567	0.047184	1.43066	1.50838	0.315697	-0.436079	0.385185	-0.047184	0.394426	1.34613	0.299426	0.462666	0.244142
69270	-2.06528	#N/A	#N/A	down	Gins1	2810418N01Rik|Gins4|PSF1|mKIAA0186	69270	ENSMUSG00000027454	GO:0001833|GO:0005515|GO:0005634|GO:0005737|GO:0006260	chr2	150931280	150909594	+	GINS complex subunit 1 (Psf1 homolog)	-0.0619769	0.0619769	-0.476503	-1.20511	-0.846292	-1.56411	-1.26318	-0.193879	-1.53195	-0.663744	-1.20671	-0.0986748	-0.158834	-1.20517	-0.996335	-0.656375
19073	-2.0626	#N/A	#N/A	down	Srgn	Prg|Prg1|Sgc	19073	ENSMUSG00000020077	GO:0000139|GO:0005515|GO:0005518|GO:0005576|GO:0005615|GO:0005794|GO:0006915|GO:0016485|GO:0030502|GO:0031214|GO:0033364|GO:0033371|GO:0033373|GO:0033382|GO:0042588|GO:0042629|GO:0050710	chr10	62507755	62494428	-	serglycin	1.01313	2.01594	0.764059	0.453563	0.0639296	0.142245	-0.0639296	1.2012	1.00647	0.44166	0.236185	1.08499	1.26438	0.219913	0.71458	0.587613
53623	-2.06225	#N/A	-1.93582	down	Gria3	2900064I19Rik|GluA3|GluR-C|GluR-K3|Glur-3|Glur3|Gluralpha3|mKIAA4184	53623	ENSMUSG00000001986	GO:0001919|GO:0004872|GO:0004970|GO:0004971|GO:0005216|GO:0005234|GO:0005515|GO:0005886|GO:0006810|GO:0006811|GO:0014069|GO:0016020|GO:0016021|GO:0030054|GO:0030165|GO:0030425|GO:0032279|GO:0032281|GO:0035235|GO:0043025|GO:0043083|GO:0043195|GO:0043197|GO:0043198|GO:0043204|GO:0043234|GO:0045202|GO:0045211	chrX	41678601	41401304	+	glutamate receptor, ionotropic, AMPA3 (alpha 3)	0.658138	0.609708	0.0577464	0.258186	-1.82662	-0.23863	-0.599647	0.18889	0.273232	-0.206663	-0.0577464	-1.26884	0.441864	-0.602353	-0.0458416	-0.511082
226777	-2.06184	-1.93103	-2.05269	down	C130074G19Rik		226777	ENSMUSG00000039349	GO:0003674|GO:0005575|GO:0008150|GO:0016020|GO:0016021	chr1	184883036	184871926	-	RIKEN cDNA C130074G19 gene	1.56241	1.2787	1.53336	0.533613	0.196532	0.512542	0.701066	0.538573	0.286735	0.0257425	-0.0257421	1.26194	1.45816	0.414229	0.508791	0.420647
54393	-2.06075	#N/A	-1.8894	down	Gabbr1	GABAB1|GABAbR1|bM573K1.1	54393	ENSMUSG00000024462	GO:0001649|GO:0004871|GO:0004930|GO:0004965|GO:0005515|GO:0005737|GO:0005789|GO:0005886|GO:0007165|GO:0007186|GO:0007194|GO:0007214|GO:0008021|GO:0008134|GO:0008285|GO:0014048|GO:0014053|GO:0016020|GO:0016021|GO:0030054|GO:0030673|GO:0030817|GO:0031966|GO:0032811|GO:0033602|GO:0038037|GO:0042734|GO:0043005|GO:0043025|GO:0043197|GO:0043198|GO:0043231|GO:0045121|GO:0045202|GO:0045211|GO:0050805|GO:…	chr17	37074305	37045966	+	gamma-aminobutyric acid (GABA) B receptor, 1	0.0922847	0.535158	0.364036	-0.512172	-0.968634	-0.657217	0.291616	0.600714	-0.451591	-0.0671186	-1.16244	-0.532739	0.330493	-0.712674	0.146913	-0.587432
13717	-2.06061	-2.96927	-2.89682	down	Eln	AI385707|AI480567|E030024M20Rik	13717	ENSMUSG00000029675	GO:0001974|GO:0005201|GO:0005515|GO:0005576|GO:0005578|GO:0005739|GO:0007519|GO:0030023|GO:0030198|GO:0030833|GO:0043149|GO:0050840|GO:0071953	chr5	134747254	134702596	-	elastin	1.75353	1.48686	2.70897	1.2241	1.06416	0.531877	1.12097	0.25677	-0.138716	0.7686	0.138716	0.438629	1.98312	0.940046	0.41301	0.448648
320939	-2.06051	#N/A	-2.30578	down	5930403L14Rik		320939			chr4	154636367	154630691	-	RIKEN cDNA 5930403L14 gene	1.97648	0.613334	0.231297	-1.79877	0.0912795	1.39959	-0.563107	0.429827	0.561311	-0.51116	0.289834	-0.573334	0.94037	-0.102632	0.142677	-0.264887
385658	-2.06022	#N/A	-2.38345	down	Nxpe3	Fam55c|Gm1752|Gm611	385658	ENSMUSG00000075033	GO:0003674|GO:0005575|GO:0008150	chr16	55895279	55839953	-	neurexophilin and PC-esterase domain family, member 3	0.0359802	1.1151	0.653035	-0.39125	-0.897044	-0.0359802	-0.070765	-0.0514622	0.332157	-0.678686	-0.825591	-0.450756	0.601373	-0.441425	0.0699766	-0.651678
66871	-2.05898	-2.13714	-3.37466	down	Cpne8	1200003E11Rik|1500031E20Rik	66871	ENSMUSG00000052560	GO:0003674|GO:0005575|GO:0008150	chr15	90679388	90487481	-	copine VIII	1.34223	1.90098	1.81826	0.703367	0.715385	0.516921	0.608717	0.931333	0.234363	-0.0846014	-0.121815	0.00365639	1.68715	0.645225	0.591471	-0.0675866
21808	-2.05857	#N/A	#N/A	down	Tgfb2	BB105277|Tgf-beta2|Tgfb-2	21808	ENSMUSG00000039239	GO:0000902|GO:0001501|GO:0001502|GO:0001540|GO:0001568|GO:0001654|GO:0001666|GO:0001837|GO:0001942|GO:0001974|GO:0003007|GO:0003151|GO:0003214|GO:0003215|GO:0004702|GO:0005102|GO:0005114|GO:0005160|GO:0005515|GO:0005576|GO:0005604|GO:0005615|GO:0005737|GO:0005802|GO:0006468|GO:0006917|GO:0006924|GO:0007050|GO:0007179|GO:0007184|GO:0007411|GO:0007507|GO:0008083|GO:0008219|GO:0008284|GO:0008285|GO:…	chr1	186705992	186623186	-	transforming growth factor, beta 2	0.79075	1.58427	0.985683	0.235776	0.00188828	-0.00188732	0.323087	0.686863	0.791906	0.709362	0.730382	0.508936	1.12024	0.0785923	0.600619	0.64956
381246	-2.05812	#N/A	#N/A	down	Xkr9	Gm1620|XRG9	381246	ENSMUSG00000067813	GO:0003674|GO:0005575|GO:0008150|GO:0016020|GO:0016021	chr1	13701723	13668771	+	X Kell blood group precursor related family member 9 homolog	0.760655	0.00506926	1.84092	-0.0438058	-0.163835	-0.309701	-0.145211	1.26977	-0.226195	-1.40933	1.37496	0.402326	0.868882	-0.172447	0.299453	0.122653
11535	-2.05755	#N/A	#N/A	down	Adm	AM	11535	ENSMUSG00000030790	GO:0001570|GO:0001843|GO:0002026|GO:0002031|GO:0005179|GO:0005576|GO:0005615|GO:0005737|GO:0006171|GO:0006950|GO:0007204|GO:0007507|GO:0008209|GO:0008284|GO:0008285|GO:0009611|GO:0010460|GO:0030819|GO:0031102|GO:0031623|GO:0031700|GO:0032496|GO:0043116|GO:0045766|GO:0045906|GO:0045909|GO:0046879|GO:0048589|GO:0055074|GO:0060670|GO:0060712|GO:0097084|GO:2001214	chr7	110629819	110627669	+	adrenomedullin	0.637033	1.28589	0.543272	0.0481577	-0.541038	-0.163719	0.253297	0.754333	0.634054	0.55281	0.0919037	0.989276	0.822064	-0.218866	0.547228	0.544663
387285	-2.05655	-3.89005	#N/A	down	Hcrtr2	OX2R|mOX2aR|mOX2bR|mOXR2	387285	ENSMUSG00000032360	GO:0004871|GO:0004930|GO:0005886|GO:0007165|GO:0007186|GO:0007200|GO:0007218|GO:0007631|GO:0016020|GO:0016021|GO:0016499|GO:0017046	chr9	76323578	76225880	-	hypocretin (orexin) receptor 2	2.27655	-0.269045	1.89324	0.0650961	1.27191	-0.556943	0.591989	-1.96509	-0.605521	1.48093	0.870856	1.41876	1.30025	0.260021	-0.659542	1.25685
22041	-2.05573	#N/A	-4.43993	down	Trf	AI266983|Cd176|HP|Tf|Tfn|hpx	22041	ENSMUSG00000032554|ENSMUSG00000090639	GO:0005576|GO:0005604|GO:0005615|GO:0005739|GO:0005768|GO:0005769|GO:0005770|GO:0005905|GO:0006810|GO:0006811|GO:0006826|GO:0006879|GO:0007015|GO:0007257|GO:0008199|GO:0009925|GO:0015091|GO:0015682|GO:0016023|GO:0016324|GO:0030139|GO:0030316|GO:0031643|GO:0042327|GO:0045178|GO:0045780|GO:0045893|GO:0046872|GO:0048471|GO:0055037|GO:0055072|GO:0060395|GO:0070371|GO:2000147	chr9	103230286	103208876	-	transferrin	1.51077	2.88788	2.06716	1.06872	0.898088	1.38004	1.52514	2.37782	1.10898	-0.802044	0.870384	-0.0541477	2.15527	1.11562	1.67065	0.00473086
74134	-2.05392	#N/A	#N/A	down	Cyp2s1	1200011C15Rik|AU041727|C79779	74134	ENSMUSG00000040703	GO:0004497|GO:0005506|GO:0005783|GO:0009055|GO:0016020|GO:0016491|GO:0016705|GO:0016712|GO:0020037|GO:0043231|GO:0046872|GO:0055114|GO:0070330	chr7	25816530	25802476	-	cytochrome P450, family 2, subfamily s, polypeptide 1	0.948358	1.22549	1.20402	0.262715	-0.0165224	0.0165224	0.52355	0.82779	0.0468073	0.449807	0.447455	0.428631	1.12595	0.0875718	0.466049	0.441964
18514	-2.05388	#N/A	-1.96543	down	Pbx1	2310056B04Rik|AI848790|AU015730|D230003C07Rik|Pbx-1|Pbx1a|Pbx1b	18514	ENSMUSG00000052534	GO:0001655|GO:0001658|GO:0003677|GO:0003700|GO:0005515|GO:0005634|GO:0005667|GO:0005737|GO:0006351|GO:0006355|GO:0006694|GO:0007548|GO:0008134|GO:0008284|GO:0009887|GO:0009952|GO:0009954|GO:0030154|GO:0030278|GO:0030325|GO:0030326|GO:0035162|GO:0042127|GO:0043433|GO:0043565|GO:0045665|GO:0045944|GO:0046982|GO:0048536|GO:0048538|GO:0048568|GO:0048706	chr1	168432258	168119364	-	pre B cell leukemia homeobox 1	0.538385	1.43483	0.400851	-0.0028801	-0.501651	-0.236455	-0.325872	0.743353	0.453724	-0.210722	-0.302623	-0.0371237	0.791354	-0.246995	0.290401	-0.183489
217258	-2.0538	-2.226	-2.28571	down	Abca8a		217258	ENSMUSG00000041828	GO:0000166|GO:0005524|GO:0005575|GO:0005886|GO:0006810|GO:0008150|GO:0016020|GO:0016021|GO:0016887|GO:0017111	chr11	110095937	110025634	-	ATP-binding cassette, sub-family A (ABC1), member 8a	2.28609	-0.0178621	1.84123	1.62284	-0.839477	0.211219	0.387493	0.914109	-0.655508	-1.41573	1.92939	0.0178621	1.36982	0.331526	0.215364	0.177174
210108	-2.0536	-2.0922	-1.9522	down	D130043K22Rik	4930451E12Rik|Kiaa0319	210108	ENSMUSG00000006711	GO:0001764|GO:0003674|GO:0005768|GO:0005769|GO:0005886|GO:0007275|GO:0007399|GO:0016020|GO:0016021|GO:2000171	chr13	24901270	24845131	+	RIKEN cDNA D130043K22 gene	2.02727	1.66699	0.898229	0.439697	-0.10161	1.13993	0.10161	1.57215	-0.27634	1.13274	-0.513219	1.07766	1.53083	0.492671	0.465808	0.565726
15111	-2.052	-2.07709	-2.39786	down	Hand2	AI225906|AI661148|Ehand2|Hed|Th2|Thing2|bHLHa26|dHAND	15111	ENSMUSG00000038193	GO:0000790|GO:0000977|GO:0001077|GO:0001525|GO:0001701|GO:0001947|GO:0001967|GO:0003007|GO:0003219|GO:0003253|GO:0003266|GO:0003677|GO:0003680|GO:0003713|GO:0005515|GO:0005634|GO:0005667|GO:0006351|GO:0006355|GO:0006915|GO:0007275|GO:0007507|GO:0007512|GO:0008134|GO:0010463|GO:0010667|GO:0014032|GO:0019904|GO:0030154|GO:0033613|GO:0042475|GO:0042733|GO:0042803|GO:0043066|GO:0043234|GO:0043392|GO:…	chr8	57324517	57320983	+	heart and neural crest derivatives expressed transcript 2	0.676855	1.71072	0.692183	0.0341592	-0.270022	0.204535	-0.879843	0.665454	0.130463	-0.371565	-0.348063	0.0141497	1.02659	-0.0104427	-0.0279752	-0.235159
15414	-2.05058	-2.90525	-3.67273	down	Hoxb6	Hox-2.2	15414	ENSMUSG00000000690	GO:0003677|GO:0003700|GO:0005634|GO:0006351|GO:0006355|GO:0007275|GO:0009952|GO:0034101|GO:0043565|GO:0048704|GO:0048706	chr11	96301569	96299171	+	homeobox B6	2.11364	-0.948594	1.69912	0.555472	0.00739908	-0.806808	-1.08756	-1.18655	0.522284	0.511875	-2.05968	-1.21859	0.954722	-0.0813124	-0.583941	-0.922132
11735	-2.04922	-1.81813	-1.82921	down	Ank3	2900054D09Rik|AI314020|Ank-3|AnkG|Ankyrin-3|Ankyrin-G	11735	ENSMUSG00000069601	GO:0000281|GO:0005200|GO:0005515|GO:0005886|GO:0007009|GO:0007411|GO:0010650|GO:0014704|GO:0016020|GO:0016323|GO:0016328|GO:0016529|GO:0030018|GO:0030424|GO:0030425|GO:0031594|GO:0033268|GO:0034112|GO:0042383|GO:0043001|GO:0043005|GO:0043194|GO:0045184|GO:0045202|GO:0045211|GO:0050808|GO:0071709|GO:0072659|GO:0072660|GO:0072661|GO:0090314	chr10	70027436	69533708	+	ankyrin 3, epithelial	1.52082	0.857156	1.01441	0.162183	-0.10153	0.226502	0.340252	0.319827	0.144923	0.204924	0.101529	0.472265	1.13079	0.0957184	0.268334	0.259573
57385	-2.04811	#N/A	#N/A	down	P2ry4	P2Y4|P2Y4R	57385	ENSMUSG00000044359	GO:0004871|GO:0004930|GO:0005524|GO:0005886|GO:0007165|GO:0007186|GO:0016020|GO:0016021|GO:0016323|GO:0016324|GO:0019103|GO:0030321|GO:0035589|GO:0045028|GO:0045030	chrX	100594869	100590154	-	pyrimidinergic receptor P2Y, G-protein coupled, 4	0.561662	0.911041	0.807601	0.896363	-2.03001	0.311063	0.112072	0.776045	1.43241	0.474468	-0.0684934	0.685312	0.760101	-0.274194	0.773509	0.363762
12797	-2.04807	-5.07048	-4.14868	down	Cnn1	CN|CnnI	12797	ENSMUSG00000001349	GO:0003779|GO:0005516|GO:0005856|GO:0031032	chr9	22109221	22099253	+	calponin 1	2.83668	0.442218	2.32445	2.14045	0.0963836	0.263714	-0.0186765	-1.96419	0.559847	0.871937	-0.682095	-0.744451	1.86778	0.833516	-0.47434	-0.18487
58223	-2.04586	#N/A	#N/A	down	Mmp19		58223	ENSMUSG00000025355	GO:0001525|GO:0004222|GO:0005509|GO:0005576|GO:0005578|GO:0005886|GO:0006508|GO:0007275|GO:0008152|GO:0008233|GO:0008237|GO:0008270|GO:0016020|GO:0016787|GO:0030154|GO:0030574|GO:0031012|GO:0031225|GO:0046872	chr10	128800824	128790910	+	matrix metallopeptidase 19	0.300403	1.93816	1.12146	0.261901	-0.0896177	0.0896172	1.63987	1.38736	0.400878	0.482566	1.05243	2.01892	1.12001	0.0873003	1.1427	1.18464
13992	-2.04439	#N/A	#N/A	down	Khdrbs3	Etle|SLM-2|Slm2|T-STAR	13992	ENSMUSG00000022332	GO:0003723|GO:0003727|GO:0005634|GO:0006351|GO:0006355|GO:0006397|GO:0017124|GO:0033120	chr15	69093518	68928420	+	KH domain containing, RNA binding, signal transduction associated 3	1.40911	1.0329	0.622859	0.590829	-0.626964	0.00599337	-0.11369	0.824543	0.570793	0.682969	-0.119896	1.68886	1.02163	-0.0100471	0.427215	0.750645
319172	-2.04377	#N/A	-1.80154	down	Hist1h2ab	H2A.1|H2a-53	319172	ENSMUSG00000061615		chr13	23751593	23751088	+	histone cluster 1, H2ab	-0.171907	-0.782894	-0.0924807	-1.00004	-1.78313	-1.35781	0.0924811	-1.36332	-1.17413	-1.20022	-1.73593	-0.658811	-0.349094	-1.38033	-0.814989	-1.19832
100129	-2.04343	#N/A	-2.7746	down	Gpr153	1110065N12Rik|AI449320|PGR1	100129	ENSMUSG00000042804	GO:0003674|GO:0004871|GO:0004930|GO:0005575|GO:0005886|GO:0007165|GO:0007186|GO:0008150|GO:0016020|GO:0016021	chr4	152285337	152274362	+	G protein-coupled receptor 153	1.89133	1.6659	2.04636	1.0978	0.938754	0.474071	1.20228	1.34869	1.82756	0.131839	-0.131839	1.18676	1.86787	0.836876	1.45951	0.395586
20257	-2.04342	-3.9144	-2.77452	down	Stmn2	AI159727|SCG10|Scgn10|Stmb2	20257	ENSMUSG00000027500	GO:0005515|GO:0005737|GO:0005768|GO:0005794|GO:0007026|GO:0010976|GO:0010977|GO:0016020|GO:0030426|GO:0031110|GO:0031115|GO:0031117|GO:0031982|GO:0042995|GO:0048471	chr3	8561604	8509527	+	stathmin-like 2	1.51694	1.44341	1.92978	1.64944	-0.515301	0.663041	-0.61026	-0.0311763	-0.374811	-0.332753	0.0311763	0.774998	1.63004	0.599061	-0.338749	0.157807
207742	-2.04289	#N/A	#N/A	down	Rnf43	4732452J19Rik	207742	ENSMUSG00000034177	GO:0004842|GO:0005109|GO:0005634|GO:0005783|GO:0005886|GO:0005887|GO:0008270|GO:0016020|GO:0016021|GO:0016055|GO:0016567|GO:0016874|GO:0030178|GO:0038018|GO:0042787|GO:0046872|GO:0072089	chr11	87735539	87663087	+	ring finger protein 43	0.633892	-0.498792	0.354222	-1.10869	-0.98621	-0.507619	0.26938	0.206172	-0.926147	0.00645876	0.863297	-0.00645828	0.163107	-0.867506	-0.150198	0.287766
232714	-2.04287	#N/A	#N/A	down	Mgam	6030407P20Rik|MGA	232714	ENSMUSG00000068587	GO:0004558|GO:0008152|GO:0016160|GO:0016787|GO:0016798|GO:0032450	chr6	40769123	40628831	+	maltase-glucoamylase	0.353704	2.28124	1.03871	0.669063	0.154351	-0.241543	0.933862	2.0048	-0.205934	1.13276	2.63294	0.468442	1.22455	0.193957	0.910909	1.41138
56047	-2.04195	#N/A	#N/A	down	Msln	MPF	56047	ENSMUSG00000063011	GO:0005515|GO:0005576|GO:0005615|GO:0005794|GO:0005886|GO:0007155|GO:0009986|GO:0016020|GO:0031225	chr17	25754327	25748613	-	mesothelin	0.503553	1.59472	1.63836	0.878434	-1.10986	0.878206	1.23513	0.954506	1.36485	0.191338	0.135138	0.892055	1.24554	0.215593	1.18483	0.406177
93735	-2.04015	-1.95988	#N/A	down	Wnt16	E130309I19Rik	93735	ENSMUSG00000029671	GO:0000122|GO:0005102|GO:0005109|GO:0005576|GO:0005578|GO:0005615|GO:0005737|GO:0005886|GO:0007275|GO:0007409|GO:0009798|GO:0009952|GO:0010628|GO:0014068|GO:0016055|GO:0030216|GO:0043616|GO:0046330|GO:0060070|GO:0060317|GO:0060548|GO:0090399|GO:0090403	chr6	22298522	22288227	+	wingless-related MMTV integration site 16	0.795489	1.94752	0.561783	-0.18504	0.444325	-0.0405192	-0.727641	-0.327278	1.4474	1.17197	1.74823	1.14856	1.1016	0.0729218	0.130828	1.35625
768252	-2.04009	#N/A	#N/A	down	Foxl2os	ENSMUSG00000074122	768252			chr9	98955310	98949155	-	forkhead box L2 opposite strand transcript	0.099956	0.466037	0.22203	-2.42169	0.402011	-0.278193	-0.822226	0.353698	1.3231	-0.0361476	0.0361478	-0.234419	0.262674	-0.765957	0.284856	-0.0781397
51800	-2.03876	#N/A	#N/A	down	Bok	AI847676|AU021146|matador|mtd	51800	ENSMUSG00000026278	GO:0005634|GO:0005737|GO:0005739|GO:0006915|GO:0006917|GO:0006919|GO:0031966|GO:0042981|GO:0043065|GO:0046982|GO:0046983|GO:0051400|GO:0072332	chr1	93695762	93685694	+	BCL2-related ovarian killer protein	1.1123	1.04359	1.35405	-0.259384	0.494355	0.191891	0.401783	0.543941	0.79682	0.810563	0.606981	0.438858	1.16998	0.142287	0.580848	0.618801
236539	-2.03674	#N/A	#N/A	down	Phgdh	3-PGDH|3PGDH|4930479N23|A10|PGAD|PGD|PGDH|SERA	236539	ENSMUSG00000053398	GO:0000166|GO:0004617|GO:0006541|GO:0006544|GO:0006563|GO:0006564|GO:0006566|GO:0008152|GO:0008652|GO:0009448|GO:0010468|GO:0016491|GO:0016616|GO:0019530|GO:0021510|GO:0021782|GO:0021915|GO:0022008|GO:0022402|GO:0031175|GO:0048037|GO:0051287|GO:0055114	chr3	98339969	98313171	-	3-phosphoglycerate dehydrogenase	-0.00242519	-0.90996	0.00242615	-1.16478	-1.26749	-1.55647	-1.31648	-0.831157	-1.25578	-0.71616	-1.00136	-0.630481	-0.30332	-1.32958	-1.13447	-0.782669
76220	-2.03593	#N/A	-2.02359	down	6530402F18Rik	mKIAA1857	76220			chr2	29252993	29245116	-	RIKEN cDNA 6530402F18 gene	1.38001	2.41342	0.525857	-0.395395	1.22646	0.411157	0.868464	0.712421	1.80846	1.31808	-0.13333	0.0837963	1.43976	0.414073	1.12978	0.422847
18441	-2.03565	-1.85354	-2.71342	down	P2ry1	P2Y1	18441	ENSMUSG00000027765	GO:0001934|GO:0001973|GO:0004871|GO:0004930|GO:0005524|GO:0005739|GO:0005886|GO:0007165|GO:0007186|GO:0007193|GO:0007204|GO:0009612|GO:0010469|GO:0010700|GO:0014069|GO:0016020|GO:0016021|GO:0016323|GO:0016324|GO:0019233|GO:0023019|GO:0030425|GO:0031686|GO:0032962|GO:0035589|GO:0042312|GO:0042755|GO:0043270|GO:0043531|GO:0044297|GO:0045028|GO:0045031|GO:0045032|GO:0045211|GO:0045944|GO:0046887|GO:…	chr3	61008979	61002795	+	purinergic receptor P2Y, G-protein coupled 1	1.92551	2.03443	1.06011	0.735841	0.412111	0.795624	0.673036	1.25024	0.425925	0.699711	-0.329944	0.329944	1.67335	0.647859	0.783067	0.233237
226421	-2.03557	#N/A	#N/A	down	5430435G22Rik	Rab7b	226421	ENSMUSG00000052688	GO:0000166|GO:0005525|GO:0005764|GO:0005768|GO:0005770|GO:0005794|GO:0006810|GO:0007264|GO:0015031|GO:0034144|GO:0034164	chr1	131713464	131688695	+	RIKEN cDNA 5430435G22 gene	0.481595	2.20003	1.19842	0.803747	0.1685	-0.1685	0.527498	1.47098	1.25084	1.42706	0.295025	2.14305	1.29335	0.267916	1.0831	1.28838
14869	-2.03488	#N/A	#N/A	down	Gstp2	GSTpiA|Gst-3|Gst3	14869	ENSMUSG00000038155	GO:0004364|GO:0005634|GO:0005737|GO:0005829|GO:0005886|GO:0006749|GO:0006805|GO:0008144|GO:0008152|GO:0016740|GO:0043295	chr19	4042221	4040288	-	glutathione S-transferase, pi 2	-0.519073	1.32641	0.649818	-0.474457	-0.0357149	-1.10749	-0.0587349	0.627902	0.0357151	0.808433	-0.58016	0.315664	0.48572	-0.539222	0.201627	0.181312
100504191	-2.03488	#N/A	#N/A	down	Gm16576		100504191		GO:0003674|GO:0005575|GO:0008150	chr15	79757394	79742698	+	predicted gene 16576	1.23093	1.15637	1.4949	0.40469	0.668619	-0.265937	0.029125	0.286658	1.2502	0.787142	0.050046	0.983279	1.29406	0.269124	0.521993	0.606822
667214	-2.03475	#N/A	-2.74741	down	9930111J21Rik1	9930111J21Rik|Iigp	667214	ENSMUSG00000069893	GO:0003674|GO:0005575|GO:0008150	chr11	48979381	48946150	-	RIKEN cDNA 9930111J21 gene 1	1.36864	1.60796	1.8754	0.830935	0.380154	0.566359	1.03661	0.798912	0.68495	0.347171	-0.347171	0.477778	1.61733	0.592482	0.840157	0.159259
269823	-2.03248	#N/A	#N/A	down	Pon3	2810004E20|AI786302	269823	ENSMUSG00000029759	GO:0004063|GO:0004064|GO:0005576|GO:0005615|GO:0010124|GO:0016787|GO:0018733|GO:0019439|GO:0042803|GO:0043231|GO:0046226|GO:0046395|GO:0046872|GO:0047856	chr6	5256233	5220852	-	paraoxonase 3	0.173608	1.0863	0.917721	-0.207154	-0.366411	-0.318518	-0.520348	0.623253	0.721174	0.318755	-0.180499	0.575484	0.725877	-0.297361	0.274693	0.237913
252837	-2.03194	#N/A	#N/A	down	Ccrl1	A630091E18Rik|CCBP2|CCR11|CCX-CKR|CCX-CKR1|Cmkbrl1|PPR1|VSHK1	252837	ENSMUSG00000079355	GO:0003674|GO:0004871|GO:0004930|GO:0004950|GO:0005886|GO:0007165|GO:0007186|GO:0016020|GO:0016021|GO:0016493|GO:0070098	chr9	104126643	104098138	-	chemokine (C-C motif) receptor-like 1	1.38386	0.842461	1.42085	0.414776	-0.419781	0.583604	0.530723	-0.570516	1.24552	1.01051	0.796528	-0.246755	1.21573	0.192866	0.401908	0.520095
20512	-2.03162	-2.78103	#N/A	down	Slc1a3	AI504299|B430115D02Rik|Eaat1|GLAST|GLAST-1|GLU-T|GluT-1|Gmt1|MGluT1	20512	ENSMUSG00000005360	GO:0003333|GO:0005313|GO:0005314|GO:0005515|GO:0005743|GO:0005886|GO:0006536|GO:0006537|GO:0006810|GO:0006835|GO:0007605|GO:0009416|GO:0009449|GO:0009611|GO:0009986|GO:0010035|GO:0015293|GO:0015807|GO:0015813|GO:0016020|GO:0016021|GO:0016323|GO:0016595|GO:0016597|GO:0017153|GO:0021545|GO:0031223|GO:0035725|GO:0042493|GO:0042995|GO:0043005|GO:0043025|GO:0043197|GO:0043200|GO:0043205|GO:0043490|GO:…	chr15	8710807	8634124	-	solute carrier family 1 (glial high affinity glutamate transporter), member 3	0.834682	0.411857	0.642549	-0.519711	-0.320949	-0.338147	-2.03721	0.0337248	-0.534283	-0.0685437	0.800621	-0.27756	0.629696	-0.392936	-0.845923	0.151506
277666	-2.02939	#N/A	#N/A	down	Gm13078	OTTMUSG00000010322	277666	ENSMUSG00000046435	GO:0003674|GO:0005575|GO:0008150	chr4	143729158	143719455	+	predicted gene 13078	0.445736	1.13427	1.21458	-0.268553	0.0198755	-0.019875	0.602989	1.84314	1.06083	0.754964	0.861096	0.625676	0.931529	-0.0895174	1.16899	0.747245
329064	-2.02867	#N/A	#N/A	down	Pkd2l1	B830002B15|BC046386|PCL|PKD2L|Pkdl|TRPP3	329064	ENSMUSG00000037578	GO:0001581|GO:0005227|GO:0005261|GO:0005272|GO:0005509|GO:0005515|GO:0005783|GO:0005886|GO:0006812|GO:0008092|GO:0008324|GO:0009986|GO:0015269|GO:0033040|GO:0034220|GO:0035725|GO:0042802|GO:0043231|GO:0051371|GO:0051393|GO:0071468|GO:0071805	chr19	44192442	44147637	-	polycystic kidney disease 2-like 1	-3.16318	-1.9966	-0.893208	-2.25538	-3.42961	-3.42961	-0.0882583	0.251926	0.507422	1.00858	0.855407	0.0797682	-2.01766	-3.0382	0.223697	0.647919
12319	-2.02681	#N/A	#N/A	down	Car8	AW546993|Ca8|Cals|Cals1|Carp|wdl	12319	ENSMUSG00000041261	GO:0004089|GO:0005515|GO:0005737|GO:0006730|GO:0008270|GO:0046872|GO:0048015	chr4	8239041	8141493	-	carbonic anhydrase 8	0.0149598	1.06484	0.903503	-0.183115	-0.579694	-0.311523	0.293639	0.158581	0.83379	0.614999	0.738738	0.855031	0.6611	-0.358111	0.42867	0.736256
16664	-2.0267	#N/A	#N/A	down	Krt14	AI626930|K14|Krt-1.14|Krt1-14	16664	ENSMUSG00000045545	GO:0005198|GO:0005515|GO:0005622|GO:0005634|GO:0005737|GO:0005739|GO:0005882|GO:0030855|GO:0045095|GO:0045110|GO:0071944	chr11	100207510	100203162	-	keratin 14	1.26541	1.06617	1.40231	0.00440121	0.374042	0.298051	0.874178	-0.00440216	0.701655	0.51182	0.434626	1.00743	1.24463	0.225498	0.52381	0.651291
217122	-2.0249	-3.13008	-3.33873	down	Gm11545	A430060F13Rik|C86086|OTTMUSG00000002043	217122			chr11	94761182	94755136	-	predicted gene 11545	-0.807939	2.53922	3.57751	1.83563	0.407746	0.011852	-1.65933	1.91424	0.115277	-0.350812	1.17662	-0.734915	1.7696	0.751743	0.123394	0.0302962
16924	-2.02473	#N/A	-2.56011	down	Lnx1	Lnx	16924	ENSMUSG00000029228	GO:0004842|GO:0005515|GO:0005737|GO:0006511|GO:0008270|GO:0016874|GO:0030165|GO:0042787|GO:0046872|GO:0051260	chr5	74702903	74592447	-	ligand of numb-protein X 1	1.67639	1.26336	1.04537	0.55829	0.130288	0.243355	1.0588	1.09341	0.505497	-0.00828028	-0.0451956	-0.0300231	1.32837	0.310644	0.8859	-0.027833
68453	-2.02468	-3.01854	-4.29091	down	Gpihbp1	1110002J19Rik|GPI-HBP1	68453	ENSMUSG00000022579	GO:0006869|GO:0006886|GO:0008035|GO:0008289|GO:0008320|GO:0009897|GO:0009986|GO:0016323|GO:0016324|GO:0017038|GO:0030301|GO:0031362|GO:0034185|GO:0034364|GO:0034394|GO:0035473|GO:0035478|GO:0042632|GO:0045056|GO:0046658|GO:0050821|GO:0051006|GO:0070328|GO:0071503|GO:0071813|GO:0090319|GO:0090321	chr15	75598213	75596658	+	GPI-anchored HDL-binding protein 1	2.53975	2.04198	2.8405	1.70168	1.13529	1.53218	1.83619	1.0877	-0.283214	0.42864	0.283214	0.406521	2.47408	1.45638	0.880227	0.372792
100038947	-2.02205	#N/A	#N/A	down	LOC100038947		100038947	ENSMUSG00000074677		chr3	15848487	15795147	-	signal-regulatory protein beta 1-like	1.22583	2.22249	0.740918	1.40953	-0.143445	-0.124301	2.50444	0.662608	0.124301	3.90757	1.81807	3.03582	1.39641	0.380593	1.09712	2.92049
338372	-2.0202	#N/A	#N/A	down	Map3k9	E130314H24Rik|Mlk1|Prke1	338372	ENSMUSG00000042724	GO:0000166|GO:0004672|GO:0004674|GO:0004709|GO:0004713|GO:0005524|GO:0006351|GO:0006355|GO:0006468|GO:0006915|GO:0006950|GO:0008219|GO:0016301|GO:0016310|GO:0016740|GO:0016772|GO:0043065|GO:0046777	chr12	81781170	81714950	-	mitogen-activated protein kinase kinase kinase 9	0.900218	0.693275	1.06081	0.0352678	-0.23463	-0.189828	0.681595	0.478792	0.138128	0.776659	0.163476	0.428105	0.884768	-0.12973	0.432838	0.45608
434794	-2.02004	#N/A	#N/A	down	Xlr4a		434794	ENSMUSG00000079845	GO:0003674|GO:0005575|GO:0008150	chrX	73082507	73074345	-	X-linked lymphocyte-regulated 4A	0.158615	0.065629	-0.482134	-0.946	-1.49423	-0.860817	-0.854474	-0.610995	-0.0366964	-0.40747	0.0366955	0.513761	-0.0859633	-1.10035	-0.500722	0.0476621
235180	-2.01969	#N/A	#N/A	down	Fez1	UNC-76|UNC76	235180	ENSMUSG00000032118	GO:0005080|GO:0005515|GO:0005737|GO:0005739|GO:0005813|GO:0005856|GO:0005874|GO:0005886|GO:0006810|GO:0010976|GO:0015630|GO:0016020|GO:0030424|GO:0030425|GO:0042995|GO:0043015|GO:0045666|GO:0047485|GO:0051654	chr9	36878640	36843659	+	fasciculation and elongation protein zeta 1 (zygin I)	0.356169	2.5077	0.823312	1.0353	-0.256428	-0.134078	-0.389839	1.31009	1.09302	0.357049	0.37708	0.531091	1.22906	0.21493	0.671092	0.42174
17295	-2.01859	#N/A	#N/A	down	Met	AI838057|HGF|HGFR|Par4|c-Met	17295	ENSMUSG00000009376	GO:0000122|GO:0000166|GO:0000187|GO:0001764|GO:0001889|GO:0001890|GO:0004672|GO:0004713|GO:0005008|GO:0005524|GO:0005615|GO:0005737|GO:0005886|GO:0007420|GO:0007517|GO:0007519|GO:0008013|GO:0009925|GO:0010628|GO:0010800|GO:0010801|GO:0010828|GO:0010976|GO:0014069|GO:0014812|GO:0014902|GO:0016020|GO:0016021|GO:0016301|GO:0016310|GO:0016740|GO:0019861|GO:0030317|GO:0030425|GO:0030534|GO:0032403|GO:…	chr6	17573980	17463957	+	met proto-oncogene	0.423497	1.1196	1.69164	0.0721712	0.198085	-0.0755701	0.742258	0.482506	0.502413	0.630833	-0.0721712	0.136163	1.07824	0.0648953	0.575726	0.231608
100038410	-2.01849	#N/A	#N/A	down	Gm10536	ENSMUSG00000073558	100038410			chr18	56940518	56936260	+	predicted gene 10536	1.48956	0.0304353	-0.321854	-1.63542	-0.276606	0.0703418	-0.471101	-0.985126	0.126918	0.0747757	-0.467094	0.468258	0.399381	-0.613896	-0.443103	0.0253131
16174	-2.01635	#N/A	#N/A	down	Il18rap		16174	ENSMUSG00000026068	GO:0004888|GO:0004908|GO:0005622|GO:0007165|GO:0016020|GO:0016021|GO:0031224|GO:0045087	chr1	40549297	40515362	+	interleukin 18 receptor accessory protein	0.874582	1.25371	1.4674	0.0621552	-0.062155	0.560471	1.69391	1.25342	2.60371	0.348963	1.11935	1.74396	1.19857	0.186824	1.85035	1.07076
27404	-2.01593	#N/A	#N/A	down	Abca8b	Abca8	27404	ENSMUSG00000020620	GO:0000166|GO:0005524|GO:0005743|GO:0005886|GO:0006200|GO:0006810|GO:0016020|GO:0016021|GO:0016887|GO:0017111|GO:0042626|GO:0055085	chr11	109995816	109933406	-	ATP-binding cassette, sub-family A (ABC1), member 8b	0.0224447	0.814134	0.61125	-0.651427	-0.977107	0.0420361	0.682001	0.440992	-0.0183325	0.304976	0.337953	-0.119768	0.482609	-0.528833	0.36822	0.174387
78906	-2.01581	#N/A	-1.88502	down	9130017N09Rik		78906	ENSMUSG00000035852	GO:0003674|GO:0005575|GO:0008150	chr10	79830452	79821021	+	RIKEN cDNA 9130017N09 gene	1.02541	1.57255	0.886892	0.0757403	0.331895	0.0431442	0.68149	1.36942	0.329835	-0.0431447	0.0983925	0.685872	1.16162	0.15026	0.793582	0.24704
12364	-2.01519	-2.20717	-2.16668	down	Casp12		12364	ENSMUSG00000025887	GO:0002020|GO:0004175|GO:0004197|GO:0005515|GO:0005622|GO:0005634|GO:0005783|GO:0005829|GO:0006508|GO:0006915|GO:0006917|GO:0006926|GO:0008233|GO:0008234|GO:0016540|GO:0016787|GO:0030968|GO:0042981|GO:0043065|GO:0043231|GO:0043280|GO:0070059	chr9	5373034	5345476	+	caspase 12	0.267717	1.81129	2.04796	0.741657	0.431968	-0.0794034	0.128422	0.313914	0.258035	-0.0703669	1.09209	-0.241208	1.37566	0.364741	0.233457	0.260172
54403	-2.01502	#N/A	#N/A	down	Slc4a4	AI835705|NBC|NBC1	54403	ENSMUSG00000060961	GO:0005215|GO:0005452|GO:0005515|GO:0005886|GO:0005887|GO:0006810|GO:0006811|GO:0006814|GO:0006820|GO:0006885|GO:0008509|GO:0008510|GO:0015293|GO:0015698|GO:0015701|GO:0016020|GO:0016021|GO:0035725	chr5	89239656	88887260	+	solute carrier family 4 (anion exchanger), member 4	0.983686	0.906189	1.45116	0.194427	-0.194427	0.308661	1.07572	0.555551	0.722312	1.16206	0.958088	1.05153	1.11368	0.102887	0.784526	1.05722
240638	-2.01492	#N/A	#N/A	down	Slc16a12	3230401A21|AW210596	240638	ENSMUSG00000009378	GO:0003674|GO:0005575|GO:0005886|GO:0006810|GO:0008150|GO:0015293|GO:0016020|GO:0016021|GO:0055085	chr19	34747111	34668406	-	solute carrier family 16 (monocarboxylic acid transporters), member 12	0.691516	0.642998	1.10821	0.0684314	-0.181777	-0.476097	0.533992	0.0282207	-0.0282207	1.17498	0.668714	0.627941	0.81424	-0.196481	0.177997	0.82388
18198	-2.01436	#N/A	#N/A	down	Musk	Mdk4|Mlk|Nsk1|Nsk2|Nsk3	18198	ENSMUSG00000057280	GO:0000166|GO:0001934|GO:0004672|GO:0004713|GO:0004714|GO:0005515|GO:0005524|GO:0005886|GO:0005887|GO:0006355|GO:0006468|GO:0007165|GO:0007275|GO:0007528|GO:0007613|GO:0008582|GO:0009897|GO:0010628|GO:0010629|GO:0016020|GO:0016021|GO:0016301|GO:0016310|GO:0016740|GO:0016772|GO:0019901|GO:0030054|GO:0030154|GO:0030165|GO:0031594|GO:0032224|GO:0042995|GO:0043113|GO:0043525|GO:0045202|GO:0045211|GO:…	chr4	58374303	58285962	+	muscle, skeletal, receptor tyrosine kinase	0.345046	0.730332	1.04837	0.78706	0.462633	-2.15691	0.000739574	-0.369997	0.389461	0.387908	1.18303	0.681289	0.707917	-0.302405	0.00673437	0.750742
20527	-2.01409	-1.97834	-1.95017	down	Slc2a3	AA408729|AL023014|AL024341|AU040424|C78366|Glut-3|Glut3	20527	ENSMUSG00000003153	GO:0002080|GO:0005215|GO:0005355|GO:0005536|GO:0005737|GO:0005886|GO:0005901|GO:0006810|GO:0008643|GO:0015145|GO:0015749|GO:0015758|GO:0016020|GO:0016021|GO:0016936|GO:0019900|GO:0022857|GO:0022891|GO:0030672|GO:0033222|GO:0033300|GO:0043066|GO:0046323|GO:0055056|GO:0055085|GO:0070837	chr6	122742745	122727809	-	solute carrier family 2 (facilitated glucose transporter), member 3	-0.0242972	0.687835	1.14913	-0.0545077	-0.45959	-0.703613	-0.64232	-0.191703	-0.306194	-0.293824	-0.749177	-0.0351267	0.604222	-0.405903	-0.380072	-0.359376
226564	-2.01359	#N/A	-2.55909	down	Fmo4	D1Ertd532e	226564	ENSMUSG00000026692	GO:0004497|GO:0004499|GO:0005575|GO:0005783|GO:0016020|GO:0016021|GO:0016491|GO:0031227|GO:0043231|GO:0050660|GO:0050661|GO:0055114	chr1	162812549	162793883	-	flavin containing monooxygenase 4	0.07305	1.42789	-0.129971	-0.91808	-0.0316069	-0.70865	0.0238512	1.59262	-1.14451	-2.94827	0.276186	-0.0238509	0.456988	-0.552779	0.157318	-0.898644
66205	-2.01347	#N/A	#N/A	down	Cd302	1110055L24Rik|AI159627	66205	ENSMUSG00000060703	GO:0005737|GO:0005938|GO:0006909|GO:0016020|GO:0016021|GO:0030175|GO:0030246|GO:0042995	chr2	60284418	60251993	-	CD302 antigen	0.446736	1.32219	0.70514	-0.74289	0.13965	0.0482585	-0.553638	0.165808	0.651985	0.859145	0.353384	0.704069	0.82469	-0.184994	0.0880516	0.638866
18417	-2.01186	#N/A	#N/A	down	Cldn11	Claudin-11|Claudin11|Osp|Otm	18417	ENSMUSG00000037625	GO:0005198|GO:0005515|GO:0005886|GO:0005887|GO:0005923|GO:0007155|GO:0007283|GO:0008366|GO:0016020|GO:0016021|GO:0030054	chr3	31164326	31149920	+	claudin 11	1.44017	2.68375	1.3703	1.21458	0.164006	1.09004	-0.538636	2.42949	2.68989	1.25344	1.58495	1.15063	1.83141	0.822875	1.52691	1.32967
241041	-2.01172	#N/A	-1.87076	down	Gm4956	EG241041	241041			chr1	21298312	21285246	-	predicted gene 4956	1.69294	1.54126	1.13139	-0.122251	0.0791009	1.38347	-0.0283172	0.529318	1.50242	1.08684	0.539562	0.0283172	1.4552	0.446772	0.667805	0.551572
330440	-2.01042	-6.38248	-5.74632	down	Gm766		330440	ENSMUSG00000048473	GO:0003674|GO:0005575|GO:0008150	chr6	142804466	142785781	-	predicted gene 766	3.32712	1.95435	2.08254	2.30428	0.0192426	2.018	-0.490754	-1.04784	0.880247	-0.0612441	-0.0192426	-0.123418	2.45467	1.44717	-0.219447	-0.0679684
100503536	-2.00991	#N/A	-2.33357	down	Gm19757		100503536			chr6	105492668	105481266	-	predicted gene, 19757	0.955633	1.4144	0.977065	-0.199755	0.262088	0.263367	0.306837	0.647795	0.193724	0.0248814	-0.369242	0.0238504	1.1157	0.108567	0.382785	-0.106837
20324	-2.00948	-2.26447	-2.09786	down	Sdpr		20324	ENSMUSG00000045954	GO:0001786|GO:0005737|GO:0005794|GO:0005829|GO:0005886|GO:0008289|GO:0016020|GO:0045944	chr1	51302960	51289126	+	serum deprivation response	1.40817	0.947197	1.73436	0.757091	-0.0232577	0.335432	0.585115	0.144	-0.176915	0.485196	-0.0846815	0.482462	1.36324	0.356422	0.184067	0.294326
620695	-2.00908	-2.71545	#N/A	down	Gm13889	Ag2|OTTMUSG00000014994	620695			chr2	93957100	93955810	-	predicted gene 13889	-0.26477	-0.835153	0.125218	-3.08598	-1.31286	0.404516	-0.175671	-4.11616	-1.00644	-0.125218	-0.628139	-0.606784	-0.324902	-1.33144	-1.76609	-0.45338
12006	-2.00797	#N/A	-1.80307	down	Axin2	Axi1|Axil|Conductin	12006	ENSMUSG00000000142	GO:0001756|GO:0001934|GO:0001957|GO:0003413|GO:0004871|GO:0005096|GO:0005515|GO:0005622|GO:0005634|GO:0005737|GO:0005813|GO:0005881|GO:0005886|GO:0005938|GO:0006355|GO:0007275|GO:0008013|GO:0008219|GO:0008283|GO:0008285|GO:0009950|GO:0010718|GO:0010942|GO:0014069|GO:0016023|GO:0016055|GO:0019899|GO:0019901|GO:0030111|GO:0030282|GO:0031625|GO:0032423|GO:0034613|GO:0034747|GO:0035412|GO:0035414|GO:…	chr11	108950781	108920349	+	axin2	0.882415	1.44683	0.541007	0.599166	-0.865644	0.119515	-0.410306	0.588366	0.190242	-0.270038	0.0841203	0.504806	0.956751	-0.0489877	0.122767	0.106296
14473	-2.00618	#N/A	-16.5705	down	Gc	DBP|VDB	14473	ENSMUSG00000035540	GO:0003779|GO:0005499|GO:0005576|GO:0005615|GO:0005829|GO:0006810|GO:0030424|GO:0042359|GO:0048471|GO:0051180|GO:0051183	chr5	89457898	89417511	-	group specific component	0.325451	1.84661	1.5633	-0.0804234	0.722002	0.0804234	0.989386	1.34443	-0.37404	-4.43254	-0.475625	-3.50812	1.24512	0.240667	0.653258	-2.80543
68567	-2.00535	#N/A	-1.82148	down	Cgref1	1110004G24Rik|AW045201|Cgr11	68567	ENSMUSG00000029161	GO:0003674|GO:0005509|GO:0005575|GO:0005576|GO:0007049|GO:0007050|GO:0007155|GO:0030308	chr5	30945480	30933143	-	cell growth regulator with EF hand domain 1	1.19207	1.10576	1.40554	0.33118	0.49485	-0.134231	0.84699	0.660913	0.0965738	0.215271	0.390472	0.502288	1.23446	0.2306	0.534826	0.369344
78134	-2.00483	-2.34218	#N/A	down	Lpar4	5730485F04Rik|Gpr23|LPA4|p2y9	78134	ENSMUSG00000049929	GO:0004871|GO:0004930|GO:0005886|GO:0007165|GO:0007186|GO:0008289|GO:0016020|GO:0016021|GO:0035589|GO:0045028	chrX	106933899	106920625	+	lysophosphatidic acid receptor 4	0.0891132	-0.256916	0.0371575	-1.36691	-1.73702	-0.0371571	-1.07114	-1.21108	-1.53199	-0.998081	-0.897892	-0.443584	-0.0435484	-1.04703	-1.2714	-0.779853
170743	-2.0045	#N/A	#N/A	down	Tlr7		170743	ENSMUSG00000044583	GO:0002224|GO:0002282|GO:0003725|GO:0003727|GO:0005515|GO:0005622|GO:0005737|GO:0005764|GO:0005768|GO:0005783|GO:0005886|GO:0006954|GO:0007165|GO:0007252|GO:0008144|GO:0016020|GO:0016021|GO:0031410|GO:0032009|GO:0032722|GO:0032755|GO:0032757|GO:0034154|GO:0035197|GO:0042221|GO:0042346|GO:0045078|GO:0045087|GO:0045356|GO:0045359|GO:0045416|GO:0051607|GO:0052033	chrX	167330528	167304931	-	toll-like receptor 7	0.0100737	1.59288	0.548552	0.112727	0.322676	-1.29362	-0.515658	0.712435	1.21457	1.80838	1.23651	1.47604	0.717168	-0.286072	0.470448	1.50698
227326	-2.00365	#N/A	-4.52116	down	Gpr55	Gm218	227326	ENSMUSG00000049608	GO:0004871|GO:0004930|GO:0004949|GO:0005887|GO:0007165|GO:0007186|GO:0007202|GO:0016021|GO:0035025|GO:0038171|GO:0045453|GO:0045671|GO:0070374	chr1	85961055	85939537	-	G protein-coupled receptor 55	0.00445271	3.15117	2.44518	1.0318	1.05094	0.510165	1.3086	1.93787	0.254203	-1.91139	1.04315	-0.0610299	1.86693	0.864304	1.16689	-0.309759
19270	-2.00201	-2.13595	#N/A	down	Ptprg	5430405N12Rik|AW046354|AW549872|RPTPgamma	19270	ENSMUSG00000021745	GO:0004721|GO:0004725|GO:0005615|GO:0006470|GO:0010977|GO:0016020|GO:0016021|GO:0016311|GO:0016787|GO:0016791|GO:0035335|GO:0042802	chr14	12242039	11553553	+	protein tyrosine phosphatase, receptor type, G	-0.0625277	0.069891	-0.00393581	-0.761885	-1.33273	-0.906311	-1.59451	-0.864534	-0.822162	-0.729567	-0.879819	-0.618244	0.0011425	-1.00031	-1.09374	-0.742543
17698	-2.00072	#N/A	#N/A	down	Msn	C78546	17698	ENSMUSG00000031207	GO:0001931|GO:0003779|GO:0005102|GO:0005634|GO:0005730|GO:0005737|GO:0005856|GO:0005886|GO:0005902|GO:0008092|GO:0009898|GO:0009986|GO:0016020|GO:0016323|GO:0016324|GO:0019898|GO:0019901|GO:0030175|GO:0030667|GO:0031527|GO:0042995|GO:0045177|GO:0050839|GO:2000401	chrX	96168553	96096045	+	moesin	0.818531	0.803642	1.05772	-0.00894356	-0.206761	-0.105954	0.354774	0.149539	0.375594	0.811626	0.507469	0.938313	0.893298	-0.10722	0.293303	0.752469
50915	-2.00022	#N/A	#N/A	down	Grb14	AI505286	50915	ENSMUSG00000026888	GO:0005070|GO:0005543|GO:0005737|GO:0005768|GO:0005794|GO:0005886|GO:0007165|GO:0008286|GO:0016020|GO:0043231|GO:0046627|GO:0051219	chr2	65022766	64912482	-	growth factor receptor bound protein 14	0.39658	1.0433	0.25562	-0.955139	-0.280819	-0.0690312	-0.0132084	-0.424141	0.111209	0.281372	-1.12666	0.0910926	0.565165	-0.434997	-0.108713	-0.251398
76915	-1.99988	-3.96898	-2.93949	down	Mnd1	2610034E18Rik|AI591601|Gaj	76915	ENSMUSG00000033752	GO:0003677|GO:0005515|GO:0005634|GO:0006310|GO:0007126	chr3	84155786	84087934	-	meiotic nuclear divisions 1 homolog (S. cerevisiae)	0.916733	0.565678	0.728472	-2.37652	1.00396	0.58371	-1.47471	-3.0811	0.800379	-1.58892	0.176601	-1.04349	0.736961	-0.26295	-1.25181	-0.818604
19092	-1.99864	#N/A	-2.08331	down	Prkg2	AW212535|CGKII|Prkgr2|cGK-II	19092	ENSMUSG00000029334	GO:0000166|GO:0004674|GO:0005524|GO:0006468|GO:0016301|GO:0016310|GO:0016740	chr5	99037079	98929773	-	protein kinase, cGMP-dependent, type II	0.691949	1.56923	0.347305	0.145945	-0.388576	-0.145945	0.367984	1.58154	0.667973	-1.46797	0.514188	0.385642	0.869496	-0.129525	0.872499	-0.189379
226778	-1.99845	-2.2283	#N/A	down	Mark1	AW491150|B930025N23Rik|Emk3|Par-1c|mKIAA1477|mPar-1c	226778	ENSMUSG00000026620	GO:0000166|GO:0000226|GO:0000287|GO:0001764|GO:0001786|GO:0004672|GO:0004674|GO:0005524|GO:0005546|GO:0005737|GO:0005856|GO:0005886|GO:0006468|GO:0007010|GO:0007243|GO:0008289|GO:0016020|GO:0016055|GO:0016301|GO:0016310|GO:0016740|GO:0016772|GO:0046872|GO:0050321|GO:0070300	chr1	184999549	184896424	-	MAP/microtubule affinity-regulating kinase 1	0.874875	0.527952	0.905568	0.107341	-0.562408	-0.233192	-0.0290809	-0.742513	-0.387839	0.195545	0.0347414	0.0290813	0.769465	-0.22942	-0.386477	0.086456
235534	-1.997	-1.83294	#N/A	down	Acpl2	9430094M07Rik|BB177120|C130099A20Rik	235534	ENSMUSG00000043587	GO:0003674|GO:0003993|GO:0005575|GO:0005576|GO:0008150|GO:0016787	chr9	96889422	96823343	-	acid phosphatase-like 2	-0.278801	0.942369	0.633862	-0.489024	-0.452135	-0.754919	-0.0978692	-0.160655	-1.06653	-0.269587	-0.227585	0.58911	0.432477	-0.56536	-0.441685	0.0306459
17390	-1.99697	#N/A	-2.56225	down	Mmp2	Clg4a|GelA|MMP-2	17390	ENSMUSG00000031740	GO:0001525|GO:0001541|GO:0001666|GO:0001955|GO:0001957|GO:0001968|GO:0004222|GO:0005576|GO:0005578|GO:0005615|GO:0005634|GO:0005737|GO:0005886|GO:0006508|GO:0006979|GO:0007162|GO:0007566|GO:0008152|GO:0008233|GO:0008237|GO:0008270|GO:0009612|GO:0014012|GO:0016020|GO:0016477|GO:0016787|GO:0030017|GO:0030574|GO:0031012|GO:0042493|GO:0042542|GO:0043065|GO:0043627|GO:0045906|GO:0046872|GO:0048705|GO:…	chr8	92853420	92827328	+	matrix metallopeptidase 2	1.02705	1.62586	1.81216	0.843873	0.0858254	0.541939	0.478801	0.878966	1.34369	-0.247167	0.275845	0.364156	1.48836	0.490546	0.900487	0.130945
93695	-1.99576	#N/A	#N/A	down	Gpnmb	DC-HIL|Dchil|ipd	93695	ENSMUSG00000029816	GO:0005178|GO:0005887|GO:0007155|GO:0008201|GO:0016020|GO:0016021|GO:0016023|GO:0031410	chr6	49058182	49036518	+	glycoprotein (transmembrane) nmb	0.419831	1.88008	1.29329	0.108546	0.255164	0.238685	-0.108546	1.44441	0.858326	1.61324	0.642063	1.58171	1.19774	0.200798	0.731396	1.279
320558	-1.99557	#N/A	#N/A	down	Sycp2	3830402K23Rik|4930518F03Rik	320558	ENSMUSG00000060445	GO:0000795|GO:0000800|GO:0003677|GO:0005515|GO:0005634|GO:0006915|GO:0007049|GO:0007126|GO:0007140|GO:0007143|GO:0009566|GO:0009887|GO:0046982|GO:0048808|GO:0051301	chr2	178407658	178345296	-	synaptonemal complex protein 2	-0.354857	-0.114724	-0.0140924	-0.725225	-1.38213	-1.36672	0.38098	0.246175	0.599176	0.707858	-0.256021	-0.781096	-0.161224	-1.15803	0.408777	-0.109753
69862	-1.99537	#N/A	#N/A	down	1810064F22Rik		69862		GO:0003674|GO:0005575|GO:0008150	chr9	22213860	22206786	-	RIKEN cDNA 1810064F22 gene	0.613031	0.873704	0.420898	-2.11506	1.09175	-0.059031	0.91433	0.312841	0.951284	-0.158661	0.342772	-0.635873	0.635878	-0.360782	0.726152	-0.150587
12520	-1.99403	#N/A	#N/A	down	Cd81	Tapa-1|Tapa1|Tspan28	12520	ENSMUSG00000037706	GO:0000187|GO:0001772|GO:0005515|GO:0005887|GO:0006661|GO:0008104|GO:0008284|GO:0016020|GO:0016021|GO:0016324|GO:0042127|GO:0043128|GO:0046488|GO:0050731	chr7	143067930	143052750	+	CD81 antigen	0.740294	0.652627	0.889263	-0.0324097	-0.636816	-0.0356503	0.0924606	0.0324097	-0.19592	0.531807	-0.202257	-0.523674	0.760728	-0.234958	-0.0236832	-0.0647079
16168	-1.99381	#N/A	#N/A	down	Il15	AI503618|IL-15	16168	ENSMUSG00000031712	GO:0001779|GO:0001866|GO:0005125|GO:0005126|GO:0005576|GO:0005615|GO:0005737|GO:0006955|GO:0008284|GO:0030212|GO:0032740|GO:0032819|GO:0032825|GO:0042102|GO:0042517|GO:0045062|GO:0045580|GO:0048469|GO:0048535|GO:0048662|GO:0050691|GO:0050778	chr8	82402586	82331624	-	interleukin 15	-0.64957	0.932051	0.920115	0.509213	-1.43388	-0.859315	0.020242	-0.020242	0.726365	1.7015	1.09631	0.560958	0.400865	-0.594662	0.242122	1.11959
22402	-1.99289	#N/A	#N/A	down	Wisp1	AW146261|CCN4|Elm1	22402	ENSMUSG00000005124	GO:0001558|GO:0005520|GO:0005576|GO:0007155|GO:0016055	chr15	66923199	66891393	+	WNT1 inducible signaling pathway protein 1	-0.290673	0.521542	0.645423	-0.143914	-1.39544	-0.568945	0.325515	-0.148592	0.944563	0.0231023	0.0471978	-0.0231018	0.292097	-0.702768	0.373829	0.0157328
64214	-1.99241	-2.68922	#N/A	down	Rgs18		64214	ENSMUSG00000026357	GO:0005096|GO:0005737|GO:0005886|GO:0007186|GO:0008277|GO:0009968|GO:0038032	chr1	144775421	144752841	-	regulator of G-protein signaling 18	-0.367219	-0.0467916	1.22652	-0.816418	-0.034215	-1.32039	-0.185758	-2.34364	-0.939662	0.937836	0.034215	1.1387	0.270837	-0.723675	-1.15635	0.703582
319859	-1.99027	#N/A	#N/A	down	E030011O05Rik		319859		GO:0003674|GO:0005575|GO:0008150	chr9	96752831	96731575	-	RIKEN cDNA E030011O05 gene	0.43844	1.08221	1.11417	-0.085783	-0.461422	0.203132	0.353508	0.0857825	0.363073	-0.113867	0.160824	0.118243	0.878274	-0.114691	0.267454	0.0550667
19739	-1.98869	#N/A	-4.67973	down	Rgs9	RGS9-1|Rgs9-2	19739	ENSMUSG00000020599	GO:0004871|GO:0005096|GO:0005515|GO:0005634|GO:0005737|GO:0005834|GO:0005886|GO:0007186|GO:0007212|GO:0007601|GO:0008277|GO:0009968|GO:0016020|GO:0032403|GO:0035556|GO:0038032|GO:0043547|GO:0050896	chr11	109298181	109225355	-	regulator of G-protein signaling 9	2.67615	1.74621	2.00348	1.51565	1.31012	0.624612	1.86739	1.99743	0.0623791	0.376357	0.278428	-0.908211	2.14195	1.15013	1.30907	-0.0844754
16842	-1.98791	#N/A	-3.19842	down	Lef1	3000002B05|AI451430|Lef-1	16842	ENSMUSG00000027985	GO:0000122|GO:0001569|GO:0001649|GO:0001755|GO:0001756|GO:0001837|GO:0001944|GO:0002040|GO:0003677|GO:0003682|GO:0003700|GO:0003705|GO:0005515|GO:0005634|GO:0005667|GO:0005737|GO:0006351|GO:0006355|GO:0006357|GO:0006917|GO:0008013|GO:0008134|GO:0008284|GO:0008301|GO:0010628|GO:0010718|GO:0016055|GO:0021542|GO:0021766|GO:0021854|GO:0021861|GO:0021873|GO:0021879|GO:0021943|GO:0022407|GO:0022408|GO:…	chr3	131224357	131110297	+	lymphoid enhancer binding factor 1	1.32049	1.61761	1.42756	0.280074	-0.221259	1.33309	1.42493	1.21453	0.722878	0.169326	-0.828565	-0.00718069	1.45522	0.463967	1.12078	-0.22214
17112	-1.98388	-2.34636	#N/A	down	Tm4sf1	L6|M3s1	17112	ENSMUSG00000027800	GO:0005887|GO:0016020|GO:0016021	chr3	57301919	57287064	-	transmembrane 4 superfamily member 1	1.15206	1.27841	1.69242	0.502144	0.168323	0.487449	0.168257	-0.168257	0.431619	0.545921	0.293803	0.875009	1.3743	0.385972	0.143873	0.571578
74103	-1.98353	#N/A	#N/A	down	Nebl	1200007O21Rik|A630080F05Rik|BB140644|D830029A09Rik|Lnebl	74103	ENSMUSG00000053702	GO:0001725|GO:0003779|GO:0005523|GO:0005737|GO:0008092|GO:0008270|GO:0030018|GO:0031005|GO:0046872|GO:0051015|GO:0071691	chr2	17731068	17346734	-	nebulette	0.523166	2.0228	0.760716	0.574287	-0.272737	0.0409279	-0.0603251	1.69871	1.01758	1.09132	1.42194	1.10767	1.10223	0.114159	0.885323	1.20698
406217	-1.98086	#N/A	-2.52479	down	Bex4		406217	ENSMUSG00000047844	GO:0003674|GO:0005634|GO:0005737|GO:0008150	chrX	136140437	136139045	+	brain expressed gene 4	0.667659	1.40009	1.03911	0.0824647	0.002419	0.0635891	0.150007	0.69878	-0.110654	-1.01815	-0.0517087	0.168227	1.03562	0.0494909	0.246044	-0.300543
140795	-1.97971	#N/A	#N/A	down	P2ry14	A330108O13Rik|Gpr105|P2Y14	140795	ENSMUSG00000036381	GO:0004871|GO:0004930|GO:0005886|GO:0006955|GO:0007165|GO:0007186|GO:0016020|GO:0016021|GO:0035589|GO:0045028	chr3	59130624	59114625	-	purinergic receptor P2Y, G-protein coupled, 14	-0.132705	0.84922	0.933802	0.211432	-0.795916	-0.721076	0.672534	-1.85112	0.693079	1.38229	1.18951	1.00181	0.550106	-0.435187	-0.161834	1.1912
14460	-1.97946	#N/A	#N/A	down	Gata1	Gata-1|Gf-1	14460	ENSMUSG00000031162	GO:0000122|GO:0000976|GO:0000977|GO:0000978|GO:0000981|GO:0001077|GO:0001078|GO:0001085|GO:0001158|GO:0001701|GO:0002039|GO:0003677|GO:0003682|GO:0003700|GO:0005515|GO:0005634|GO:0005667|GO:0005730|GO:0006351|GO:0006355|GO:0006366|GO:0007267|GO:0008270|GO:0008285|GO:0008301|GO:0008584|GO:0010559|GO:0010724|GO:0017053|GO:0030099|GO:0030218|GO:0030219|GO:0030220|GO:0030502|GO:0031100|GO:0031965|GO:…	chrX	7967910	7959260	-	GATA binding protein 1	-0.0153027	0.0636482	0.968946	-0.67196	-0.930385	-0.33569	0.11073	0.254363	-0.284732	-0.281375	0.725798	-0.0639911	0.339097	-0.646012	0.0267866	0.126811
12830	-1.97931	-2.32934	-2.34119	down	Col4a5		12830	ENSMUSG00000031274	GO:0005581|GO:0005587|GO:0005604|GO:0005605|GO:0007528|GO:0031594	chrX	141689235	141475419	+	collagen, type IV, alpha 5	1.03087	0.488441	1.67265	0.305806	-0.0809932	0.0121503	0.331007	-0.27494	-0.523859	-0.239483	-0.238123	-0.0121503	1.06399	0.0789878	-0.155931	-0.163252
19224	-1.97903	#N/A	#N/A	down	Ptgs1	COX1|Cox-1|Cox-3|PGHS-1|PHS 1|Pghs1	19224	ENSMUSG00000047250	GO:0001516|GO:0001750|GO:0004601|GO:0004666|GO:0005634|GO:0005635|GO:0005737|GO:0005783|GO:0005794|GO:0005886|GO:0006633|GO:0006693|GO:0006979|GO:0007612|GO:0007613|GO:0008217|GO:0008289|GO:0008610|GO:0010700|GO:0016020|GO:0016491|GO:0016702|GO:0019233|GO:0019371|GO:0020037|GO:0030216|GO:0032811|GO:0035633|GO:0042127|GO:0043231|GO:0044444|GO:0045907|GO:0045987|GO:0046872|GO:0055114	chr2	36252269	36230426	+	prostaglandin-endoperoxide synthase 1	1.62471	1.38776	1.0468	0.614895	0.438514	0.0514927	1.0395	-0.0514932	0.919102	0.937154	0.19365	0.53984	1.35309	0.368301	0.635701	0.556881
20393	-1.97673	#N/A	#N/A	down	Sgk1	Sgk	20393	ENSMUSG00000019970	GO:0000166|GO:0004672|GO:0004674|GO:0005515|GO:0005524|GO:0005634|GO:0005737|GO:0005739|GO:0005783|GO:0005886|GO:0006468|GO:0006883|GO:0006915|GO:0006950|GO:0006974|GO:0007019|GO:0007616|GO:0008542|GO:0010765|GO:0016020|GO:0016301|GO:0016310|GO:0016740|GO:0016772|GO:0018105|GO:0030307|GO:0031115|GO:0032869|GO:0032880|GO:0043005|GO:0043066|GO:0043402|GO:0043423|GO:0048037|GO:0048156|GO:0048471|GO:…	chr10	21999902	21882184	+	serum/glucocorticoid regulated kinase 1	0.582557	1.25738	1.14889	0.0394735	0.0196066	-0.0196056	0.771426	0.677304	0.692508	0.87431	0.35755	0.531334	0.996277	0.0131582	0.713746	0.587731
68054	-1.97495	#N/A	#N/A	down	Serpina12	4632419J12Rik	68054	ENSMUSG00000041567	GO:0004867|GO:0005575|GO:0005576|GO:0010466|GO:0010951|GO:0030162|GO:0030414	chr12	104044443	104028769	-	serine (or cysteine) peptidase inhibitor, clade A (alpha-1 antiproteinase, antitrypsin), member 12	2.23989	1.12107	-0.0385761	-0.959828	0.562488	0.774277	1.24514	0.883114	-0.215408	1.32809	0.0385761	0.577707	1.10746	0.125645	0.637614	0.648124
237360	-1.97386	-1.9302	-2.44964	down	Adamts14	Adamts-14|TS14	237360	ENSMUSG00000059901	GO:0005576|GO:0006508|GO:0007229|GO:0008152|GO:0008233|GO:0008237|GO:0016787|GO:0030199|GO:0046872	chr10	61273438	61197112	-	a disintegrin-like and metallopeptidase (reprolysin type) with thrombospondin type 1 motif, 14	0.847408	0.0814996	0.868416	0.0772243	-0.35155	-0.871421	-0.0209937	-0.850351	-0.177585	-0.841956	-0.875462	-0.362966	0.599108	-0.381915	-0.349643	-0.693461
17082	-1.9725	#N/A	#N/A	down	Il1rl1	DER4|Fit-1|Ly84|ST2L|St2|St2-rs1|T1|T1/ST2	17082	ENSMUSG00000026069	GO:0002113|GO:0002114|GO:0002826|GO:0004888|GO:0004908|GO:0005576|GO:0005615|GO:0005622|GO:0005886|GO:0007165|GO:0008285|GO:0009897|GO:0009986|GO:0016020|GO:0016021|GO:0031224|GO:0032689|GO:0032754|GO:0043032|GO:0043124|GO:0045087|GO:0050729|GO:0090197	chr1	40465414	40439649	+	interleukin 1 receptor-like 1	2.05809	1.35502	1.14146	0.362676	-0.144434	1.39626	1.12488	1.56612	2.19757	0.144434	0.69404	1.83429	1.51819	0.538167	1.62952	0.890923
66717	-1.97114	#N/A	-1.85015	down	Ccdc96	4921513E08Rik	66717	ENSMUSG00000050677	GO:0003674|GO:0005575|GO:0008150	chr5	36488171	36484588	+	coiled-coil domain containing 96	1.14018	0.760466	0.707736	-0.0872405	0.475451	-0.71691	0.256177	0.107474	0.13294	0.742887	0.00728083	-0.804714	0.869462	-0.109567	0.16553	-0.0181821
17079	-1.97087	#N/A	#N/A	down	Cd180	F630107B15|Ly78|RP105	17079	ENSMUSG00000021624	GO:0005886|GO:0006954|GO:0016020|GO:0016021|GO:0045087	chr13	102706631	102693558	+	CD180 antigen	0.521522	1.99119	0.54891	-0.439293	-0.179069	0.743485	0.335484	-0.151986	1.09321	2.36811	0.527057	2.08165	1.02054	0.0417079	0.425569	1.65894
14469	-1.97036	#N/A	-2.17939	down	Gbp2		14469	ENSMUSG00000028270	GO:0000166|GO:0003924|GO:0005525|GO:0005886|GO:0006184|GO:0016020|GO:0020005|GO:0031410|GO:0035458|GO:0042832|GO:0050830|GO:0051856|GO:0071222|GO:0071346	chr3	142638008	142620663	+	guanylate binding protein 2	1.33665	0.999831	1.58802	0.531565	0.181848	0.275711	0.520805	0.0925541	0.828447	-0.0925536	0.156476	0.48881	1.30817	0.329708	0.480602	0.184244
11861	-1.96874	-2.28243	-1.94089	down	Arl4a	AI467555|Arl4	11861	ENSMUSG00000047446	GO:0000166|GO:0003924|GO:0005525|GO:0005622|GO:0005634|GO:0005730|GO:0005737|GO:0005886|GO:0006184|GO:0007264|GO:0016020|GO:0050873	chr12	40037987	40033291	-	ADP-ribosylation factor-like 4A	0.940339	1.6691	0.699757	0.475602	-0.0521765	-0.0460377	-0.743647	0.33851	0.142619	0.0460377	-0.101144	0.494149	1.10307	0.125796	-0.0875057	0.146348
16598	-1.9667	-1.81318	-1.88379	down	Klf2	Lklf	16598	ENSMUSG00000055148	GO:0000902|GO:0001701|GO:0003676|GO:0003677|GO:0003700|GO:0005515|GO:0005622|GO:0005634|GO:0006351|GO:0006355|GO:0008270|GO:0032715|GO:0034101|GO:0035264|GO:0043249|GO:0043565|GO:0045893|GO:0045944|GO:0046872|GO:0051247	chr8	72321654	72319062	+	Kruppel-like factor 2 (lung)	1.15515	1.15808	1.90547	0.627194	0.158204	0.50597	0.744966	0.60437	0.293797	1.08379	-0.158203	0.552196	1.40623	0.430456	0.547711	0.492595
259010	-1.9655	#N/A	-4.33723	down	Olfr393	MOR135-7	259010	ENSMUSG00000094488	GO:0004871|GO:0004930|GO:0004984|GO:0007165|GO:0007186|GO:0007608|GO:0016021	chr11	73848123	73847185	-	olfactory receptor 393	1.70201	1.72354	-0.399575	-0.320827	0.201489	0.220633	0.10653	0.92644	0.349592	-0.10139	-1.05939	-2.16356	1.00866	0.0337649	0.460854	-1.10811
67847	-1.96527	-2.87157	-3.40468	down	Sncaip	2810407O15Rik|4933427B05Rik|BB104594|SYPH1	67847	ENSMUSG00000024534	GO:0005634|GO:0005730|GO:0005737|GO:0031625|GO:0042417|GO:0046928|GO:0090083	chr18	52915931	52767811	+	synuclein, alpha interacting protein (synphilin)	1.96205	1.29397	1.92632	1.48496	0.20232	0.57087	0.409009	-0.756668	0.964476	-0.830128	0.0906944	0.619221	1.72745	0.752717	0.205606	-0.0400709
68738	-1.96438	#N/A	-1.93901	down	Acss1	1110032O15Rik|AI788978|Acas2|Acas2l|AceCS2	68738	ENSMUSG00000027452	GO:0000166|GO:0003824|GO:0003987|GO:0005524|GO:0005739|GO:0005759|GO:0006085|GO:0008152|GO:0016208|GO:0016874|GO:0019413|GO:0019427|GO:0019542	chr2	150668240	150618111	-	acyl-CoA synthetase short-chain family member 1	0.205365	1.05385	0.256659	-0.511969	-0.828197	-0.0661769	-0.938716	0.733115	0.0118856	-0.151821	-0.868396	-0.329864	0.505292	-0.468781	-0.0645719	-0.450027
381107	-1.96434	#N/A	-4.17851	down	Tmem232	E130009J12Rik|Gm940|Tes13-L|Tes13-S	381107	ENSMUSG00000045036	GO:0003674|GO:0005575|GO:0008150|GO:0016020|GO:0016021	chr17	65540782	65256005	-	transmembrane protein 232	1.00178	2.74044	-0.124865	0.124865	-0.168427	0.738783	0.893658	2.66737	1.24692	-1.33818	-1.84961	0.616177	1.20578	0.231741	1.60265	-0.857206
15398	-1.96416	-1.92875	-2.35151	down	Hoxa13	Hd|Hox-1.10	15398	ENSMUSG00000038203	GO:0001570|GO:0001886|GO:0001894|GO:0003281|GO:0003677|GO:0003700|GO:0005515|GO:0005634|GO:0006351|GO:0006355|GO:0007275|GO:0009653|GO:0009887|GO:0030510|GO:0030539|GO:0035115|GO:0043065|GO:0043565|GO:0044212|GO:0045840|GO:0045944|GO:0048619|GO:0048839|GO:0048844|GO:0060442|GO:0060847	chr6	52260880	52258853	-	homeobox A13	1.12852	1.32566	1.35757	0.573079	-0.0300918	0.347032	1.07777	0.565658	-0.674662	0.31041	0.563578	-0.76299	1.27059	0.296673	0.322923	0.0369993
69863	-1.96351	#N/A	-1.87369	down	Ttc39b	1810054D07Rik|9130422G05Rik|AI450603|AV103077|AW215585	69863	ENSMUSG00000038172	GO:0003674|GO:0005575|GO:0008150	chr4	83324189	83220301	-	tetratricopeptide repeat domain 39B	0.37253	0.945183	1.07924	-0.463194	-0.297889	0.237716	-0.157155	0.363945	0.395339	-0.0141068	-0.320693	0.0141063	0.798983	-0.174456	0.20071	-0.106898
241568	-1.96298	-2.00398	-1.87341	down	Lrrc4c	6430556C10Rik|NGL-1|mKIAA1580	241568	ENSMUSG00000050587	GO:0005515|GO:0016020|GO:0016021|GO:0050770	chr2	97631664	97467674	+	leucine rich repeat containing 4C	1.91104	1.49831	0.146017	-1.26066	0.145461	1.75143	0.23381	-0.739648	1.0526	-0.186766	0.415814	0.609319	1.18512	0.212076	0.182254	0.279456
319173	-1.96296	-2.76062	-1.81488	down	Hist1h2af	H2a-221	319173	ENSMUSG00000061991	GO:0000786|GO:0003677|GO:0005575|GO:0005634|GO:0005694|GO:0006334|GO:0008150|GO:0046982	chr13	23534303	23533911	+	histone cluster 1, H2af	-1.63633	1.01368	-1.31589	-2.06099	-1.63415	-1.1625	-2.39208	-1.46734	-2.47411	-2.20768	-1.01368	-1.29682	-0.646182	-1.61921	-2.11118	-1.50606
14266	-1.96236	-1.91319	-2.4929	down	Aff2	FMR2P|Fmr2|Ox19|Oxh	14266	ENSMUSG00000031189	GO:0002151|GO:0003723|GO:0005634|GO:0006397|GO:0007611|GO:0008380|GO:0016607|GO:0043484	chrX	69868037	69360331	+	AF4/FMR2 family, member 2	0.591695	1.05465	0.688467	-0.246313	0.326009	-0.662652	-0.339282	-0.0190043	-0.114853	-0.599012	-0.73521	-0.284449	0.778269	-0.194319	-0.157713	-0.539557
100038628	-1.96232	#N/A	-2.8261	down	Gm10768	ENSMUSG00000074828	100038628			chr19	43840845	43838803	+	predicted gene 10768	0.28407	1.52925	0.336654	0.0230839	-0.262223	-0.528566	0.490815	1.86978	-0.309664	-0.990766	-0.233838	-1.12186	0.716657	-0.255901	0.683643	-0.782154
80891	-1.9616	-1.86699	#N/A	down	Fcrls	2810439C17Rik|9330158F12|FcRH2sc|Fcrh2|IFGP2|IgSR|MMAN-g|Msr2|moFcRH2sc	80891	ENSMUSG00000015852		chr3	87263524	87250965	-	Fc receptor-like S, scavenger receptor	0.9259	-0.409563	1.59915	0.553748	-0.448095	-0.90627	-0.622894	-0.00461221	0.0408542	0.401029	0.214321	0.223429	0.705162	-0.266873	-0.195551	0.279593
19285	-1.96133	-1.96015	#N/A	down	Ptrf	2310075E07Rik|AW546441|Cav-p60|Cavin	19285	ENSMUSG00000004044	GO:0003723|GO:0005634|GO:0005737|GO:0005739|GO:0005783|GO:0005886|GO:0005901|GO:0006351|GO:0006353|GO:0006355|GO:0006361|GO:0006363|GO:0016020|GO:0019843|GO:0042134|GO:0043231	chr11	100970617	100956736	-	polymerase I and transcript release factor	1.15377	0.907714	1.46249	0.401073	-0.0302114	0.237613	0.388638	0.0302114	0.192241	0.76779	0.0564919	1.02553	1.17466	0.202825	0.203697	0.616605
66261	-1.96112	#N/A	-2.12772	down	Tm4sf20	1810018L02Rik	66261	ENSMUSG00000026149	GO:0003674|GO:0005575|GO:0005886|GO:0008150|GO:0016020|GO:0016021	chr1	82768456	82756649	-	transmembrane 4 L six family member 20	-0.0126171	1.78421	-0.270832	0.740919	-0.829319	-1.32588	1.53085	0.163207	0.610011	-0.468404	0.574214	-1.87297	0.500252	-0.471425	0.768022	-0.589054
170755	-1.96091	#N/A	#N/A	down	Sgk3	2510015P22Rik|A330005P07Rik|Cisk|fy|fz	170755	ENSMUSG00000025915	GO:0000166|GO:0004672|GO:0004674|GO:0005524|GO:0005768|GO:0006468|GO:0007154|GO:0016023|GO:0016301|GO:0016310|GO:0016740|GO:0016772|GO:0031410|GO:0035091	chr1	9902568	9798130	+	serum/glucocorticoid regulated kinase 3	0.77348	0.855466	1.46405	0.178435	0.0569172	-0.0569172	0.678657	0.300269	0.263909	0.673177	0.509191	0.429042	1.031	0.0594784	0.414278	0.537136
52428	-1.95974	#N/A	#N/A	down	Rhpn2	1300002E07Rik|AA536890|C85860|D7Ertd784e	52428	ENSMUSG00000030494	GO:0003674|GO:0005575|GO:0005622|GO:0005737|GO:0007165|GO:0008150	chr7	35392287	35334237	+	rhophilin, Rho GTPase binding protein 2	0.397726	0.866472	0.994064	-0.245117	-0.326922	-0.0816746	0.572024	0.320395	0.15025	0.343334	0.538248	0.0622368	0.752754	-0.217905	0.347556	0.314606
75013	-1.95841	#N/A	#N/A	down	4930502E18Rik		75013	ENSMUSG00000055555	GO:0003674|GO:0005575|GO:0008150	chrX	53738222	53724831	+	RIKEN cDNA 4930502E18 gene	0.828792	0.448574	0.719173	0.274578	-0.550581	-0.636517	0.600903	0.0545244	-0.245496	-0.183578	-0.227227	0.357783	0.665513	-0.304173	0.136644	-0.0176738
17930	-1.95762	#N/A	#N/A	down	Myom2	AW146149	17930	ENSMUSG00000031461	GO:0005200|GO:0005856|GO:0006936|GO:0031430	chr8	15133419	15057653	+	myomesin 2	-0.100269	0.362763	0.999779	-0.506436	-0.0101147	-1.12847	0.959057	0.373745	0.565678	-0.299731	1.05954	0.913273	0.420757	-0.548342	0.632827	0.557694
99662	-1.95744	#N/A	-7.86119	down	Eps8l3	AI504489|Eps8r3	99662	ENSMUSG00000040600	GO:0003674|GO:0005575|GO:0005737|GO:0008150	chr3	107892900	107877230	+	EPS8-like 3	0.789466	2.98763	1.77861	1.66526	-0.12523	1.10878	1.07056	2.80567	1.31158	-2.57353	0.125229	-0.92024	1.8519	0.882937	1.72927	-1.12285
64177	-1.95574	#N/A	#N/A	down	Trpv6	CAT|CaT1|Cac|Ecac2|Otrpc3	64177	ENSMUSG00000029868	GO:0005216|GO:0005262|GO:0005516|GO:0005886|GO:0006810|GO:0006811|GO:0006816|GO:0016020|GO:0016021|GO:0055085|GO:0070588	chr6	41636405	41620619	-	transient receptor potential cation channel, subfamily V, member 6	1.57099	0.930114	1.00819	0.464287	-0.464287	0.606148	1.57466	0.771322	0.735357	0.904134	0.468543	1.04255	1.16976	0.202049	1.02711	0.805075
99526	-1.95536	#N/A	#N/A	down	Usp53	AA939927|Phxr3|Sp6|mKIAA1350	99526	ENSMUSG00000039701	GO:0003674|GO:0004221|GO:0005575|GO:0006511|GO:0008150	chr3	122984447	122933601	-	ubiquitin specific peptidase 53	0.582471	1.51101	0.908822	0.100008	0.0236225	-0.0236216	0.584164	0.659813	0.939597	0.668248	0.686059	0.763602	1.00077	0.0333363	0.727858	0.70597
72821	-1.95501	#N/A	-1.97647	down	Scn2b	2810451E09Rik|AI840361|Gm183	72821	ENSMUSG00000070304	GO:0001518|GO:0005216|GO:0005244|GO:0005248|GO:0005272|GO:0006810|GO:0006811|GO:0006814|GO:0016020|GO:0016021|GO:0017080|GO:0034765|GO:0035725|GO:0046684|GO:0060048|GO:0060371|GO:0086002|GO:0086006|GO:0086091|GO:2000649	chr9	45130070	45117876	+	sodium channel, voltage-gated, type II, beta	0.600737	1.34586	0.508139	-0.542397	0.0794558	0.0161371	0.443929	-0.144865	-0.338545	-0.0161376	-0.222064	-0.25585	0.818244	-0.148935	-0.0131604	-0.164684
194856	-1.95395	-2.2345	#N/A	down	Rhox4e	Rhox4|Rhox4.5	194856	ENSMUSG00000071770	GO:0005575|GO:0008150	chrX	37562282	37557412	+	reproductive homeobox 4E	0.386497	0.021698	0.616835	-1.03162	-0.285343	-0.557179	-0.00179052	-0.553291	-1.89974	0.3642	0.264565	0.298471	0.341677	-0.624715	-0.818274	0.309079
66234	-1.95277	#N/A	-1.85499	down	Sc4mol	1500001G16Rik|C78600|DESP4|ERG25|Msmo1	66234	ENSMUSG00000031604	GO:0000254|GO:0005506|GO:0005783|GO:0006633|GO:0006694|GO:0008610|GO:0016020|GO:0016021|GO:0016126|GO:0016491|GO:0055114	chr8	64733578	64718145	-	sterol-C4-methyl oxidase-like	-0.292272	0.215644	0.174021	-0.834307	-0.953139	-1.01173	-0.391328	-0.339516	-0.664584	-0.960653	-0.656504	-0.959691	0.0324643	-0.933058	-0.465143	-0.858949
77739	-1.95183	-2.4206	-3.68544	down	Adamtsl1	5930437A14Rik|6720426B09Rik|ADAMTSL-1	77739	ENSMUSG00000066113	GO:0003674|GO:0005575|GO:0005576|GO:0005578|GO:0008150|GO:0008233|GO:0008237|GO:0008270	chr4	86428382	86053915	+	ADAMTS-like 1	2.17621	1.23427	2.18918	1.24611	1.2729	0.186168	1.52812	-0.127266	0.37273	0.366171	0.513185	-0.925197	1.86656	0.901726	0.591193	-0.0152803
22415	-1.95114	-4.58117	-4.34195	down	Wnt3	Int-4|Wnt-3	22415	ENSMUSG00000000125	GO:0000122|GO:0000902|GO:0001707|GO:0005102|GO:0005109|GO:0005110|GO:0005515|GO:0005576|GO:0005578|GO:0005615|GO:0005737|GO:0005769|GO:0005770|GO:0005886|GO:0007165|GO:0007223|GO:0007267|GO:0007275|GO:0007411|GO:0008284|GO:0009880|GO:0009887|GO:0009948|GO:0009950|GO:0009952|GO:0010628|GO:0016055|GO:0019904|GO:0030917|GO:0031012|GO:0035115|GO:0035116|GO:0042472|GO:0044338|GO:0044339|GO:0045121|GO:…	chr11	103818021	103774175	+	wingless-related MMTV integration site 3	0.60945	-0.645431	1.39388	-0.94872	-0.108688	-0.47765	0.108688	-1.77407	-3.56387	-0.992317	-2.53528	-1.46953	0.452634	-0.511686	-1.74308	-1.66571
226123	-1.95108	-2.02456	-2.23527	down	Morn4		226123	ENSMUSG00000049670	GO:0003674|GO:0005575|GO:0008150	chr19	42086370	42074939	-	MORN repeat containing 4	0.594629	1.76847	0.985486	0.654102	-0.630936	0.432601	-0.403967	0.262579	0.437137	0.332971	-0.0844588	-0.38128	1.11619	0.151922	0.0985832	-0.0442559
22097	-1.95056	#N/A	-2.20983	down	Tsix		22097		GO:0009048|GO:0048096	chrX	103484957	103431517	+	X (inactive)-specific transcript, antisense	0.450895	1.88662	-2.03569	-1.30551	-1.46584	0.181501	-0.427101	-0.986969	-0.751118	-0.850402	-1.98501	-0.294564	0.100608	-0.863284	-0.721729	-1.04333
74191	-1.94924	#N/A	#N/A	down	P2ry13	2010001L06Rik|GPCR1|GPR94|Gpr86|P2Y13|P2yr13|SP174	74191	ENSMUSG00000036362	GO:0004871|GO:0004930|GO:0005783|GO:0005886|GO:0007165|GO:0007186|GO:0016020|GO:0016021|GO:0035589|GO:0045028	chr3	59210882	59207894	-	purinergic receptor P2Y, G-protein coupled 13	0.423901	1.17915	0.72401	-0.824269	1.06913	-0.806546	1.62135	-0.24579	0.212759	1.54386	1.66386	0.637571	0.775686	-0.187228	0.529439	1.28176
18127	-1.94864	#N/A	-2.003	down	Nos3	2310065A03Rik|Nos-3|eNOS|ecNOS	18127	ENSMUSG00000028978	GO:0001525|GO:0001542|GO:0001701|GO:0001974|GO:0002028|GO:0003057|GO:0003100|GO:0003785|GO:0004517|GO:0005506|GO:0005516|GO:0005634|GO:0005730|GO:0005737|GO:0005739|GO:0005794|GO:0005856|GO:0005886|GO:0005901|GO:0006527|GO:0006809|GO:0007165|GO:0008285|GO:0010181|GO:0012506|GO:0014740|GO:0014806|GO:0016020|GO:0016491|GO:0020037|GO:0030324|GO:0031284|GO:0031663|GO:0032355|GO:0034617|GO:0034618|GO:…	chr5	24384474	24364819	+	nitric oxide synthase 3, endothelial cell	-0.243456	-0.158065	0.158065	-0.809941	-1.51949	-0.801436	-0.953582	-0.66228	-0.884384	-0.247206	-1.83808	-1.16465	-0.081152	-1.04362	-0.833415	-1.08331
386454	-1.94516	#N/A	#N/A	down	Rnf39	BC038661|Gm1786|Gm1787|Gm320|LIRF	386454	ENSMUSG00000036492	GO:0046872	chr17	36947986	36943051	+	ring finger protein 39	0.633531	0.517818	1.20202	-0.030827	-0.255312	-0.240154	0.0947979	0.923731	-0.112981	0.0677507	0.299762	0.821289	0.784457	-0.175431	0.301849	0.396267
73914	-1.94498	#N/A	#N/A	down	Irak3	4833428C18Rik|AI563835|IRAK-M	73914	ENSMUSG00000020227	GO:0000166|GO:0000287|GO:0001960|GO:0004672|GO:0004674|GO:0005524|GO:0005634|GO:0005737|GO:0006468|GO:0006915|GO:0007165|GO:0009615|GO:0010933|GO:0010936|GO:0016301|GO:0016310|GO:0016740|GO:0016772|GO:0019221|GO:0032088|GO:0032494|GO:0032496|GO:0032695|GO:0032715|GO:0032720|GO:0034122|GO:0042177|GO:0042803|GO:0042981|GO:0043242|GO:0043244|GO:0043330|GO:0043407|GO:0045824|GO:0046777|GO:0046982|GO:…	chr10	120201537	120141654	-	interleukin-1 receptor-associated kinase 3	0.959058	1.471	0.947217	0.318998	0.104592	0.074429	0.252926	1.04098	0.521745	0.266353	-0.074429	1.02112	1.12576	0.166006	0.605218	0.404349
17969	-1.94495	#N/A	#N/A	down	Ncf1	NOXO2|Ncf-1|p47<phox>|p47phox	17969	ENSMUSG00000015950	GO:0001878|GO:0001909|GO:0002679|GO:0005515|GO:0005737|GO:0005791|GO:0005794|GO:0005829|GO:0005886|GO:0006691|GO:0006742|GO:0006915|GO:0006954|GO:0006968|GO:0007154|GO:0008283|GO:0009617|GO:0016020|GO:0016175|GO:0030425|GO:0035091|GO:0042554|GO:0042742|GO:0043020|GO:0043025|GO:0045730|GO:0045986|GO:0050665|GO:0050830|GO:0050832|GO:0055114|GO:0070946|GO:0070947	chr5	134229625	134220260	-	neutrophil cytosolic factor 1	0.409973	1.61152	0.933944	-0.229014	0.217177	0.0880842	0.687576	0.531466	1.22385	2.05863	1.39359	2.42448	0.985147	0.0254157	0.814297	1.9589
11864	-1.9448	-1.98061	#N/A	down	Arnt2	Hif-2b|bHLHe1|mKIAA0307	11864	ENSMUSG00000015709	GO:0001666|GO:0003677|GO:0003700|GO:0004871|GO:0005634|GO:0005667|GO:0005737|GO:0006351|GO:0006355|GO:0007165|GO:0007417|GO:0008284|GO:0009410|GO:0009636|GO:0017162|GO:0043066|GO:0045893|GO:0045944|GO:0046982|GO:0046983	chr7	84410038	84246275	-	aryl hydrocarbon receptor nuclear translocator 2	1.36219	1.09148	1.68234	0.839505	0.445436	-0.0277882	0.0277877	0.648598	0.501795	0.790487	0.883414	0.445659	1.37867	0.419051	0.392727	0.70652
54448	-1.94437	#N/A	#N/A	down	Il1f6	Fil1|IL-1H1|IL1RP2|Il1f9|Il36a	54448	ENSMUSG00000026984	GO:0005125|GO:0005149|GO:0005152|GO:0005576|GO:0005615|GO:0006954	chr2	24225701	24215417	+	interleukin 1 family, member 6	-0.0729947	-0.829899	0.288348	-0.533462	-2.44227	-0.516726	-0.251074	-0.0967441	-1.26464	0.0729952	0.31231	-0.225946	-0.204849	-1.16415	-0.537487	0.0531197
268739	-1.9439	-1.93983	-2.07364	down	Arhgef40	E130112L23Rik|Gm669|Solo	268739	ENSMUSG00000004562	GO:0003674|GO:0005085|GO:0005089|GO:0005543|GO:0005575|GO:0005622|GO:0005737|GO:0008150|GO:0035023	chr14	52006247	51984833	+	Rho guanine nucleotide exchange factor (GEF) 40	1.22187	1.0213	0.882511	0.38658	-0.184606	0.0468507	-0.132015	0.164515	0.225386	0.19576	-0.328731	0.102157	1.04189	0.0829415	0.085962	-0.0102712
100503460	-1.94386	#N/A	-3.05384	down	Gm19705		100503460			chr1	136690805	136683396	+	predicted gene, 19705	2.04508	1.14695	2.1882	0.979428	0.960968	0.563067	1.73261	0.496461	1.65962	0.505204	-1.64156	1.68471	1.79341	0.834488	1.29623	0.182784
68659	-1.9415	#N/A	#N/A	down	Fam198b	1110032E23Rik|2210419I08Rik|AV011458|Ened	68659	ENSMUSG00000027955	GO:0003674|GO:0005794|GO:0008150|GO:0016020|GO:0016021	chr3	79946278	79885930	+	family with sequence similarity 198, member B	0.588759	1.40289	1.35344	0.528962	-0.00607729	-0.0493002	0.246193	0.496996	0.858258	0.0160332	0.470288	0.626294	1.11503	0.157862	0.533816	0.370872
11806	-1.939	#N/A	-11.5999	down	Apoa1	Alp-1|Apoa-1|Brp-14|Ltw-1|Lvtw-1|Sep-1|Sep-2|Sep2	11806	ENSMUSG00000032083	GO:0001540|GO:0001932|GO:0001935|GO:0002740|GO:0005319|GO:0005515|GO:0005543|GO:0005548|GO:0005576|GO:0005615|GO:0005634|GO:0006644|GO:0006656|GO:0006695|GO:0006810|GO:0006869|GO:0007186|GO:0008035|GO:0008104|GO:0008203|GO:0008211|GO:0008289|GO:0010804|GO:0010873|GO:0010903|GO:0015485|GO:0015914|GO:0017127|GO:0018158|GO:0018206|GO:0019899|GO:0019915|GO:0030139|GO:0030300|GO:0030301|GO:0030325|GO:…	chr9	46230466	46228630	+	apolipoprotein A-I	1.49038	3.41708	2.48655	1.47954	1.02554	2.02298	1.60233	2.53822	1.1662	-3.96858	0.911154	-0.156675	2.46467	1.50935	1.76891	-1.07137
68021	-1.938	#N/A	#N/A	down	Bphl	2010012D11Rik|5730533B08Rik|AI115341	68021	ENSMUSG00000038286	GO:0003674|GO:0005737|GO:0005739|GO:0008150|GO:0016787	chr13	34074074	34037641	+	biphenyl hydrolase-like (serine hydrolase, breast epithelial mucin-associated antigen)	0.3613	0.93746	0.151659	0.610812	-0.298629	-1.72547	-0.972159	0.739157	-0.436981	0.692688	0.576604	-0.0538697	0.483473	-0.471096	-0.223328	0.405141
73813	-1.93554	#N/A	#N/A	down	Fam83e	4930403C10Rik	73813	ENSMUSG00000054161	GO:0003674|GO:0005575|GO:0008150	chr7	45729492	45721220	+	family with sequence similarity 83, member E	0.282096	1.25705	-1.2127	-3.16414	0.710292	-0.0779195	0.692385	1.18505	-0.330639	-0.556245	0.449415	-0.654761	0.108814	-0.843923	0.5156	-0.253864
81799	-1.93446	#N/A	-3.0466	down	C1qtnf3	2310005P21Rik|CORS-26|CORS26|CTRP3|Corcs|Cors	81799	ENSMUSG00000058914	GO:0005576|GO:0005581|GO:0005615|GO:0042593|GO:0042802|GO:0045721|GO:0051259|GO:0051897|GO:0070374	chr15	10980162	10952332	+	C1q and tumor necrosis factor related protein 3	1.54282	2.23283	2.57342	2.2022	0.083127	1.20797	0.978387	1.87387	2.7505	-0.949425	1.22428	1.25261	2.11636	1.16443	1.86759	0.509157
12550	-1.93429	#N/A	#N/A	down	Cdh1	AA960649|E-cad|Ecad|L-CAM|UVO|Um	12550	ENSMUSG00000000303	GO:0001701|GO:0001829|GO:0005509|GO:0005515|GO:0005737|GO:0005768|GO:0005794|GO:0005802|GO:0005886|GO:0005911|GO:0005912|GO:0005913|GO:0005925|GO:0007155|GO:0007156|GO:0007416|GO:0007605|GO:0008013|GO:0009898|GO:0009986|GO:0015629|GO:0016020|GO:0016021|GO:0016235|GO:0016323|GO:0016328|GO:0016337|GO:0016342|GO:0019538|GO:0019903|GO:0019904|GO:0022408|GO:0030054|GO:0030506|GO:0032794|GO:0032880|GO:…	chr8	106670246	106603368	+	cadherin 1	0.143675	0.298598	0.535563	-0.491268	-0.675128	-0.711182	-0.127837	-0.264853	-0.339607	0.131331	-0.0204973	0.194528	0.325945	-0.625859	-0.244099	0.101787
73133	-1.93305	-2.13994	#N/A	down	3110021N24Rik	2610002D03Rik	73133		GO:0003674|GO:0005575|GO:0008150	chr4	108781904	108719649	+	RIKEN cDNA 3110021N24 gene	1.40694	0.995779	1.87024	0.10942	0.772542	0.538355	1.09072	-0.082284	-0.0281911	1.03458	0.242055	1.02348	1.42432	0.473439	0.326748	0.766705
70489	-1.93279	#N/A	#N/A	down	5730405O15Rik		70489		GO:0003674|GO:0005575|GO:0008150	chrX	13045295	13042015	+	RIKEN cDNA 5730405O15 gene	0.29947	1.14343	0.523845	-1.03057	-0.3567	0.501958	1.43199	1.61324	0.542243	1.87005	-0.170001	0.991205	0.655581	-0.295103	1.19583	0.897083
54670	-1.92961	#N/A	#N/A	down	Atp8b1	AI451886|FIC1|Ic	54670	ENSMUSG00000039529	GO:0000166|GO:0000287|GO:0004012|GO:0005524|GO:0005783|GO:0005886|GO:0006812|GO:0008206|GO:0015662|GO:0015914|GO:0016020|GO:0016021|GO:0016324|GO:0016787|GO:0016820|GO:0031526|GO:0045892|GO:0046872	chr18	64661000	64528979	-	ATPase, class I, type 8B, member 1	0.543665	1.78417	0.798342	0.261006	-0.0485163	0.0687704	0.138245	1.10367	1.05919	0.158299	0.0485172	0.76916	1.04206	0.0937535	0.767032	0.325326
12738	-1.92832	-2.15893	-4.24952	down	Cldn2	AL022813	12738	ENSMUSG00000047230	GO:0005198|GO:0005515|GO:0005886|GO:0005923|GO:0016020|GO:0016021|GO:0016338|GO:0030054|GO:0042802	chrX	139811388	139800808	+	claudin 2	0.854774	2.0035	1.5159	0.782591	0.201058	0.548484	0.313248	1.04331	-0.313326	-1.3929	0.139439	-0.634264	1.45806	0.510711	0.347744	-0.62924
210622	-1.92775	#N/A	-1.8922	down	Pamr1	5930437L24|E430002G05Rik|Ramp	210622	ENSMUSG00000027188	GO:0003824|GO:0004252|GO:0005576|GO:0006508	chr2	102643040	102550021	+	peptidase domain containing associated with muscle regeneration 1	0.920358	2.5986	1.32376	1.43967	-0.356001	0.918291	0.33438	2.54351	1.77896	0.0969858	0.68432	1.30121	1.61424	0.667321	1.55228	0.694171
54153	-1.92746	#N/A	#N/A	down	Rasa4	AA793972|AW112107|BB079060|CAPRI|GAPL|mKIAA0538	54153	ENSMUSG00000004952	GO:0005096|GO:0005099|GO:0005543|GO:0005622|GO:0005737|GO:0005886|GO:0007165|GO:0016020|GO:0031235|GO:0032320|GO:0035556|GO:0046580|GO:0046872|GO:0051056	chr5	136111860	136083916	+	RAS p21 protein activator 4	0.0429544	0.605429	0.547038	-0.75069	-0.764426	-0.129572	-0.0437269	0.269791	-0.0747948	0.826165	0.389654	0.88945	0.398474	-0.548229	0.0504231	0.701756
55981	-1.92598	#N/A	#N/A	down	Pigb	Pig-b	55981	ENSMUSG00000079469	GO:0000030|GO:0005783|GO:0005789|GO:0006505|GO:0006506|GO:0016020|GO:0016021|GO:0016740|GO:0016757|GO:0031227	chr9	73039699	73015696	-	phosphatidylinositol glycan anchor biosynthesis, class B	0.00155592	0.0873323	0.381441	-0.957297	-0.583073	-0.826069	-0.541444	-0.0117803	-0.0627685	0.315732	0.356151	-0.00155544	0.156776	-0.788813	-0.205331	0.223443
320404	-1.92443	-1.80454	#N/A	down	Itpkb	1110033J02Rik|E130307H12Rik	320404	ENSMUSG00000038855	GO:0000165|GO:0007166|GO:0008440|GO:0016301|GO:0016310|GO:0030217|GO:0045059|GO:0045061|GO:0046579|GO:0046638	chr1	180423659	180330476	+	inositol 1,4,5-trisphosphate 3-kinase B	0.93632	0.419617	1.3629	0.033762	-0.0337629	-0.114463	0.0390759	-0.225007	0.349862	0.255645	0.249379	0.270396	0.906279	-0.0381546	0.0546436	0.258473
207683	-1.92254	#N/A	#N/A	down	Igsf11	1700025L02Rik|BT-IgSF|Igsf13	207683	ENSMUSG00000022790	GO:0005886|GO:0007155|GO:0016020|GO:0016021|GO:0040008	chr16	39027157	38902345	+	immunoglobulin superfamily, member 11	0.0641208	1.44322	0.853833	-0.051754	-0.15554	-0.260584	0.326193	1.08019	0.439353	0.673574	0.344539	0.406527	0.787057	-0.155959	0.615246	0.47488
74137	-1.92198	#N/A	#N/A	down	Nuak2	1200013B22Rik|Omphk2|Snark|mKIAA0537	74137	ENSMUSG00000009772	GO:0000166|GO:0000287|GO:0004672|GO:0004674|GO:0005524|GO:0006468|GO:0006915|GO:0016301|GO:0016310|GO:0016740|GO:0016772|GO:0030036|GO:0042149|GO:0043066|GO:0046872	chr1	132333488	132316125	+	NUAK family, SNF1-like kinase, 2	-0.280199	1.01453	0.918322	0.280349	-0.541246	-0.914237	0.356503	0.869424	0.29851	-0.25691	0.323013	0.613805	0.550885	-0.391711	0.508146	0.226636
11931	-1.9212	#N/A	#N/A	down	Atp1b1	Atpb|Atpb-1	11931	ENSMUSG00000026576	GO:0001666|GO:0001824|GO:0005391|GO:0005515|GO:0005886|GO:0005890|GO:0005901|GO:0006754|GO:0006810|GO:0006811|GO:0006813|GO:0006814|GO:0016020|GO:0016021|GO:0016323|GO:0016324|GO:0030001|GO:0046034	chr1	164458355	164437099	-	ATPase, Na+/K+ transporting, beta 1 polypeptide	0.500329	0.579981	0.665617	-0.374531	-0.425084	-0.280491	0.207512	0.0106192	-0.0931215	0.199265	-0.0085516	0.271178	0.581976	-0.360035	0.0416698	0.153964
18933	-1.92093	#N/A	#N/A	down	Prrx1	A230024N07Rik|AA755424|AI385634|AI843499|K-2|Pmx1|Prx1|mHox	18933	ENSMUSG00000026586	GO:0000122|GO:0002053|GO:0003677|GO:0003700|GO:0005634|GO:0006355|GO:0007275|GO:0030326|GO:0042472|GO:0042474|GO:0043565|GO:0045880|GO:0048701|GO:0048704|GO:0048844|GO:0051216|GO:0060021|GO:0071837	chr1	163313650	163245119	-	paired related homeobox 1	0.760133	1.40124	1.15288	0.874579	-0.573123	0.187373	0.209746	0.96289	1.52702	0.485628	0.818373	0.527643	1.10475	0.162943	0.899885	0.610548
14457	-1.91879	#N/A	#N/A	down	Gas7	AW124766|B230343A10Rik|Gas7-cb	14457	ENSMUSG00000033066	GO:0001726|GO:0005884|GO:0008360|GO:0030041|GO:0030182|GO:0048812|GO:0051015|GO:0051017	chr11	67688992	67532998	+	growth arrest specific 7	0.887037	1.61613	1.26377	0.678262	0.269095	-0.000997543	0.61311	0.8223	0.819666	0.653698	0.00099659	0.782302	1.25565	0.315453	0.751692	0.478999
69065	-1.91436	#N/A	-2.3952	down	Chac1	1810008K03Rik	69065	ENSMUSG00000027313	GO:0005112|GO:0005737|GO:0005794|GO:0005802|GO:0005829|GO:0006915|GO:0006986|GO:0007219|GO:0007399|GO:0010955|GO:0022008|GO:0045746|GO:0070059	chr2	119354327	119351242	+	ChaC, cation transport regulator 1	1.14905	1.94137	1.72991	0.726618	0.763509	0.519617	-0.109058	1.37167	1.79297	0.109058	-0.274977	1.20581	1.60678	0.669915	1.01853	0.34663
16005	-1.91409	#N/A	#N/A	down	Igfals	ALS|Albs|mKIAA4111	16005	ENSMUSG00000046070	GO:0005515|GO:0005520|GO:0005576|GO:0005634|GO:0007155|GO:0008022|GO:0042567|GO:0043231	chr17	24882008	24878770	+	insulin-like growth factor binding protein, acid labile subunit	-0.772304	1.85662	0.868139	0.406491	-0.141582	-1.12244	0.67035	1.27617	0.373304	-1.22207	0.977895	-0.0409715	0.650819	-0.285843	0.773276	-0.0950483
12879	-1.91382	-1.9543	-2.85414	down	Cys1	2900006B19Rik|AV218859|Ccap|ck|cpk	12879	ENSMUSG00000062563	GO:0003674|GO:0005737|GO:0005856|GO:0005886|GO:0005929|GO:0005932|GO:0008150|GO:0016020|GO:0035085|GO:0042995	chr12	24681795	24665838	-	cystin 1	1.14248	2.21407	1.84199	1.35674	0.332015	0.700416	0.962162	0.813331	0.523091	0.659369	-0.2584	0.2584	1.73285	0.796391	0.766195	0.21979
12653	-1.9129	#N/A	#N/A	down	Chgb	Scg-1	12653	ENSMUSG00000027350	GO:0005515|GO:0005576|GO:0030141	chr2	132795072	132781278	+	chromogranin B	1.06475	1.25193	1.45265	0.962038	-0.0138311	0.0138316	1.00491	0.354424	1.14843	0.717351	0.269968	2.12817	1.25644	0.32068	0.835922	1.0385
14219	-1.90794	#N/A	#N/A	down	Ctgf	Ccn2|Fisp12|Hcs24|fisp-12	14219	ENSMUSG00000019997	GO:0001502|GO:0001503|GO:0001525|GO:0001934|GO:0001968|GO:0005178|GO:0005576|GO:0005578|GO:0005615|GO:0005794|GO:0005801|GO:0005829|GO:0005938|GO:0007160|GO:0007229|GO:0008083|GO:0008201|GO:0008284|GO:0008543|GO:0010628|GO:0010629|GO:0010942|GO:0016477|GO:0030154|GO:0030324|GO:0032330|GO:0032967|GO:0035556|GO:0035988|GO:0043231|GO:0043280|GO:0045597|GO:0046330|GO:0048471|GO:0050867|GO:0051496|GO:…	chr10	24598682	24595442	+	connective tissue growth factor	0.533608	1.55814	1.03976	0.33546	0.01614	-0.01614	0.607017	0.948272	1.06395	0.476521	0.172737	1.4656	1.04384	0.11182	0.873081	0.704953
15258	-1.90578	#N/A	#N/A	down	Hipk2	1110014O20Rik|B230339E18Rik|Stank	15258	ENSMUSG00000061436	GO:0000122|GO:0000166|GO:0001102|GO:0001105|GO:0003677|GO:0003714|GO:0004672|GO:0004674|GO:0005515|GO:0005524|GO:0005634|GO:0005737|GO:0005813|GO:0006351|GO:0006355|GO:0006468|GO:0006915|GO:0006974|GO:0006978|GO:0007179|GO:0007224|GO:0007628|GO:0008284|GO:0008344|GO:0009952|GO:0010842|GO:0016301|GO:0016310|GO:0016604|GO:0016605|GO:0016740|GO:0016772|GO:0018105|GO:0018107|GO:0030182|GO:0030511|GO:…	chr6	38876190	38697840	-	homeodomain interacting protein kinase 2	1.03473	0.332945	1.43397	-0.00434494	0.114886	-0.100036	0.553611	-0.00580883	0.11343	0.865472	0.20932	0.344071	0.933881	0.00350189	0.220411	0.472954
54613	-1.90445	#N/A	#N/A	down	St3gal6	1700023B24Rik|AI930218|AW552396|Siat10|St3galVI	54613	ENSMUSG00000022747	GO:0005794|GO:0006464|GO:0006486|GO:0006664|GO:0008373|GO:0009311|GO:0016020|GO:0016021|GO:0016740|GO:0016757|GO:0030173|GO:0052798	chr16	58523312	58470541	-	ST3 beta-galactoside alpha-2,3-sialyltransferase 6	1.16425	0.576153	1.09421	-0.0099926	0.0099926	0.0464926	0.60803	0.050168	0.457613	0.404351	0.563628	0.2223	0.944871	0.0154975	0.371937	0.39676
58994	-1.90365	#N/A	#N/A	down	Smpd3	4631433G07Rik|AI427456|AW537966|fro|nSMase2	58994	ENSMUSG00000031906	GO:0000137|GO:0004767|GO:0005794|GO:0005886|GO:0006684|GO:0006950|GO:0007049|GO:0007165|GO:0007275|GO:0008152|GO:0016020|GO:0016787|GO:0030072|GO:0046872	chr8	106337988	106252548	-	sphingomyelin phosphodiesterase 3, neutral	0.938251	1.16033	1.58609	0.898373	0.0192456	-0.0192461	0.652024	0.70297	0.0430961	0.642537	0.979795	0.542854	1.22822	0.299458	0.46603	0.721728
23801	-1.90364	#N/A	#N/A	down	Aloxe3	e-LOX-3	23801	ENSMUSG00000020892	GO:0003824|GO:0005506|GO:0006691|GO:0008152|GO:0016165|GO:0016491|GO:0016702|GO:0019370|GO:0046872|GO:0055114	chr11	69149115	69126377	+	arachidonate lipoxygenase 3	0.460967	1.03432	1.4645	0.437832	-0.0860777	-0.178257	1.1205	0.0739756	0.603369	1.23377	0.733245	1.03678	0.986596	0.0578327	0.599283	1.00127
228543	-1.90093	-2.02054	-1.96216	down	Rhov	A030005A06Rik|Arhv	228543	ENSMUSG00000034226	GO:0000166|GO:0005525|GO:0005575|GO:0005622|GO:0005768|GO:0005886|GO:0007165|GO:0007264|GO:0016020|GO:0046872	chr2	119271226	119269201	-	ras homolog gene family, member V	1.44158	2.01729	0.754167	0.549981	0.139412	0.743518	-0.129576	0.912298	0.386086	0.643887	-0.713472	1.36529	1.40435	0.477637	0.389603	0.431903
13730	-1.89939	#N/A	-1.93263	down	Emp1	I-8-09|TMP	13730	ENSMUSG00000030208	GO:0005886|GO:0016020|GO:0016021|GO:0016049	chr6	135383173	135362931	+	epithelial membrane protein 1	0.540985	1.69268	1.42766	0.468973	0.0351372	0.380605	0.761279	0.947479	0.52168	-0.0221605	0.0221596	0.809637	1.22044	0.294905	0.743479	0.269879
574428	-1.89906	#N/A	#N/A	down	Zmynd15		574428	ENSMUSG00000040829	GO:0005634|GO:0005737|GO:0006351|GO:0006355|GO:0007283|GO:0007286|GO:0008270|GO:0030154|GO:0042826|GO:0045892|GO:0046872	chr11	70466199	70459622	+	zinc finger, MYND-type containing 15	2.55314	1.09456	0.625349	0.318206	1.55635	-0.377374	0.51733	0.335535	1.24782	1.20107	0.702501	1.18863	1.42435	0.49906	0.700228	1.03073
76589	-1.89857	#N/A	#N/A	down	Unc5cl	2510009H09Rik|BB155270|Zud	76589	ENSMUSG00000043592	GO:0003674|GO:0005575|GO:0005737|GO:0007165|GO:0008150|GO:0016020|GO:0016021	chr17	48468684	48454901	+	unc-5 homolog C (C. elegans)-like	1.49553	0.477129	0.277486	-0.499103	0.566572	-0.59206	0.805987	0.321314	1.01261	1.06273	0.914339	0.736712	0.75005	-0.174864	0.713303	0.904593
16597	-1.89782	-1.98957	-1.96108	down	Klf12	2700063E05Rik|AI225908|AI315654|AP-2rep|B130052C06Rik|D530033K05Rik	16597	ENSMUSG00000072294	GO:0000122|GO:0003676|GO:0003677|GO:0003700|GO:0005515|GO:0005622|GO:0005634|GO:0006351|GO:0006355|GO:0008270|GO:0045944|GO:0046872	chr14	100149796	99870640	-	Kruppel-like factor 12	0.48965	0.118442	0.988946	-0.733653	-0.383632	-0.0587101	-0.127982	-1.12335	-0.129011	-0.347793	-0.129969	-0.840153	0.532346	-0.391998	-0.460113	-0.439305
17972	-1.89759	#N/A	#N/A	down	Ncf4	AI451400|p40phox	17972	ENSMUSG00000071715	GO:0005515|GO:0005737|GO:0005829|GO:0007154|GO:0016020|GO:0035091|GO:0043020	chr15	78262580	78244811	+	neutrophil cytosolic factor 4	-0.319439	1.23349	0.0413246	0.434342	-1.1353	-1.11616	0.0498459	-0.608215	-0.758622	1.52632	0.652371	1.48779	0.318458	-0.605707	-0.438997	1.22216
142687	-1.89741	#N/A	#N/A	down	Asb14	Asb-14	142687	ENSMUSG00000021898	GO:0003674|GO:0005575|GO:0008150|GO:0035556	chr14	26915257	26894604	+	ankyrin repeat and SOCS box-containing 14	0.60456	0.213375	0.8461	-1.10806	0.0808365	-0.0808368	0.197724	0.285706	0.392329	0.150028	-0.652445	-0.202839	0.554678	-0.369352	0.291919	-0.235085
52609	-1.89598	-2.456	#N/A	down	Cbx7	1600014J01Rik|AI851678|D15Ertd417e	52609	ENSMUSG00000053411	GO:0000122|GO:0000790|GO:0000792|GO:0003723|GO:0003727|GO:0005634|GO:0006351|GO:0006355|GO:0016568|GO:0031519|GO:0035064|GO:0035102	chr15	79932646	79915807	-	chromobox 7	1.31991	0.437736	0.969677	0.137015	0.61497	-0.793504	-1.01182	-0.849128	0.699325	-0.137014	0.309689	0.69119	0.909107	-0.0138394	-0.387206	0.287955
212996	-1.89594	#N/A	#N/A	down	Wbscr17	AA388321|E330012B09Rik	212996	ENSMUSG00000034040	GO:0003674|GO:0004653|GO:0005575|GO:0005794|GO:0008150|GO:0016020|GO:0016021|GO:0016740|GO:0016757	chr5	131307522	130874951	-	Williams-Beuren syndrome chromosome region 17 homolog (human)	0.984988	0.669132	1.00364	-0.220145	-0.152482	0.261652	0.645644	-0.210073	1.38269	0.281604	-0.371318	0.342136	0.885921	-0.0369914	0.606086	0.0841406
16633	-1.89552	#N/A	#N/A	down	Klra2	Klra30|Ly49b	16633	ENSMUSG00000030187	GO:0005886	chr6	131247362	131219235	-	killer cell lectin-like receptor, subfamily A, member 2	0.956665	0.51104	1.36982	0.175386	0.287827	-0.393469	0.890012	0.200795	0.949137	1.28826	-0.443756	0.418731	0.945843	0.0232481	0.679981	0.421079
17067	-1.89503	#N/A	#N/A	down	Ly6c1	AA682074|AA959465|Ly-6C|Ly-6C1|Ly6c	17067	ENSMUSG00000079018	GO:0005886|GO:0009897|GO:0016020|GO:0031225	chr15	75048837	75044018	-	lymphocyte antigen 6 complex, locus C1	-0.0885057	1.71562	0.764991	0.0885062	-0.602215	0.139153	-0.633043	1.32902	0.857467	1.02544	0.932758	0.609343	0.797368	-0.124852	0.517815	0.855848
22138	-1.89456	#N/A	-2.13928	down	Ttn	1100001C23Rik|2310036G12Rik|2310057K23Rik|2310074I15Rik|AF006999|AV006427|D330041I19Rik|D830007G01Rik|L56|mdm|shru	22138	ENSMUSG00000051747	GO:0000166|GO:0000794|GO:0001701|GO:0002020|GO:0003007|GO:0003676|GO:0004672|GO:0004674|GO:0004713|GO:0005089|GO:0005200|GO:0005509|GO:0005515|GO:0005516|GO:0005524|GO:0005622|GO:0005634|GO:0005737|GO:0005859|GO:0005865|GO:0006468|GO:0006936|GO:0007512|GO:0008307|GO:0016301|GO:0016310|GO:0016740|GO:0016772|GO:0019899|GO:0030017|GO:0030018|GO:0030240|GO:0030241|GO:0030506|GO:0031430|GO:0031672|GO:…	chr2	76982547	76703984	-	titin	1.57376	1.53819	1.3609	0.972987	0.456457	0.277826	1.09476	1.09244	0.641905	0.497171	0.962139	-0.277826	1.49095	0.56909	0.943035	0.393828
73884	-1.89428	#N/A	#N/A	down	Zdbf2	4930431J08Rik|9330107J05Rik	73884	ENSMUSG00000027520	GO:0003674|GO:0005575|GO:0008150	chr1	63314575	63273269	+	zinc finger, DBF-type containing 2	0.857657	0.927353	1.27706	0.291471	0.142189	-0.136528	0.4777	0.400469	0.136527	0.910207	0.474188	0.296269	1.02069	0.0990438	0.338232	0.560221
218877	-1.89416	-2.09811	-1.87621	down	Sema3g	AK129018	218877	ENSMUSG00000021904	GO:0004872|GO:0005576|GO:0007275|GO:0016020	chr14	31229511	31217873	+	sema domain, immunoglobulin domain (Ig), short basic domain, secreted, (semaphorin) 3G	1.19235	0.701464	1.35394	0.355201	0.121979	0.00589514	-0.365104	0.25437	0.151207	0.440614	0.0315652	0.0520945	1.08258	0.161025	0.0134913	0.174758
12262	-1.89412	-1.8859	#N/A	down	C1qc	AI385742|C1qg|Ciqc	12262	ENSMUSG00000036896	GO:0005576|GO:0005581|GO:0030853|GO:0045650	chr4	136892914	136889802	-	complement component 1, q subcomponent, C chain	0.711783	1.72848	1.38647	0.503062	0.358982	0.200091	-0.461692	0.339303	1.20337	2.58463	0.355506	1.81452	1.27558	0.354045	0.360326	1.58488
16535	-1.89378	#N/A	#N/A	down	Kcnq1	AW559127|KVLQT1|Kcna9	16535	ENSMUSG00000009545	GO:0005216|GO:0005244|GO:0005249|GO:0005267|GO:0005516|GO:0005764|GO:0005769|GO:0005770|GO:0005886|GO:0005887|GO:0006349|GO:0006810|GO:0006811|GO:0006813|GO:0008076|GO:0015271|GO:0016020|GO:0016021|GO:0016323|GO:0016458|GO:0030659|GO:0031410|GO:0034220|GO:0034765|GO:0042221|GO:0042383|GO:0042391|GO:0042589|GO:0046676|GO:0055085|GO:0060306|GO:0071435|GO:0071805|GO:0072358	chr7	143427042	143107254	+	potassium voltage-gated channel, subfamily Q, member 1	-0.785695	0.357918	1.05101	-0.421524	0.00749969	-1.72655	-0.00749993	-1.04812	0.023509	-0.0979178	0.346796	-0.682029	0.207745	-0.713525	-0.344036	-0.144383
320311	-1.89365	-1.8652	-2.29596	down	Rnf152	A930029B02Rik	320311	ENSMUSG00000047496	GO:0004842|GO:0005764|GO:0006915|GO:0008152|GO:0008270|GO:0016020|GO:0016021|GO:0016874|GO:0046872|GO:0070936	chr1	105356710	105276917	-	ring finger protein 152	1.42422	1.41746	1.32796	0.0434399	0.212095	1.1506	0.0211434	0.674437	0.776069	0.796615	-0.331852	0.107594	1.38988	0.468713	0.49055	0.190785
108653	-1.89336	#N/A	#N/A	down	Rimklb	4931417E21Rik|4933426K21Rik|AA097693|AI325948|AU015629|Naags	108653	ENSMUSG00000040649	GO:0000166|GO:0003824|GO:0005524|GO:0005737|GO:0006464|GO:0008152|GO:0016874|GO:0016879|GO:0046872	chr6	122486305	122453609	-	ribosomal modification protein rimK-like family member B	0.126163	1.77448	0.344463	0.277554	-0.508796	-0.286489	-0.505823	1.04982	0.774503	0.589225	0.596913	-0.40395	0.748368	-0.172577	0.439499	0.260729
16192	-1.89283	#N/A	-2.3122	down	Il5ra	CD125|CDw125|Il5r	16192	ENSMUSG00000005364	GO:0002437|GO:0004896|GO:0016020|GO:0016021|GO:0032674|GO:0071310	chr6	106749037	106710379	-	interleukin 5 receptor, alpha	1.42971	1.22516	0.573667	-0.110546	0.466912	0.110547	0.606531	0.94539	0.837408	-0.365647	0.483709	-0.51732	1.07618	0.155638	0.796443	-0.133086
212728	-1.89173	#N/A	#N/A	down	Gm17296	Gm179|Tarbp1	212728	ENSMUSG00000090290		chr8	126475065	126426652	-	predicted gene, 17296	-0.324052	0.186114	0.0134282	-0.718767	-0.0134282	-2.15143	-0.0624537	0.0230041	-0.442513	-0.398131	-0.0859961	-0.56805	-0.0415033	-0.961208	-0.160654	-0.350726
68507	-1.89138	#N/A	#N/A	down	Ppfia4	1110008G13Rik|AI448359|AI852265|C81506	68507	ENSMUSG00000026458	GO:0005515|GO:0005575|GO:0008150	chr1	134332928	134296783	-	protein tyrosine phosphatase, receptor type, f polypeptide (PTPRF), interacting protein (liprin), alpha 4	1.17373	0.463429	1.48182	-0.00217104	0.00217056	0.360668	1.11509	0.243148	0.72075	0.90042	0.0335016	0.427029	1.03966	0.120223	0.692997	0.45365
114644	-1.88988	#N/A	-2.29282	down	Slc13a3	NaDC-3|NaDC3|SDCT2	114644	ENSMUSG00000018459	GO:0005215|GO:0005310|GO:0005343|GO:0005886|GO:0006810|GO:0006811|GO:0006814|GO:0006820|GO:0006835|GO:0015137|GO:0015141|GO:0015183|GO:0015293|GO:0015362|GO:0015744|GO:0015746|GO:0015810|GO:0016020|GO:0016021|GO:0017153|GO:0035674|GO:0035725|GO:0055085|GO:0071422	chr2	165473197	165405295	-	solute carrier family 13 (sodium-dependent dicarboxylate transporter), member 3	-0.728146	0.775701	0.717676	-1.22742	-0.775496	0.013267	-0.437495	1.03056	0.164696	-1.85598	-0.253636	-0.716523	0.255077	-0.663217	0.252586	-0.942047
100039795	-1.88984	#N/A	#N/A	down	Ildr2	2810478N18Rik|3110063L10Rik|AI852300|D1Ertd471e|Dbsm1|ENSMUSG00000040612|Ll	100039795	ENSMUSG00000040612	GO:0009749|GO:0030073|GO:0030154|GO:0031016|GO:0048873	chr1	166316832	166254139	+	immunoglobulin-like domain containing receptor 2	1.65025	0.64507	1.35825	1.07514	0.0659449	-0.24229	0.884616	1.99208	1.83216	0.590966	0.700081	1.86247	1.21786	0.299597	1.56962	1.05117
30937	-1.88903	#N/A	-2.18583	down	Lmcd1	AW455500|AW553074|dyxin	30937	ENSMUSG00000057604	GO:0000122|GO:0003714|GO:0005515|GO:0005615|GO:0005634|GO:0005737|GO:0006351|GO:0006355|GO:0008270|GO:0010611|GO:0046872|GO:0070886	chr6	112330423	112273758	+	LIM and cysteine-rich domains 1	0.997032	1.9199	1.19212	0.78424	-0.0316319	0.603511	0.151727	1.27984	1.38295	0.395032	0.00465536	0.324824	1.36969	0.45204	0.938174	0.241504
271970	-1.88838	#N/A	#N/A	down	Arsj	9330196J05Rik|D830047F08	271970	ENSMUSG00000046561	GO:0003824|GO:0005575|GO:0005576|GO:0008152|GO:0008484|GO:0016787|GO:0046872	chr3	126440374	126363852	+	arylsulfatase J	0.4631	0.153427	-0.675012	-0.752383	-1.08989	-0.967652	0.614854	-0.131833	0.640093	0.119131	-0.268552	0.504416	-0.0194947	-0.936641	0.374372	0.118332
55984	-1.88703	#N/A	#N/A	down	Camkk1	AI846603|CaMKKalpha|Camkk	55984	ENSMUSG00000020785	GO:0000166|GO:0004672|GO:0004674|GO:0004683|GO:0005516|GO:0005524|GO:0005634|GO:0005737|GO:0006468|GO:0016301|GO:0016310|GO:0016740|GO:0016772|GO:0032147|GO:0045860	chr11	73042065	73019008	+	calcium/calmodulin-dependent protein kinase kinase 1, alpha	-0.54453	-1.28484	0.140481	-0.628769	-0.913807	-2.89466	-0.560305	0.536102	-0.378043	0.312837	-0.930377	-0.089036	-0.562962	-1.47908	-0.134082	-0.235525
225997	-1.88679	#N/A	#N/A	down	Trpm6	CHAK2|TRPM6/CHAK2	225997	ENSMUSG00000024727	GO:0000166|GO:0004674|GO:0005216|GO:0005261|GO:0005262|GO:0005524|GO:0006468|GO:0006810|GO:0006811|GO:0006816|GO:0009636|GO:0016020|GO:0016021|GO:0016301|GO:0016310|GO:0016324|GO:0016740|GO:0016772|GO:0030001|GO:0031526|GO:0034220|GO:0046872|GO:0055085|GO:0070588	chr19	18892511	18749983	+	transient receptor potential cation channel, subfamily M, member 6	1.14345	0.524454	1.23074	0.150831	-0.0178652	0.0178642	0.626744	0.246064	0.437563	0.616399	0.521275	0.552118	0.966213	0.0502768	0.43679	0.563264
19660	-1.88634	#N/A	-12.232	down	Rbp2	Crbp-2|CrbpII|Rbp-2	19660	ENSMUSG00000032454	GO:0001523|GO:0005215|GO:0005501|GO:0005737|GO:0005794|GO:0005829|GO:0006810|GO:0008289|GO:0016918|GO:0019841	chr9	98509771	98490537	+	retinol binding protein 2, cellular	2.4724	3.82644	2.16679	2.2966	0.775371	2.6469	2.07465	3.30988	1.86146	-3.09168	0.63735	0.0822103	2.82187	1.90629	2.41533	-0.790708
12667	-1.88627	#N/A	-1.84342	down	Chrd	Chd	12667	ENSMUSG00000006958	GO:0001501|GO:0001649|GO:0001702|GO:0001707|GO:0002053|GO:0005515|GO:0005576|GO:0005615|GO:0007275|GO:0007389|GO:0007417|GO:0008201|GO:0009953|GO:0021919|GO:0030336|GO:0030514|GO:0030900|GO:0045545|GO:0045668|GO:0045785	chr16	20742384	20733127	+	chordin	0.250193	2.00985	0.350241	0.761811	-0.864751	-0.0333803	-0.317283	1.17163	1.64491	-0.421963	-0.218239	0.603325	0.870094	-0.0454401	0.833087	-0.0122924
11770	-1.88622	#N/A	#N/A	down	Fabp4	422/aP2|ALBP/Ap2|Ap2|Lbpl	11770	ENSMUSG00000062515	GO:0001816|GO:0005215|GO:0005634|GO:0005737|GO:0005829|GO:0006469|GO:0006631|GO:0006810|GO:0008284|GO:0008289|GO:0042632|GO:0045892|GO:0050729|GO:0050872|GO:0050873|GO:0071285	chr3	10208576	10204343	-	fatty acid binding protein 4, adipocyte	1.3623	1.95135	1.08577	0.963747	-0.453268	1.14244	0.732477	0.878673	0.620866	0.589962	0.453268	1.03224	1.46647	0.550974	0.744005	0.691824
67569	-1.88573	#N/A	-1.89512	down	Mgat4c	9130411I17Rik|GntIVh	67569	ENSMUSG00000019888	GO:0003674|GO:0005575|GO:0005794|GO:0005975|GO:0008150|GO:0008454|GO:0016020|GO:0016021|GO:0016740|GO:0016757|GO:0016758|GO:0046872	chr10	102391468	101681487	+	mannosyl (alpha-1,3-)-glycoprotein beta-1,4-N-acetylglucosaminyltransferase, isozyme C (putative)	1.68009	0.924832	0.502153	-0.741027	-0.704137	1.80686	0.00825858	-0.0907295	0.740358	-0.199661	0.579305	-0.0394437	1.03569	0.120565	0.219296	0.1134
26362	-1.88366	#N/A	#N/A	down	Axl	AI323647|Ark|Tyro7|Ufo	26362	ENSMUSG00000002602	GO:0000166|GO:0001764|GO:0001779|GO:0001786|GO:0001961|GO:0001974|GO:0004672|GO:0004713|GO:0004714|GO:0005524|GO:0005615|GO:0005886|GO:0006468|GO:0006909|GO:0006954|GO:0007165|GO:0007167|GO:0007283|GO:0009986|GO:0016020|GO:0016021|GO:0016301|GO:0016310|GO:0016740|GO:0016772|GO:0021885|GO:0030154|GO:0030168|GO:0031668|GO:0032036|GO:0032689|GO:0032720|GO:0032825|GO:0032940|GO:0034101|GO:0034446|GO:…	chr7	25788733	25756500	-	AXL receptor tyrosine kinase	0.512271	1.48222	0.906173	0.378816	-0.179953	-0.0388212	-0.117089	0.58802	0.763306	0.932174	0.459686	0.829449	0.966889	0.0533471	0.411412	0.740436
76041	-1.8816	#N/A	#N/A	down	Ccdc125	5830436D01Rik|AL023012	76041	ENSMUSG00000048924	GO:0003674|GO:0005737|GO:0008150|GO:0045111	chr13	100697240	100669481	+	coiled-coil domain containing 125	0.649734	-0.00744915	0.23011	-0.66754	-1.04082	-0.155134	-0.521508	0.0604744	-0.338368	-0.286983	0.29831	-0.0948734	0.290798	-0.621164	-0.266467	-0.0278487
16404	-1.88151	#N/A	#N/A	down	Itga7	[a]7|alpha7	16404	ENSMUSG00000025348	GO:0005178|GO:0005737|GO:0007155|GO:0007229|GO:0008305|GO:0009986|GO:0016020|GO:0016021|GO:0016477|GO:0043236|GO:0046982|GO:0048514|GO:0050839	chr10	128958284	128933813	+	integrin alpha 7	0.0741372	-0.0380769	-0.752352	-0.655046	-1.45539	-1.34153	-1.13351	-0.0787902	-0.298915	-0.241789	-0.850499	-0.545529	-0.238764	-1.15065	-0.50374	-0.545939
80718	-1.88009	#N/A	#N/A	down	Rab27b	2310021G14Rik|B130064M09Rik	80718	ENSMUSG00000024511	GO:0000166|GO:0003924|GO:0005515|GO:0005525|GO:0005737|GO:0005794|GO:0005795|GO:0005886|GO:0007264|GO:0015031|GO:0016020|GO:0016324|GO:0017157|GO:0019904|GO:0030140|GO:0030667|GO:0032585|GO:0042589|GO:0045921|GO:0071985	chr18	70141590	69979131	-	RAB27b, member RAS oncogene family	0.25814	1.1814	0.629771	-0.0819702	-0.522525	-0.0585928	0.177197	0.2002	0.50425	0.0585928	0.103951	0.68966	0.689769	-0.221029	0.293882	0.284068
71703	-1.87907	-1.9158	#N/A	down	Armcx3	1200004E24Rik|AI450003|ALEX3	71703	ENSMUSG00000049047	GO:0005515|GO:0016020|GO:0016021|GO:0031307|GO:0034613|GO:0045944	chrX	134761456	134756568	+	armadillo repeat containing, X-linked 3	0.67242	0.736047	0.722746	0.122408	-0.335601	-0.385653	-0.437019	0.188628	-0.434231	-0.0702448	-0.304886	0.37932	0.710404	-0.199615	-0.227541	0.0013965
72061	-1.879	#N/A	#N/A	down	2010111I01Rik	2300006M17Rik|AP-O|Aopep	72061	ENSMUSG00000021458	GO:0004177|GO:0005737|GO:0006508|GO:0008233|GO:0008237|GO:0008270|GO:0016787|GO:0019370|GO:0046872	chr13	63299656	63014934	+	RIKEN cDNA 2010111I01 gene	0.84612	0.993057	1.14107	0.329991	-0.0944691	0.0148311	0.470693	0.333156	0.639976	0.76379	0.712813	0.553349	0.993414	0.0834511	0.481275	0.676651
71721	-1.87806	#N/A	-2.11953	down	Fam13c	1200015N20Rik|C030038O19Rik|mKIAA1796	71721	ENSMUSG00000043259	GO:0003674|GO:0005575|GO:0008150	chr10	70558732	70440668	+	family with sequence similarity 13, member C	1.15692	1.91516	0.940568	0.559555	0.106729	0.618623	0.665898	0.685594	0.453146	0.0189495	-0.0189495	0.761413	1.33755	0.428302	0.601546	0.253804
12390	-1.87788	-2.18347	#N/A	down	Cav2	AI447843	12390	ENSMUSG00000000058	GO:0000149|GO:0001937|GO:0001938|GO:0002080|GO:0005622|GO:0005634|GO:0005737|GO:0005794|GO:0005811|GO:0005829|GO:0005886|GO:0005887|GO:0005901|GO:0006897|GO:0006906|GO:0007005|GO:0007029|GO:0007268|GO:0008285|GO:0009986|GO:0016020|GO:0016050|GO:0019905|GO:0030133|GO:0030512|GO:0031234|GO:0031748|GO:0042803|GO:0043234|GO:0045121|GO:0048278|GO:0048471|GO:0048741|GO:0051219|GO:0051259|GO:0060161|GO:…	chr6	17289011	17281341	+	caveolin 2	0.76384	0.907589	1.29552	0.515319	-0.0313354	-0.244349	-0.190163	-0.244365	0.0216107	0.429542	0.165208	0.849616	0.988981	0.0798783	-0.137639	0.481455
50524	-1.8775	-2.01477	-2.38133	down	Sall2	AI225809|AW559097|Msal-2|Sal-2|mKIAA0360|p150(Sal2)	50524	ENSMUSG00000049532	GO:0000122|GO:0003676|GO:0003677|GO:0005622|GO:0005634|GO:0006351|GO:0006355|GO:0008270|GO:0016581|GO:0021915|GO:0045892|GO:0046872	chr14	52328670	52311177	-	sal-like 2 (Drosophila)	0.168573	-0.278954	-0.0166621	-1.58224	-0.352708	-0.918527	-1.44767	-0.273636	-1.43758	-1.43319	-0.690753	-1.7584	-0.0423476	-0.951159	-1.05296	-1.29412
237253	-1.87639	#N/A	#N/A	down	Lrp11	1700034J19Rik|6330533B21|9830160H19Rik	237253	ENSMUSG00000019796	GO:0003674|GO:0005575|GO:0006897|GO:0008150|GO:0016020|GO:0016021	chr10	7625477	7589800	+	low density lipoprotein receptor-related protein 11	0.737177	0.549576	1.40581	-0.338676	0.342071	-0.0347147	0.57726	-0.073101	0.418494	0.957578	0.219009	0.29702	0.897522	-0.0104399	0.307551	0.491202
64918	-1.87568	#N/A	-2.17599	down	Bhmt2	C81077|D13Ucla2	64918	ENSMUSG00000042118	GO:0005575|GO:0005737|GO:0008168|GO:0008270|GO:0008898|GO:0009086|GO:0016740|GO:0032259|GO:0046872|GO:0047150	chr13	93674302	93656097	-	betaine-homocysteine methyltransferase 2	1.4451	1.15371	1.43156	0.00219059	0.260035	1.0459	1.46757	0.661294	-0.00219059	-0.0549643	0.118562	0.601758	1.34346	0.436043	0.708893	0.221785
14527	-1.87538	#N/A	#N/A	down	Gcgr	GR	14527	ENSMUSG00000025127	GO:0004871|GO:0004888|GO:0004930|GO:0004967|GO:0005768|GO:0005886|GO:0006887|GO:0007165|GO:0007166|GO:0007186|GO:0007188|GO:0007189|GO:0009755|GO:0016020|GO:0016021|GO:0017046|GO:0071377	chr11	120538984	120530727	+	glucagon receptor	0.76509	0.282916	-0.317251	-0.922547	-0.866751	-0.201503	-0.10483	0.259331	-0.296676	0.504781	-0.104535	-0.0428963	0.243585	-0.6636	-0.0473919	0.119117
544963	-1.87516	#N/A	#N/A	down	Iqgap2	4933417J23Rik|A630053O10|AI788777	544963	ENSMUSG00000021676	GO:0005096|GO:0005099|GO:0005516|GO:0005622|GO:0005874|GO:0005902|GO:0007165|GO:0007264|GO:0051056	chr13	95891922	95627177	-	IQ motif containing GTPase activating protein 2	1.09728	0.386137	1.31334	0.0757017	-0.0175047	0.0175047	0.749234	0.233711	0.644958	1.04242	0.906815	1.09002	0.932251	0.0252339	0.542634	1.01308
54373	-1.87395	#N/A	#N/A	down	Prss16	AI448615|TSSP	54373	ENSMUSG00000006179	GO:0005764|GO:0005768|GO:0006508|GO:0008233|GO:0008236|GO:0016787|GO:0031410	chr13	22009741	22002176	-	protease, serine, 16 (thymus)	0.195465	-0.0562906	-0.237047	-1.12034	-0.625487	-1.07029	-0.242747	-0.608213	-0.799836	-0.637036	-0.983205	-0.998167	-0.0326242	-0.938704	-0.550265	-0.872803
73569	-1.87391	#N/A	#N/A	down	Vgll3	1700110N18Rik|4832416J22|C80713|Vgl-3|Vito-2	73569	ENSMUSG00000091243	GO:0003674|GO:0005575|GO:0008150	chr16	65863066	65815633	+	vestigial like 3 (Drosophila)	0.447957	0.343305	0.947638	-0.119362	-0.415065	-0.444823	0.159465	-0.111332	0.192142	0.804011	0.375959	0.692461	0.579633	-0.326417	0.0800918	0.624144
328186	-1.87248	-1.84621	-2.28799	down	Gm10336	B330003H21|ENSMUSG00000071543	328186		GO:0003674|GO:0005575|GO:0008150	chr13	12186488	12182717	-	predicted gene 10336	1.31617	1.07786	0.256788	-0.303848	-0.185304	0.425105	-0.236177	0.245503	-0.0122061	-0.234756	-0.635726	-0.0609531	0.883605	-0.0213488	-0.000960029	-0.310479
14634	-1.87146	#N/A	-2.22996	down	Gli3	AI854843|AU023367|Bph|GLI3-190|GLI3FL|Pdn|Xt|add	14634	ENSMUSG00000021318	GO:0000122|GO:0001656|GO:0001658|GO:0001701|GO:0001822|GO:0002052|GO:0003676|GO:0003677|GO:0003682|GO:0003700|GO:0005515|GO:0005622|GO:0005634|GO:0005730|GO:0005737|GO:0005829|GO:0005929|GO:0006351|GO:0006355|GO:0007224|GO:0007389|GO:0007411|GO:0007417|GO:0007420|GO:0007442|GO:0007507|GO:0008013|GO:0008270|GO:0008285|GO:0009952|GO:0009953|GO:0009954|GO:0010468|GO:0016485|GO:0017053|GO:0021513|GO:…	chr13	15730025	15463723	+	GLI-Kruppel family member GLI3	0.647067	0.804271	0.890817	0.119824	-0.0939374	-0.396234	0.0352383	0.125177	0.0886669	-0.575262	-0.233552	-0.320087	0.780718	-0.123449	0.0830275	-0.3763
52855	-1.87047	#N/A	#N/A	down	Lair1	5133400O11Rik|BB115266|D7Bwg0421e|Lair-1|mLair-1	52855	ENSMUSG00000055541	GO:0005886|GO:0016020|GO:0016021	chr7	4063204	4007073	-	leukocyte-associated Ig-like receptor 1	0.340369	1.79271	0.587258	-0.118266	0.0706267	0.0577674	0.238703	0.500902	0.650232	2.27554	1.18018	2.16828	0.906778	0.00337617	0.463279	1.87467
73690	-1.86902	#N/A	#N/A	down	Glipr1	2410114O14Rik|RTVP-1|RTVP1|mRTVP-1	73690	ENSMUSG00000056888	GO:0005576|GO:0016020|GO:0016021	chr10	111997264	111985448	-	GLI pathogenesis-related 1 (glioma)	0.679032	1.35573	0.485907	-0.207216	0.171736	-0.1507	-0.0437555	0.446021	-0.351299	0.409583	0.342186	0.673765	0.840224	-0.0620597	0.0169886	0.475178
17394	-1.8687	#N/A	#N/A	down	Mmp8	BB138268	17394	ENSMUSG00000005800	GO:0004222|GO:0004252|GO:0005509|GO:0005576|GO:0005578|GO:0005615|GO:0006508|GO:0008152|GO:0008233|GO:0008237|GO:0008270|GO:0016787|GO:0030574|GO:0031012|GO:0046872	chr9	7568486	7558429	+	matrix metallopeptidase 8	1.22147	0.997938	0.836086	-0.0851657	0.0851655	0.349379	1.66412	1.43585	0.922289	1.13427	0.545507	2.31698	1.0185	0.11646	1.34075	1.33225
665270	-1.86742	#N/A	#N/A	down	Plb1	4632413E21Rik|4930433E17Rik|4930539A06Rik|BC033606	665270	ENSMUSG00000029134	GO:0004622|GO:0004623|GO:0005886|GO:0006629|GO:0016020|GO:0016021|GO:0016042|GO:0016298|GO:0016787|GO:0016788	chr5	32364356	32232708	+	phospholipase B1	1.22482	0.45259	1.58961	0.563891	-0.337012	0.337012	1.4546	0.597883	0.694128	1.44524	1.26666	1.14561	1.08901	0.187964	0.915535	1.28584
171531	-1.86645	#N/A	#N/A	down	Mlph	2210418F23Rik|5031433I09Rik|AW228792|D1Wsu84e|Slac-2a|l(1)-3Rk|l1Rk3|ln	171531	ENSMUSG00000026303	GO:0001725|GO:0003779|GO:0005515|GO:0005815|GO:0006605|GO:0006886|GO:0015629|GO:0017022|GO:0017137|GO:0030318|GO:0030864|GO:0031489|GO:0032400|GO:0035371|GO:0042470|GO:0043473|GO:0046872|GO:0051010	chr1	90951142	90915100	+	melanophilin	0.763714	2.0462	0.780155	-0.0271215	-0.129243	1.04553	0.634255	1.47993	1.20236	0.778048	0.0751691	0.284334	1.19669	0.29639	1.10551	0.379184
235472	-1.86442	-1.97105	#N/A	down	Prtg	A230098A12Rik|Igdcc5	235472	ENSMUSG00000036030	GO:0007275|GO:0016020|GO:0016021	chr9	72917307	72807274	+	protogenin homolog (Gallus gallus)	-0.0964355	-0.0775738	0.0775742	-0.763234	-0.934431	-1.09494	-0.678392	-0.906785	-1.44815	-0.595961	-0.514895	-1.28085	-0.032145	-0.930869	-1.01111	-0.797235
12505	-1.86431	#N/A	#N/A	down	Cd44	AU023126|AW121933|AW146109|HERMES|Ly-24|Pgp-1	12505	ENSMUSG00000005087	GO:0001558|GO:0001658|GO:0002246|GO:0002821|GO:0002906|GO:0004415|GO:0004888|GO:0005154|GO:0005515|GO:0005540|GO:0005634|GO:0005737|GO:0005794|GO:0005886|GO:0007155|GO:0009897|GO:0009986|GO:0010628|GO:0016020|GO:0016021|GO:0016055|GO:0016323|GO:0016324|GO:0016477|GO:0019901|GO:0019955|GO:0030214|GO:0031175|GO:0033031|GO:0033138|GO:0034116|GO:0034238|GO:0043066|GO:0043154|GO:0043234|GO:0043518|GO:…	chr2	102901665	102811142	-	CD44 antigen	0.637135	1.35888	0.915869	0.215963	-0.10749	0.107489	0.858051	0.569248	0.574512	0.328689	0.202716	1.19132	0.970627	0.0719875	0.667271	0.574243
64297	-1.86406	#N/A	-2.36155	down	Gprc5b	AW125761|Raig2	64297	ENSMUSG00000008734	GO:0003674|GO:0004871|GO:0004930|GO:0005634|GO:0005730|GO:0005794|GO:0005886|GO:0007165|GO:0007186|GO:0008150|GO:0016020|GO:0016021|GO:0043231	chr7	118995211	118972040	-	G protein-coupled receptor, family C, group 5, member B	1.27208	0.840012	1.49436	0.33923	0.0344534	0.537413	0.852384	-0.0301585	0.374979	0.0519986	0.0979705	-0.262718	1.20215	0.303699	0.399068	-0.0375829
71918	-1.86405	#N/A	#N/A	down	Zcchc24	2310047A01Rik	71918	ENSMUSG00000055538	GO:0003674|GO:0003676|GO:0005575|GO:0008150|GO:0008270|GO:0046872	chr14	25768856	25711640	-	zinc finger, CCHC domain containing 24	0.524572	1.16507	0.843658	0.202197	-0.138227	-0.225992	-0.0899281	0.931449	0.25272	0.395435	0.0573154	0.0858951	0.844433	-0.0540071	0.364747	0.179548
71409	-1.86111	#N/A	#N/A	down	Fmnl2	5430425K04Rik|Man	71409	ENSMUSG00000036053	GO:0003779|GO:0005575|GO:0005737|GO:0007010|GO:0016043|GO:0017048|GO:0022604|GO:0030036|GO:0030866	chr2	53134202	52857868	+	formin-like 2	0.746585	1.01509	1.21017	0.0180988	-0.0180998	0.283355	0.846572	0.643292	0.385802	0.659945	0.385443	0.509668	0.990616	0.0944513	0.625222	0.518352
58809	-1.86061	#N/A	-2.05542	down	Rnase4	C730049F20Rik	58809	ENSMUSG00000021876	GO:0003674|GO:0004518|GO:0004519|GO:0005576|GO:0008150|GO:0016787	chr14	51106151	51091077	+	ribonuclease, RNase A family 4	0.685331	2.204	1.32953	0.783427	0.144824	0.603279	-0.0404315	1.81171	1.33372	0.332894	0.749866	0.0178041	1.40629	0.51051	1.035	0.366855
24131	-1.86007	#N/A	#N/A	down	Ldb3	AW742271|PDLIM6|ZASP	24131	ENSMUSG00000021798	GO:0005080|GO:0005515|GO:0005737|GO:0005856|GO:0008092|GO:0008270|GO:0030018|GO:0042995|GO:0046872	chr14	34588681	34526699	-	LIM domain binding 3	0.312441	0.343842	0.871638	0.0492382	-1.33527	0.127875	0.0685334	0.213763	0.229758	0.603249	0.818161	0.18438	0.509307	-0.386054	0.170685	0.535263
12955	-1.85983	#N/A	#N/A	down	Cryab	Crya-2|Crya2|HspB5	12955	ENSMUSG00000032060	GO:0001666|GO:0002088|GO:0005212|GO:0005515|GO:0005634|GO:0005737|GO:0005739|GO:0005794|GO:0005829|GO:0005886|GO:0006006|GO:0006457|GO:0007021|GO:0007517|GO:0008017|GO:0008092|GO:0009986|GO:0010629|GO:0015630|GO:0030018|GO:0030308|GO:0031109|GO:0031674|GO:0032387|GO:0032432|GO:0042542|GO:0042803|GO:0043010|GO:0043066|GO:0043154|GO:0043292|GO:0051082|GO:0051260|GO:0051403|GO:0060561|GO:2000378	chr9	50756633	50752758	+	crystallin, alpha B	0.925135	1.13527	1.17831	0.393083	-0.0963364	0.256454	0.743927	0.507616	0.62261	0.137609	0.0963354	0.777837	1.07957	0.1844	0.624718	0.337261
100040736	-1.8596	#N/A	-3.84111	down	9130206I24Rik		100040736		GO:0003674|GO:0005575|GO:0008150	chr4	114921118	114909289	+	RIKEN cDNA 9130206I24 gene	1.07326	0.293247	1.21051	0.512356	0.33747	-0.957795	0.765915	-0.044266	0.0155458	-2.5788	-0.161361	-0.507392	0.859005	-0.0359898	0.245732	-1.08252
225600	-1.85874	#N/A	#N/A	down	Pde6a	Pdea|nmf282	225600	ENSMUSG00000024575	GO:0003824|GO:0004114|GO:0005886|GO:0007165|GO:0007601|GO:0008081|GO:0016020|GO:0016787|GO:0046037|GO:0046872|GO:0047555|GO:0050896|GO:0051480|GO:0060041	chr18	61289718	61220499	+	phosphodiesterase 6A, cGMP-specific, rod, alpha	1.50216	0.380126	1.34769	0.0314765	0.67483	-0.159311	-0.206299	-0.0715983	1.23814	1.40955	-0.287328	0.760015	1.07666	0.182332	0.320082	0.627412
53626	-1.85854	#N/A	#N/A	down	Insm1	IA-1	53626	ENSMUSG00000068154	GO:0003323|GO:0003676|GO:0005622|GO:0005634|GO:0008270|GO:0030154|GO:0031018|GO:0035270|GO:0046872	chr2	146225018	146221997	+	insulinoma-associated 1	0.481014	1.39782	-1.11938	-2.04063	0.244187	-0.126617	1.35234	0.421921	0.288752	0.62849	0.395179	0.126616	0.253151	-0.64102	0.687672	0.383429
100303646	-1.85761	-2.58446	#N/A	down	AF357355	MBII-343	100303646			chr12	109654697	109654627	+	snoRNA AF357355	2.24392	1.2074	-0.0626497	-0.196509	-0.746857	1.65169	-2.03458	0.0862031	1.22745	0.374654	0.969662	0.0626497	1.12956	0.236107	-0.240308	0.468989
20558	-1.85729	#N/A	#N/A	down	Slfn4	AI450778	20558	ENSMUSG00000000204	GO:0003674|GO:0005575|GO:0008150	chr11	83190216	83175186	+	schlafen 4	-0.00187778	0.870293	0.146163	-0.557552	-0.46602	-0.641455	0.658483	-0.644616	0.134058	0.417882	0.46919	0.481813	0.338193	-0.555009	0.0493086	0.456295
244954	-1.85707	#N/A	-2.06778	down	Prss35	6030424L22Rik|P3D9	244954	ENSMUSG00000033491	GO:0003824|GO:0004252|GO:0005576|GO:0005739|GO:0006508	chr9	86757506	86743633	+	protease, serine, 35	1.00808	1.35467	1.20344	0.24848	0.222688	0.415954	0.70972	0.568736	0.393754	0.42195	-0.0215964	0.0215964	1.18873	0.295707	0.557403	0.14065
217732	-1.85605	#N/A	#N/A	down	2310044G17Rik	AI842544|AI853744|Kiaa1737|mKIAA1737	217732	ENSMUSG00000034157	GO:0003674|GO:0005575|GO:0008150	chr12	86965365	86947043	+	RIKEN cDNA 2310044G17 gene	0.0837059	0.16006	0.520713	-0.87247	-0.452423	-0.587325	0.00317574	-0.399923	-0.144705	0.14545	0.10879	-0.154078	0.254826	-0.637406	-0.180484	0.0333873
20250	-1.85545	#N/A	#N/A	down	Scd2	Scd-2|swty	20250	ENSMUSG00000025203	GO:0004768|GO:0005506|GO:0005783|GO:0006629|GO:0006633|GO:0008610|GO:0016020|GO:0016021|GO:0016491|GO:0016717|GO:0055114	chr19	44306862	44293676	+	stearoyl-Coenzyme A desaturase 2	0.254757	0.586188	0.411233	-0.305217	-0.587774	-0.530149	-0.0920677	0.337394	-0.174879	0.128929	-0.324491	-0.485699	0.417393	-0.47438	0.0234823	-0.227087
263764	-1.85516	#N/A	-1.84208	down	Creg2	A830098L22Rik	263764	ENSMUSG00000050967	GO:0003674|GO:0005576|GO:0005783|GO:0005794|GO:0008150|GO:0010181|GO:0016491|GO:0055114	chr1	39651182	39618406	-	cellular repressor of E1A-stimulated genes 2	1.93486	0.827076	1.18483	0.411659	0.014154	0.846319	1.08243	1.06149	1.33636	0.715176	-0.074512	0.662114	1.31559	0.424044	1.16009	0.434259
227960	-1.85501	#N/A	#N/A	down	Gca	5133401E04Rik|AI573844	227960	ENSMUSG00000026893	GO:0005509|GO:0005737|GO:0005829|GO:0005886|GO:0016020|GO:0042803|GO:0046982	chr2	62694109	62664327	+	grancalcin	0.19018	0.211491	0.71159	-0.478561	-0.476142	-0.606311	-0.264896	-0.049643	0.0496426	0.146593	0.815762	-0.108706	0.371087	-0.520338	-0.088299	0.284549
78593	-1.85431	#N/A	#N/A	down	Nrip3	A330103B05Rik|D7H11orf14|ICRFP703B1614Q5.2	78593	ENSMUSG00000034825	GO:0004190|GO:0005575|GO:0006508|GO:0008150	chr7	109781545	109758056	-	nuclear receptor interacting protein 3	0.965549	0.793273	1.20182	-0.0219293	0.288008	0.0219288	0.996839	0.27677	0.641537	1.04233	0.548751	1.33402	0.986881	0.0960026	0.638382	0.975034
13848	-1.85266	#N/A	-1.83849	down	Ephb6	Cekl|Mep	13848	ENSMUSG00000029869	GO:0000166|GO:0004672|GO:0005003|GO:0005524|GO:0005576|GO:0005886|GO:0005887|GO:0006468|GO:0007169|GO:0016020|GO:0016021|GO:0016772|GO:0035898|GO:0048013|GO:0055074	chr6	41620507	41605482	+	Eph receptor B6	1.08949	1.38325	1.15431	0.262167	0.463452	0.23264	0.527189	0.975828	0.606432	-0.232639	0.752779	0.471354	1.20902	0.31942	0.70315	0.330498
20531	-1.84988	#N/A	#N/A	down	Slc34a2	AA536683|D5Ertd227e|NaPi-2b|Npt2b	20531	ENSMUSG00000029188	GO:0001701|GO:0005436|GO:0005903|GO:0006810|GO:0006811|GO:0006814|GO:0006817|GO:0015293|GO:0015321|GO:0016020|GO:0016021|GO:0016324|GO:0030643|GO:0031402|GO:0031526|GO:0035435|GO:0042301|GO:0044341	chr5	53071663	53049353	+	solute carrier family 34 (sodium phosphate), member 2	0.0793285	0.628885	0.862087	-0.21588	-0.229731	-0.646391	-0.233734	0.532568	-0.299918	0.450061	0.43122	-0.0760288	0.523434	-0.364001	-0.000361433	0.268417
64706	-1.84898	#N/A	-3.08267	down	Scube1	7330410C13Rik|A630023E24Rik	64706	ENSMUSG00000016763	GO:0005509|GO:0005576|GO:0005886|GO:0009897|GO:0009986|GO:0016020|GO:0046982|GO:0051260	chr15	83725039	83602583	-	signal peptide, CUB domain, EGF-like 1	-0.11166	0.11166	-0.855339	-0.883507	-0.689076	-1.94295	-0.356613	-0.493076	-0.442659	-2.62754	-1.49808	-1.60225	-0.285113	-1.17184	-0.430783	-1.90929
12554	-1.84861	#N/A	#N/A	down	Cdh13	4932416G01Rik|Cdht|T-cadherin|Tcad	12554	ENSMUSG00000031841	GO:0001558|GO:0001938|GO:0001954|GO:0002040|GO:0005509|GO:0005515|GO:0005615|GO:0005737|GO:0005886|GO:0005901|GO:0007155|GO:0007156|GO:0007162|GO:0007266|GO:0008285|GO:0009897|GO:0016020|GO:0016339|GO:0016601|GO:0030032|GO:0030100|GO:0030169|GO:0030335|GO:0031225|GO:0042058|GO:0042803|GO:0043005|GO:0043542|GO:0043616|GO:0045296|GO:0048471|GO:0048661|GO:0050850|GO:0050927|GO:0051668|GO:0055096|GO:…	chr8	119323448	118283755	+	cadherin 13	1.43009	2.13582	0.793863	1.15187	0.681764	-0.133194	0.133194	1.98683	1.49099	0.427104	1.01207	1.43134	1.45326	0.566813	1.20367	0.95684
320782	-1.84857	#N/A	#N/A	down	Tmem154	9930117H01Rik	320782	ENSMUSG00000056498	GO:0003674|GO:0005575|GO:0008150|GO:0016020|GO:0016021	chr3	84704575	84666192	+	transmembrane protein 154	1.28388	1.99442	0.70779	0.667506	0.060627	0.598726	-0.060627	1.36124	0.951381	0.987334	0.332848	0.593199	1.3287	0.442286	0.750666	0.637794
59058	-1.84817	#N/A	#N/A	down	Bhlhe22	Beta3|Bhlhb5	59058	ENSMUSG00000025128	GO:0000981|GO:0003682|GO:0005515|GO:0005634|GO:0006351|GO:0006355|GO:0021540|GO:0021952|GO:0021957|GO:0021960|GO:0030182|GO:0042803|GO:0045892|GO:0046983|GO:0060040|GO:0060042	chr3	18057514	18054325	+	basic helix-loop-helix family, member e22	1.23173	1.34122	1.30723	0.417782	-0.00597835	0.810088	0.00597811	1.59887	2.1304	0.127366	0.810473	0.832745	1.29339	0.407297	1.24508	0.590194
240084	-1.84789	#N/A	-2.02539	down	Cchcr1	Hcr	240084	ENSMUSG00000040312	GO:0005515|GO:0005737|GO:0006611	chr17	35531015	35517116	+	coiled-coil alpha-helical rod protein 1	0.0233788	-0.0233784	-0.0423636	0.341092	-0.624568	-2.41653	-0.945665	-0.175471	-0.915536	-1.19423	-1.47415	-0.428583	-0.0141211	-0.900001	-0.678891	-1.03232
14025	-1.84663	#N/A	#N/A	down	Bcl11a	2810047E18Rik|BCL-11A|Ctip1|D930021L15Rik|Evi9|Evi9a|Evi9b|Evi9c|mKIAA1809	14025	ENSMUSG00000000861	GO:0003676|GO:0003714|GO:0005515|GO:0005622|GO:0005634|GO:0005737|GO:0006351|GO:0006355|GO:0008270|GO:0010629|GO:0010976|GO:0010977|GO:0016604|GO:0016925|GO:0030183|GO:0030217|GO:0046872|GO:0046982|GO:0048671|GO:0048672|GO:0050773|GO:2000171	chr11	24173558	24078056	+	B cell CLL/lymphoma 11A (zinc finger protein)	0.76153	0.255687	0.550767	-0.70536	-0.579733	0.198402	-0.00878	-0.0976896	0.322175	0.0987721	0.00878	0.0884657	0.522662	-0.36223	0.0719018	0.0653392
11534	-1.84584	#N/A	#N/A	down	Adk	2310026J05Rik|5033405D03Rik|AI255373|AI987814|Ak	11534	ENSMUSG00000039197	GO:0000166|GO:0004001|GO:0005524|GO:0005634|GO:0005829|GO:0006166|GO:0006175|GO:0010613|GO:0016301|GO:0016310|GO:0016740|GO:0016773|GO:0042102|GO:0044342|GO:0046085|GO:0046872	chr14	21448569	21052574	+	adenosine kinase	0.18911	-0.109689	0.375661	-0.928566	-0.73881	-0.530385	-0.469	-0.512224	-0.60371	0.0936837	-0.383558	0.0387011	0.151694	-0.732587	-0.528311	-0.0837245
18260	-1.84537	#N/A	#N/A	down	Ocln	AI503564|Ocl	18260	ENSMUSG00000021638	GO:0005198|GO:0005515|GO:0005829|GO:0005886|GO:0005911|GO:0005923|GO:0008119|GO:0008757|GO:0009986|GO:0016020|GO:0016021|GO:0016324|GO:0016327|GO:0030054|GO:0045216|GO:0046498|GO:0046500	chr13	100552498	100497367	-	occludin	0.690096	1.5694	1.34144	0.329429	0.184724	0.435041	0.5888	0.505663	0.114063	-0.114063	0.325487	0.908837	1.20031	0.316398	0.402842	0.37342
56504	-1.84348	#N/A	#N/A	down	Srpk3	Mssk1|Stk23	56504	ENSMUSG00000002007	GO:0000166|GO:0004672|GO:0004674|GO:0005524|GO:0005575|GO:0006468|GO:0007275|GO:0007517|GO:0007519|GO:0016301|GO:0016310|GO:0016740|GO:0016772|GO:0030154|GO:0060537	chrX	73778924	73774422	+	serine/arginine-rich protein specific kinase 3	-0.36398	-0.433478	0.0853052	-1.48592	-0.833092	-1.04043	0.292469	-0.500848	0.176223	-0.74379	-0.300647	1.00326	-0.237384	-1.11981	-0.0107185	-0.0137266
70086	-1.84312	#N/A	#N/A	down	Cysltr2	2300001H05Rik|CYSLT2R|Cltr2|Cyslt2	70086	ENSMUSG00000033470	GO:0001631|GO:0004871|GO:0004930|GO:0004974|GO:0005886|GO:0007165|GO:0007186|GO:0010942|GO:0016020|GO:0016021|GO:0045766|GO:0070374	chr14	73049114	73029128	-	cysteinyl leukotriene receptor 2	0.430932	2.51616	0.06357	0.662195	-0.789829	0.491845	-1.13118	2.78515	2.59494	0.162199	0.977738	0.700477	1.00355	0.121403	1.41631	0.613471
242721	-1.84284	-2.82901	#N/A	down	Klhdc7a	B230308G19Rik	242721	ENSMUSG00000078234	GO:0003674|GO:0005575|GO:0008150|GO:0016020|GO:0016021	chr4	139968026	139962173	-	kelch domain containing 7A	4.16859	-0.00473647	2.75406	1.61041	-0.00473647	2.66645	1.06692	-0.00473647	1.35483	1.56682	1.60882	1.91968	2.30597	1.42404	0.805672	1.69844
100038734	-1.84215	#N/A	-1.94388	down	Gm10845	ENSMUSG00000075496	100038734			chr14	79869176	79860521	-	predicted gene 10845	0.689686	1.09508	0.733004	-0.217894	0.149471	-0.057972	0.180305	0.473455	-0.0551281	-0.127483	-0.484276	0.252705	0.839256	-0.0421314	0.199544	-0.119685
12487	-1.84208	#N/A	#N/A	down	Cd28		12487	ENSMUSG00000026012	GO:0002020|GO:0002863|GO:0005070|GO:0005886|GO:0008624|GO:0009897|GO:0031295|GO:0042102|GO:0042110|GO:0042803|GO:0045060|GO:0045066|GO:0045086|GO:0045121|GO:0045840|GO:0045944|GO:0046641|GO:0048304	chr1	60773359	60746388	+	CD28 antigen	0.91465	1.19607	0.704507	0.0235524	-0.0235529	0.171229	0.829021	0.604502	0.915542	0.664523	0.818858	0.502165	0.938409	0.0570763	0.783021	0.661849
21990	-1.84146	#N/A	-13.0337	down	Tph1	Tph	21990	ENSMUSG00000040046	GO:0004497|GO:0004510|GO:0005506|GO:0008152|GO:0009072|GO:0016491|GO:0016597|GO:0016714|GO:0030279|GO:0042427|GO:0043005|GO:0046849|GO:0046872|GO:0055114|GO:0060749	chr7	46667377	46660337	-	tryptophan hydroxylase 1	4.37096	5.59023	4.27695	3.88171	3.52727	4.18661	3.49594	5.51192	3.67997	-1.81668	3.18814	1.75416	4.74605	3.8652	4.22928	1.04187
19395	-1.8411	-4.03	-1.9828	down	Rasgrp2	CDC25L|Caldaggef1	19395	ENSMUSG00000032946	GO:0005085|GO:0005509|GO:0005622|GO:0005737|GO:0005829|GO:0005886|GO:0007264|GO:0016020|GO:0030054|GO:0035556|GO:0042995|GO:0043005|GO:0045202|GO:0046872|GO:0051056	chr19	6415216	6400583	+	RAS, guanyl releasing protein 2	0.519142	0.329123	0.269472	-0.355175	-1.34048	0.17168	-0.12283	-0.665591	-4.12618	-0.475284	-0.644508	-0.725097	0.372579	-0.507992	-1.6382	-0.614963
360213	-1.83909	#N/A	#N/A	down	Trim46	AI385631	360213	ENSMUSG00000042766	GO:0005575|GO:0005622|GO:0008150|GO:0008270|GO:0046872	chr3	89245897	89234177	-	tripartite motif-containing 46	-0.242929	-0.268643	0.0927548	-1.39986	-0.27907	-1.37688	-0.0106616	-0.290576	0.230705	0.23252	1.06945	-0.30208	-0.139606	-1.0186	-0.0235109	0.333297
15901	-1.83851	#N/A	#N/A	down	Id1	AI323524|D2Wsu140e|Idb1|bHLHb24	15901	ENSMUSG00000042745	GO:0000122|GO:0001886|GO:0003700|GO:0005515|GO:0005634|GO:0005737|GO:0006351|GO:0006915|GO:0007275|GO:0007507|GO:0030509|GO:0031648|GO:0032963|GO:0043392|GO:0043408|GO:0043433|GO:0045668|GO:0045765|GO:0045892|GO:0046677|GO:0046983|GO:0060425|GO:0060426	chr2	152737410	152736274	+	inhibitor of DNA binding 1	0.617561	0.78796	0.790649	0.00594044	-0.00594044	-0.439444	-0.0394988	0.212106	-0.270833	-0.362061	0.284653	0.567605	0.732057	-0.146481	-0.0327419	0.163399
18619	-1.83778	#N/A	-3.56948	down	Penk	AI326464|ENK|PPA|Penk1	18619	ENSMUSG00000045573	GO:0001515|GO:0001662|GO:0005576|GO:0007218|GO:0007610|GO:0019233	chr4	4138445	4133536	-	preproenkephalin	2.35401	1.35066	1.45405	1.96576	-0.167275	0.726337	2.61224	1.05381	0.540255	0.167275	-1.79072	1.27503	1.71957	0.841607	1.4021	-0.116141
14609	-1.8362	#N/A	#N/A	down	Gja1	AU042049|AW546267|Cnx43|Cx43|Cx43alpha1|Gja-1|Npm1|connexin43	14609	ENSMUSG00000050953	GO:0001649|GO:0001701|GO:0001764|GO:0001947|GO:0002070|GO:0002088|GO:0003294|GO:0003347|GO:0004871|GO:0005102|GO:0005243|GO:0005515|GO:0005737|GO:0005741|GO:0005764|GO:0005768|GO:0005769|GO:0005770|GO:0005771|GO:0005794|GO:0005829|GO:0005882|GO:0005886|GO:0005911|GO:0005916|GO:0005921|GO:0005922|GO:0006915|GO:0007154|GO:0007165|GO:0007267|GO:0007507|GO:0007512|GO:0008016|GO:0008285|GO:0009268|GO:…	chr10	56390419	56377300	+	gap junction protein, alpha 1	0.635863	1.44495	0.484376	0.15993	-0.200914	-0.0240002	0.0172319	0.977704	0.25755	0.0589857	-0.0132389	0.0132389	0.855062	-0.0216614	0.417495	0.0196619
73708	-1.83474	-3.58955	-3.5051	down	Dppa3	2410075G02Rik|PCG7|PGC7|Stella	73708	ENSMUSG00000046323	GO:0001939|GO:0001940|GO:0005634|GO:0005737|GO:0040016	chr6	122630271	122626424	+	developmental pluripotency-associated 3	3.54046	0	4.79891	2.61515	2.04856	1.04894	1.97212	0.83585	0	1.98659	0	0.924417	2.77979	1.90422	0.93599	0.970336
13849	-1.8318	-2.23711	#N/A	down	Ephx1	AI195553|Eph-1|Eph1|mEH	13849	ENSMUSG00000038776	GO:0003824|GO:0004301|GO:0005783|GO:0006725|GO:0009636|GO:0014070|GO:0016020|GO:0016021|GO:0016787|GO:0019439|GO:0019899|GO:0033961|GO:0043231	chr1	181017495	180989556	-	epoxide hydrolase 1, microsomal	1.31161	1.15279	1.26058	0.281608	0.814651	0.0089345	0.22549	0.287662	-0.273084	0.671876	0.265403	0.786013	1.24166	0.368398	0.0800227	0.574431
244431	-1.83134	#N/A	#N/A	down	Sgcz	C230085N17Rik	244431	ENSMUSG00000039539	GO:0005515|GO:0005737|GO:0005856|GO:0005886|GO:0007010|GO:0016012|GO:0016020|GO:0016021|GO:0016044	chr8	38661508	37522554	-	sarcoglycan zeta	1.46735	0.490006	-0.155065	0.302195	-1.36136	0.24275	0.865614	0.53216	0.805606	1.01759	1.49828	0.583446	0.600765	-0.272137	0.73446	1.03311
78088	-1.83093	#N/A	#N/A	down	Sowahb	5730467H21Rik|Ankrd56	78088	ENSMUSG00000045314	GO:0003674|GO:0005575|GO:0008150	chr5	93045022	93041123	-	sosondowah ankyrin repeat domain family member B	-0.12663	0.35345	0.744878	0.399602	-0.46196	-1.58368	0.486417	0.679379	-0.046268	-0.0145149	0.305951	0.53897	0.3239	-0.548679	0.373176	0.276802
104027	-1.82849	#N/A	#N/A	down	Synpo	9030217H17Rik|9130229N11|9330140I15Rik|AW046661	104027	ENSMUSG00000043079	GO:0001725|GO:0003779|GO:0005737|GO:0005856|GO:0005886|GO:0005923|GO:0015629|GO:0016020|GO:0030054|GO:0030424|GO:0030425|GO:0030865|GO:0032233|GO:0042995|GO:0043197|GO:0045202|GO:0045211|GO:0051492	chr18	60624305	60593990	-	synaptopodin	0.872329	0.475012	0.958481	0.331931	-0.133053	-0.505003	0.400041	0.291022	0.091733	0.710785	0.382037	0.29404	0.768607	-0.102042	0.260932	0.462287
242341	-1.82786	#N/A	#N/A	down	Atp6v0d2	1620401A02Rik|AI324824|V-ATPase	242341	ENSMUSG00000028238	GO:0005768|GO:0005769|GO:0006810|GO:0006811|GO:0015078|GO:0015991|GO:0015992|GO:0016020|GO:0016324|GO:0016471|GO:0033177|GO:0033179	chr4	19922566	19876838	-	ATPase, H+ transporting, lysosomal V0 subunit D2	0.344235	2.3442	1.10986	0.884405	0.0699658	0.233464	-0.084302	1.44115	1.3968	1.52925	1.15701	2.12096	1.2661	0.395945	0.91788	1.60241
217262	-1.82752	-2.13769	#N/A	down	Abca9	D630040K07Rik	217262	ENSMUSG00000041797	GO:0000166|GO:0005524|GO:0005739|GO:0006200|GO:0006810|GO:0008152|GO:0016020|GO:0016021|GO:0016887|GO:0017111	chr11	110168153	110100822	-	ATP-binding cassette, sub-family A (ABC1), member 9	0.778027	0.378705	1.434	0.428679	-0.445987	-0.00163174	-0.0533228	-0.486854	-0.157246	0.330569	0.160021	0.333002	0.863576	-0.00631301	-0.232474	0.274531
22351	-1.82715	#N/A	-1.86319	down	Vill	Villp	22351	ENSMUSG00000038775	GO:0003779|GO:0005575|GO:0007010|GO:0051693	chr9	119071525	119052778	+	villin-like	-0.0902686	0.890822	0.30175	-0.351181	-0.693616	-0.461671	-0.238516	0.206888	-0.845921	-0.94837	-0.559752	-0.0828905	0.367435	-0.502156	-0.292516	-0.530338
20679	-1.82654	#N/A	-1.86304	down	Sox6	AI987981	20679	ENSMUSG00000051910	GO:0000122|GO:0000902|GO:0001701|GO:0003677|GO:0003700|GO:0005515|GO:0005634|GO:0005667|GO:0006351|GO:0006355|GO:0007275|GO:0009791|GO:0010468|GO:0016458|GO:0021778|GO:0030097|GO:0030218|GO:0032332|GO:0035051|GO:0042692|GO:0043565|GO:0044212|GO:0045165|GO:0045892|GO:0045893|GO:0045944|GO:0046982|GO:0048708|GO:0048709|GO:0048821|GO:0051216|GO:0061036|GO:0071560|GO:2000741	chr7	116038744	115471344	-	SRY-box containing gene 6	0.278029	0.638127	1.23639	-0.340715	-0.203846	0.0897636	0.4358	0.221562	-0.0160627	-0.430316	0.127236	-0.237356	0.717515	-0.151599	0.213767	-0.180145
100502932	-1.82263	#N/A	-1.8145	down	Gm13544	OTTMUSG00000012672	100502932			chr2	58286902	58276779	+	predicted gene 13544	0.745721	1.04494	0.430732	-1.66045	-0.301628	1.58541	-0.0862467	-0.154538	1.65888	-1.38211	0.000923872	1.02386	0.740465	-0.125554	0.4727	-0.11911
237175	-1.82215	#N/A	#N/A	down	Gpr64	AW212196|B830041D06Rik|Me6	237175	ENSMUSG00000031298	GO:0004871|GO:0004888|GO:0004930|GO:0005737|GO:0005886|GO:0007165|GO:0007166|GO:0007186|GO:0007218|GO:0016020|GO:0016021|GO:0016324	chrX	160498070	160390690	+	G protein-coupled receptor 64	1.07037	1.27365	1.016	-0.729204	0.580501	0.911792	0.752835	1.03974	0.84905	0.490233	0.88917	1.30267	1.12001	0.254363	0.880541	0.894023
14735	-1.82195	-2.14415	#N/A	down	Gpc4	9530073D23Rik|AF311610|AI385680|AI661372|K-glypican	14735	ENSMUSG00000031119	GO:0005576|GO:0005578|GO:0005886|GO:0009897|GO:0016020|GO:0031225|GO:0043395	chrX	52164923	52053018	-	glypican 4	0.581861	0.4767	0.828173	0.148095	-0.59716	-0.26064	-0.471622	-0.537911	-0.40495	0.650556	-0.469416	-0.254925	0.628911	-0.236568	-0.471495	-0.0245953
434689	-1.82135	#N/A	#N/A	down	Gm10220	ENSMUSG00000067698	434689	ENSMUSG00000067698	GO:0003674|GO:0005575|GO:0008150	chr5	26121425	26114764	-	predicted gene 10220	0.718664	1.69456	1.25928	0.675067	0.448922	-0.0465076	2.49147	0.839938	1.42286	0.0465076	1.41044	1.73922	1.22417	0.359161	1.58475	1.06539
20308	-1.82116	#N/A	#N/A	down	Ccl9	CCF18|MRP-2|Scya10|Scya9	20308	ENSMUSG00000019122	GO:0005125|GO:0005576|GO:0005615|GO:0006935|GO:0006955|GO:0008009	chr11	83578636	83572917	-	chemokine (C-C motif) ligand 9	-0.180766	1.62515	0.80365	0.287338	-0.53297	-0.100903	0.995585	1.08044	1.22328	1.83072	1.08658	2.02053	0.749344	-0.115511	1.09977	1.64594
12043	-1.82086	#N/A	#N/A	down	Bcl2	AW986256|Bcl-2|C430015F12Rik|D630044D05Rik|D830018M01Rik	12043	ENSMUSG00000057329	GO:0000082|GO:0000209|GO:0000902|GO:0001101|GO:0001503|GO:0001541|GO:0001656|GO:0001657|GO:0001658|GO:0001662|GO:0001776|GO:0001782|GO:0001822|GO:0001952|GO:0002020|GO:0002260|GO:0002320|GO:0002326|GO:0002360|GO:0002520|GO:0003014|GO:0005515|GO:0005622|GO:0005634|GO:0005737|GO:0005739|GO:0005741|GO:0005783|GO:0005789|GO:0005829|GO:0006470|GO:0006582|GO:0006808|GO:0006874|GO:0006915|GO:0006974|GO:…	chr1	106714290	106538179	-	B cell leukemia/lymphoma 2	0.449474	0.82884	0.615508	-0.0268435	-0.331742	-0.341454	-0.14387	0.107654	0.484395	0.585389	0.0268435	0.228452	0.631274	-0.233346	0.149393	0.280228
14199	-1.82062	-2.17709	#N/A	down	Fhl1	KyoT	14199	ENSMUSG00000023092	GO:0005634|GO:0005737|GO:0005886|GO:0007275|GO:0008270|GO:0010972|GO:0030154|GO:0030308|GO:0046872|GO:2000134	chrX	56793346	56731787	+	four and a half LIM domains 1	0.447878	0.407138	0.788911	0.196336	-0.649737	-0.495952	-0.47519	-0.55876	-0.689333	-0.0799675	-0.311982	-0.38728	0.547976	-0.316451	-0.574427	-0.259743
108105	-1.81947	#N/A	#N/A	down	B3gnt5	beta3GnT5	108105	ENSMUSG00000022686	GO:0005622|GO:0005794|GO:0006486|GO:0007275|GO:0007417|GO:0008152|GO:0008378|GO:0008457|GO:0008917|GO:0016020|GO:0016021|GO:0016740|GO:0016757|GO:0030148|GO:0047256	chr16	19772753	19760234	+	UDP-GlcNAc:betaGal beta-1,3-N-acetylglucosaminyltransferase 5	0.1285	-0.960368	0.30447	-0.782309	-1.00451	-1.33114	0.0845489	-0.728312	-1.11068	0.59299	-0.632721	-0.266819	-0.175799	-1.03932	-0.584814	-0.102184
16008	-1.81888	-1.88149	#N/A	down	Igfbp2	AI255832|IBP-2|Igfbp-2|mIGFBP-2	16008	ENSMUSG00000039323	GO:0001558|GO:0005520|GO:0005576|GO:0005615|GO:0016324|GO:0019838|GO:0031410|GO:0031994|GO:0031995|GO:0040008|GO:0042104	chr1	72852471	72824480	+	insulin-like growth factor binding protein 2	1.44171	0.72845	1.15222	0.166494	0.288424	0.278321	0.117291	0.242956	0.226504	0.910558	-0.117292	0.507873	1.10746	0.244413	0.195584	0.433713
18760	-1.8161	#N/A	-2.1388	down	Prkd1	PKD|PKD1|Pkcm|Prkcm	18760	ENSMUSG00000002688	GO:0000166|GO:0001525|GO:0001938|GO:0004672|GO:0004674|GO:0004697|GO:0005524|GO:0005543|GO:0005622|GO:0005634|GO:0005737|GO:0005794|GO:0005802|GO:0005829|GO:0005886|GO:0005911|GO:0005938|GO:0006468|GO:0006915|GO:0006954|GO:0007030|GO:0007243|GO:0007399|GO:0010595|GO:0010837|GO:0010976|GO:0016020|GO:0016301|GO:0016310|GO:0016740|GO:0016772|GO:0018105|GO:0030154|GO:0032793|GO:0034599|GO:0035556|GO:…	chr12	50649223	50341232	-	protein kinase D1	0.632523	0.920505	0.710754	0.230088	-0.0891724	-0.459671	0.158139	-0.0890803	0.00112009	-0.144578	-1.03331	0.151271	0.754594	-0.106252	0.023393	-0.342207
109821	-1.81563	#N/A	-3.28567	down	F11	1600027G01Rik|AI503996|Cf11|FXI	109821	ENSMUSG00000031645	GO:0003824|GO:0004252|GO:0005576|GO:0005615|GO:0006508|GO:0007596|GO:0007599|GO:0008201|GO:0008233|GO:0008236|GO:0016787|GO:0030193|GO:0031639|GO:0044421|GO:0051919|GO:0070009	chr8	45262031	45241170	-	coagulation factor XI	2.31078	2.01543	1.53152	1.31638	0.787351	1.1726	1.50634	1.51236	0.795518	0.709168	-0.46762	0.46762	1.95258	1.09211	1.27141	0.236389
11841	-1.81247	#N/A	#N/A	down	Arf2		11841	ENSMUSG00000062421	GO:0000166|GO:0005525|GO:0005622|GO:0005794|GO:0006810|GO:0007264|GO:0015031|GO:0016192	chr11	103985336	103966871	+	ADP-ribosylation factor 2	0.783498	0.471513	1.29944	0.02876	-0.0720053	0.0238371	0.514003	0.272477	0.195609	0.983838	0.671127	0.504274	0.851485	-0.00646941	0.327363	0.719747
100039805	-1.81226	-2.53729	-4.23315	down	D5Ertd605e	Gm2433	100039805		GO:0003674|GO:0005575|GO:0008150	chr5	147423044	147418620	+	DNA segment, Chr 5, ERATO Doi 605, expressed	1.35403	0.65463	1.87383	0.194797	0.66174	0.452592	0.729252	-0.377298	-0.49932	-1.26384	-0.995243	-0.103619	1.29417	0.436376	-0.0491216	-0.787567
14566	-1.8119	#N/A	#N/A	down	Gdf9	Gdf-9	14566	ENSMUSG00000018238	GO:0001555|GO:0005125|GO:0005576|GO:0005615|GO:0008083|GO:0008284|GO:0030308|GO:2000870	chr11	53437902	53433286	+	growth differentiation factor 9	0.0880699	1.15297	0.599804	-1.42656	-0.0880694	0.782975	0.792128	0.752749	0.547311	0.561355	0.26527	1.02229	0.613616	-0.243886	0.697396	0.616304
13447	-1.81145	#N/A	-2.56102	down	Doc2b		13447	ENSMUSG00000020848	GO:0005215|GO:0005515|GO:0005544|GO:0005737|GO:0005886|GO:0006810|GO:0008021|GO:0008104|GO:0016020|GO:0019905|GO:0031201|GO:0031340|GO:0032024|GO:0045956|GO:0048791	chr11	75796057	75769090	-	double C2, beta	1.72148	1.29999	1.55944	1.46793	0.969873	-0.428331	0.303047	1.32528	0.69208	0.281182	0.166876	0.0626996	1.52697	0.669825	0.773468	0.170252
330064	-1.81145	#N/A	#N/A	down	Slc5a6	E430023I20	330064	ENSMUSG00000006641	GO:0005215|GO:0006810|GO:0006811|GO:0006814|GO:0008523|GO:0012506|GO:0015293|GO:0015878|GO:0015887|GO:0016020|GO:0016021|GO:0031526|GO:0055085	chr5	31048924	31036036	-	solute carrier family 5 (sodium-dependent vitamin transporter), member 6	0.788482	0.657291	1.38726	0.261597	-0.00618744	0.00618744	0.643539	0.335324	0.554766	1.23916	0.677448	0.636547	0.944345	0.0871989	0.511209	0.851051
13448	-1.81028	#N/A	#N/A	down	Dok1	AW557123|p62DOK	13448	ENSMUSG00000068335	GO:0000165|GO:0005057|GO:0005158|GO:0005515|GO:0005543|GO:0005737|GO:0007169|GO:0007243|GO:0007265	chr6	83033471	83030936	-	docking protein 1	-0.0475502	1.00438	0.0793548	-0.329988	0.157506	-1.35997	0.123948	0.439998	-0.436133	-0.0104966	0.0104966	0.713676	0.345395	-0.510817	0.0426044	0.237892
212933	-1.80787	#N/A	#N/A	down	Pm20d1	4732466D17Rik|AI098026	212933	ENSMUSG00000042251	GO:0005575|GO:0005576|GO:0006508|GO:0008150|GO:0008152|GO:0008233|GO:0016787|GO:0046872	chr1	131818115	131797395	+	peptidase M20 domain containing 1	0.973787	-0.0272853	0.0851495	1.65575	-3.21425	0.0272856	1.08311	0.292243	0.778682	0.875188	-0.174842	-1.69085	0.343884	-0.510405	0.718011	-0.330168
14594	-1.80755	#N/A	#N/A	down	Ggta1	AW108479|GALT|Gal|Ggta|Ggta-1|alpha3GalT	14594	ENSMUSG00000035778	GO:0005794|GO:0005975|GO:0016020|GO:0016021|GO:0016740|GO:0016757|GO:0016758|GO:0046872|GO:0047276	chr2	35461425	35400179	-	glycoprotein galactosyltransferase alpha 1, 3	0.579336	0.651851	0.953509	-0.0708885	-0.169185	-0.137336	0.0511532	0.203248	-0.00117302	0.289066	0.12592	0.353544	0.728232	-0.125803	0.0844094	0.256177
14402	-1.80724	#N/A	-1.92525	down	Gabrb3	A230092K12Rik|AW049585|Cp1|Gabrb-3|beta3	14402	ENSMUSG00000033676	GO:0004890|GO:0005216|GO:0005230|GO:0005254|GO:0005886|GO:0006810|GO:0006811|GO:0006821|GO:0007214|GO:0007605|GO:0016020|GO:0016021|GO:0030054|GO:0034707|GO:0035612|GO:0043195|GO:0045202|GO:0045211|GO:0048666|GO:0051932|GO:0060077|GO:0060119|GO:0060384|GO:0090102	chr7	57828801	57590534	+	gamma-aminobutyric acid (GABA) A receptor, subunit beta 3	1.0612	1.01604	0.353893	0.491534	-0.612931	-0.00882578	0.298374	0.625295	0.399454	-0.495479	0.912172	-0.820688	0.810377	-0.0434077	0.441041	-0.134665
57278	-1.80666	-1.86677	#N/A	down	Bcam	1200005K12Rik|B-CAM|Gplu|Lu	57278	ENSMUSG00000002980	GO:0005055|GO:0005886|GO:0005887|GO:0007155|GO:0007160|GO:0009986|GO:0016020|GO:0016021|GO:0043236	chr7	19770532	19756138	-	basal cell adhesion molecule	-0.00754547	-0.110202	0.789108	-0.481747	-0.957087	-0.44979	-0.898169	-0.340706	-0.791394	-0.595394	-0.121455	-0.474301	0.223787	-0.629541	-0.676757	-0.39705
21410	-1.80666	#N/A	#N/A	down	Hnf1b	AI385728|AI987804|HNF-1Beta|Hnf1beta|LFB3|Tcf-2|Tcf2|vHNF1	21410	ENSMUSG00000020679	GO:0000122|GO:0001159|GO:0001706|GO:0001714|GO:0001822|GO:0001826|GO:0001889|GO:0003677|GO:0003700|GO:0003705|GO:0005515|GO:0005634|GO:0005667|GO:0006351|GO:0006355|GO:0007492|GO:0009749|GO:0009790|GO:0009952|GO:0010628|GO:0030073|GO:0030111|GO:0030902|GO:0031018|GO:0032403|GO:0032922|GO:0035565|GO:0039020|GO:0042663|GO:0042803|GO:0043066|GO:0043565|GO:0044212|GO:0045893|GO:0045944|GO:0046982|GO:…	chr11	83905815	83850869	+	HNF1 homeobox B	0.823518	0.89717	0.717466	-0.295278	-0.138934	0.312397	0.399052	0.435935	0.460764	0.650598	0.545976	0.429887	0.812718	-0.0406048	0.431917	0.542154
387609	-1.80648	-1.83476	#N/A	down	Zhx2	Afr-1|Afr1|Raf|mKIAA0854	387609	ENSMUSG00000071757	GO:0000122|GO:0003677|GO:0003700|GO:0003714|GO:0005515|GO:0005622|GO:0005634|GO:0005737|GO:0005886|GO:0006351|GO:0006355|GO:0006357|GO:0006402|GO:0008270|GO:0035019|GO:0042803|GO:0043565|GO:0045665|GO:0045892|GO:0046872|GO:0046982	chr15	57839832	57694667	+	zinc fingers and homeoboxes 2	0.973259	0.842978	0.614696	0.109319	-0.573605	0.335676	0.0335484	-0.195837	-0.0335479	0.29198	-0.261144	0.260706	0.810311	-0.0428699	-0.0652787	0.0971807
26568	-1.80605	#N/A	#N/A	down	Slc27a3	Acsvl3|FATP3|Vlcs-3	26568	ENSMUSG00000027932	GO:0000166|GO:0001676|GO:0003824|GO:0004321|GO:0004467|GO:0005739|GO:0006629|GO:0006631|GO:0006637|GO:0008152|GO:0015908|GO:0016020|GO:0016021|GO:0016874	chr3	90389927	90385233	-	solute carrier family 27 (fatty acid transporter), member 3	-0.0619097	-0.440433	-0.0477037	-0.624323	-1.37754	-1.1067	-0.305124	-0.578572	-0.413764	-0.24443	-0.281913	0.206112	-0.183349	-1.03619	-0.432487	-0.106743
13591	-1.80434	-3.22669	#N/A	down	Ebf1	9830166E18Rik|AW990631|Ebf|O/E-1|Olf-1|Olf1	13591	ENSMUSG00000057098	GO:0003677|GO:0003700|GO:0005515|GO:0005634|GO:0006351|GO:0006355|GO:0007275|GO:0045893|GO:0046872|GO:0046983|GO:0070742	chr11	45005172	44618134	+	early B cell factor 1	0.256578	0.952485	0.81036	0.715943	-1.29305	0.0421228	-0.877313	-1.07196	-1.10147	-0.0421231	0.130573	0.149253	0.673141	-0.178327	-1.01691	0.0792344
72446	-1.8043	#N/A	#N/A	down	Prr5l	2600010E01Rik|4833411O04Rik|Protor-2|Protor2	72446	ENSMUSG00000032841	GO:0003674|GO:0005739|GO:0008150	chr2	101838980	101714285	-	proline rich 5 like	0.429028	0.294137	0.848464	-0.301285	-0.413263	-0.268131	0.578368	-0.0641837	0.44786	0.580227	0.768471	0.180536	0.523876	-0.32756	0.320681	0.509745
667034	-1.80426	#N/A	-2.92227	down	Pnp2		667034	ENSMUSG00000068417	GO:0003674|GO:0005575|GO:0008150	chr14	50964749	50956141	+	purine-nucleoside phosphorylase 2	0.948993	0.957568	1.36698	0.0818596	0.440678	0.196786	1.13927	0.310966	1.73391	-0.434589	-2.41865	1.48552	1.09118	0.239775	1.06138	-0.455908
12224	-1.80406	#N/A	#N/A	down	Klf5	4930520J07Rik|Bteb2|CKLF|IKLF	12224	ENSMUSG00000005148	GO:0001525|GO:0003676|GO:0003677|GO:0003700|GO:0005515|GO:0005622|GO:0005634|GO:0005794|GO:0006351|GO:0006355|GO:0008270|GO:0030033|GO:0043231|GO:0045893|GO:0046872	chr14	99313409	99298691	+	Kruppel-like factor 5	0.718088	1.32936	1.24273	0.255563	0.164046	0.316809	0.529595	0.332775	0.0309639	0.47148	-0.0309639	0.400553	1.09672	0.245473	0.297778	0.280356
102566	-1.80383	#N/A	#N/A	down	Ano10	AI604832|Tmem16k	102566	ENSMUSG00000037949	GO:0003674|GO:0005216|GO:0005254|GO:0005622|GO:0005886|GO:0006810|GO:0006811|GO:0006821|GO:0008150|GO:0016020|GO:0016021|GO:0034707	chr9	122294423	122175874	-	anoctamin 10	0.240912	0.310398	0.151845	-0.555621	-0.764513	-0.529889	-0.310668	-0.145477	-0.122563	0.486566	0.794072	0.439565	0.234385	-0.616674	-0.192903	0.573401
232919	-1.80309	#N/A	-2.10021	down	Psg-ps1	AV036018|Cea-6|Cea6	232919			chr7	17682060	17672313	+	pregnancy specific glycoprotein pseudogene 1	1.34031	1.58721	0.881545	0.468964	0.277761	0.510936	0.933059	1.39719	0.652932	0.296744	-0.277762	0.578497	1.26969	0.41922	0.994393	0.19916
320825	-1.80302	-1.91759	#N/A	down	Samd5	E130306M17Rik	320825	ENSMUSG00000060487	GO:0003674|GO:0005575|GO:0008150	chr10	9675208	9627259	-	sterile alpha motif domain containing 5	0.10412	0.484944	0.0129728	-0.66716	-0.893304	-0.388734	-0.310191	0.0170851	-1.92274	-0.488364	0.616395	-0.772931	0.200679	-0.649733	-0.738615	-0.214967
70719	-1.80126	#N/A	#N/A	down	Hmha1	6330406L22Rik|AW539505|Ha-1	70719	ENSMUSG00000035697	GO:0003674|GO:0005096|GO:0005622|GO:0007165|GO:0035556|GO:0046872	chr10	80031471	80016672	+	histocompatibility (minor) HA-1	0.481225	0.729106	0.546641	-0.126759	-0.242832	-0.42045	0.433928	0.6507	0.244272	0.777875	0.505161	0.808126	0.585657	-0.263347	0.442967	0.697054
72585	-1.80124	#N/A	#N/A	down	Lypd1	2700050C12Rik|AI853408|C530008O16Rik|Lynx2|Lypdc1	72585	ENSMUSG00000026344	GO:0005886|GO:0016020|GO:0031225	chr1	125912214	125872042	-	Ly6/Plaur domain containing 1	0.182435	0.40241	1.09592	0.255611	-0.545168	-0.576651	0.459527	0.210259	0.269479	0.00798845	-0.066354	0.647891	0.560256	-0.288736	0.313088	0.196509
71111	-1.80086	#N/A	#N/A	down	Gpr39	4933415E13Rik	71111	ENSMUSG00000026343	GO:0003674|GO:0005575|GO:0008343|GO:0032024|GO:0035483|GO:0035774|GO:0042593|GO:0042632|GO:0060455	chr1	125873861	125676996	+	G protein-coupled receptor 39	0.102698	1.35615	1.86477	0.74322	-0.102699	0.137038	0.737802	1.19013	0.859835	0.95303	1.07326	1.04062	1.10787	0.259186	0.929255	1.0223
103710	-1.80081	#N/A	-2.39948	down	Slc35e4	A330108F03Rik|AI414849|AI536442	103710	ENSMUSG00000048807	GO:0003674|GO:0005575|GO:0008150|GO:0016020|GO:0016021	chr11	3914664	3907022	-	solute carrier family 35, member E4	0.920601	1.51024	1.99107	0.661055	0.548858	0.666064	1.01433	0.994429	0.858686	0.23183	-0.32633	0.728251	1.47397	0.625326	0.955815	0.21125
74075	-1.80042	#N/A	#N/A	down	Syce1	4933406J07Rik	74075	ENSMUSG00000025480	GO:0000795|GO:0000801|GO:0003824|GO:0005515|GO:0005634|GO:0005694|GO:0007049|GO:0007126|GO:0007128|GO:0007130|GO:0030170|GO:0051301	chr7	140787854	140777229	-	synaptonemal complex central element protein 1	1.59545	0.345994	0.706268	0.953467	-0.00660849	-0.844148	0.618228	0.18811	0.59213	0.561586	-1.07945	1.43038	0.882571	0.034237	0.466156	0.304172
21405	-1.80035	#N/A	-2.55667	down	Hnf1a	AI323641|HNF1|HNF1-alpha|HNF1[a]|Hnf-1|Hnf1alpha|LFB1|Tcf-1|Tcf1	21405	ENSMUSG00000029556	GO:0000122|GO:0001077|GO:0001750|GO:0001824|GO:0001889|GO:0001890|GO:0003677|GO:0003690|GO:0003700|GO:0005515|GO:0005634|GO:0005667|GO:0005737|GO:0006338|GO:0006351|GO:0006355|GO:0006357|GO:0006366|GO:0006633|GO:0006699|GO:0006783|GO:0006979|GO:0008104|GO:0008134|GO:0008203|GO:0009749|GO:0015721|GO:0015908|GO:0030073|GO:0030111|GO:0030326|GO:0031018|GO:0035623|GO:0042593|GO:0042803|GO:0043234|GO:…	chr5	114971062	114948980	-	HNF1 homeobox A	0.480345	1.39272	0.62649	-0.630366	0.522002	0.0630972	-0.0510049	0.981571	-0.795723	-0.541225	-0.437886	-0.584134	0.833185	-0.015089	0.0449478	-0.521082
