# Supplementary material for: Loss of H3K27me3 imprinting in the Sfmbt2 miRNA cluster causes enlargement of cloned mouse placentas
Source: Nat Commun. 2020 May 1;11:2150. doi: 10.1038/s41467-020-16044-8 (PMC7195362; doi:10.1038/s41467-020-16044-8)
Supplement: Supplementary file 10 — Supplementary Data 6 [file 41467_2020_16044_MOESM10_ESM.xlsx]

## Sheet: Supplementary Data 6
Supplementary Data 6. Biased chromosomal location of up- and downregulated genes in E11.5 wild-type SCNT placentas.
Upregulated genes
Category	Term		Count	%	PValue	Genes	List Total	Pop Hits	Pop Total	Fold Enrichment	Bonferroni	Benjamini	FDR
CYTOBAND	13 A3.1|13 14.0 cM		3	0.990099	0.00258207	19110, 18775, 28078, 215028	290	13	49080	39.0557	0.521377	0.521377	3.36977
CYTOBAND	13 14.0 cM		3	0.990099	0.00344897	19110, 18775, 28078, 215028	290	15	49080	33.8483	0.626432	0.388798	4.47737
CYTOBAND	12 F1		5	1.65017	0.00403644	353504, 668303, 77675, 668158, 107585	290	109	49080	7.76337	0.684222	0.319031	5.22129
CYTOBAND	4 E1		5	1.65017	0.00690793	83491, 320456, 329984, 74155, 69994	290	127	49080	6.66305	0.861321	0.389757	8.78094
CYTOBAND	8 E1		5	1.65017	0.00709841	234779, 72042, 69047, 382034, 244654	290	128	49080	6.61099	0.868699	0.333725	9.01265
CYTOBAND	2 E3		4	1.32013	0.0122965	58865, 54485, 99010, 13711	290	81	49080	8.3576	0.970584	0.444399	15.1295
CYTOBAND	19 A		7	2.31023	0.0140626	104383, 269060, 13340, 56093, 73458, 56390, 278795	290	331	49080	3.57912	0.982337	0.438202	17.1196
CYTOBAND	11 A1		4	1.32013	0.023204	71962, 192950, 56012, 140703	290	103	49080	6.57248	0.998758	0.566726	26.7488
CYTOBAND	15 E2		3	0.990099	0.0301689	66570, 328576, 72301	290	46	49080	11.0375	0.999838	0.620938	33.379
CYTOBAND	13 C1|13 43.0 cM		2	0.660066	0.0348158	16372, 16371	290	6	49080	56.4138	0.999959	0.635757	37.4892
CYTOBAND	9 B		4	1.32013	0.0395122	382077, 320563, 14148, 244886	290	127	49080	5.33044	0.99999	0.648132	41.4038
CYTOBAND	7 D3|7 39.0 cM		2	0.660066	0.0404998	14159, 19771	290	7	49080	48.3547	0.999992	0.625398	42.1977
CYTOBAND	13 43.0 cM		2	0.660066	0.051768	16372, 16371	290	9	49080	37.6092	1	0.688185	50.5777
CYTOBAND	7 39.0 cM		2	0.660066	0.051768	14159, 19771	290	9	49080	37.6092	1	0.688185	50.5777
CYTOBAND	9 F1		3	0.990099	0.0809706	270190, 76491, 102626	290	80	49080	6.34655	1	0.820737	67.3559
CYTOBAND	2 B		4	1.32013	0.0907849	74016, 329384, 227733, 13804	290	180	49080	3.76092	1	0.836067	71.6872
CYTOBAND	11 B4		3	0.990099	0.0951883	55984, 53313, 276829	290	88	49080	5.76959	1	0.831658	73.4522
Downregulated genes
Category	Term		Count	%	PValue	Genes	List Total	Pop Hits	Pop Total	Fold Enrichment	Bonferroni	Benjamini	FDR
CYTOBAND	14 20.5 cM		6	0.636943	1.66171e-06	14939, 14941, 14940, 14944, 14943, 14942	919	11	43814	26.0049	0.00146456	0.00146456	0.00258339
CYTOBAND	14 C3|14 20.5 cM		5	0.530786	1.25322e-05	14941, 14940, 14944, 14943, 14942	919	8	43814	29.7973	0.0109926	0.00551148	0.0194817
CYTOBAND	7 A2		11	1.16773	5.35001e-05	574429, 69785, 26436, 73250, 114871, 384557, 66996, 232919, 67315, 114868, 67084	919	101	43814	5.19241	0.0460922	0.0156064	0.0831429
CYTOBAND	19 D1		6	0.636943	0.00268981	71146, 54612, 74055, 381229, 74580, 56642	919	46	43814	6.21857	0.907042	0.447832	4.10096
CYTOBAND	13 A3.1|13 14.0 cM		4	0.424628	0.00280788	19112, 27372, 19114, 56635	919	14	43814	13.6216	0.916259	0.391042	4.27731
CYTOBAND	7 A3|7 4.0 cM		4	0.424628	0.00345551	26439, 11813, 26437, 56868	919	15	43814	12.7135	0.952785	0.398807	5.23926
CYTOBAND	13 14.0 cM		4	0.424628	0.00418717	19112, 27372, 19114, 56635	919	16	43814	11.9189	0.975297	0.410624	6.31514
CYTOBAND	1 H1		5	0.530786	0.0059839	433375, 11899, 15064, 23850, 55990	919	35	43814	6.81082	0.994977	0.48403	8.90886
CYTOBAND	12 E|12 51.0 cM		3	0.318471	0.00858704	52668, 20700, 20702	919	7	43814	20.4325	0.999503	0.570513	12.5477
CYTOBAND	12 51.0 cM		3	0.318471	0.0212757	52668, 20700, 20702	919	11	43814	13.0025	1	0.849948	28.4188
CYTOBAND	3 H1		4	0.424628	0.0266596	229900, 71481, 11924, 55932	919	31	43814	6.15171	1	0.885437	34.3016
CYTOBAND	1 H3|1 95.2 cM		2	0.212314	0.0414659	15951, 381308	919	2	43814	47.6757	1	0.955521	48.2325
CYTOBAND	16 B3		6	0.636943	0.0515703	239845, 224132, 64082, 209200, 57738, 106347	919	96	43814	2.97973	1	0.972465	56.096
CYTOBAND	1 F|1 78.0 cM		2	0.212314	0.0615502	50778, 19735	919	3	43814	31.7838	1	0.981723	62.7539
CYTOBAND	10 B4|10 36.0 cM		2	0.212314	0.0615502	18646, 13180	919	3	43814	31.7838	1	0.981723	62.7539
CYTOBAND	15 D3|15 42.7 cM		2	0.212314	0.0615502	110454, 17067	919	3	43814	31.7838	1	0.981723	62.7539
CYTOBAND	10 36.0 cM		2	0.212314	0.0812142	18646, 13180	919	4	43814	23.8379	1	0.993129	73.202
