# Supplementary material for: Loss of H3K27me3 imprinting in the Sfmbt2 miRNA cluster causes enlargement of cloned mouse placentas
Source: Nat Commun. 2020 May 1;11:2150. doi: 10.1038/s41467-020-16044-8 (PMC7195362; doi:10.1038/s41467-020-16044-8)
Supplement: Supplementary file 11 — Supplementary Data 7 [file 41467_2020_16044_MOESM11_ESM.xlsx]

## Sheet: Supplementary Data 7
Supplementary Data 7. The genes, number, and target sequences of triple-targeted CRISPR placentas.
Gene Symbol	Gene ID	No. of E19.5 targeted placentas	Neonatal death	Target sequence1	Target sequence2	Target sequence3	KOMP ID
wild type	-	7		-	-	-
Gkn2	66284	6		-	-	-	C57BL/6N-Gkn2tm1(KOMP)Vlcg
Rgs4	19736	4		CCTGAAGTCGGAATACAGCG	CAAGATAGAATCGAGACTTG	ACAAAGTAGTAACTTGCCAG
Fst	14313	20	Yes	AGCCATCTCGGAAGAAACGG	TGCCAACCTTGGAATCCCAT	TGAGGAGTGCACATTCGTTG
Slc26a7	208890	3		TTGTGATGTCACGACATGGG	AGTTGCACTTGTAGGCTATG	TCAGCTCTTTAACGAGAACA
ATP8b1	54670	3		ATTTCAACAGCGACCGAAAG	TTATCACACAACCTCGTAAC	GTAGGGGACCACTTCATCGT
Mpeg1	17476	6		GAATAGTATACACTTCATCG	TTCCTGATAAACTCCACCAA	TGGTTCAGGAGGATCACGTA
Bmper	73230	4	Yes	GCCTGCTGTGAACGATGCAA	TTCCTTCAAGTGGCAAACCC	AAACACACACACATTATGCA
Fam105a	223433	5		GAAGGAAAAAGACATCGTTA	TGGAAAGTTACGGAAATGTG	CCCCGCGTGCCAGACTGATG
Cebpb	12608	4		GCGCGAGCGCAACAACATCG	TTACGTGAGCCTCGGCCGCG	GGCTACCAGGCGACGCCGAG
