# Supplementary material for: Loss of H3K27me3 imprinting in the Sfmbt2 miRNA cluster causes enlargement of cloned mouse placentas
Source: Nat Commun. 2020 May 1;11:2150. doi: 10.1038/s41467-020-16044-8 (PMC7195362; doi:10.1038/s41467-020-16044-8)
Supplement: Supplementary file 12 — Supplementary Data 8 [file 41467_2020_16044_MOESM12_ESM.xlsx]

## Sheet: Supplementary Data 8
Supplementary Data 8. Sequences of the qRT–PCR primer sets.
Gene Symbol	Forward	Reverse
Sfmbt2	TTGACTGGTTCTCGGACAGC	TGGGAGTCCTGCAGCTCTAT
Gab1	CAGACGCATGACACCTGAGTA	TTCTTGGCATGATCGTTTTTGT
Slc38a4	GGTCCTTCCCATCTACAGCG	ATAACCAAAGAGGGCCGCAA
Gkn2	AACATCCACTCAGGCTCGTG	GCATTCATTGTCTGCTTCTCGT
Rgs4	TGAAACATCGGCTGGGGTTC	GGCTTACCCTCTGGCAAGTT
Fst	GTCTGTGCCAGTGACAATGC	TTCCGAGATGGAGTTGCAAGA
Slc26a7	TTCCAAACGGGATTCCTCCTC	AGCCTACAAGTGCAACTCCG
ATP8b1	AGTGCTGCATTAACGGGACT	GCTGACGGTGATGGTGTTCT
Mpeg1	AACCTGACAAGCTACCTGGC	TAGCCAGGGGGACAAGAGAA
Bmper	GAGCTCTGTCAAGGCACAGT	ACAGGACCGGTAGAAAGTGG
Fam105a	ATGACGACGCTCTCTCCTCT	TTCCTCATAGGCCTTCCGCA
Cebpb	CAAGCTGAGCGACGAGTACA	GACAGCTGCTCCACCTTCTT
b-actin	CCTCACTGTCCACCTTCCAG	AGCTCAGTAACAGTCCGCCTA
