# Supplementary material for: Loss of H3K27me3 imprinting in the Sfmbt2 miRNA cluster causes enlargement of cloned mouse placentas
Source: Nat Commun. 2020 May 1;11:2150. doi: 10.1038/s41467-020-16044-8 (PMC7195362; doi:10.1038/s41467-020-16044-8)
Supplement: Supplementary file 13 — Source Data [file 41467_2020_16044_MOESM13_ESM.xlsx]

## Sheet: Figures 1a and 5a
	IVF	Cumulus Clone
		wild type	Sfmbt2 Dm	Sfmbt2 Dp	Gab1Dm	Gab1Dp	Slc38a4 Dm	Sfmbt2 miRNA Dm	Sfmbt2 miRNA/Gab1Dm
	0.08	0.3	0.29	0.29	0.52	0.38	0.27	0.23	0.14
	0.09	0.42	0.33	0.31	0.41	0.36	0.3	0.2	0.2
	0.1	0.25		0.16	0.38	0.25	0.27	0.17	0.1
	0.08	0.28		0.3	0.22	0.33		0.21	0.16
	0.08	0.32			0.2			0.21	0.17
	0.09	0.35			0.3				0.23
	0.13				0.2				0.21
	0.09				0.36				0.15
	0.14				0.31				0.19
	0.12
	0.17
	0.11
	0.14
	0.07
	0.1
	0.13
	0.113
	0.159
	0.14
	0.15
	0.084
	0.088
	0.155
	0.11
	0.111
	0.095
	0.098
	0.089
	0.091
	0.101
	0.105
	0.088
	0.089
	0.095
	0.098
	0.097
	0.096
Mean	0.107351	0.32	0.31	0.3	0.322222	0.33	0.28	0.204	0.172222
SEM	0.00413478	0.0243584	0.02	0.0352373	0.0358538	0.0285774	0.01	0.00979796	0.0133102
No. of Biological replicate	37	6	2	4	9	4	3	5	9

## Sheet: Figure 3c and Sup Figure 2c
		IVF	wild type Cumulus Clone	wild type Sertoli Clone	Xist KO Cumulus Clone	Xist KO Sertoli Clone
miR466m-5p		4.60789	6.81261	10.7586	10.2413	10.3313
		4.66799	13.1534	10.764	10.5031	9.6395
		4.26426	11.3702	12.4307
		5.69734
	Mean	4.80937	10.4454	11.3178	10.3722	9.9854
	SEM	0.30906	1.88793	0.556472	0.1309	0.3459
miR669f-3p		316.432	371.348	614.353	607.564	449.447
		280.543	701.365	727.21	524.14	538.438
		350.324	666.875	350.508
		427.527
	Mean	343.707	579.863	564.024	565.852	493.943
	SEM	31.3623	104.732	111.618	41.7117	44.4956
miR434-3p		32.1088	27.8457	7.80425	39.7972	10.8225
		32.8759	24.0621	12.141	23.9354	11.2256
		31.7645	27.533	16.344
		36.0905
	Mean	33.2099	26.4803	12.0964	31.8663	11.024
	SEM	0.987884	1.21245	2.46532	7.93087	0.20155
miR329		27.3331	26.1391	7.80284	29.4974	8.74173
		26.695	22.9032	11.5942	19.2576	10.7894
		25.3533	23.569	11.2727
		30.8768
	Mean	27.5645	24.2038	10.2232	24.3775	9.76557
	SEM	1.17864	0.986579	1.21376	5.11988	1.02384
No. of Biological replicate		4	3	3	2	2

## Sheet: Figure 5b
	IVF			Cumulus Clone
				wild type			miRNA KO			miRNA/Gab1 KO
	Spongiotrophoblast	Labyrinthine	Boundary ST-LB	Spongiotrophoblast	Labyrinthine	Boundary ST-LB	Spongiotrophoblast	Labyrinthine	Boundary ST-LB	Spongiotrophoblast	Labyrinthine	Boundary ST-LB
	3.24903	5.91524	11.7818	8.9245	9.89182	18.3563	5.28602	10.7026	17.7497	6.33749	6.35448	19.4481
	2.99134	4.30113	8.96245	11.7241	6.46822	19.3629	5.3243	6.90444	13.5266	2.9929	12.2341	11.8552
	2.21564	5.00574	7.59031	10.3785	7.48251	16.0338	6.46629	6.9375	15.2896	5.25703	7.96295	17.3867
	3.47027	5.57903	13.4278	14.0972	7.1948	20.1943				4.25372	7.45507	15.3715
	1.63553	5.83302	10.2329
	2.74445	4.6549	9.55042
	1.79659	4.3633	8.74171
Mean	2.58612	5.09319	10.041	11.2811	7.75934	18.4868	5.6922	8.18151	15.5219	4.71028	8.50165	16.0154
SEM	0.270567	0.259073	0.750164	1.09906	0.74217	0.89988	0.387203	1.26057	1.22463	0.713243	1.28863	1.61723
No. of Biological replicate	7	7	7	4	4	4	3	3	3	4	4	4

## Sheet: Figure 6c and Sup Figure 5
		E11.5					E19.5
		IVF	Cumulus Clone				IVF	Cumulus Clone
			wild type	miRNA KO	miRNA/Gab1 KO			wild type	miRNA KO	miRNA/Gab1 KO
Mir467b	Mean	0.3389	1.368	0.2321	0.1486		-1.007	-0.3243	-0.5219	-0.9477
	Minimum	0.1288	1.094	-0.0823	0.1032		-2.226	-0.4795	-1.198	-1.878
	Maximum	0.5739	1.643	0.7524	0.1939		0.07295	-0.02608	0.1122	-0.1526
	SEM	0.1291	0.2743	0.262	0.04533		0.6672	0.1492	0.3789	0.5026
Mir297b	Mean	0.4181	1.6	0.169	0.489		-2.296	-0.3014	-0.7136	-0.9234
	Minimum	0.3351	1.176	0.05288	0.09758		-3.322	-1.153	-1.403	-1.561
	Maximum	0.5798	2.024	0.3218	0.8804		-1.491	0.3015	-0.3357	-0.2659
	SEM	0.0809	0.4237	0.07978	0.3914		0.5401	0.4378	0.3451	0.3739
Mir669a-3	Mean	0.3027	2.155	0.82	-0.163		-0.8273	-0.3735	-0.5943	-0.3044
	Minimum	0.2574	0.8895	0.4645	-1.065		-1.622	-0.7872	-1.052	-0.6049
	Maximum	0.3779	3.42	1.195	0.7386		0.6101	-0.06405	-0.1958	0.06405
	SEM	0.03789	1.265	0.2109	0.9016		0.72	0.2152	0.2488	0.1961
Sfmbt2	Mean	0.3723	1.6	1.367	1.552		-1	-0.3147	-0.1112	-0.1577
	Minimum	0.1436	1.594	1.326	1.402		-1.269	-0.3786	-0.2835	-0.3864
	Maximum	0.5814	1.605	1.437	1.701		-0.6906	-0.2255	0.02649	-0.02649
	SEM	0.1268	0.005887	0.03514	0.1497		0.1681	0.04595	0.09116	0.1148
Gab1	Mean	-0.03367	0.8315	0.6663	-0.1345		-0.5151	0.0342	0.1564	-0.6851
	Minimum	-0.1408	0.7982	0.5153	-0.2692		-0.6574	-0.000175	-0.01956	-0.8499
	Maximum	0.1483	0.8649	0.8679	0.000175		-0.4322	0.07794	0.2909	-0.5986
	SEM	0.09148	0.03333	0.1049	0.1347		0.07145	0.02303	0.09199	0.0824
Slc38a4	Mean	-0.008268	-0.02967	0.1403	0.1408		-0.1809	-0.02149	0.1619	-0.1641
	Minimum	-0.1978	-0.0998	-0.05086	0.05199		-0.3877	-0.1204	-0.05937	-0.3597
	Maximum	0.1461	0.04047	0.3385	0.2297		0.09463	0.08304	0.3946	-0.02688
	SEM	0.1008	0.07013	0.1125	0.08886		0.1434	0.05879	0.1312	0.1004
	Number of Biological Replicate	3	2	3	2		3	3	3	3
Mir467a-2	Mean	0.2309	1.194	0.1855	0.3854		-0.3884	0.4914	-0.3406	-0.1382
	Minimum	-0.03128	1.139	-0.1082	0.03128		-0.5932	0.2058	-0.58	-0.4962
	Maximum	0.538	1.248	0.7631	0.7396		-0.2019	0.7528	-0.0927	0.1263
	SEM	0.1659	0.05457	0.2888	0.3542		0.1133	0.1584	0.1408	0.1857
Mir669k	Mean	0.4276	1.654	0.3659	0.3551		-1.48	0.05701	-0.441	-0.9644
	Minimum	-0.01342	1.081	0.1151	0.03705		-1.797	-0.3674	-0.6894	-1.299
	Maximum	0.8635	2.228	0.769	0.6731		-0.9338	0.7862	0.01342	-0.7607
	SEM	0.2532	0.5739	0.2036	0.318		0.2743	0.3662	0.2275	0.1687
Mir467a-5	Mean	1.805	4.172	1.184	1.511		0	0	0	0.5166
	Minimum	0.7564	3.872	0	0		0	0	0	0
	Maximum	3.832	4.473	3.103	3.023		0	0	0	1.207
	SEM	1.013	0.3006	0.9681	1.511		0	0	0	0.359
Mir669g	Mean	0.8217	2.218	0.8528	0.9846		-0.929	-0.3102	-0.9443	-0.5915
	Minimum	0.7965	2.114	0.5782	0.7194		-1.171	-0.71	-1.341	-0.8063
	Maximum	0.8455	2.322	1.143	1.25		-0.7499	0.3336	-0.721	-0.3336
	SEM	0.01415	0.1039	0.1632	0.2652		0.1257	0.325	0.1991	0.1381
Smoc1	Mean	-0.2146	0.3096	-0.004133	0.1803		-0.6284	0.2638	-0.1056	-0.7987
	Minimum	-0.4711	0.2127	-0.1424	0.03822		-0.9929	0.2384	-0.5354	-0.9836
	Maximum	0.0205	0.4066	0.1505	0.3223		-0.4007	0.2969	0.1716	-0.4451
	SEM	0.1423	0.09697	0.08494	0.142		0.1841	0.01733	0.2179	0.1769
Phf17	Mean	-0.2844	0.1024	-0.004415	-0.1747		0.03675	-0.1331	0.1131	0.1622
	Minimum	-0.5637	0.004488	-0.1042	-0.2608		-0.1018	-0.168	-0.004489	0.1059
	Maximum	0.00587	0.2004	0.1278	-0.08862		0.1305	-0.09326	0.2769	0.2211
	SEM	0.1645	0.09794	0.0689	0.0861		0.07072	0.02172	0.08445	0.03327
	Number of Biological Replicate	3	2	3	2		3	3	3	3

## Sheet: Supplementary Figure 1
			Cumlus Clone
		IVF	wild type	Dm
Sfmbt2		0.85	3.59	0.882
		1.185	2.983	0.965
		0.965	3.103	1.002
	Mean	1	3.22533	0.949667
	SEM	0.0982768	0.185595	0.0354793
	Number of Biological Replicate	3	3	3
Gab1		0.944	2.151	0.751
		1.014	2.635	1.183
		1.042	2.7	0.833
	Mean	1	2.49533	0.922333
	SEM	0.0291433	0.173186	0.132466
	Number of Biological Replicate	3	3	3
Slc38a4		1.098	1.15	0.516
		1.191	1.599	0.663
		0.711	1.904
	Mean	1	1.551	0.5895
	SEM	0.146973	0.21898	0.0735
	Number of Biological Replicate	3	3	2

## Sheet: Supplementary Figure 3
	IVF	Cumulus Clone TSC	Sertoli Clone TSC
miR-467b-5p	1.11884	1.78989	2.73586
	0.881164	1.43146	2.4326
Mean	1	1.61068	2.58423
SEM	0.118836	0.179214	0.151631
miR-466b-3p	1.00517	1.20834	14.3993
	0.994826	1.26898	2.64733
Mean	1	1.23866	8.52329
SEM	0.0051743	0.0303174	5.87596
miR-127	1.13688	0.48239	0.32421
	0.86312	0.082353	0.0752027
Mean	1	0.282371	0.199706
SEM	0.13688	0.200019	0.124503
miR-300	0.632323	1.09298	0.10875
	1.36768	0.584919	0.681516
Mean	1	0.838949	0.395133
SEM	0.367677	0.254031	0.286383
Number of Biological Replicate	2	2	2

## Sheet: Supplementary Figure 7a
	IVF	Target gene
Gkn2	0.832396	0.00018642
	1.53458	5.1622e-05
	0.633028	3.2388e-05
Mean	1	9.01433e-05
SEM	0.273414	4.84575e-05
Rgs4	1.085	0.002
	1.119	0.018
	0.796	0.006
Mean	1	0.00866667
SEM	0.102471	0.0048074
Fst	1.202	0.233
	1.17	0.055
	0.628	0.173
Mean	1	0.153667
SEM	0.186229	0.0522855
Slc26a7	0.666457	0.017771
	1.26179	0.00030614
	1.07176	0.00027489
Mean	1	0.00611736
SEM	0.175562	0.00582685
ATP8b1	0.782951	0.470868
	0.982051	0.694426
	1.235	0.411311
Mean	1	0.525535
SEM	0.130803	0.086178
Mpeg1	0.634558	0.366085
	1.65496	0.391964
	0.710485	0.371766
Mean	1	0.376605
SEM	0.328212	0.00785251
Bmper	0.907	0.243
	0.826	0.182
	1.267	0.088
Mean	1	0.171
SEM	0.135532	0.0450814
Fam105a	1.226	0.035
	0.725	0.053
	1.049	0.029
Mean	1	0.039
SEM	0.146687	0.0072111
Cebpb	1.016	0.503315
	1.091	0.0844745
	0.893	0.287277
Mean	1	0.291689
SEM	0.0577148	0.120929
Number of Biological Replicate	3	3

## Sheet: Supplementary Figure 7b
	anti-CEBPB
			Wild type			Cebpb triple target CRISPR
		M	1	2	3	1	2	3	4
	anti-Actin
			Wild type			Cebpb triple target CRISPR
		M	1	2	3	1	2	3	4
